# Supplementary material for: Reconstruction of the full-length transcriptome of cigar tobacco without a reference genome and characterization of anion channel/transporter transcripts
Source: BMC Plant Biol. 2021 Jun 29;21:299. doi: 10.1186/s12870-021-03091-6 (PMC8240255; doi:10.1186/s12870-021-03091-6)
Supplement: Supplementary file 1 — Additional file 1: Table S1. TPM for corrected transcripts based on NGS datasets. [file 12870_2021_3091_MOESM1_ESM.xlsx]

## Sheet: raw
transcript	leaf1	leaf2	leaf3	root1	root2	root3	stem1	stem2	stem3	name	function
transcript_0	0	0	0	0	0	0	0	0	0	atpA	ATP synthase subunit alpha, chloroplastic
transcript_1	0	0.036157	0.033176	0	0.109429	0.070068	0.222631	0.268302	0.185965	Os11g0104900	Clathrin heavy chain 1
transcript_2	1.14899	0.208157	0.177852	15.3778	30.8757	8.44926	5.64083	0.679794	4.31294	HAK17	Probable potassium transporter 17
transcript_3	0	0.09525	0.075796	0.231876	0.300666	0	0	0.297699	0.0684	EIN2	Ethylene-insensitive protein 2
transcript_4	1.59251	0.113622	0.230884	6.79249	14.1983	4.64432	7.23941	0.776363	5.22808	HAK17	Probable potassium transporter 17
transcript_5	1.23355	0.843377	1.49314	3.94173	5.67852	1.53892	9.62157	13.8266	6.95275	ILA	Protein ILITYHIA
transcript_6	7.78215	4.61961	8.79145	9.02718	12.2496	4.78364	30.5465	24.766	20.8721	PRP8A	Pre-mRNA-processing-splicing factor 8A
transcript_7	0.034144	0.02149	0.026782	0.08237	0	0.106901	0	0.355575	0	PRP8A	Pre-mRNA-processing-splicing factor 8A
transcript_9	16.6444	4.88217	6.46264	23.4661	41.1903	25.4015	28.3953	20.582	21.5357	-	Glutamate synthase [NADH], amyloplastic
transcript_10	5.11035	2.69587	4.68965	5.94414	9.50568	2.95437	19.1385	12.2108	10.5405	cnot1	CCR4-NOT transcription complex subunit 1
transcript_11	2.47366	1.734	2.46258	5.74077	8.02635	2.48014	18.3526	21.8506	9.2613	ILA	Protein ILITYHIA
transcript_12	4.09465	1.70618	2.97707	3.46868	4.76992	2.67468	8.1694	7.559	6.94481	URB1	Nucleolar pre-ribosomal-associated protein 1
transcript_13	16.8139	10.9064	14.2464	18.9361	22.2381	12.1865	31.0513	23.3538	22.5627	DEK1	Calpain-type cysteine protease DEK1
transcript_14	18.2872	15.8502	14.5833	13.8103	13.3641	7.1284	26.9435	12.3051	12.6339	RE1	Retrovirus-related Pol polyprotein from transposon RE1
transcript_15	0	0	0	0	0	0	0	0	0	-	Uncharacterized protein ORF91
transcript_16	9.7423	6.23739	8.28144	10.8347	11.56	8.76986	24.995	21.9814	21.4792	CSI3	Protein CELLULOSE SYNTHASE INTERACTIVE 3
transcript_17	0.61965	1.35539	1.63172	2.50025	2.75691	3.30904	4.93933	4.00508	4.18543	CSI1	Protein CELLULOSE SYNTHASE INTERACTIVE 1
transcript_19	0	0	0.039484	0	0	0	0.070408	0	0	CSI1	Protein CELLULOSE SYNTHASE INTERACTIVE 1
transcript_20	1.67678	1.51356	1.57405	3.72032	5.11637	3.2894	10.7872	19.8692	13.5418	CSI1	Protein CELLULOSE SYNTHASE INTERACTIVE 1
transcript_22	0	0	0	0	0.144662	0	0	0	0.282134	CSI1	Protein CELLULOSE SYNTHASE INTERACTIVE 1
transcript_23	0	0	0.06501	0	0	0	0	0.026523	0	CSI1	Protein CELLULOSE SYNTHASE INTERACTIVE 1
transcript_24	0.865636	1.02155	1.50128	0	3.33755	1.72657	15.1116	18.3984	11.8199	CSI1	Protein CELLULOSE SYNTHASE INTERACTIVE 1
transcript_25	3.61809	1.78561	2.3017	5.18298	4.07449	3.21099	14.0851	6.11892	5.71462	Tf2-11	Transposon Tf2-11 polyprotein
transcript_27	0.68419	0.185757	0.745826	0.916072	0.672176	0.624466	2.31971	2.19208	1.73837	BRR2A	DExH-box ATP-dependent RNA helicase DExH12
transcript_28	5.22384	2.96018	4.41661	5.81047	6.40935	4.88136	10.0952	7.46028	6.95757	PRT6	E3 ubiquitin-protein ligase PRT6
transcript_29	1.89853	1.27941	1.69234	3.69116	3.92017	5.04523	7.81616	6.00688	6.41981	MOR1	Protein MOR1
transcript_30	0.928171	0.885501	1.26128	0.561909	2.274	0.292369	4.6818	6.49322	3.32581	BRR2A	DExH-box ATP-dependent RNA helicase DExH12
transcript_31	3.23497	1.78641	2.41355	4.5418	3.3814	2.23835	5.99692	3.01233	3.92005	pol	Pro-Pol polyprotein
transcript_32	10.6183	5.70471	9.53979	10.2999	14.8584	7.14686	22.9827	15.8912	12.3773	TAO3	Cell morphogenesis protein PAG1
transcript_34	2.90917	3.26936	3.35556	6.24222	9.20732	6.50455	14.8538	10.7247	13.0341	MOR1	Protein MOR1
transcript_35	0	0	0	0	0	0	0	0	0	-	Uncharacterized protein ORF91
transcript_36	4.29966	2.36828	3.00309	5.17787	5.71181	6.33733	8.54697	6.19755	5.89184	MOR1	Protein MOR1
transcript_37	0	0	0	0	0	0	0	0	0	FAB1C	Putative 1-phosphatidylinositol-3-phosphate 5-kinase FAB1C
transcript_38	5.53662	3.18829	4.10662	6.99255	10.3065	5.42106	13.849	22.5074	10.1075	At5g58410	E3 ubiquitin-protein ligase listerin
transcript_40	19.0274	8.58856	15.4672	14.7616	16.4954	10.4754	42.7668	24.3195	34.6536	GRV2	DnaJ homolog subfamily C GRV2
transcript_41	7.33794	3.67756	6.16042	10.3614	11.3994	6.4351	18.6559	11.5951	12.4232	BRR2C	DExH-box ATP-dependent RNA helicase DExH14
transcript_42	4.86478	2.80076	6.22709	10.9327	24.7307	4.15855	30.8274	51.7738	40.2495	FAB1C	Putative 1-phosphatidylinositol-3-phosphate 5-kinase FAB1C
transcript_43	0	0	0	0.061375	0	0	0	0	0	FAB1C	Putative 1-phosphatidylinositol-3-phosphate 5-kinase FAB1C
transcript_44	2.75935	2.61159	3.57862	5.95734	5.07811	6.06377	9.79497	8.38325	6.508	PI4KA1	Phosphatidylinositol 4-kinase alpha 1
transcript_45	10.202	5.11441	5.46628	10.1161	10.179	7.79946	19.3735	11.1472	11.8562	NUP188	Nucleoporin NUP188 homolog
transcript_47	4.48051	2.81558	4.20857	6.29776	9.35224	6.01775	17.9647	15.2788	11.8897	PI4KA1	Phosphatidylinositol 4-kinase alpha 1
transcript_48	3.3252	0.500662	1.86582	4.58333	12.5444	4.87168	10.5286	7.73538	6.95665	-	Glutamate synthase [NADH], amyloplastic
transcript_49	0	0	0	0	0	0	0	0	0	FAB1C	Putative 1-phosphatidylinositol-3-phosphate 5-kinase FAB1C
transcript_50	0.163166	0.031898	0.592456	0.128116	0.249459	0.644849	2.46542	0.594539	1.33311	At5g58410	E3 ubiquitin-protein ligase listerin
transcript_51	0	0	0	0	0	0	0.267017	0	0	FAB1C	Putative 1-phosphatidylinositol-3-phosphate 5-kinase FAB1C
transcript_52	15.979	9.11847	15.7188	19.1102	20.7838	13.7577	37.4172	23.1662	26.796	TOR	Serine/threonine-protein kinase TOR
transcript_53	0.881656	0.444971	1.77759	9.82588	6.43059	5.11884	6.60259	4.91502	3.29183	-	-
transcript_54	7.29602	3.15497	7.06497	11.8127	14.1703	7.98452	22.8713	13.994	14.4879	UPL2	E3 ubiquitin-protein ligase UPL2
transcript_55	1.13994	1.00606	1.00682	2.67473	2.28082	2.07097	6.33286	4.86455	3.29992	MOR1	Protein MOR1
transcript_56	5.97505	2.22561	3.57771	21.9526	13.6236	8.06124	22.1213	15.3902	14.0127	CALS1	Callose synthase 1
transcript_57	2.15231	1.38558	1.2807	2.67601	2.23445	1.54258	3.44259	2.32641	2.64616	-	-
transcript_58	2.79505	1.14728	1.70969	3.93992	7.13579	1.84594	17.0992	14.6214	10.5457	At5g58410	E3 ubiquitin-protein ligase listerin
transcript_61	0	0	0	0	0	0	0	0	0	atpA	ATP synthase subunit alpha, chloroplastic
transcript_62	0	0	0	0	0	0	0	0	0	atpA	ATP synthase subunit alpha, chloroplastic
transcript_63	3.53657	7.26302	5.52865	1.8679	5.28601	0.749526	21.6513	38.8756	31.9438	-	-
transcript_64	4.40939	4.42581	3.50795	10.0285	14.1782	11.0262	19.2665	10.9555	10.2976	DME	Transcriptional activator DEMETER
transcript_65	6.81018	5.45723	6.4344	15.4839	21.6816	9.68409	22.8923	19.5959	17.5322	ATG2	Autophagy-related protein 2
transcript_66	3.5725	2.03702	3.3614	4.95867	5.25986	4.29034	11.3417	8.18923	7.40961	PI4KA1	Phosphatidylinositol 4-kinase alpha 1
transcript_67	2.15035	0.936624	1.88188	2.01306	2.93044	2.47893	6.56974	5.0145	4.45557	GB210	Nuclear pore complex protein GP210
transcript_68	0.028379	0	0	0	0	0	0	0	0	-	Uncharacterized protein ORF91
transcript_69	0.501872	0.638565	0.764397	1.0788	1.73104	1.08407	4.17347	5.69936	2.68864	CSI1	Protein CELLULOSE SYNTHASE INTERACTIVE 1
transcript_70	2.65299	1.24923	1.79743	9.32037	8.85168	5.5378	7.94507	4.68173	6.08679	REV3	DNA polymerase zeta catalytic subunit
transcript_71	1.32344	0.957383	1.60033	1.05639	4.14951	0.889866	5.46207	4.4891	4.24064	UPL3	E3 ubiquitin-protein ligase UPL3
transcript_72	5.06423	1.75517	2.98699	7.50639	5.16643	5.45847	9.17308	5.67303	4.80037	RRP5	rRNA biogenesis protein RRP5
transcript_74	10.2513	5.38206	7.03481	14.0449	17.0607	8.18001	27.2418	18.6223	16.7868	MED13	Mediator of RNA polymerase II transcription subunit 13
transcript_75	0.763578	0.522087	0.504878	3.96548	3.66109	0.452108	3.46598	4.04019	3.69424	CALS3	Callose synthase 3
transcript_76	0.014333	0	0.037641	0.196186	0.238546	1.00853	0	0	0.027661	FKS3	1,3-beta-glucan synthase component FKS3
transcript_77	1.86093	0.699004	1.84124	2.84831	4.77927	1.97703	7.53237	6.67961	4.77084	UPL3	E3 ubiquitin-protein ligase UPL3
transcript_78	4.14633	3.11537	3.32194	3.7429	3.24223	2.64178	7.89313	2.85291	3.55331	-	Retrovirus-related Pol polyprotein from transposon TNT 1-94
transcript_79	3.68778	3.90479	3.5937	5.33234	5.82942	3.31358	8.74519	4.72807	4.39909	Pol	LINE-1 retrotransposable element ORF2 protein
transcript_80	1.16126	0.34028	1.30414	5.76702	5.52227	1.69634	7.83886	9.09089	6.70775	CALS1	Callose synthase 1
transcript_81	7.00424	4.90541	2.54125	1.63997	16.3654	4.09096	9.53865	9.44364	5.49742	At4g27190	Disease resistance protein At4g27190
transcript_82	6.52725	1.68327	2.98865	6.66843	7.39253	4.01818	10.9861	7.87108	6.77103	RRP5	rRNA biogenesis protein RRP5
transcript_83	2.54075	1.32372	1.20922	2.78623	2.65321	3.86162	4.62376	2.37056	2.84474	RRP5	rRNA biogenesis protein RRP5
transcript_84	4.44988	2.17547	3.38795	6.77952	7.45737	4.3436	8.9878	5.89362	7.52535	UPL3	E3 ubiquitin-protein ligase UPL3
transcript_85	0	0	0	0	0	0	0	0	0	CSI1	Protein CELLULOSE SYNTHASE INTERACTIVE 1
transcript_86	2.89073	0.832019	1.78642	1.85784	4.29169	2.35687	8.87031	8.46399	6.40945	UPL3	E3 ubiquitin-protein ligase UPL3
transcript_88	0	0	0	0	0	0	0	0	0	-	Uncharacterized protein ORF91
transcript_89	7.18428	4.28521	4.89796	9.62571	11.1243	8.15899	10.8911	10.3125	7.65219	MED14	Mediator of RNA polymerase II transcription subunit 14
transcript_90	0.333401	0	0.587511	1.32663	4.91748	0.159451	6.94108	5.56633	4.40695	CALS2	Callose synthase 2
transcript_91	7.08501	4.16922	4.93069	9.36006	9.15038	6.84377	14.588	8.071	7.97607	CABIN1	Calcineurin-binding protein 1
transcript_93	2.41764	0.986052	1.61991	4.00458	3.10632	3.73775	3.96082	3.66936	3.49293	DCAF1	DDB1- and CUL4-associated factor homolog 1
transcript_94	4.51634	4.06144	5.19783	9.4811	8.59621	14.1402	16.2913	11.6039	10.6022	NET1A	Protein NETWORKED 1A
transcript_95	4.49003	1.68916	1.66713	6.81821	24.3982	6.64174	5.11876	10.7109	3.97533	GAUT15	Probable galacturonosyltransferase 15
transcript_96	0	4.24147	11.7825	20.8557	21.5929	8.12443	51.2269	47.9522	49.3558	CALS3	Callose synthase 3
transcript_97	4.16442	2.16649	3.05998	5.20476	7.52265	3.78517	10.2069	5.97158	5.93612	DCAF1	DDB1- and CUL4-associated factor homolog 1
transcript_98	3.95223	3.45556	4.33202	9.55883	11.2613	5.43599	15.8421	12.6986	11.0763	CALS10	Callose synthase 10
transcript_99	3.35507	1.28078	1.91346	1.56091	1.36941	0.821596	3.99868	1.34593	1.09769	-	-
transcript_100	5.58255	4.19067	5.54927	10.083	10.3312	8.2333	14.6899	11.9632	10.4456	CALS9	Callose synthase 9
transcript_101	12.7673	7.131	8.66554	14.1715	16.8202	12.0398	30.5497	19.7873	21.958	Vps8	Vacuolar protein sorting-associated protein 8 homolog
transcript_102	2.35972	1.46959	1.84169	6.10431	5.80098	4.23477	8.65374	5.70792	4.83597	UPL3	E3 ubiquitin-protein ligase UPL3
transcript_103	5.7264	3.76104	4.06762	10.6108	8.86712	9.3039	10.6703	9.62533	7.19068	CALS10	Callose synthase 10
transcript_104	8.73206	3.95591	9.36114	1.16696	10.8023	1.13489	19.2248	23.0725	19.7305	CALS3	Callose synthase 3
transcript_105	5.47135	3.65035	5.90974	8.30889	10.0422	6.6091	13.8352	8.68616	9.13758	UPL3	E3 ubiquitin-protein ligase UPL3
transcript_107	0.467711	0.968877	0.440636	0	3.0011	0.068406	2.96107	3.27132	1.91177	ILA	Protein ILITYHIA
transcript_108	1.194	2.07048	1.18412	1.32597	2.59311	1.26527	3.10828	3.77264	2.1963	GAUT3	Probable galacturonosyltransferase 3
transcript_109	4.84352	2.84348	5.22158	6.58854	7.15788	4.49454	11.0164	7.01138	8.45068	UPL3	E3 ubiquitin-protein ligase UPL3
transcript_110	3.76826	3.08559	2.81363	17.2248	24.5009	27.4333	13.8617	5.7257	6.78749	PMP22	Peroxisomal membrane protein PMP22
transcript_111	5.17982	5.73186	5.15464	10.5854	12.1797	15.8557	17.2017	12.4687	13.4746	NET1A	Protein NETWORKED 1A
transcript_112	0.104495	0	0	0.106177	0.263493	0	0	0	0	CALS3	Callose synthase 3
transcript_113	2.8875	2.71308	2.4018	6.66768	4.59064	5.76652	6.38191	4.26388	4.47884	CALS10	Callose synthase 10
transcript_114	0.620877	0.920969	0.865622	2.81705	3.98312	1.25787	7.27554	4.24251	3.4608	CALS9	Callose synthase 9
transcript_115	2.41286	0.756938	2.00293	3.36861	6.30169	3.98386	10.8184	6.27158	7.68217	NET1D	Protein NETWORKED 1D
transcript_116	0.454296	0.202616	0.501083	1.57679	2.5777	0	3.33575	3.35666	3.09466	CALS10	Callose synthase 10
transcript_117	0.695562	0.33892	0.655692	1.07275	1.43893	0.769561	2.30241	2.44637	1.6785	NET1A	Protein NETWORKED 1A
transcript_118	1.63305	0.658488	1.99245	2.78486	2.95451	1.45719	3.4351	3.16934	4.13666	CALS10	Callose synthase 10
transcript_120	2.02401	1.35372	1.81986	3.23918	2.97752	2.98194	3.91581	3.5579	2.41478	CALS10	Callose synthase 10
transcript_121	2.50907	1.51597	1.93455	3.31753	4.77883	1.26069	5.01421	5.00251	3.60649	MED14	Mediator of RNA polymerase II transcription subunit 14
transcript_122	9.06397	6.2623	10.0401	11.9276	13.5476	9.36352	18.9261	12.2849	13.1834	UPL3	E3 ubiquitin-protein ligase UPL3
transcript_123	0	0	0	0	0	0	0	0.011124	0	-	Uncharacterized protein ORF91
transcript_124	0.551928	0.169586	0.637186	0.193361	1.03162	0.403594	2.34228	2.88982	2.15002	BIG5	Brefeldin A-inhibited guanine nucleotide-exchange protein 5
transcript_125	3.40478	1.40067	4.09465	6.19766	6.55965	5.28387	24.3092	10.4631	14.613	BIG	Auxin transport protein BIG
transcript_126	1.4014	1.25772	0.513397	2.71686	2.86537	1.93604	2.35203	1.81269	0.616658	CALS9	Callose synthase 9
transcript_127	2.32431	1.57926	3.11051	4.23102	5.16183	3.3226	7.50543	4.68817	4.2104	BRR2A	DExH-box ATP-dependent RNA helicase DExH12
transcript_128	18.2343	9.87553	13.8112	27.2196	29.2514	18.7015	32.685	25.1588	26.0123	MED26C	Probable mediator of RNA polymerase II transcription subunit 26c
transcript_129	1.82671	1.99083	1.18051	3.57575	4.50261	3.28566	9.84671	10.3268	9.00856	CALS11	Callose synthase 11
transcript_130	0	0	0	0	0.218621	0	0.600452	0.458749	0.344656	ATPA	ATP synthase subunit alpha, mitochondrial
transcript_131	0.534086	0.305303	1.00757	0.736297	0.989073	0.337648	2.46357	2.44055	1.98941	UPL2	E3 ubiquitin-protein ligase UPL2
transcript_132	0.968699	0.648271	0.974556	1.4303	1.28935	0.435634	1.71239	1.5533	1.47034	BRR2A	DExH-box ATP-dependent RNA helicase DExH12
transcript_133	0.967134	0.75389	0.976714	1.657	2.17051	1.03184	2.38426	1.98864	1.69	MOR1	Protein MOR1
transcript_135	5.86053	3.67489	5.01528	7.72348	12.049	5.40134	14.4346	8.88017	9.90036	SPBC29A10.10c	Uncharacterized ATP-dependent helicase C29A10.10c
transcript_136	0	0	0	0	0	8.58707	0	0	0	CALS3	Callose synthase 3
transcript_137	4.1008	2.72336	3.72767	7.32991	7.90989	6.83852	11.0297	9.09397	6.85228	NUP205	Nuclear pore complex protein NUP205
transcript_138	14.1767	8.07782	11.6823	16.2899	15.1192	10.7412	23.509	10.8883	14.3156	-	-
transcript_139	0	0	0	0	0	0	0	0	0	ILA	Protein ILITYHIA
transcript_140	0	0.01754	0	0.043281	0.113294	0	0	0	0.03989	CSI1	Protein CELLULOSE SYNTHASE INTERACTIVE 1
transcript_141	2.84751	1.91325	1.27214	1.81671	3.26531	0.584871	5.22313	2.28179	3.11016	pol	Retrovirus-related Pol polyprotein from transposon 17.6
transcript_142	0.764988	0.104498	0.522434	1.92935	2.78896	0.677474	2.09215	4.285	1.16165	BIG5	Brefeldin A-inhibited guanine nucleotide-exchange protein 5
transcript_143	0	0	0	0	0	0	0.177311	0.383963	0	CSI1	Protein CELLULOSE SYNTHASE INTERACTIVE 1
transcript_144	0.734399	0.527264	0.683068	0.383847	0.397826	0.386412	1.70621	0.519512	1.04821	-	-
transcript_145	0.253935	0	0.106718	0.35181	0.05104	0.232471	0.418523	0.04974	0.074191	CALS7	Callose synthase 7
transcript_146	0	0	0	0	0	0	0	0	0	-	Uncharacterized protein ORF91
transcript_147	11.3291	6.99083	8.77628	19.9294	14.3311	15.748	21.0196	14.1861	13.7389	CALS9	Callose synthase 9
transcript_148	10.321	2.32852	5.5338	2.85133	7.75651	2.99281	13.7624	15.5727	14.7071	FAB1B	1-phosphatidylinositol-3-phosphate 5-kinase FAB1B
transcript_149	11.5709	5.53669	9.15247	13.5693	13.2281	10.357	25.8066	16.9436	18.2732	USP54	Inactive ubiquitin carboxyl-terminal hydrolase 54
transcript_150	3.57156	5.37805	4.37645	11.5688	10.8397	13.2747	20.4499	13.269	20.8117	-	-
transcript_152	5.38122	3.17456	4.81516	12.3509	8.61574	7.97325	12.0977	10.4407	9.60558	CALS9	Callose synthase 9
transcript_153	3.81535	1.89807	2.85816	4.25353	5.21619	4.30725	7.66407	4.56256	5.28076	NUP205	Nuclear pore complex protein NUP205
transcript_154	0.013046	0.023982	0.016059	0	0	0	0.015886	0	0	-	Uncharacterized protein ORF91
transcript_155	4.32427	2.12471	3.90507	5.55816	9.74929	4.21516	10.2609	9.59375	7.4451	NRPB1	DNA-directed RNA polymerase II subunit 1
transcript_157	5.48401	2.16124	3.51066	10.6146	9.16843	7.07902	16.4646	9.80611	12.9477	NET1D	Protein NETWORKED 1D
transcript_158	3.82382	2.57144	4.03296	5.74529	7.23953	6.85113	13.1787	9.06173	10.5697	SCAR2	Protein SCAR2
transcript_159	0.060648	0.075606	0.015037	0.19008	0.435712	0.116175	0.493943	0.422925	0.637665	CHC1	Clathrin heavy chain 1
transcript_160	5.08169	2.13503	3.73451	6.41998	9.98925	4.23419	9.59265	6.79815	8.03991	SPBC29A10.10c	Uncharacterized ATP-dependent helicase C29A10.10c
transcript_162	0.205005	0	0.326318	0.039511	1.08016	0.154243	1.37599	1.18128	1.48327	CALS10	Callose synthase 10
transcript_163	1.30308	1.64039	2.72104	4.45084	7.95777	1.04849	10.4295	11.1732	7.7172	NUP205	Nuclear pore complex protein NUP205
transcript_164	1.94098	1.02923	1.65037	1.98039	3.55157	0.797003	4.58171	3.29047	3.13923	NRPB1	DNA-directed RNA polymerase II subunit 1
transcript_165	2.75015	1.30815	2.15809	3.01183	4.85247	2.72746	5.93098	5.32182	4.80172	HAC12	Histone acetyltransferase HAC12
transcript_166	0	0	0	0	0	0	0	0	0	-	-
transcript_167	3.79842	2.75467	2.91359	14.6769	9.95475	8.52223	14.1511	5.63262	5.39009	CALS6	Putative callose synthase 6
transcript_168	1.28816	1.98026	1.14552	2.44165	3.70747	2.67235	6.74803	5.76757	4.51308	BIG5	Brefeldin A-inhibited guanine nucleotide-exchange protein 5
transcript_169	6.67307	4.1368	4.75102	7.74259	8.48161	9.51641	15.5955	12.0142	13.1219	SCAR2	Protein SCAR2
transcript_171	7.01988	5.60852	5.80701	8.70872	11.1263	6.16901	10.6391	9.64018	7.89558	RLT2	Homeobox-DDT domain protein RLT2
transcript_172	0	0	0	0	0	0	0	0	0	-	Uncharacterized protein ORF91
transcript_173	0	0	0	0	0	0	0	0.45533	0	rpoA	DNA-directed RNA polymerase subunit alpha
transcript_174	4.74486	2.95828	4.57878	12.5656	11.437	6.23051	20.4687	9.97887	10.0713	CALS7	Callose synthase 7
transcript_175	0.081563	0	0.202936	0.373148	0.198577	0.437274	0.44673	0.090572	0.392039	TARBP1	Probable methyltransferase TARBP1
transcript_176	2.9787	2.19952	3.15175	3.92409	3.39819	3.30268	5.58891	3.87313	4.54254	TRX1	Histone-lysine N-methyltransferase TRX1
transcript_177	2.00016	0.954387	1.22259	3.24138	2.78384	3.13718	2.41427	2.35669	2.60456	NRPB1	DNA-directed RNA polymerase II subunit 1
transcript_178	16.2925	10.7762	12.4512	10.8903	12.5986	7.5491	23.9018	12.1645	14.7011	R1A	Late blight resistance protein R1-A
transcript_179	0.189299	0.578115	0.277187	0.728073	1.02066	0.50911	2.18146	3.29552	2.01279	CSI1	Protein CELLULOSE SYNTHASE INTERACTIVE 1
transcript_180	9.73974	6.14274	6.07255	7.82564	13.6663	4.94158	19.4833	8.00291	9.6476	RE1	Retrovirus-related Pol polyprotein from transposon RE1
transcript_181	1.13719	0.823272	1.11069	0.836531	2.41251	0.298908	3.55469	2.67126	2.81038	NRPB1	DNA-directed RNA polymerase II subunit 1
transcript_182	0	0	0.047529	0	0	0	0.849916	0	0	BIG5	Brefeldin A-inhibited guanine nucleotide-exchange protein 5
transcript_183	3.10692	1.78733	2.54487	3.73242	5.55199	3.64348	6.92397	6.38315	6.30336	HAC1	Histone acetyltransferase HAC1
transcript_184	1.26482	0.339911	1.08356	1.87359	2.2318	1.20022	3.51225	1.9434	1.95022	MED26C	Probable mediator of RNA polymerase II transcription subunit 26c
transcript_185	3.17208	1.79284	3.33523	3.73616	6.48124	1.9605	10.3725	10.3128	8.26899	-	-
transcript_188	17.8447	7.7078	10.5927	16.7691	16.1976	9.05146	35.6967	17.3632	19.1191	LIF2	Heterogeneous nuclear ribonucleoprotein Q
transcript_191	9.03073	5.31818	6.48958	11.5977	11.5338	4.57533	26.6234	9.19354	10.4643	ndhH	NAD(P)H-quinone oxidoreductase subunit H, chloroplastic
transcript_192	0	0	0	0	0	0	0	0	0	ILA	Protein ILITYHIA
transcript_193	0.908548	0.357122	0.61551	5.88188	4.6825	3.25262	4.31511	1.28036	1.89512	CALS7	Callose synthase 7
transcript_195	22.968	18.7847	23.4432	22.1644	27.4278	18.565	42.5389	29.6115	27.9154	ROS1A	Protein ROS1A
transcript_196	6.31126	2.68079	3.44042	20.4135	14.8095	10.3398	19.1103	9.86585	11.2496	CALS7	Callose synthase 7
transcript_199	2.59145	1.0153	2.39567	2.64859	2.90893	2.11181	5.59273	3.31023	4.25147	Usp54	Inactive ubiquitin carboxyl-terminal hydrolase 54
transcript_200	0.916035	1.28024	0.632519	12.7859	8.21272	4.11677	2.9528	2.90121	0.990594	RE1	Retrovirus-related Pol polyprotein from transposon RE1
transcript_201	0.241761	0.257733	0	0.175735	0.495361	1.29349	1.42717	0.543587	0	ECPAS	Proteasome adapter and scaffold protein ECM29
transcript_202	0	0	0	0	0	0	0	0	0	rpoC2	DNA-directed RNA polymerase subunit beta''
transcript_203	1.55276	1.63472	1.83374	5.25659	7.73453	1.67387	6.83299	11.2591	4.89311	-	-
transcript_204	1.64265	0.553001	0.890296	1.76601	1.37189	1.00627	3.24222	1.92717	1.82313	-	-
transcript_205	0	0	0	0	0	0	0.03624	0	0	BIG2	Brefeldin A-inhibited guanine nucleotide-exchange protein 2
transcript_206	7.94199	5.37259	5.79638	8.93022	11.3109	5.75403	9.74075	8.48828	8.29342	ncor1	Nuclear receptor corepressor 1
transcript_207	9.2519	4.42598	8.28118	6.87775	8.77262	5.22781	11.5065	8.38289	9.04877	PTM	DDT domain-containing protein PTM
transcript_208	3.48225	2.74702	4.22069	7.14226	10.9649	3.85302	9.40816	9.11374	7.92727	TIC	Protein TIME FOR COFFEE
transcript_210	10.3665	1.03652	1.90447	8.38783	8.83304	9.64724	17.6748	2.01515	15.8411	RDR1	RNA-dependent RNA polymerase 1
transcript_211	3.80829	5.62352	4.77578	10.5113	8.25569	5.20693	6.40424	6.87253	5.86208	TIC	Protein TIME FOR COFFEE
transcript_212	4.88715	3.8874	5.2695	15.5007	13.9	11.1649	9.73737	8.23977	8.30961	TIC	Protein TIME FOR COFFEE
transcript_213	9.45208	6.03445	6.61132	8.76692	13.022	5.66032	17.7626	8.30415	8.86533	RE1	Retrovirus-related Pol polyprotein from transposon RE1
transcript_214	2.54973	2.06044	3.33071	3.59778	4.06403	2.77372	6.3103	4.46674	4.75839	TRX1	Histone-lysine N-methyltransferase TRX1
transcript_215	3.5631	1.80476	2.98887	5.85018	7.89087	3.71294	11.9544	9.91572	8.17932	NUA	Nuclear-pore anchor
transcript_217	0	0	0	0	0	0	0	0	0	-	Uncharacterized protein ORF91
transcript_218	0.096454	0.171581	0.158108	0.203251	0.668305	0.193531	1.10519	1.47503	1.04361	BIG2	Brefeldin A-inhibited guanine nucleotide-exchange protein 2
transcript_219	0.061799	0.068589	0.118776	0.495995	0.288788	0	0.138777	0.032098	0	BIG2	Brefeldin A-inhibited guanine nucleotide-exchange protein 2
transcript_220	7.49262	2.97188	5.59985	5.78575	7.64541	1.91262	22.8241	12.0752	10.6933	At1g65750	Putative ribonuclease H protein At1g65750
transcript_221	0.290909	0	0.044439	0.34441	0.143259	0	1.66678	1.21277	1.2301	CALS12	Callose synthase 12
transcript_222	2.53782	1.13059	2.50356	1.33204	2.94459	1.86022	6.25642	3.65083	3.61413	-	-
transcript_223	0.338144	0.429257	0	0	0	0	0	0	0	atpA	ATP synthase subunit alpha, chloroplastic
transcript_224	1.81953	0.905965	2.18083	2.40387	6.33819	3.08997	7.64671	9.6463	6.73524	BIG5	Brefeldin A-inhibited guanine nucleotide-exchange protein 5
transcript_226	1.91716	1.16764	1.66716	2.00315	2.18453	1.67434	2.85891	0.676007	2.02151	MED26C	Probable mediator of RNA polymerase II transcription subunit 26c
transcript_227	14.1929	4.32896	9.82834	13.0728	7.27306	8.32414	20.4591	7.0547	13.328	EMB8	Embryogenesis-associated protein EMB8
transcript_228	5.02933	6.64695	2.93876	6.24981	8.31694	5.64825	11.9211	15.3053	6.77912	R1B-12	Putative late blight resistance protein homolog R1B-12
transcript_229	1.19971	0.912028	1.37706	1.16705	2.69214	0.093817	3.76394	3.58835	2.62192	R1B-17	Putative late blight resistance protein homolog R1B-17
transcript_230	3.17449	1.3862	2.22934	3.35531	3.30241	2.31233	4.73218	3.02949	3.80508	-	-
transcript_231	2.87915	2.7143	2.28187	7.83687	7.91184	9.51317	8.51856	7.3459	5.84928	SPK1	Guanine nucleotide exchange factor SPIKE 1
transcript_232	3.12601	1.94708	2.70182	1.97903	6.0329	4.16574	10.0369	10.7681	9.64528	CALS12	Callose synthase 12
transcript_233	9.02571	6.2464	7.35492	8.75408	13.1075	7.66063	11.5532	11.7062	9.55874	RLT2	Homeobox-DDT domain protein RLT2
transcript_234	0	0.093561	0.119101	0	0	0.16501	0	0	0	CSI1	Protein CELLULOSE SYNTHASE INTERACTIVE 1
transcript_235	2.81814	3.75472	3.09582	5.45748	6.20105	7.92063	10.6543	9.17542	7.76112	AIR9	187-kDa microtubule-associated protein AIR9
transcript_236	0.311458	0.169568	0.145348	0.312955	0.423041	0.02099	0.717708	0.537728	0.378306	Os11g0104900	Clathrin heavy chain 1
transcript_237	3.47782	1.86387	3.27567	3.61787	3.78223	1.62525	5.7824	4.19559	5.42886	MED26C	Probable mediator of RNA polymerase II transcription subunit 26c
transcript_238	5.36178	3.08554	4.55958	6.22747	5.71538	4.29707	10.0173	7.17958	6.15505	ECPAS	Proteasome adapter and scaffold protein ECM29 (Fragment)
transcript_239	0	0	0	0	0	0	0	0	0	Os12g0104800	Clathrin heavy chain 2
transcript_240	5.0713	3.16668	3.35705	8.85384	8.8263	8.475	10.7145	10.7379	6.02356	ILA	Protein ILITYHIA
transcript_241	0.984153	0.571453	1.01512	1.59884	2.72946	1.87415	2.67336	1.62528	2.41061	TIC	Protein TIME FOR COFFEE
transcript_242	4.63964	3.75343	5.22741	5.46528	8.25002	2.68808	6.40692	9.0445	5.12528	TIC	Protein TIME FOR COFFEE
transcript_243	0	6.00979	2.31675	2.68688	0	1.24768	0	0	0	NCOR1	Nuclear receptor corepressor 1
transcript_244	0.201156	0.081805	0.366593	1.00552	1.26108	1.25138	2.69042	1.85024	1.97515	CHC2	Clathrin heavy chain 2
transcript_245	4.50841	2.60595	3.24612	6.15841	7.3515	6.04615	10.5835	7.83864	6.88864	TARBP1	Probable methyltransferase TARBP1
transcript_246	0.320439	0.422932	0.244709	0.51835	0.914983	0.624931	0.649647	0.786036	0.344341	ND2	NADH-ubiquinone oxidoreductase chain 2
transcript_248	0	0.22086	0.57621	0.956855	0	1.47315	0.631626	1.30524	0.440717	APC1	Anaphase-promoting complex subunit 1
transcript_249	6.59273	4.21855	4.89159	6.88304	9.23545	6.01775	15.4931	10.2953	9.90259	ROS1	DNA glycosylase/AP lyase ROS1
transcript_250	3.54038	1.05736	2.78729	3.93039	3.92424	2.32283	5.46739	4.64221	5.17473	MED26C	Probable mediator of RNA polymerase II transcription subunit 26c
transcript_251	0.390202	0.174075	0.303416	0.141126	0.264409	0.285709	0.356952	0.220838	0.254094	Os12g0104800	Clathrin heavy chain 2
transcript_252	1.03228	0.3267	0.771224	0.626838	1.00036	0.200289	2.24731	1.13237	1.34892	-	-
transcript_253	0	0	2.46587	2.7009	0	1.24052	0	0	1.76997	NCOR1	Nuclear receptor corepressor 1
transcript_254	2.77232	1.48386	1.30517	3.64317	3.62338	3.62988	5.11537	3.26215	3.24822	TARBP1	Probable methyltransferase TARBP1
transcript_255	1.69158	1.07153	1.87336	2.58935	4.33308	1.83157	8.16913	7.85604	6.54753	CHC1	Clathrin heavy chain 1
transcript_257	1.05073	0.603081	0.681625	0.709329	1.29257	0.38807	2.05615	0.860175	1.12139	DAD1	Dolichyl-diphosphooligosaccharide--protein glycosyltransferase subunit DAD1
transcript_258	9.46751	5.76254	7.00259	11.3846	14.8088	7.53049	17.151	12.5264	12.8235	-	-
transcript_259	1.46363	0.795477	1.74623	1.66841	2.31013	1.60766	3.97243	2.92754	2.4085	-	-
transcript_260	7.66211	7.48006	8.34335	12.2727	14.4667	9.59482	10.145	13.7985	10.9746	TIC	Protein TIME FOR COFFEE
transcript_261	0.237229	0.235653	0	0	1.21935	0	1.72566	1.64006	1.80547	SPK1	Guanine nucleotide exchange factor SPIKE 1
transcript_262	34.6797	31.0503	41.8022	2.6876	3.08225	1.69719	36.7236	22.8551	21.2017	TSS	Protein TSS
transcript_263	1.66965	1.32123	1.27169	3.35022	2.11153	6.21549	4.34444	2.16249	2.5576	Os12g0104800	Clathrin heavy chain 2
transcript_264	3.67304	0.435381	7.65122	10.3435	12.1947	8.77175	11.5194	2.01176	14.3079	Pds5b	Sister chromatid cohesion protein PDS5 homolog B
transcript_265	1.81043	1.51169	1.50476	3.27793	4.84281	3.10258	8.20552	6.79062	6.58577	CHC2	Clathrin heavy chain 2
transcript_266	0	0	0	0	0	0	0	12.0129	0	NCOR1	Nuclear receptor corepressor 1
transcript_267	0.123366	0.147264	0.118297	0.199094	0.536993	0.575265	0.532011	0.575321	0.448139	CHC2	Clathrin heavy chain 2
transcript_268	1.34692	0.954016	0.746638	2.45195	1.8121	2.05647	3.09308	2.59586	2.40172	BIG2	Brefeldin A-inhibited guanine nucleotide-exchange protein 2
transcript_269	14.8325	9.8792	13.2565	21.478	22.5234	12.6956	34.3453	23.77	20.7953	CHR5	Protein CHROMATIN REMODELING 5
transcript_270	13.0832	7.20582	8.02103	14.1205	16.482	10.6833	15.5623	9.15466	8.71901	PHIP	PH-interacting protein
transcript_271	0	4.35564	0.305908	0.243632	0	0.984227	0	0	3.29402	CALS3	Callose synthase 3
transcript_272	3.40196	3.15467	2.30414	4.3863	4.82421	5.09686	6.14082	5.55932	4.518	CALS12	Callose synthase 12
transcript_273	8.59783	4.74191	7.12001	11.2537	13.8491	8.94605	16.4554	9.74498	11.2524	SEN1	Helicase SEN1
transcript_274	1.20656	1.15953	2.46416	3.50498	4.88458	2.3559	9.57056	17.9258	11.2609	CSI1	Protein CELLULOSE SYNTHASE INTERACTIVE 1
transcript_275	0.033264	0.065275	0.031575	0.253828	0.206847	0	0.274988	0.089015	0.060081	Tf2-9	Transposon Tf2-9 polyprotein
transcript_276	4.98354	2.31113	3.65571	2.50012	7.66758	2.19515	5.24352	5.27007	5.30009	ncor1	Nuclear receptor corepressor 1
transcript_277	0.084347	0	0.152845	0	0	0.130631	0.10136	0.178456	0	BIG2	Brefeldin A-inhibited guanine nucleotide-exchange protein 2
transcript_278	0.574591	0.315604	0.196874	0.718283	1.37637	0.461297	2.51062	1.89349	2.07276	UGGT	UDP-glucose:glycoprotein glucosyltransferase
transcript_280	0.951913	0.376831	0.380915	1.17318	1.28789	1.14433	2.88739	1.74733	2.01438	BIG1	Brefeldin A-inhibited guanine nucleotide-exchange protein 1
transcript_281	8.11764	4.81638	5.21107	9.8019	11.6426	7.50364	14.4631	9.11701	8.66994	PRT6	E3 ubiquitin-protein ligase PRT6
transcript_282	0	0	0	0	0	0	0	0	0	BIG2	Brefeldin A-inhibited guanine nucleotide-exchange protein 2
transcript_283	13.8799	0	0	0	26.8885	0	20.5783	23.9116	22.834	NCOR1	Nuclear receptor corepressor 1
transcript_284	0.364467	0.095959	0.115791	0.595403	0.632301	0.880991	1.19062	0.468804	0.647635	CHC2	Clathrin heavy chain 2
transcript_285	3.167	1.91969	1.65543	4.09298	4.73031	6.33895	7.81794	4.77352	5.80234	CHC1	Clathrin heavy chain 1
transcript_286	2.40356	1.32381	2.14318	2.89052	3.25415	2.10997	6.44456	2.39369	4.698	-	-
transcript_287	13.7071	5.51679	10.6593	12.6757	17.0858	12.9309	28.6399	18.5354	18.6652	-	-
transcript_288	3.26521	0.909792	2.29733	4.31976	4.13202	1.88271	4.60769	4.74147	4.03497	-	-
transcript_289	10.1349	6.0023	6.83718	10.8584	12.5777	7.69354	21.4832	12.6743	13.8675	EMB2744	Pentatricopeptide repeat-containing protein At5g39680
transcript_290	3.65821	1.39642	2.33542	1.35281	5.27004	1.15777	7.1673	10.7557	6.82758	BIG5	Brefeldin A-inhibited guanine nucleotide-exchange protein 5
transcript_294	0	0	0	0	0	0	0.02669	0	0.14422	CHC2	Clathrin heavy chain 2
transcript_295	2.84511	1.50301	2.33977	2.27336	4.06819	2.83438	5.14407	3.09519	3.28447	MJ1156	Cell division cycle protein 48 homolog MJ1156
transcript_296	1.15086	1.53804	1.58217	4.95751	4.82625	1.62268	4.05311	4.35987	3.38702	PTM	DDT domain-containing protein PTM
transcript_297	4.80086	3.22266	3.15343	10.4737	7.24841	11.3445	22.6134	14.2914	15.7515	BIP131	Proton pump-interactor BIP131
transcript_298	13.12	6.93095	9.5639	11.2603	16.3074	7.64492	29.5587	16.8353	18.9976	ROS1A	Protein ROS1A
transcript_299	0	0	0	0	0	0	0	0	0	atpA	ATP synthase subunit alpha, chloroplastic
transcript_300	1.59423	3.76692	2.24983	4.84979	4.86301	6.61627	3.68872	4.49459	4.87735	At5g10020	Probable inactive receptor kinase At5g10020
transcript_301	6.48659	3.12668	5.0187	8.35113	8.66842	5.54655	14.4223	8.19041	10.6708	PA200	Proteasome activator subunit 4
transcript_302	1.25665	0.620659	1.24627	2.47169	3.06092	1.20129	4.52853	5.35643	2.77302	Gcn1	eIF-2-alpha kinase activator GCN1
transcript_303	0	0	0	0	0	0	0	0	0.264443	Os11g0104900	Clathrin heavy chain 1
transcript_304	0.811696	0.61551	0.818061	1.45013	1.3342	0.878411	2.74624	1.48343	1.76538	Os12g0104800	Clathrin heavy chain 2
transcript_305	2.95186	1.19512	2.35165	4.46384	3.36467	3.4636	6.16298	3.39005	4.43439	PA200	Proteasome activator subunit 4
transcript_306	0	0	0	0	0.058153	0	0	0	0	CHC2	Clathrin heavy chain 2
transcript_307	1.03459	0.466052	0.614551	5.42931	1.00757	5.79909	4.24406	0.502631	2.56824	-	-
transcript_308	1.93123	2.6911	3.63416	2.87383	9.76028	6.95495	9.19741	8.18482	6.52381	SPK1	Guanine nucleotide exchange factor SPIKE 1
transcript_309	0.183811	0.045296	0.038071	0.370414	0.534815	0.130754	1.19942	0.628582	0.435464	CHC1	Clathrin heavy chain 1
transcript_310	1.79134	0.795733	1.6466	1.72625	1.90231	1.09598	4.41056	3.19637	3.00161	Chc	Clathrin heavy chain
transcript_311	0.744298	0.307545	0.5745	1.50276	2.32964	0.807407	2.19696	1.83243	1.65645	TIC	Protein TIME FOR COFFEE
transcript_312	0.951177	0.335515	1.01975	1.00483	1.39945	0.279375	3.50548	2.55411	1.73225	CHC2	Clathrin heavy chain 2
transcript_313	6.19912	0	0	9.89735	0	3.79428	19.9641	0	6.40142	NCOR1	Nuclear receptor corepressor 1
transcript_314	0	0	11.4611	0	0	0.244998	0	0	5.88864	NCOR1	Nuclear receptor corepressor 1
transcript_315	0.458916	0.463294	0.889725	1.51848	1.35602	1.12321	2.96054	2.52488	2.57297	Os12g0104800	Clathrin heavy chain 2
transcript_317	0.909039	0.514389	0.574468	1.10058	1.54904	1.16379	2.04382	2.42852	1.37879	CHC1	Clathrin heavy chain 1
transcript_319	1.85168	1.2293	0.935055	2.68871	3.13518	3.31278	4.42459	3.63084	3.71138	CHC2	Clathrin heavy chain 2
transcript_320	0	0	0	0	0	0	0	0	0	CHC1	Clathrin heavy chain 1
transcript_321	1.22966	1.00718	1.42443	2.76928	2.26291	1.29111	2.15919	1.74922	1.49078	-	-
transcript_322	5.22311	3.5546	3.86095	7.42737	6.94721	5.15451	8.92122	5.61992	7.29002	lid	Lysine-specific demethylase lid
transcript_323	1.66442	1.4936	1.99226	4.63828	4.01972	3.40504	6.0382	4.96506	4.48103	CHC1	Clathrin heavy chain 1
transcript_324	0	0.021479	0	0.051707	0	0	0.26354	0	0	CHC1	Clathrin heavy chain 1
transcript_325	1.89331	1.07044	2.36896	1.28788	2.23109	1.35404	6.01251	2.75209	3.57687	ECPAS	Proteasome adapter and scaffold protein ECM29
transcript_326	1.96878	1.39362	1.61745	2.72782	4.4204	2.01716	6.43726	3.80581	3.96232	EIF4G	Eukaryotic translation initiation factor 4G
transcript_327	0.760012	0	0.655452	0.52503	0.424166	0	0	0.216172	0.137589	ECPAS	Proteasome adapter and scaffold protein ECM29
transcript_328	3.709	3.29801	2.77655	7.51878	8.85769	7.38037	12.4359	11.8797	10.4202	AIR9	187-kDa microtubule-associated protein AIR9
transcript_329	0.203002	0.093469	0.07432	0	0.25131	0	0.173712	0.359982	0.378496	CHC1	Clathrin heavy chain 1
transcript_330	0.486374	0.654404	0.352304	0.44162	0.678874	0.480576	1.29512	1.09337	0.937565	Os11g0104900	Clathrin heavy chain 1
transcript_331	0	0.157664	0	0	0	0	0	0	0	atpA	ATP synthase subunit alpha, chloroplastic
transcript_333	6.37264	3.2518	4.69592	5.88369	5.53963	4.54975	11.5762	6.60199	8.51919	At3g58210	MATH domain and coiled-coil domain-containing protein At3g58210
transcript_334	3.99547	3.19257	3.89151	3.22104	3.8125	2.8664	7.95809	3.85371	4.85026	PNP1	Polyribonucleotide nucleotidyltransferase 1, chloroplastic
transcript_335	7.80693	3.60672	3.98219	9.57589	7.05388	6.16162	17.3134	9.71473	11.7107	SAC3B	SAC3 family protein B
transcript_336	2.64244	3.19456	3.40604	3.72609	7.01315	5.1917	9.60228	9.43128	8.49604	AIR9	187-kDa microtubule-associated protein AIR9
transcript_337	0.049138	0	0	0	0	0	0	0	0	Os11g0104900	Clathrin heavy chain 1
transcript_338	1.50449	0.746544	0.873914	1.47195	1.23694	2.33846	2.58133	1.6476	1.64254	Chc	Clathrin heavy chain
transcript_339	1.68913	0.769748	1.12373	1.6003	2.6597	1.66133	3.06302	2.12238	3.25013	EIF4G	Eukaryotic translation initiation factor 4G
transcript_340	1.01816	1.88815	0.909279	3.22894	4.9549	4.82704	2.98832	4.37686	3.3318	SPK1	Guanine nucleotide exchange factor SPIKE 1
transcript_341	5.75943	3.95825	4.52502	12.8155	13.0548	11.9203	18.3885	14.4517	14.9739	CHC1	Clathrin heavy chain 1
transcript_343	1.80942	0.629195	0.994848	1.53089	2.43342	1.24492	3.97207	2.85208	2.80879	-	Eukaryotic translation initiation factor 4G
transcript_344	0.933913	2.94326	0.848978	2.42853	15.8597	3.13954	1.95755	8.62552	4.89127	-	-
transcript_345	2.11186	1.24631	1.81204	3.15395	2.31996	1.2216	4.38485	2.86044	2.5823	Gigyf2	GRB10-interacting GYF protein 2
transcript_346	1.71807	1.32271	2.07737	1.5394	3.2624	2.00897	7.78975	9.04712	5.8448	BIG2	Brefeldin A-inhibited guanine nucleotide-exchange protein 2
transcript_347	0.409394	0	0.079368	0.813203	0.331009	0.873155	0.292069	0.368257	0.260001	AtMg01010	Uncharacterized mitochondrial protein AtMg01010
transcript_348	0.835872	0.879583	0.337981	2.68614	1.27418	2.14504	1.31356	0.67865	2.96819	ECPAS	Proteasome adapter and scaffold protein ECM29
transcript_349	0	0	0.047141	0	0	0	0.258889	0	0	ILA	Protein ILITYHIA
transcript_350	5.83416	3.64229	4.77987	5.12692	7.92581	3.76153	9.95266	7.59396	6.76019	-	-
transcript_351	0.540906	0.307001	0.400429	1.93875	1.59102	0.606042	2.16912	1.16111	1.5534	UPL3	E3 ubiquitin-protein ligase UPL3
transcript_353	0.268948	1.24803	2.4556	18.7372	15.3509	14.2708	21.5197	6.43237	17.7916	GMI1	Structural maintenance of chromosomes flexible hinge domain-containing protein GMI1
transcript_355	21.2702	10.0009	13.5729	28.4881	32.1614	23.0439	42.0826	25.6759	26.0089	APC1	Anaphase-promoting complex subunit 1
transcript_356	0.146011	0.073675	0	0.209664	0.114267	0.339571	0.466952	0.278426	0.178553	Os12g0104800	Clathrin heavy chain 2
transcript_357	0	0	0	0	0	0	0	0.027862	0	CSI1	Protein CELLULOSE SYNTHASE INTERACTIVE 1
transcript_358	0.748172	1.02977	0.338177	1.27693	1.02274	0.53508	3.98477	2.09568	1.68142	-	-
transcript_359	3.25466	1.26567	2.41871	2.44826	2.14984	1.33663	5.01296	3.23904	1.92518	ECPAS	Proteasome adapter and scaffold protein ECM29
transcript_360	1.7233	0.731771	1.4643	1.48283	2.35827	1.5186	4.01341	2.56095	2.64465	UGGT	UDP-glucose:glycoprotein glucosyltransferase
transcript_361	0	0	0	0	0	0	0	0	0	GMI1	Structural maintenance of chromosomes flexible hinge domain-containing protein GMI1
transcript_362	18.3769	11.5487	10.0192	10.2725	12.3556	7.04231	41.1407	16.6976	16.4013	SAC3B	SAC3 family protein B
transcript_363	0	0.053001	0	0	0	0	0	0	0	CHC2	Clathrin heavy chain 2
transcript_364	0.487746	0.640321	1.18219	2.68639	1.29136	0.837456	1.73056	1.03493	0.728525	Gigyf2	GRB10-interacting GYF protein 2
transcript_365	1.73777	1.06784	1.39045	2.7529	2.03186	1.97898	2.74547	2.45355	2.14379	UGGT	UDP-glucose:glycoprotein glucosyltransferase
transcript_366	10.0334	4.44595	7.1203	9.49629	8.99242	7.17172	15.7188	8.28181	9.29863	PA200	Proteasome activator subunit 4
transcript_367	0.602215	0.540844	0.311079	0.713247	0.461813	0.901987	1.38648	0.453265	0.713737	UGGT	UDP-glucose:glycoprotein glucosyltransferase
transcript_368	1.33814	0.939442	1.14356	2.27526	2.03231	2.10073	2.90982	1.59361	1.61505	-	Eukaryotic translation initiation factor 4G
transcript_369	1.0331	1.38878	1.37717	1.66889	2.18048	2.96398	2.91069	2.59492	2.43591	AIR9	187-kDa microtubule-associated protein AIR9
transcript_370	3.11024	2.87194	2.65822	4.3592	2.73359	2.38278	4.55787	2.08978	2.031	At3g47570	Probable LRR receptor-like serine/threonine-protein kinase At3g47570
transcript_371	1.38509	0.694886	1.05324	1.37636	1.56374	0.679099	3.52927	2.42297	2.62278	CHC1	Clathrin heavy chain 1
transcript_372	3.79211	1.96995	2.82017	5.71719	5.36946	4.0093	8.86388	6.47295	6.27219	Os11g0104900	Clathrin heavy chain 1
transcript_374	23.062	9.38269	9.76488	17.1582	21.2484	13.3075	43.9352	16.3697	24.7663	RXW24L	Probable disease resistance protein RXW24L
transcript_375	2.30494	1.15364	1.57409	2.60337	2.84275	2.96972	6.27259	3.20262	4.62721	EIF4G	Eukaryotic translation initiation factor 4G
transcript_376	1.98061	1.34924	1.37495	1.055	3.39347	0.907773	4.06498	2.95375	2.36545	rps2	30S ribosomal protein S2, chloroplastic
transcript_377	0.72848	0.820066	1.57303	2.05836	1.61087	0.692845	2.97738	1.56383	2.01316	Gigyf2	GRB10-interacting GYF protein 2
transcript_378	1.76541	2.15459	2.42071	1.55344	4.80609	1.96607	6.46215	8.08238	5.35913	AIR9	187-kDa microtubule-associated protein AIR9
transcript_379	3.41243	1.85869	4.07975	6.46959	10.8366	5.82738	15.5852	12.1617	11.4889	Os12g0104800	Clathrin heavy chain 2
transcript_380	34.0045	65.946	72.9517	2.59799	3.25632	2.54311	14.761	8.2724	6.8331	TSS	Protein TSS
transcript_381	0.144224	0.064694	0.2528	0.748977	0.766226	0.336331	1.38098	1.19381	0.961277	CHC2	Clathrin heavy chain 2
transcript_382	3.10737	1.59982	2.20359	2.47628	3.4574	2.61006	6.63308	4.40818	5.06124	CHC1	Clathrin heavy chain 1
transcript_383	0.595307	0.228024	0.5315	0.638383	0.892086	0.725295	1.65597	1.25978	0.871493	-	Eukaryotic translation initiation factor 4G
transcript_384	0.398374	0.678419	0.617939	1.94165	1.25951	1.28115	1.52293	0.688963	0.628893	UGGT	UDP-glucose:glycoprotein glucosyltransferase
transcript_386	7.42908	7.18912	6.58403	10.1197	6.15062	10.3799	9.27395	2.39966	3.89565	GCN2	eIF-2-alpha kinase GCN2
transcript_387	0	0	0	0	0	0	0	1.40628	0	UPL2	E3 ubiquitin-protein ligase UPL2
transcript_388	0	0	0	0	0	0	0	0.282237	0	Pds5b	Sister chromatid cohesion protein PDS5 homolog B
transcript_389	2.88279	1.33391	2.54644	2.97982	2.96085	2.84469	5.18706	3.97502	3.82713	-	-
transcript_390	2.7742	2.11805	2.21674	3.06908	2.99591	2.44448	6.33389	2.65064	3.2242	Os05g0583200	Zinc finger BED domain-containing protein RICESLEEPER 3
transcript_391	0.470671	0.411202	0.391694	0.274046	0.330649	0.395978	1.23501	0.365456	0.39954	Gigyf2	GRB10-interacting GYF protein 2
transcript_393	0.253898	0	0	0	0	0.207648	0.324003	0	0.06135	BIG2	Brefeldin A-inhibited guanine nucleotide-exchange protein 2
transcript_394	0	0	0	0.570176	0	0	0	0.277352	0.11231	ND4	NADH-ubiquinone oxidoreductase chain 4
transcript_395	2.28932	0.706715	1.11909	0	21.4949	0.292211	7.78347	1.30596	4.26443	GAUT15	Probable galacturonosyltransferase 15
transcript_396	1.03478	0	0.375275	0.22138	1.00298	0.167269	1.65381	1.65228	1.34153	BIG2	Brefeldin A-inhibited guanine nucleotide-exchange protein 2
transcript_397	0	0	0	0	0	0	0.532327	1.25187	0.328742	CALS12	Callose synthase 12
transcript_398	1.32985	0.774387	0.669697	0.675914	3.1939	1.03796	4.08606	4.42249	3.60203	BIG2	Brefeldin A-inhibited guanine nucleotide-exchange protein 2
transcript_399	1.1966	3.32586	0	0.366591	4.92639	0.686743	11.2258	13.347	0	Pds5b	Sister chromatid cohesion protein PDS5 homolog B
transcript_400	3.11366	1.80726	1.73847	5.56056	2.87938	4.21249	4.47833	2.95747	2.89043	RLT1	Homeobox-DDT domain protein RLT1
transcript_401	1.89737	0.982524	1.2797	0	1.58616	0.665942	4.59493	3.36339	3.26958	At3g58210	MATH domain and coiled-coil domain-containing protein At3g58210
transcript_402	5.35793	2.48341	3.07795	3.66876	2.88786	2.56338	9.00165	3.75415	4.31889	-	-
transcript_403	2.85492	1.26476	2.36048	0	2.48632	0.57901	4.69096	5.06194	3.41716	Gigyf2	GRB10-interacting GYF protein 2
transcript_404	2.85002	1.64227	1.72251	0.965221	0.347391	0.900607	0.52829	0.324294	0.3525	ndhD	NAD(P)H-quinone oxidoreductase chain 4, chloroplastic
transcript_405	0.027597	0	0	0	0.108831	0.11478	0	0.247893	0.132138	TAR1-A	Protein TAR1
transcript_406	2.2725	1.89526	3.28388	4.58324	5.27256	3.95125	10.5513	7.81378	8.89844	BCHC2	BEACH domain-containing protein C2
transcript_407	1.76174	1.38567	1.11483	3.04213	4.36698	1.86098	5.21988	6.03297	4.05136	CALS12	Callose synthase 12
transcript_408	2.6397	1.34697	1.79459	2.01562	2.1151	1.39915	2.50808	2.16992	2.12119	ncor1	Nuclear receptor corepressor 1
transcript_409	1.90823	0.865502	1.65482	3.81543	3.01747	2.73849	5.77442	6.90944	5.3942	BIG2	Brefeldin A-inhibited guanine nucleotide-exchange protein 2
transcript_410	2.64807	1.56691	2.81592	2.5888	3.51057	3.8002	4.80312	3.78827	2.89658	Gigyf2	GRB10-interacting GYF protein 2
transcript_411	5.672	3.93262	4.54249	4.4806	6.86834	2.6628	8.41465	7.04306	6.01501	R1A-6	Putative late blight resistance protein homolog R1A-6
transcript_412	0.896318	0.315663	1.16698	0.947296	1.82701	0.749895	2.3572	2.52013	2.36049	Os12g0104800	Clathrin heavy chain 2
transcript_413	2.91544	2.9772	2.7043	3.47672	5.13512	4.09277	5.51234	5.42146	5.04572	AIR9	187-kDa microtubule-associated protein AIR9
transcript_414	3.41071	2.05174	2.45984	7.42175	4.12124	6.59718	7.07949	3.1235	4.42143	-	Eukaryotic translation initiation factor 4G
transcript_415	0	0	0	0	0	0	0	0	0	rpoA	DNA-directed RNA polymerase subunit alpha
transcript_416	2.89516	1.52482	2.01488	16.421	12.5089	5.69457	6.67514	3.65842	6.45935	-	-
transcript_417	1.58327	1.60234	1.99083	3.67547	2.58056	3.23605	8.06142	10.7553	7.72707	CSI1	Protein CELLULOSE SYNTHASE INTERACTIVE 1
transcript_418	1.74185	1.17815	1.00644	2.62936	3.30963	1.8307	4.44783	1.96835	2.69667	TY3B-G	Transposon Ty3-G Gag-Pol polyprotein
transcript_419	0	0	0	0	0	0	0	0	0	Os12g0104800	Clathrin heavy chain 2
transcript_420	2.61283	0.704133	1.69127	4.03557	3.20913	2.87267	3.78102	2.72442	2.61587	MED26C	Probable mediator of RNA polymerase II transcription subunit 26c
transcript_421	17.7941	10.5704	12.7231	22.0202	26.9317	19.3302	36.984	24.4938	26.1623	At4g22670	FAM10 family protein At4g22670
transcript_422	1.70409	0.426661	0.166149	1.91731	2.23004	2.33128	1.60579	1.60769	0.832285	CALS12	Callose synthase 12
transcript_423	10.3148	7.15905	7.17291	18.5651	17.0078	13.7824	20.914	12.6139	13.1222	VIT_11s0016g04350	tRNA (guanine(37)-N1)-methyltransferase 2
transcript_424	0.809705	1.07941	1.91883	2.76853	3.32341	2.04622	2.83231	3.43261	2.00766	AIR9	187-kDa microtubule-associated protein AIR9
transcript_425	3.07886	2.11058	3.07321	5.34141	3.24614	1.86253	17.2984	5.23736	6.32874	-	-
transcript_426	0	0	0	0	0	0	0	0	0	UPL3	E3 ubiquitin-protein ligase UPL3
transcript_427	13.1929	4.03142	8.08543	15.4334	17.0255	9.01719	91.602	19.6301	39.6323	GMI1	Structural maintenance of chromosomes flexible hinge domain-containing protein GMI1
transcript_428	1.60855	1.23398	1.21213	2.7119	2.13841	0.811229	4.56057	4.08292	3.24949	UBP13	Ubiquitin carboxyl-terminal hydrolase 13
transcript_429	0	0	0	0	0	0	0	0	0	atpA	ATP synthase subunit alpha, chloroplastic
transcript_430	12.6467	7.59085	6.04337	18.5274	26.5737	11.9328	28.4181	21.6938	17.6547	SIS8	Probable serine/threonine-protein kinase SIS8
transcript_431	0.393036	0.448283	0.533388	1.0573	1.02072	0.639955	0.808494	1.04141	1.24988	MOS1	Protein MODIFIER OF SNC1 1
transcript_432	0	0.317355	0.422111	0	0.919874	0.300476	0.771037	0.558957	1.66815	SWD1	COMPASS component SWD1
transcript_434	4.56428	3.09609	3.80147	5.47358	5.93273	3.41687	11.3631	5.41019	5.583	At2g32000	DNA topoisomerase 3-beta
transcript_435	0.360301	0.157798	0.152517	0.354784	0.082159	0.110367	0.372731	0.090443	0.085131	TY3B-G	Transposon Ty3-G Gag-Pol polyprotein
transcript_437	2.43937	1.51732	1.75456	4.31262	4.98004	2.9018	5.23547	3.58949	4.4029	UPL3	E3 ubiquitin-protein ligase UPL3
transcript_438	2.20662	1.56916	3.14994	4.49721	8.1245	2.05427	11.9218	12.2441	9.64466	CHC1	Clathrin heavy chain 1
transcript_439	0	0	0	0	0	0	0	0	0	atpA	ATP synthase subunit alpha, chloroplastic
transcript_441	8.13489	7.24517	6.50141	11.8312	9.9916	6.68702	18.8806	5.50165	10.8347	RE1	Retrovirus-related Pol polyprotein from transposon RE1
transcript_442	33.6893	21.0566	26.0247	34.7365	38.6272	16.0662	93.0815	35.5888	41.3322	RE1	Retrovirus-related Pol polyprotein from transposon RE1
transcript_443	5.9109	3.08845	4.98555	13.5898	14.8555	6.66901	8.90046	5.38485	4.93039	ctdspl2	CTD small phosphatase-like protein 2
transcript_444	0.235078	0	0	0	0	0.123133	0.563401	0.329537	0	SWD1	COMPASS component SWD1
transcript_445	0	0	0	0	0	0	0	0	0	atpA	ATP synthase subunit alpha, chloroplastic
transcript_446	0	0	0	0	0	0	0	0	0	atpA	ATP synthase subunit alpha, chloroplastic
transcript_447	1.96623	1.08343	1.3002	2.99742	3.05161	2.91389	4.25091	1.45045	2.91663	-	-
transcript_448	4.69661	2.76958	2.587	5.77527	6.69131	3.45124	10.8838	8.09989	6.2108	wdr75	WD repeat-containing protein 75
transcript_449	9.27007	5.45512	5.31459	6.61704	43.7595	18.8895	12.029	11.1778	13.4139	-	-
transcript_450	2.0837	1.66952	1.47343	9.16225	6.39931	5.13275	4.85853	3.00758	2.71702	NLP7	Protein NLP7
transcript_451	0	0	0	0	0	0	0	0	0	atpA	ATP synthase subunit alpha, chloroplastic
transcript_452	3.94023	2.16641	2.97852	5.84678	3.93209	4.63775	7.72178	5.23476	4.97607	UBP13	Ubiquitin carboxyl-terminal hydrolase 13
transcript_453	3.29619	1.94249	2.44189	4.90367	3.51252	4.84309	5.52241	3.80251	4.46521	CHC1	Clathrin heavy chain 1
transcript_454	2.17838	1.64621	2.0945	4.18815	4.42449	3.95832	7.43089	4.93381	5.8739	SWD1	COMPASS component SWD1
transcript_455	0	0	0	0	0	0	0	0	0	GMI1	Structural maintenance of chromosomes flexible hinge domain-containing protein GMI1
transcript_456	0.267751	0.399837	0.145212	0.448247	1.25266	0.205112	1.54571	2.09997	1.00811	BIG2	Brefeldin A-inhibited guanine nucleotide-exchange protein 2
transcript_457	1.66473	1.02748	1.43293	1.86096	2.97005	2.52773	4.91254	3.02454	3.48807	CHC2	Clathrin heavy chain 2
transcript_458	5.62313	3.71494	4.50144	7.08779	7.18709	4.98833	10.5135	8.04744	7.3659	UBP13	Ubiquitin carboxyl-terminal hydrolase 13
transcript_459	0.665685	0.349304	0.449896	1.29144	0.802234	0.976495	0.31302	0.285235	0.554904	AQR	RNA helicase aquarius
transcript_460	0	0	0	0.475706	0	0	0.46118	0	0	UBP13	Ubiquitin carboxyl-terminal hydrolase 13
transcript_462	0.510717	0.360428	0.343169	0.932917	0.818884	0	1.05578	2.22738	1.0953	ECPAS	Proteasome adapter and scaffold protein ECM29
transcript_463	0	0.104642	0	0	0	0	0	0	0	-	Uncharacterized protein ORF91
transcript_464	8.83093	7.32881	15.4314	1.77147	4.45746	1.21486	8.35968	5.6813	5.19816	FdGOGAT	Ferredoxin-dependent glutamate synthase, chloroplastic
transcript_465	0.917695	0.469312	0.596793	0.799883	1.56171	1.18167	2.00385	1.74728	2.17582	Aqr	RNA helicase aquarius
transcript_466	0.23037	0.149105	0.120102	0.587344	0.515672	0.19668	0.784103	0.435334	0.510127	-	Eukaryotic translation initiation factor 4G
transcript_467	4.47663	1.81932	3.25356	4.63216	3.65893	1.45995	19.1091	5.7951	7.01345	TY3B-I	Transposon Ty3-I Gag-Pol polyprotein
transcript_468	0	0	0.495996	0	0	0	0	0	0	rpoC2	DNA-directed RNA polymerase subunit beta''
transcript_469	4.705	1.67811	1.79879	6.73562	15.5774	8.23298	11.2022	5.5642	9.91041	CRLK1	Calcium/calmodulin-regulated receptor-like kinase 1
transcript_470	2.56183	1.46467	1.95147	2.80826	3.82536	2.50293	4.50682	2.61611	4.21508	FACE1	CAAX prenyl protease 1 homolog
transcript_471	0	0	0	0	0	0	0	0	0	BIG2	Brefeldin A-inhibited guanine nucleotide-exchange protein 2
transcript_472	0	0	0	0	0	0	0	0	0	CSI1	Protein CELLULOSE SYNTHASE INTERACTIVE 1
transcript_473	5.13272	1.7376	2.91379	6.98732	10.8053	5.13876	7.74473	8.65451	8.2873	At4g01020	ATP-dependent RNA helicase DEAH11, chloroplastic
transcript_474	2.88386	1.61638	1.61492	4.29955	3.93747	2.78472	5.96704	4.20139	3.04544	UGGT	UDP-glucose:glycoprotein glucosyltransferase
transcript_475	3.08486	0.996658	1.17804	6.88436	2.10092	1.74919	4.08881	1.89076	1.5488	SPK1	Guanine nucleotide exchange factor SPIKE 1
transcript_476	0.935386	0.678772	1.0725	1.85583	2.16565	2.27764	5.21676	4.78197	4.50919	SWD1	COMPASS component SWD1
transcript_477	0	0.117918	0.504624	0.120616	0.743074	0.290103	2.10358	1.669	1.19555	CHC1	Clathrin heavy chain 1
transcript_478	3.54496	1.69468	2.84038	4.93745	6.55477	3.63246	9.16969	5.16563	6.85682	EIF4G	Eukaryotic translation initiation factor 4G
transcript_479	8.76528	6.21465	7.46906	8.53226	9.78944	6.11982	15.767	10.5114	10.3999	-	-
transcript_480	5.56869	3.31371	3.93716	6.72097	7.85765	5.02159	11.1202	8.52612	9.10809	ATM	Serine/threonine-protein kinase ATM
transcript_481	2.69022	1.22002	1.08582	0.885276	2.50126	2.61945	5.27338	2.79479	4.07092	UGGT	UDP-glucose:glycoprotein glucosyltransferase
transcript_482	3.39553	3.1265	2.40412	8.53858	7.65043	9.36667	11.6657	4.91185	7.35598	set1	Histone-lysine N-methyltransferase, H3 lysine-4 specific
transcript_483	0	0	0	0	0	0	0	0	0	-	Uncharacterized protein ORF91
transcript_484	0.815783	0.750339	0.857147	2.14902	2.299	2.05482	4.07821	3.30184	2.61005	UGGT	UDP-glucose:glycoprotein glucosyltransferase
transcript_485	2.30954	1.90049	2.12816	3.49832	2.85523	4.22462	2.5467	5.84879	3.39314	CALS12	Callose synthase 12
transcript_486	15.7839	8.52466	11.3327	14.906	17.049	9.96361	30.3783	21.9043	20.8291	RLT2	Homeobox-DDT domain protein RLT2
transcript_487	0	0	0	0	0	0	0	0	0	FAB1C	Putative 1-phosphatidylinositol-3-phosphate 5-kinase FAB1C
transcript_488	2.06232	1.11303	1.71987	4.85886	3.40413	1.92606	8.99132	4.71796	4.97514	BIG	Auxin transport protein BIG
transcript_489	3.07883	1.36235	2.01402	6.05372	4.10157	4.40032	5.55608	4.43307	3.64326	MOS1	Protein MODIFIER OF SNC1 1
transcript_490	2.9773	1.52998	3.06526	4.93859	5.37871	5.18889	6.04406	4.32034	5.6789	MOS1	Protein MODIFIER OF SNC1 1
transcript_491	2.39281	1.33092	1.25144	3.93357	2.09696	3.13161	3.06877	2.39079	2.45267	CHC2	Clathrin heavy chain 2
transcript_493	3.14622	1.84021	2.54678	4.52989	4.60884	3.21882	6.86674	3.45627	3.94874	TBP1	26S proteasome regulatory subunit 6A homolog
transcript_494	0.574794	0.460616	0.620347	1.14941	1.99615	0.563865	3.24617	2.35353	1.40676	UGGT	UDP-glucose:glycoprotein glucosyltransferase
transcript_495	11.5731	6.87659	8.99415	13.712	9.82409	6.61676	25.467	13.4379	13.2504	-	-
transcript_496	1.80196	1.59387	4.01456	0.599839	0.978625	0.224241	2.81024	2.11688	1.55171	FdGOGAT	Ferredoxin-dependent glutamate synthase, chloroplastic
transcript_497	0	0	0	0	0.086555	0	0	0	0	UBP13	Ubiquitin carboxyl-terminal hydrolase 13
transcript_498	0.299762	0.339307	0.370414	0.279656	1.92728	0.384281	2.09029	3.4435	2.02079	CHC1	Clathrin heavy chain 1
transcript_500	0	0	0	0	0.244318	0	0	0	2.46913	SAC3B	SAC3 family protein B
transcript_501	1.59656	3.21393	3.11977	0.394136	2.67517	0.294089	15.5455	26.0571	20.2172	-	-
transcript_502	0.214829	0.064722	0	0.365787	0.294448	0.295527	0.199435	0.598855	0.02991	ART3	Putative uncharacterized protein ART3
transcript_504	11.2625	3.09452	7.18419	12.6985	27.3861	7.83876	19.4775	23.7515	14.6052	GLT1	Glutamate synthase 1 [NADH], chloroplastic
transcript_506	2.80275	0.891199	0.760879	0.426794	2.76267	0	8.36809	6.64331	8.47646	At4g01020	ATP-dependent RNA helicase DEAH11, chloroplastic
transcript_507	0	0.056291	0	0	0	0	0	0	0	atpA	ATP synthase subunit alpha, chloroplastic
transcript_508	0.169364	0	0.101536	0.361873	0.109079	0.548537	0.310865	0.219111	0	CHC2	Clathrin heavy chain 2
transcript_509	0.458581	0.500923	0.444419	2.10938	1.65056	1.32854	1.6603	0.789638	1.53749	AQR	RNA helicase aquarius
transcript_510	0.108513	0.013686	0.04567	0	0.105105	0.017428	0.354497	0.120364	0.252517	FPA	Flowering time control protein FPA
transcript_511	2.94887	1.74168	2.34172	3.81155	4.41073	3.15763	6.27696	3.99226	3.1699	UGGT	UDP-glucose:glycoprotein glucosyltransferase
transcript_512	4.21465	3.12693	3.73281	7.0658	8.6969	7.12491	10.0478	7.03565	7.59148	ASHH2	Histone-lysine N-methyltransferase ASHH2
transcript_514	9.5379	9.77766	21.0207	2.20795	4.13019	0.998269	13.0083	8.20812	7.59936	FdGOGAT	Ferredoxin-dependent glutamate synthase, chloroplastic
transcript_515	0	0	0	0	0	0	0	0	0	atpA	ATP synthase subunit alpha, chloroplastic
transcript_516	0.130302	0	0.372175	0.288	0.633814	0.115987	1.19207	2.2335	0.59286	NUP214	Nuclear pore complex protein NUP214
transcript_517	0.981431	0.253687	1.6012	1.18737	1.36731	0.848993	2.43411	1.2328	1.73547	UBP13	Ubiquitin carboxyl-terminal hydrolase 13
transcript_518	0	0	0	0.162522	0.031188	0	0.029295	0.062235	0	UGGT	UDP-glucose:glycoprotein glucosyltransferase
transcript_519	11.978	2.10878	4.06487	13.3462	17.999	20.8346	85.2219	16.3741	66.9382	BHLH153	Transcription factor bHLH153
transcript_520	0.60984	0.521198	0.99512	1.61401	3.39229	2.17266	4.0687	3.74118	3.41362	At4g01020	ATP-dependent RNA helicase DEAH11, chloroplastic
transcript_521	0.578216	0.707694	0.99314	14.9501	13.1635	3.41889	5.42331	2.06523	2.25253	TY3B-G	Transposon Ty3-G Gag-Pol polyprotein
transcript_522	3.17284	1.43546	2.12766	6.30865	5.09003	3.86355	7.2633	4.79405	5.45111	NUP214	Nuclear pore complex protein NUP214
transcript_523	1.3253	1.16311	1.66906	1.61153	2.51525	2.76094	2.70204	2.12263	2.16662	FAB1D	Putative 1-phosphatidylinositol-3-phosphate 5-kinase FAB1D
transcript_524	3.63188	1.03479	2.12499	1.46262	3.31442	1.42492	6.76597	3.84399	5.43968	FAB1D	Putative 1-phosphatidylinositol-3-phosphate 5-kinase FAB1D
transcript_525	0.510195	0.464279	1.39973	1.96251	2.33919	0.892964	3.06619	2.92358	1.9018	CALS9	Callose synthase 9
transcript_527	14.0388	16.1517	30.2507	3.21372	6.53181	1.48661	17.7684	11.7276	11.9854	FdGOGAT	Ferredoxin-dependent glutamate synthase, chloroplastic
transcript_528	0	0	0	0.027027	0	0	0	0	0	UGGT	UDP-glucose:glycoprotein glucosyltransferase
transcript_530	0.08292	0.126899	0	1.45178	0.654427	2.04623	0.955184	0.119219	0	SPT6	Transcription elongation factor SPT6 homolog
transcript_531	3.95461	1.52925	2.43273	2.9888	5.48614	3.13552	8.18004	6.24369	6.72129	MOS1	Protein MODIFIER OF SNC1 1
transcript_532	0.513515	0.105815	0.261992	0.181081	0.240081	0.287273	0.852385	0.481335	0.425689	UGGT	UDP-glucose:glycoprotein glucosyltransferase
transcript_533	0	0	0	0	0	0	0	0	0	atpA	ATP synthase subunit alpha, chloroplastic
transcript_534	0.027902	0.087235	0.02653	0	0	0.268034	0.869622	0.200469	0.332126	MAG5	Protein transport protein SEC16A homolog
transcript_536	0	0	0	0	0	0	0	0	0	ILA	Protein ILITYHIA
transcript_537	0.33599	0.681045	0.236546	1.06616	0.672308	0.706389	0.451372	0.468772	0.300466	MT-CYB	Cytochrome b
transcript_539	2.85532	2.16955	2.44492	3.50987	5.54208	4.12372	9.06108	6.85693	8.86281	At1g67325	RanBP2-type zinc finger protein At1g67325
transcript_540	1.40662	0.892644	0.955092	2.44933	2.20406	2.02291	4.00943	1.88577	2.53337	MOS1	Protein MODIFIER OF SNC1 1
transcript_541	0.055253	0.196881	0.290274	0.24564	0.988524	0.097137	0.525639	2.48703	0.548767	ABCC2	ABC transporter C family member 2
transcript_542	1.7214	1.34994	1.86784	4.20693	2.58812	3.23027	4.29386	1.87649	2.34576	MOS1	Protein MODIFIER OF SNC1 1
transcript_543	4.65961	2.53081	3.19758	8.8618	8.03571	7.90515	12.0163	8.81471	8.61426	BIG1	Brefeldin A-inhibited guanine nucleotide-exchange protein 1
transcript_544	0.571836	0.294444	0.793533	1.07458	0.976479	1.19148	2.27827	2.41686	1.804	Os12g0104800	Clathrin heavy chain 2
transcript_545	7.55309	4.82746	4.46739	13.9808	16.6101	6.19762	17.6706	10.3802	8.9297	Ipo5	Importin-5
transcript_546	0.035224	0.017658	0	0.029054	0	0.02815	0	0	0	UGGT	UDP-glucose:glycoprotein glucosyltransferase
transcript_548	1.21082	0.598337	0.198798	0.32559	2.01622	0.793485	4.02107	3.41938	2.01363	GCN2	eIF-2-alpha kinase GCN2
transcript_549	2.72955	1.55846	2.61169	4.79749	4.9069	3.62404	8.15391	4.11759	5.2914	UPL2	E3 ubiquitin-protein ligase UPL2
transcript_550	1.57843	0.81341	1.10523	2.9131	3.82347	2.27494	3.71563	3.65017	4.30804	At4g01020	ATP-dependent RNA helicase DEAH11, chloroplastic
transcript_551	0.601793	0.585759	0.539407	0.665081	0.763421	1.12904	0.692442	0.831727	0.364136	AQR	RNA helicase aquarius
transcript_552	0.848076	0.487718	0.946914	2.5093	3.42183	2.71333	4.83706	2.79328	2.50241	ABCC5	ABC transporter C family member 5
transcript_553	10.0572	13.7195	16.9581	4.15645	11.6572	3.24238	9.12374	7.16005	4.40223	ABCC2	ABC transporter C family member 2
transcript_554	4.1754	2.2853	4.38096	6.35455	11.986	5.44376	19.3101	17.8116	13.9158	CHC1	Clathrin heavy chain 1
transcript_555	7.45952	7.46808	7.05535	9.72583	6.18053	5.89751	12.5139	6.65625	7.44443	-	-
transcript_556	3.55819	3.25877	2.35171	2.04522	6.45759	1.27249	9.07843	3.31895	5.9357	-	-
transcript_557	3.31657	1.36685	1.2626	2.83458	3.66881	3.07452	6.14126	3.66646	3.68586	UGGT	UDP-glucose:glycoprotein glucosyltransferase
transcript_558	2.38882	0.95817	0.758125	2.2349	0.447302	3.05877	1.08189	0.844737	1.58098	UGGT	UDP-glucose:glycoprotein glucosyltransferase
transcript_559	2.17293	1.82117	5.84061	0.456602	0.964452	0.254864	4.57921	2.81635	1.49591	FdGOGAT	Ferredoxin-dependent glutamate synthase, chloroplastic
transcript_560	31.2245	15.0055	23.3195	23.1999	16.2619	14.797	48.0533	16.1988	26.3338	VPS13C	Vacuolar protein sorting-associated protein 13C
transcript_561	0.896127	0.737508	0.218483	1.23053	0.649966	1.00288	2.07552	1.29799	2.16915	MOS1	Protein MODIFIER OF SNC1 1
transcript_562	4.73509	1.857	1.82693	5.77766	7.21998	4.83179	8.48795	6.4662	6.64784	mon2	Protein MON2 homolog
transcript_563	0	0.398123	0	0	0	0	0	0	0	-	Uncharacterized protein ORF91
transcript_564	1.14064	1.96976	0.877583	7.85302	3.09946	7.84397	2.25993	2.14794	1.30668	ND2	NADH-ubiquinone oxidoreductase chain 2
transcript_565	0	0	0	0	0	0	0	0	0	CSI1	Protein CELLULOSE SYNTHASE INTERACTIVE 1
transcript_566	0.753532	0.333794	0.693533	1.1079	0.336647	0.494148	0.887329	1.23376	1.09309	PRP8A	Pre-mRNA-processing-splicing factor 8A
transcript_567	1.68064	1.03104	1.389	3.51633	2.34087	3.27893	3.70501	2.36825	4.47556	NUP214	Nuclear pore complex protein NUP214
transcript_568	0.078619	0	0	0	0	0	0	0.079814	0	ND4	NADH-ubiquinone oxidoreductase chain 4
transcript_569	0	0	0	0	0	0	0	0	0	-	Uncharacterized protein ORF91
transcript_570	0.035245	0.140924	0.021327	0	0	0.151278	0.276173	0.131811	0.185108	XI-K	Myosin-17
transcript_572	0.193126	0.128148	0.353135	0.754904	0.315999	0.342797	0.669718	0.376431	0.231295	XI-B	Myosin-8
transcript_573	14.7716	3.81615	4.7957	6.99001	19.3991	12.0706	14.2348	10.0169	9.0616	PERK9	Proline-rich receptor-like protein kinase PERK9
transcript_574	0.027779	0.017712	0.049942	0.184022	0.952066	0.527704	3.42286	0.85642	1.37899	-	-
transcript_575	0.485275	0.299108	0.231837	0.664718	0.624309	0.161093	0.770708	0.98919	0.69248	AQR	RNA helicase aquarius
transcript_576	1.51886	0	0.727359	0	1.26252	0.574805	2.83686	1.21633	1.50331	XI-K	Myosin-17
transcript_577	0	0.072448	0.084058	0	0	0	0.182998	0	0.194564	XI-K	Myosin-17
transcript_578	5.40381	1.48358	11.9175	0	0	0	1.35983	0	0	atpA	ATP synthase subunit alpha, chloroplastic
transcript_579	16.8908	4.89714	4.30219	13.5252	28.1027	18.8741	24.0903	10.9869	21.9434	TOL1	TOM1-like protein 1
transcript_580	2.30258	0.558827	2.05019	1.63919	2.85483	2.00338	3.30468	2.76137	3.84233	FAB1D	Putative 1-phosphatidylinositol-3-phosphate 5-kinase FAB1D
transcript_581	1.03624	0.499801	0.865536	1.1703	1.73561	0.89227	2.70093	2.22865	1.66127	SEC16B	Protein transport protein SEC16B homolog
transcript_582	0	0	0	0	0	0	0	0	0	ATPA	ATP synthase subunit alpha, mitochondrial
transcript_583	4.29427	3.0385	4.0513	6.50979	9.33667	4.50032	13.1415	8.69761	8.776	SPT6	Transcription elongation factor SPT6 homolog
transcript_584	1.70567	0.93505	1.34352	2.44548	3.46287	2.32695	6.56543	5.43204	5.23154	SWD1	COMPASS component SWD1
transcript_585	8.76601	5.17476	6.22215	9.15248	7.99466	6.86074	14.3689	8.25284	8.11728	all2124	Uncharacterized WD repeat-containing protein all2124
transcript_586	0.058031	0.085326	0.187683	0.151895	0.084074	0.128239	0.118113	0	0.101479	AQR	RNA helicase aquarius
transcript_587	0.337474	0.207393	0.357716	0.22681	0.116216	0.365253	1.05382	0.255937	0.108768	UGGT	UDP-glucose:glycoprotein glucosyltransferase
transcript_588	0	0	0	0	0	0	0	0	0	-	-
transcript_589	0	0	0.021229	0.04154	0	0	0	0.046362	0	GLU1	Ferredoxin-dependent glutamate synthase 1, chloroplastic/mitochondrial
transcript_590	5.7534	2.42451	3.66333	5.66848	7.57139	3.75598	14.3631	10.0642	11.7162	FAB1D	Putative 1-phosphatidylinositol-3-phosphate 5-kinase FAB1D
transcript_591	23.8144	11.6186	16.6103	20.5617	14.3327	12.1283	34.6243	14.2827	20.6906	At4g18375	KH domain-containing protein At4g18375
transcript_592	7.55555	3.19172	6.5897	10.5439	7.24731	12.0664	17.5758	8.78287	13.7999	SPI	Protein SPIRRIG
transcript_593	0.021873	0	0	0.023207	0.04473	0	0	0	0	FdGOGAT	Ferredoxin-dependent glutamate synthase, chloroplastic
transcript_594	0	0	0.15592	1.47392	0	0	0	0	0.407157	ABCC5	ABC transporter C family member 5
transcript_597	0	0	0.123403	2.44891	1.17975	0.855387	1.24847	1.25364	0.735455	-	-
transcript_598	3.49851	1.35525	2.12194	5.19442	5.89351	4.4504	5.63716	4.85567	3.78527	MAG5	Protein transport protein SEC16A homolog
transcript_599	9.00731	6.7921	8.6187	21.7763	21.6394	14.0798	26.0626	21.8366	18.7285	RDM3	Protein RNA-directed DNA methylation 3
transcript_600	14.4642	7.38321	12.6362	17.104	16.2356	11.2845	33.4123	21.9006	23.3343	DDB_G0268328	Protein DDB_G0268328
transcript_601	3.52909	1.76407	1.57333	10.8369	8.17573	4.14255	14.5572	6.00763	7.40686	RH21	DEAD-box ATP-dependent RNA helicase 21
transcript_602	0.824669	0.631271	0.723764	1.46124	2.46332	0.799242	3.94865	5.28953	3.6319	XI-B	Myosin-8
transcript_603	0.596601	0.398089	0.430363	0.926619	1.07418	0.812701	1.64655	0.817764	0.876232	GBP2	Guanylate-binding protein 2
transcript_604	1.83329	1.00758	0.951602	1.51015	1.32528	1.17416	3.3475	2.30811	1.87144	AQR	RNA helicase aquarius
transcript_605	5.57899	1.57021	1.33619	16.3936	6.77266	20.3171	9.56415	4.51482	6.37152	-	-
transcript_606	0.464803	0.186729	0.821378	0.258351	0.624355	0.053802	1.96008	0.915352	2.4637	UGGT	UDP-glucose:glycoprotein glucosyltransferase
transcript_6071	12.1699	3.02079	3.48818	10.821	33.1157	18.8617	23.9122	8.5805	17.402	PLDBETA1	Phospholipase D beta 1
transcript_6072	18.9698	9.04534	8.35436	14.3417	25.1012	11.6722	13.1529	10.4985	13.6356	PR5K	PR5-like receptor kinase
transcript_6073	1.58143	2.47148	1.22456	3.42484	5.54337	1.91415	10.297	5.27883	5.72317	-	-
transcript_6074	11.8066	9.73408	6.81944	19.4258	14.213	20.4716	24.2701	10.6805	16.2177	MOR1	Protein MOR1
transcript_6075	0.523516	0	0.350638	0.316904	1.27587	0.149582	3.96123	2.09843	2.34355	-	-
transcript_6076	0	0	0	0	0	0	0	0	0	RPS3	Ribosomal protein S3, mitochondrial
transcript_6077	10.0095	6.75228	7.34351	10.2959	8.64963	6.39392	10.449	6.96533	7.31491	IRE1A	Serine/threonine-protein kinase/endoribonuclease IRE1a
transcript_6078	0	0.077513	0.614907	0.470655	0.293073	0.644455	0.703755	1.21712	0.685648	LOS1	Elongation factor 2
transcript_6079	2.38555	1.84394	1.95381	10.4111	3.96843	4.14057	7.09156	3.94658	3.88624	AMPD	AMP deaminase
transcript_6080	0.941401	0.536855	0.16559	3.23733	1.1328	3.17785	0.936071	0.559416	1.22235	NBR1	Protein NBR1 homolog
transcript_6081	0.641955	1.43889	1.59501	1.89754	3.60193	1.14197	5.40477	3.14545	3.35047	RSA1	Protein SHORT ROOT IN SALT MEDIUM 1
transcript_6083	0	0	0	0	0	0	0	0	0	psbC	Photosystem II CP43 reaction center protein
transcript_6084	1.8502	1.37068	0.880408	6.22837	2.86062	3.90377	5.70809	5.10458	2.68376	SRF8	Protein STRUBBELIG-RECEPTOR FAMILY 8
transcript_6085	15.1484	10.1833	13.6338	0.695699	1.57213	0.920649	8.31753	14.6687	8.6824	PHOT1	Phototropin-1
transcript_6086	28.3445	3.71281	6.64153	17.4513	17.4812	13.6042	26.41	11.9322	18.677	TMEM8B	Transmembrane protein 8B
transcript_6087	9.83023	5.7517	8.74534	14.9643	14.3629	12.8409	23.7624	14.2088	18.0619	SAC1	Phosphoinositide phosphatase SAC1
transcript_6088	0	0	0	0	1.23075	0.269199	0	0.373509	0.552301	LOS1	Elongation factor 2
transcript_6089	21.5365	42.4727	38.9995	0.516965	0.130064	1.44743	15.8098	16.3495	16.1644	PMI1	Protein PLASTID MOVEMENT IMPAIRED 1
transcript_6090	0.377457	0.76883	0.298134	1.95357	3.16548	1.95189	2.03977	2.76679	3.75607	IQD32	Protein IQ-DOMAIN 32
transcript_6091	31.1733	47.6825	32.9402	8.71454	17.5656	11.3106	46.8478	20.6866	66.5797	PRR37	Two-component response regulator-like PRR37
transcript_6093	6.44275	3.98193	5.75445	4.64031	5.69311	3.63378	10.0186	5.20441	4.86337	FLD	Protein FLOWERING LOCUS D
transcript_6094	11.858	7.20839	5.87119	6.74018	12.4853	4.23873	9.29115	7.32982	4.98629	SAC4	Phosphoinositide phosphatase SAC4
transcript_6095	7.07206	3.32309	4.64965	4.93843	11.9654	4.23545	17.439	14.9211	14.585	SEC23	Protein transport protein SEC23
transcript_6096	3.06097	2.69661	2.26959	6.12803	3.96115	5.00527	7.45064	3.93214	4.00563	CIP73	Ubiquitin-like domain-containing protein CIP73
transcript_6097	0.077312	0	0	0	0	0	0	0.070917	0	CESA2	Cellulose synthase A catalytic subunit 2 [UDP-forming]
transcript_6099	1.97035	1.68069	1.69116	0.790575	1.05816	0.303495	2.26617	0.805657	1.41229	CD4B	ATP-dependent Clp protease ATP-binding subunit ClpA homolog CD4B, chloroplastic
transcript_6100	5.83205	5.03833	4.6045	10.7821	9.86634	9.02651	14.7983	8.6481	10.8475	RF298	Putative E3 ubiquitin-protein ligase RF298
transcript_6101	0.078935	0.512648	0.121246	0.599212	0.467882	0.888449	5.60456	4.6257	6.13482	SBT2.6	Subtilisin-like protease SBT2.6
transcript_6102	1.14144	1.03172	1.32921	13.6954	10.4559	5.49427	9.3039	4.48928	3.35742	CEPR1	Receptor protein-tyrosine kinase CEPR1
transcript_6103	10.4774	5.59788	4.64466	20.0093	73.1368	32.0944	54.0349	23.3302	35.6023	LOX1.5	Probable linoleate 9S-lipoxygenase 5
transcript_6104	4.74915	4.9091	5.88833	21.4191	21.4258	27.3959	24.8597	30.346	26.1079	MYOB2	Myosin-binding protein 2
transcript_6105	7.82042	6.04869	8.99056	11.4432	15.9289	9.31923	21.7273	12.9825	17.2308	GC6	Golgin candidate 6
transcript_6106	10.6145	5.40165	5.32634	17.484	11.2179	19.2704	13.1147	7.36732	11.8462	AGO4	Protein argonaute 4
transcript_6107	2.2224	1.44158	2.73945	3.85946	9.32696	4.0225	10.9889	6.35302	5.99646	R1B-8	Putative late blight resistance protein homolog R1B-8
transcript_6108	0.680461	0.450831	1.46038	36.673	28.1691	77.5193	14.6179	16.0849	24.277	ATHB-14	Homeobox-leucine zipper protein ATHB-14
transcript_6109	0	0.048436	0.050113	0	1.05172	0.163133	0.555381	0.42211	0.951262	R1B-8	Putative late blight resistance protein homolog R1B-8
transcript_6110	0.70618	0.46627	1.04225	25.4924	19.7682	49.2006	14.0005	11.6503	15.4272	HOX32	Homeobox-leucine zipper protein HOX32
transcript_6111	17.1738	20.7713	16.8756	16.9622	12.7298	14.7619	16.8243	7.8366	8.6339	AHK2	Histidine kinase 2
transcript_6113	23.4283	18.4331	14.7833	33.0299	26.1642	16.4479	36.1665	19.5433	18.1745	-	-
transcript_6116	0.876296	0.845518	1.05146	1.23186	1.72434	1.27219	3.86674	3.2635	3.79113	HSP70-15	Heat shock 70 kDa protein 15
transcript_6117	0.807303	0.23365	0.91204	4.22076	0.443699	4.333	1.55061	0.627701	0.576858	LOS1	Elongation factor 2
transcript_6118	15.594	7.96065	4.55958	36.7522	16.088	21.8448	15.5708	7.24638	6.03428	-	-
transcript_6119	4.02078	0	0	0	15.152	3.93246	4.03767	4.19729	4.96714	R1A-6	Putative late blight resistance protein homolog R1A-6
transcript_6120	0.050462	0	0	0.627877	2.38608	1.39765	0	0.396656	0.356721	MET2A	DNA (cytosine-5)-methyltransferase 1
transcript_6121	6.53753	2.61111	3.63389	7.58092	9.02357	7.35064	13.1936	9.99167	11.687	CIP73	Ubiquitin-like domain-containing protein CIP73
transcript_6123	0	0.134014	0	0	0.060459	0.599175	0	0	0	AGO4	Protein argonaute 4
transcript_6124	2.77878	1.76869	2.23931	9.41379	5.82888	5.81899	12.4104	3.09035	3.82406	AMPD	AMP deaminase
transcript_6125	1.49516	1.71458	0.680153	4.04036	4.30593	3.88965	2.9249	4.48042	4.3722	TPS6	Alpha,alpha-trehalose-phosphate synthase [UDP-forming] 6
transcript_6126	0	0	0.094056	0	0	1.15787	0	0	0	ARF4	Auxin response factor 4
transcript_6127	6.30641	4.70241	5.46925	11.7827	13.0178	5.55377	10.5362	10.5495	11.6961	UPL5	E3 ubiquitin-protein ligase UPL5
transcript_6128	1.98078	6.14094	1.97082	21.885	23.93	39.7576	11.557	17.6843	17.5625	CSLC12	Probable xyloglucan glycosyltransferase 12
transcript_6129	13.5107	4.7963	7.68443	11.8674	14.5263	10.6851	16.8267	9.41703	11.1401	MED25	Mediator of RNA polymerase II transcription subunit 25
transcript_6130	0	0.205718	0.269539	0	0.162739	0.541455	2.19962	0.575597	1.6967	At5g13980	Probable alpha-mannosidase At5g13980
transcript_6131	0	0	0	0	0	0	0	0	0	atpA	ATP synthase subunit alpha, chloroplastic
transcript_6132	13.4326	9.30455	9.11831	24.0708	15.62	20.1441	17.9386	16.0214	12.8079	TIF3C1	Eukaryotic translation initiation factor 3 subunit C
transcript_6133	0.955917	0.45591	1.08525	1.00971	2.2477	0.88912	3.12603	2.35435	2.73297	NBR1	Protein NBR1 homolog
transcript_6134	6.98952	8.35915	6.37782	27.1902	22.0413	19.6434	20.042	17.3495	15.9313	RPP8L3	Disease resistance RPP8-like protein 3
transcript_6135	0	0	0	0	0	0	0	0	0	cemA	Chloroplast envelope membrane protein
transcript_6137	0.748266	1.1773	0.544472	3.47487	14.0491	4.85747	3.57807	19.8031	2.31592	-	(-)-alpha-terpineol synthase
transcript_6139	0	0	0	0	0	0	0	0	0	psbC	Photosystem II CP43 reaction center protein
transcript_6140	9.64106	10.8992	35.5148	0.847929	3.87737	0.581142	12.1112	5.51777	8.25834	PRR95	Two-component response regulator-like PRR95
transcript_6141	14.3321	9.60418	10.6367	14.9154	16.5349	8.63125	31.9446	26.2578	25.5923	TIF3C1	Eukaryotic translation initiation factor 3 subunit C
transcript_6142	0	0	0	0	0.091834	0	0	0	0	AGO4A	Protein argonaute 4A
transcript_6143	30.6837	19.0061	33.5403	9.4423	14.313	5.32498	19.6576	16.9658	18.1813	FTSH7	ATP-dependent zinc metalloprotease FTSH 7, chloroplastic
transcript_6144	1.15326	0.318467	0.372894	0.858867	1.33462	1.79855	1.96752	0.630969	1.24862	-	-
transcript_6145	8.87112	6.01957	3.17474	12.8543	15.1361	20.1638	19.859	17.4059	21.5176	FTIP3	FT-interacting protein 3
transcript_6146	19.6011	16.3543	10.107	22.64	25.6081	26.9616	31.5399	33.5549	36.1431	TPS6	Alpha,alpha-trehalose-phosphate synthase [UDP-forming] 6
transcript_6147	24.6214	6.17716	8.07921	17.5906	16.6743	16.9634	24.5743	13.5682	18.6831	LUH	Transcriptional corepressor LEUNIG_HOMOLOG
transcript_6148	0	0	0	0	0.108589	0.310625	0	0	0	At2g04865	Protein MAIN-LIKE 2
transcript_6149	0.633547	0.412451	0.673597	0.624528	0.480958	0	1.86754	2.03232	1.03196	SART3	Squamous cell carcinoma antigen recognized by T-cells 3
transcript_6150	25.1052	26.2915	28.6835	10.31	11.1438	4.84607	25.2168	14.8241	11.8397	-	-
transcript_6151	7.6405	4.51267	4.82817	7.83622	10.5719	7.04864	12.7512	12.48	13.1142	SWI3C	SWI/SNF complex subunit SWI3C
transcript_6153	2.82897	1.75461	1.86089	5.47832	6.19401	8.21069	11.6629	5.6612	6.49504	SIS8	Probable serine/threonine-protein kinase SIS8
transcript_6154	0	0	1.1473	0	1.12567	0	7.65774	17.1024	0	NRG2	Nitrate regulatory gene2 protein
transcript_6155	7.70382	6.83659	5.73908	0.214932	0.216062	0.46429	0.676868	0.278878	0.28022	psbB	Photosystem II CP47 reaction center protein
transcript_6156	0	0	0	1.84319	0	0	0	0	1.74291	-	Beta-galactosidase
transcript_6157	3.29419	2.98676	2.06917	8.82015	10.0159	9.5863	9.01319	8.03256	7.03406	SUVR4	Histone-lysine N-methyltransferase SUVR4
transcript_6158	14.7395	11.6104	15.579	5.16609	5.32639	1.90768	9.117	7.65035	7.97807	VAR3	Zinc finger protein VAR3, chloroplastic
transcript_6159	0.746312	0.297705	0.578909	1.27055	1.58384	0.79358	2.15345	1.44389	1.73473	-	-
transcript_6160	3.84497	2.01508	2.31663	4.8359	5.95149	4.33344	10.0233	5.77613	7.91399	At4g34450	Coatomer subunit gamma
transcript_6161	2.2807	1.14275	2.43566	2.94465	3.90588	1.31394	9.4539	4.21683	4.70737	SMC3	Structural maintenance of chromosomes protein 3
transcript_6162	20.7887	13.5858	12.4443	22.1039	21.4119	14.0825	34.6941	17.4054	20.2712	Tbc1d15	TBC1 domain family member 15
transcript_6163	3.43721	1.76887	1.57675	3.00268	3.37072	1.27309	5.18469	6.04818	4.52869	THO2	THO complex subunit 2
transcript_6164	0	11.4003	0.629782	9.58741	97.5527	5.62152	0	16.4468	0	EIX2	Receptor-like protein EIX2
transcript_6165	0.869389	0	0.413689	0	0	0	0	0	0	COX3	Cytochrome c oxidase subunit 3
transcript_6166	0	0	0	0	0	0	0	0	0	NRG2	Nitrate regulatory gene2 protein
transcript_6167	10.1585	7.89925	6.22195	7.63652	5.76908	8.2321	14.2645	9.4757	11.9934	TIC110	Protein TIC110, chloroplastic
transcript_6168	0.691069	0.615413	0.657467	3.71485	3.72235	3.25079	3.98797	8.0114	5.25271	ALE2	Receptor-like serine/threonine-protein kinase ALE2
transcript_6169	0.279252	0.210131	0.457569	1.02147	0.28149	0.573476	0.630701	0.574918	0.653745	dnaJ	Chaperone protein DnaJ
transcript_6170	2.28444	2.03716	1.58875	5.82455	1.73321	7.51493	5.64865	3.44408	3.57169	SEC3A	Exocyst complex component SEC3A
transcript_6171	0.928628	1.03602	0.871395	3.91842	3.39875	2.01152	1.42015	1.11473	1.32661	TPS6	Alpha,alpha-trehalose-phosphate synthase [UDP-forming] 6
transcript_6172	1.32325	2.27448	0.302746	2.00718	3.36049	2.23057	3.15587	5.75843	4.21202	TPS6	Alpha,alpha-trehalose-phosphate synthase [UDP-forming] 6
transcript_6173	6.8888	5.91965	5.75423	6.94517	10.7553	12.5616	9.06555	12.9081	8.42006	-	-
transcript_6174	3.36442	3.6287	3.15085	7.73878	9.80175	8.3133	11.0211	9.36589	14.5508	IQD32	Protein IQ-DOMAIN 32
transcript_6175	24.3532	22.2783	18.1312	25.471	30.7892	26.9339	81.7227	78.6193	79.0683	tbc1d5A	TBC1 domain family member 5 homolog A
transcript_6176	9.59871	3.244	4.92405	11.3656	14.5774	9.33264	21.528	11.56	17.0612	BRO1	Vacuolar-sorting protein BRO1
transcript_6177	0	0	0	0	1.18284	0	0	1.3391	0.398196	RPS12	Ribosomal protein S12, mitochondrial
transcript_6178	4.23177	2.63118	2.79681	5.03277	6.37183	5.78718	5.52109	4.15897	4.47296	RH24	DEAD-box ATP-dependent RNA helicase 24
transcript_6179	0	0.065141	0	0	0.068049	0	0.141886	0.049595	0	-	Aconitate hydratase, cytoplasmic (Fragment)
transcript_6181	8.29975	7.20705	6.78558	8.70034	10.5001	7.87216	12.7021	8.95878	9.36755	CBSDUFCH1	Putative DUF21 domain-containing protein At3g13070, chloroplastic
transcript_6182	5.1078	4.04989	2.70033	4.95064	4.21268	4.69476	6.47272	5.00525	3.34308	VHA-a1	V-type proton ATPase subunit a1
transcript_6183	0	0	0	0	0	0.152196	0.047619	0	0	AVPL2	Pyrophosphate-energized membrane proton pump 3
transcript_6184	0	0	0	0	0	0	0	0	0	ND4	NADH-ubiquinone oxidoreductase chain 4
transcript_6185	14.8966	6.64684	9.61823	19.7293	19.3405	18.0594	14.1806	12.6742	16.39	MPK16	Mitogen-activated protein kinase 16
transcript_6189	0.148122	0.162406	0.113669	1.92648	2.11821	0.950154	0.269611	0.377268	0.299058	TY3B-G	Transposon Ty3-G Gag-Pol polyprotein
transcript_6190	19.6934	24.3539	20.1588	24.8025	6.2681	47.5199	29.5869	0	25.557	CALS3	Callose synthase 3
transcript_6191	11.2109	0	6.76053	0	10.9794	0	0	10.3407	16.7738	NUP93A	Nuclear pore complex protein NUP93A
transcript_6192	0.909381	1.08728	0.738546	7.35726	6.80539	9.65829	3.46632	3.89375	3.9303	R1A-6	Putative late blight resistance protein homolog R1A-6
transcript_6194	0.163372	2.6716	0.367947	20.2189	42.264	20.5627	6.07884	64.9807	13.0279	AHK4	Histidine kinase 4
transcript_6195	11.8929	4.98921	7.75692	9.28835	14.2297	6.65192	31.1266	16.1494	22.366	BRO1	Vacuolar-sorting protein BRO1
transcript_6196	2.8008	2.43726	2.42482	5.8833	6.93692	5.28771	4.88049	7.59661	4.8882	At2g41900	Zinc finger CCCH domain-containing protein 30
transcript_6197	0	0	0	0	0	0	0	0.042824	0	LHA1	Plasma membrane ATPase 1
transcript_6198	19.361	21.1137	27.2486	3.916	7.47396	3.79265	13.7991	22.8504	11.4534	GLR3.7	Glutamate receptor 3.7
transcript_6199	0.817498	1.13888	1.34149	3.05885	2.11895	1.27607	3.90896	4.44413	3.44598	At1g62020	Coatomer subunit alpha-1
transcript_6200	2.67579	1.19643	0.896186	3.59145	11.4591	2.63758	15.8109	4.01984	6.68182	N	TMV resistance protein N
transcript_6201	3.57374	2.06334	2.48547	4.52158	3.44668	2.09262	5.78505	4.96547	3.74035	PPP6R2	Serine/threonine-protein phosphatase 6 regulatory subunit 2
transcript_6202	0	0	0	0	0	0	0	0	0	rps4	30S ribosomal protein S4, chloroplastic
transcript_6203	0	0	0	0.246606	0	0	0	0	0	R1B-17	Putative late blight resistance protein homolog R1B-17
transcript_6204	0	0	0	0	0	0	0	0	0	ART3	Putative uncharacterized protein ART3
transcript_6205	0.255225	0.065182	0.116108	0	0	0.039243	0.206992	0.054492	0.043915	-	Aconitate hydratase, cytoplasmic
transcript_6206	0.310425	17.3169	0.762405	12.6614	38.3709	1.51186	0	23.7222	0	VPS28-2	Vacuolar protein sorting-associated protein 28 homolog 2
transcript_6207	0	0	0.301206	0.187286	0.428156	0.172673	0.225672	1.01726	0.274764	-	-
transcript_6208	10.7654	7.95393	7.53902	12.9379	17.5727	10.6315	22.6806	12.997	14.9126	-	UPF0505 protein C16orf62 homolog
transcript_6209	41.9872	26.2708	23.34	45.8071	68.9289	21.5473	25.3519	10.6728	10.7107	At1g56130	Probable LRR receptor-like serine/threonine-protein kinase At1g56130
transcript_6210	0	0	0	0	0	0	0	0	0	AGO4	Protein argonaute 4
transcript_6211	11.238	5.57396	6.88189	14.795	14.6284	9.38016	20.3718	11.8651	10.5099	Wdr5b	WD repeat-containing protein 5B
transcript_6212	0	0	0.791526	0	0	0	0	0	0	-	Uncharacterized protein ORF91
transcript_6213	4.32097	3.10498	2.66733	5.16189	5.20489	5.05557	9.56872	9.86615	8.74659	TBC1D9	TBC1 domain family member 9
transcript_6214	0.294217	0.41719	0.502123	24.7053	24.6184	59.1741	11.2354	8.10605	14.847	At5g48740	Probable LRR receptor-like serine/threonine-protein kinase At5g48740
transcript_6215	10.8933	6.74461	14.0023	12.0918	22.4081	11.3693	19.6628	12.142	20.2519	LON2	Lon protease homolog 2, peroxisomal
transcript_6217	91.5512	53.9827	91.4053	24.9727	46.8026	7.42365	46.1762	11.8502	39.6423	GRDP2	Glycine-rich domain-containing protein 2
transcript_6218	0	0	0.024553	0.059861	0	0	0.042567	0.088166	0.034408	AI2	Putative COX1/OXI3 intron 2 protein
transcript_6219	16.7106	15.3145	17.0389	5.02069	3.80851	3.83362	12.1779	8.45411	10.5386	PTAC2	Pentatricopeptide repeat-containing protein At1g74850, chloroplastic
transcript_6220	5.54027	4.75361	2.85815	13.3389	15.8564	8.50885	17.4376	21.3303	10.8406	ML2	Protein MEI2-like 2
transcript_6221	0.248397	0.507025	0.71948	0.131143	0.210144	0.12003	0.878267	0.550775	0.879207	VHA-a2	V-type proton ATPase subunit a2
transcript_6222	0	0	0	0	0	0	0	0	0	atpA	ATP synthase subunit alpha, chloroplastic
transcript_6223	1.41887	1.55592	2.05544	3.42793	3.38417	5.80595	6.17689	5.5817	5.34871	At5g06050	Probable methyltransferase PMT12
transcript_6225	0	0	0	0	0	0	0	0	0	TY3B-G	Transposon Ty3-G Gag-Pol polyprotein
transcript_6226	0	0	0.03549	0	0	0	0.050463	0	0.102762	MPA1	Puromycin-sensitive aminopeptidase
transcript_6227	3.31291	1.49582	2.08129	1.03143	0.249921	0.674549	2.16137	0.397511	1.15617	CD4A	ATP-dependent Clp protease ATP-binding subunit ClpA homolog CD4A, chloroplastic
transcript_6229	0.503747	0.247337	0.482294	1.56625	1.54181	0.994966	1.12081	0.480473	0.219669	-	-
transcript_6231	1.86192	1.90936	1.74136	4.7371	3.83922	6.74508	4.82758	1.6471	4.05076	HSP70-15	Heat shock 70 kDa protein 15
transcript_6232	2.06484	0.210532	0	0.921274	1.71141	0.931703	0.465029	0	0.364916	-	Arginine decarboxylase
transcript_6233	0	0	0	0	0	0	0	0	0	VPS28-2	Vacuolar protein sorting-associated protein 28 homolog 2
transcript_6234	4.08887	3.36773	4.32438	9.4685	8.57484	8.38941	10.7038	9.36693	9.58401	CTR1	Serine/threonine-protein kinase CTR1
transcript_6236	10.056	6.44879	6.22813	10.1314	11.6472	10.3843	10.2524	6.43686	5.07945	MSH2	DNA mismatch repair protein MSH2
transcript_6237	0	0	0	0	0	0	0	0	0	atpA	ATP synthase subunit alpha, chloroplastic
transcript_6238	16.4431	10.9957	12.173	24.1626	23.026	16.2119	27.9183	19.4684	17.0159	CASTOR	Ion channel CASTOR
transcript_6239	6.24045	2.97334	3.78565	7.14666	8.41159	5.13546	11.148	7.47516	8.46408	MED25	Mediator of RNA polymerase II transcription subunit 25
transcript_6241	21.2063	19.9057	24.3754	17.5045	7.32901	8.00806	24.9873	16.7327	11.6305	AFB3	Protein AUXIN SIGNALING F-BOX 3
transcript_6242	8.68835	3.50557	3.1917	5.60083	7.01316	2.85099	6.22313	3.51494	2.73683	ARIA	ARM REPEAT PROTEIN INTERACTING WITH ABF2
transcript_6243	0	0	0	0.307156	0	1.71116	0	2.07423	1.85027	COX3	Cytochrome c oxidase subunit 3
transcript_6244	2.13755	1.98626	1.53065	8.4377	8.29748	10.9181	10.271	7.97383	7.59888	BHLH143	Transcription factor bHLH143
transcript_6245	1.80603	0.604418	0.998632	1.17422	1.88054	0.085227	5.0853	3.91221	6.9831	TPS6	Alpha,alpha-trehalose-phosphate synthase [UDP-forming] 6
transcript_6246	0	0	0	0	0	0	0	0	0	-	Uncharacterized protein ORF91
transcript_6247	0.529391	0.498085	0.11413	15.6061	3.21652	16.3224	63.3622	33.6307	39.8177	EIN4	Protein EIN4
transcript_6248	11.02	6.56822	7.71521	19.3342	15.1641	24.8476	21.402	13.6625	16.7566	HSP70-15	Heat shock 70 kDa protein 15
transcript_6249	0	0	0	0	0	0	0	0	0	PRR37	Two-component response regulator-like PRR37
transcript_6250	1.14277	0.540807	0.60121	160.645	100.704	48.9495	3.94154	3.82981	3.77793	-	-
transcript_6251	25.7694	16.9198	16.0235	37.4296	28.6776	41.0677	47.0369	36.7489	35.505	LOS1	Elongation factor 2
transcript_6252	7.09341	3.39472	4.92389	8.37189	7.75732	5.04661	11.7741	6.62423	8.60561	-	-
transcript_6253	3.79682	3.06001	3.35624	4.36635	5.4738	3.69943	6.83587	7.51882	5.67488	PPP6R3	Serine/threonine-protein phosphatase 6 regulatory subunit 3
transcript_6254	0.491018	0.850373	0.167048	2.67063	6.8428	6.31769	2.57011	3.49952	1.34896	GINT1	Glucosamine inositolphosphorylceramide transferase 1
transcript_6255	1.21313	0.124894	0.299944	0.4355	1.03222	0.737393	0.581321	0.811089	0.45032	SUN4	SUN domain-containing protein 4
transcript_6256	1.65094	1.20961	1.37633	17.4174	26.347	8.95517	3.28705	4.82544	1.78417	HMA5	Copper-transporting ATPase HMA5
transcript_6257	0	8.21792	0	8.43189	57.6349	2.56334	0.27992	14.1535	0	At2g04865	Protein MAIN-LIKE 2
transcript_6258	0	0	0	0	0.077112	0	0.179375	0	0	LOS1	Elongation factor 2
transcript_6259	0	0	0	0.637589	0	0	0	0	0	AVPL2	Pyrophosphate-energized membrane proton pump 3
transcript_6260	0	0	0	0	0	0	0	0	0	atpI	ATP synthase subunit a, chloroplastic
transcript_6261	0.823227	1.45483	0.820675	1.53593	2.65819	4.40411	11.6964	7.18393	12.063	SBT2.5	Subtilisin-like protease SBT2.5
transcript_6262	15.5802	12.64	13.4694	21.6725	7.45459	12.6614	73.7442	18.9786	43.8094	EIN4	Protein EIN4
transcript_6263	1.17521	0.334984	0.965648	0.08744	0.305311	0.315086	2.48154	6.04262	3.07425	-	-
transcript_6264	3.45861	1.20216	1.80305	4.09112	4.57184	3.8225	3.06474	4.02504	2.66135	-	-
transcript_6265	8.40917	6.46816	6.52928	5.8923	7.46437	3.26842	14.3211	11.8206	8.181	At5g13980	Probable alpha-mannosidase At5g13980
transcript_6266	4.97885	4.59682	5.26634	2.73234	6.7987	2.07852	12.2092	13.1126	7.72147	At5g13980	Probable alpha-mannosidase At5g13980
transcript_6267	13.3655	7.74141	14.6587	18.7953	14.5388	9.27335	57.6051	26.2008	53.8129	EBF1	EIN3-binding F-box protein 1
transcript_6268	31.6274	25.9685	24.0886	38.6369	23.8667	21.0375	57.4331	27.9009	28.8443	-	-
transcript_6269	6.27145	3.50642	4.04016	7.92514	7.17458	7.62668	9.41673	4.67729	6.11901	GC6	Golgin candidate 6
transcript_6270	27.9748	13.0936	16.4066	28.3806	31.8194	23.1932	38.0563	27.4272	32.9898	ARID4	AT-rich interactive domain-containing protein 4
transcript_6271	14.733	10.6359	6.68103	16.5741	24.1383	29.6381	66.1223	43.2675	57.9017	-	-
transcript_6273	0	0	0	0	0	0	0	0	0	atpI	ATP synthase subunit a, chloroplastic
transcript_6274	3.47588	0.909106	2.11707	7.61069	2.92505	5.66512	18.95	2.36724	8.82245	-	-
transcript_6275	0.790184	2.16527	0.172029	0	2.54606	6.2735	0.852374	0	0	ycf68-1	Uncharacterized protein ycf68
transcript_6276	0	1.31079	0.148131	0.504764	2.5726	0.976524	2.20111	5.37023	0.199606	Os01g0875500	Beta-galactosidase 3
transcript_6277	3.20219	1.25128	2.23732	0.992759	1.30623	0.886998	4.05121	3.42649	2.76828	GIP1	GBF-interacting protein 1
transcript_6278	3.99731	1.37146	4.64667	22.7923	21.014	15.2045	20.2078	12.2254	17.2607	-	Sucrose synthase
transcript_6279	2.80065	6.74554	5.98768	7.81135	10.3251	7.83132	7.94892	9.97799	7.37687	TMK3	Receptor-like kinase TMK3
transcript_6280	0	0	0	0	0	0	0.126446	0	0	NBR1	Protein NBR1 homolog
transcript_6281	7.6757	2.45658	3.80018	19.3884	15.4608	18.075	24.8211	17.7473	18.8053	PICBP	Calmodulin binding protein PICBP
transcript_6282	7.08178	5.24043	5.24679	8.32474	8.88459	8.34651	11.8184	8.10201	8.23523	Os04g0394300	Zinc finger CCCH domain-containing protein 27
transcript_6283	0.276596	0.230295	1.21939	0	2.06412	0.470862	0.232166	1.23517	0.140167	NIA2	Nitrate reductase [NADH] 2
transcript_6284	0	0.992683	0	1.94405	17.537	2.1237	1.37963	13.4549	0	RLP32	Receptor-like protein 32
transcript_6285	0	1.92625	1.1216	1.70382	2.78898	2.51353	3.04654	6.50617	5.5564	Os01g0875500	Beta-galactosidase 3
transcript_6286	0	0	0.02527	0	0	0	0	0	0	ND4	NADH-ubiquinone oxidoreductase chain 4
transcript_6288	0	0	0	0	0	0	0	0	0	TPS6	Alpha,alpha-trehalose-phosphate synthase [UDP-forming] 6
transcript_6289	8.4231	4.41791	4.15278	10.0018	8.31044	9.90684	12.6688	11.6645	8.25746	wdr75	WD repeat-containing protein 75
transcript_6290	0.175942	0	0	0.135833	0	0	0	0.545044	0	PANK2	Pantothenate kinase 2
transcript_6291	28.8412	5.78797	4.65385	5.93861	0.383676	0.968736	20.4666	3.65294	5.48489	atad1a	ATPase family AAA domain-containing protein 1-A
transcript_6292	2.81357	1.40249	0.97575	1.58075	3.11961	3.39396	3.83131	1.76332	1.58023	dnaJ	Chaperone protein DnaJ
transcript_6293	2.54012	2.51767	1.14725	2.98781	3.09319	4.32704	3.07467	1.62675	3.9869	TPS6	Alpha,alpha-trehalose-phosphate synthase [UDP-forming] 6
transcript_6294	6.87225	4.08739	3.30812	11.8624	9.63002	12.2047	10.1964	7.26619	8.16443	SEC31B	Protein transport protein SEC31 homolog B
transcript_6295	1.9195	1.18099	1.21802	3.39134	2.99793	1.81887	6.44661	4.16045	3.82931	copb-2	Probable coatomer subunit beta'
transcript_6296	5.33485	3.75034	6.85092	6.36122	8.48305	3.26867	16.23	13.8429	12.8158	fray2	Serine/threonine-protein kinase fray2
transcript_6297	8.44516	4.89973	8.42967	11.0536	11.3401	11.7073	19.342	15.4343	16.2105	HSP70-15	Heat shock 70 kDa protein 15
transcript_6298	27.5703	18.1588	25.8703	31.3309	29.517	19.25	42.2643	26.1054	29.717	CKL3	Casein kinase 1-like protein 3
transcript_6299	0.121841	0	0.186618	0.678805	0.358629	0	0.735197	0.315242	0.916031	SART3	Squamous cell carcinoma antigen recognized by T-cells 3
transcript_6300	0.323654	0	0	0	0	0	0	0	0	dnajb14	DnaJ homolog subfamily B member 14
transcript_6301	0.164163	0.144316	0.130624	0	0	0	0.20383	0	0	PMI1	Protein PLASTID MOVEMENT IMPAIRED 1
transcript_6302	0	0	0	0	0	0	0	0	0	-	Uncharacterized protein ORF91
transcript_6303	3.68114	0	0	0	10.7516	0	6.18498	0	15.4602	EIF(ISO)4G1	Eukaryotic translation initiation factor isoform 4G-1
transcript_6304	5.00878	14.7006	3.09097	11.4936	12.1175	15.2871	10.2453	11.2195	8.02906	ERF5	Ethylene-responsive transcription factor 5
transcript_6305	6.01814	4.02974	5.30793	10.773	11.0677	6.81475	8.1821	8.27329	6.26262	GIP1	GBF-interacting protein 1
transcript_6306	0	0	0	0	0	0	0	0	0	rpoA	DNA-directed RNA polymerase subunit alpha
transcript_6307	8.66239	12.037	6.13336	29.128	41.165	27.888	43.5438	35.1359	29.2956	SRF3	Protein STRUBBELIG-RECEPTOR FAMILY 3
transcript_6308	2.00009	2.39482	1.36833	27.8708	36.5863	28.0501	20.0921	21.0082	24.1876	R1B-12	Putative late blight resistance protein homolog R1B-12
transcript_6309	4.49419	2.08452	2.87857	7.48278	5.95417	4.81858	6.42446	5.61107	4.62571	PIAL2	E4 SUMO-protein ligase PIAL2
transcript_6310	8.0486	4.06588	4.42984	13.3726	11.8459	8.63739	13.6991	11.4642	10.4846	At2g28450	Zinc finger CCCH domain-containing protein 24
transcript_6311	13.3818	8.18215	8.86281	0	0	0	34.6023	0	16.0208	SBE1	1,4-alpha-glucan-branching enzyme
transcript_6312	15.8088	8.73686	14.0794	16.9779	19.8916	12.8928	27.2964	14.2759	21.2092	-	-
transcript_6313	0	0	0	0	0	0	0	0	0	atpA	ATP synthase subunit alpha, chloroplastic
transcript_6315	20.9053	18.3936	15.0223	23.5413	30.2842	15.6105	31.2271	30.1885	23.5238	BGAL9	Beta-galactosidase 9
transcript_6316	11.0204	10.3864	9.44615	27.5525	35.6239	27.1298	51.6178	41.3542	51.7971	BHLH143	Transcription factor bHLH143
transcript_6318	0	0	0	0	0.087582	0	0	0	0	atpA	ATP synthase subunit alpha, chloroplastic
transcript_6319	18.7013	16.2156	15.9039	25.0731	23.0319	23.5882	32.3067	24.6702	27.9865	B'ETA	Serine/threonine protein phosphatase 2A 59 kDa regulatory subunit B' eta isoform
transcript_6320	5.02797	2.56145	2.86373	4.77205	8.89395	5.22224	12.6062	9.83162	8.5594	SEC23	Protein transport protein SEC23
transcript_6322	9.39292	8.40628	9.53116	12.3784	5.90893	6.06642	22.3036	10.5307	9.75408	EIN4	Protein EIN4
transcript_6323	3.02796	3.25496	4.64611	7.04019	8.81389	5.37712	20.0305	26.4223	19.3554	CESA8	Probable cellulose synthase A catalytic subunit 8 [UDP-forming]
transcript_6324	16.2988	11.0283	20.1821	6.30038	15.5298	4.64333	15.2236	14.3126	12.2828	SAMC2	Probable S-adenosylmethionine carrier 2, chloroplastic
transcript_6325	9.30707	9.16227	9.14883	7.58903	13.3811	0	4.86988	13.7367	8.0939	ELF3	Protein EARLY FLOWERING 3
transcript_6326	0.314776	0.271264	0	0	0.53198	0	1.62241	1.1183	0	LOX6	Lipoxygenase 6, chloroplastic
transcript_6327	0	0.192709	0	0	0.450073	0	0.620417	0.13554	0.110809	AVPL2	Pyrophosphate-energized membrane proton pump 3
transcript_6328	0.93641	0.553866	0.081467	0.43861	0	0.449851	0.674488	0.519997	0.626435	TPS6	Alpha,alpha-trehalose-phosphate synthase [UDP-forming] 6
transcript_6329	66.2318	36.3038	49.7214	19.6691	66.6425	9.6646	157.567	103.871	123.431	EIF(ISO)4G1	Eukaryotic translation initiation factor isoform 4G-1
transcript_6330	0	0	0	0	0	0	0	0	0	At1g62020	Coatomer subunit alpha-1
transcript_6331	9.64073	9.69258	8.97262	5.59674	11.0266	10.9096	23.8225	11.1668	13.6878	fray2	Serine/threonine-protein kinase fray2
transcript_6332	0.026622	0	0	0	0	0	0	0	0	-	-
transcript_6333	0	0	0	0	0	0	0	0	0	BGAL8	Beta-galactosidase 8
transcript_6334	0	0	0	0	0	0	0	0	0	PRR37	Two-component response regulator-like PRR37
transcript_6335	1.10444	1.97168	0.334827	1.64103	2.14467	1.88403	1.37794	3.53839	2.18025	ARF5	Auxin response factor 5
transcript_6336	0.229523	0	0.234994	0.195673	0.501533	0.44965	1.33944	0.513261	1.32546	-	-
transcript_6337	3.20235	2.17078	1.37173	3.98711	3.69711	6.74643	8.36714	4.80197	5.19095	SEC3A	Exocyst complex component SEC3A
transcript_6338	0	0	0	0	0	0	0	0	0	ATPA	ATP synthase subunit alpha, mitochondrial
transcript_6339	13.8513	7.61115	14.6972	9.10186	18.9533	5.50615	26.3975	19.3948	17.999	-	Aconitate hydratase, cytoplasmic (Fragment)
transcript_6340	0.474476	0.390949	1.23744	0.672197	0.926855	0.762136	0.978024	1.22975	1.07372	-	-
transcript_6341	0	0	0	0	0	0	0	0	0	atpI	ATP synthase subunit a, chloroplastic
transcript_6342	8.91002	6.30311	6.12157	12.3626	13.2764	7.03651	17.829	21.7892	16.7807	CRY2	Cryptochrome-2
transcript_6343	10.772	6.49972	7.01851	19.5393	21.6833	13.8936	19.3415	17.9716	17.8202	HERK1	Receptor-like protein kinase HERK 1
transcript_6344	6.88489	2.91308	3.56787	3.01727	5.45305	1.40392	8.86354	9.62776	8.4404	ARF3	Auxin response factor 3
transcript_6345	0	7.77913	5.52868	33.4987	18.6551	0	8.91334	0	17.3301	NBR1	Protein NBR1 homolog
transcript_6346	1.64903	1.79236	2.19238	3.38879	4.01857	2.71796	4.21804	4.45172	2.80108	At5g49980	Transport inhibitor response 1-like protein
transcript_6347	3.18115	1.56949	2.32996	4.30901	3.4174	3.73964	4.07359	1.86772	3.1411	SEU	Transcriptional corepressor SEUSS
transcript_6348	0.120442	0.155875	0.148547	1.72529	5.66654	3.18865	2.18241	2.94598	1.39899	R1A-6	Putative late blight resistance protein homolog R1A-6
transcript_6352	3.49764	1.63435	0.374441	8.07779	8.52292	6.96749	1.50304	6.26816	1.25666	LIGB	Extradiol ring-cleavage dioxygenase
transcript_6353	2.93362	2.69778	2.10152	1.7956	1.45644	0.727608	1.23818	5.17468	2.38772	PMA1	Plasma membrane ATPase 1
transcript_6354	0	0	0	1.68731	0.098427	0.369877	0	0	0	-	-
transcript_6355	0.748215	0.349406	0.505262	2.12275	0.658057	2.3539	2.68689	0	0.693039	UPL1	E3 ubiquitin-protein ligase UPL1
transcript_6356	5.86104	2.7952	3.77997	6.45207	8.78562	5.04821	5.81966	5.10061	4.07339	-	-
transcript_6357	3.26797	2.22526	3.21191	4.0622	5.19109	3.04709	6.37548	4.87115	4.77808	-	-
transcript_6358	21.859	22.9711	24.8487	33.961	34.2922	29.5387	40.8393	38.0409	41.2341	At5g46170	F-box protein At5g46170
transcript_6359	2.09566	1.42277	1.40455	10.1517	12.4302	9.5456	6.96006	6.94147	4.45274	At2g41900	Zinc finger CCCH domain-containing protein 30
transcript_6360	39.7365	8.12068	10.2116	21.4174	23.5576	23.9415	36.3269	19.0072	23.3136	LUH	Transcriptional corepressor LEUNIG_HOMOLOG
transcript_6361	1.64992	5.3959	2.10856	4.89613	7.03455	12.9483	35.2512	23.6711	38.054	SBT2.5	Subtilisin-like protease SBT2.5
transcript_6362	10.2435	5.40131	6.57354	9.28377	5.08881	8.3444	8.83509	2.45393	4.41274	BAM7	Beta-amylase 7
transcript_6363	0	0	0	0	0	0.604733	0.458761	0	0	VHA-a2	V-type proton ATPase subunit a2
transcript_6364	0	0	0	0	0	0	0	0	0	EIF(ISO)4G1	Eukaryotic translation initiation factor isoform 4G-1
transcript_6365	0.288087	1.71239	1.09743	7.67269	10.5178	7.265	26.0581	29.4122	16.9333	SPAST	Spastin
transcript_6366	0.590165	0.302686	0.819327	0.337716	1.13014	0.650078	2.40876	1.48144	1.45524	At4g34450	Coatomer subunit gamma
transcript_6367	0	0	0	0	0	0	0	0	0	At2g04865	Protein MAIN-LIKE 2
transcript_6368	3.97655	2.5558	3.69055	7.25307	5.32026	5.7317	6.28319	5.58402	3.09422	ABH1	Nuclear cap-binding protein subunit 1
transcript_6369	2.23098	1.72844	1.96896	1.46446	1.58552	1.66919	4.81138	1.44463	2.4911	PRR37	Two-component response regulator-like PRR37
transcript_6370	3.10816	1.52318	1.41707	7.02773	4.57931	5.6948	4.20214	1.73276	2.54491	AGO4A	Protein argonaute 4A
transcript_6371	14.1867	11.2843	11.0493	15.3437	18.4061	19.2141	30.5791	27.9377	26.8515	BETAC-AD	Beta-adaptin-like protein C
transcript_6372	1.55734	0.779981	1.72203	2.04427	1.96581	0	1.86935	3.39282	1.73402	VHA-a1	V-type proton ATPase subunit a1
transcript_6373	0	1.03377	0.302938	0	3.76446	1.74289	8.16059	8.3051	4.15036	atad1a	ATPase family AAA domain-containing protein 1-A
transcript_6374	0.156955	0.063581	0.082418	0.819962	0.521279	0.169521	1.06491	0.409142	0.848063	-	-
transcript_6375	13.2983	6.03258	4.15156	3.95302	44.1586	7.3929	10.7123	21.1324	12.2015	LOX3.1	Linoleate 13S-lipoxygenase 3-1, chloroplastic
transcript_6376	3.29245	2.23859	1.83651	5.6842	3.7123	3.78183	5.86037	4.0625	4.69335	-	-
transcript_6377	0.034885	0	0	0.117328	0	0	0.08681	0.034183	0.119808	BAG6	BAG family molecular chaperone regulator 6
transcript_6378	3.85605	2.13584	2.59294	5.48644	6.27154	5.09281	6.33367	6.03686	6.72224	SEC23	Protein transport protein SEC23
transcript_6380	3.12715	1.67397	3.62992	13.7577	7.45415	3.7311	1.08872	0.892404	1.88199	-	-
transcript_6381	23.9034	12.7075	16.2056	16.761	20.1623	15.9292	37.0143	21.5338	26.9512	SIS8	Probable serine/threonine-protein kinase SIS8
transcript_6382	46.6875	28.3298	30.2852	47.4161	56.1149	33.3928	78.0552	46.9224	42.2189	CDKG-2	Cyclin-dependent kinase G-2
transcript_6383	0.14688	0.399358	1.09442	1.22147	1.01076	1.46506	2.7028	2.26376	4.04155	EIF(ISO)4G1	Eukaryotic translation initiation factor isoform 4G-1
transcript_6384	10.5083	8.29486	5.85549	16.764	14.0358	16.6292	18.9345	13.9852	13.1103	SCL6	Scarecrow-like protein 6
transcript_6385	4.5972	3.37905	3.41068	3.20751	4.62947	3.32956	9.01969	5.95107	4.46544	FRS4	Protein FAR1-RELATED SEQUENCE 4
transcript_6387	4.30507	2.88284	3.57944	5.01806	0.628293	2.11418	3.24617	3.33058	4.58089	FRS7	Protein FAR1-RELATED SEQUENCE 7
transcript_6388	0	0	0	0	0	0	0	0	0	CSI1	Protein CELLULOSE SYNTHASE INTERACTIVE 1
transcript_6389	0	0	0	0	0	0	0	0	0	atpI	ATP synthase subunit a, chloroplastic
transcript_6390	6.40402	4.49286	5.62141	8.13522	12.7349	4.97134	10.1012	8.78997	10.4416	UPL5	E3 ubiquitin-protein ligase UPL5
transcript_6391	0	0	2.86439	0	0	0	0	0	0	NRG2	Nitrate regulatory gene2 protein
transcript_6392	41.1333	19.8661	20.9182	25.6953	27.448	31.3555	49.3753	37.7701	42.9443	HSC-2	Heat shock cognate 70 kDa protein 2
transcript_6393	0.663464	0.67162	0.715275	1.25756	1.66872	1.45208	1.58056	0.705823	0.704634	-	-
transcript_6394	12.9834	4.15927	4.57643	6.98058	6.47837	5.86556	9.28047	7.25603	5.94475	FAB1B	1-phosphatidylinositol-3-phosphate 5-kinase FAB1B
transcript_6395	4.21756	3.20212	2.56664	7.20989	6.3543	8.03066	15.2118	6.28323	7.50507	SEC3A	Exocyst complex component SEC3A
transcript_6396	1.07729	2.02729	1.50699	0.725792	1.3285	0.993473	5.76496	7.4764	5.1468	At5g39000	Putative receptor-like protein kinase At5g39000
transcript_6398	2.08678	2.10626	1.64483	2.93363	3.37464	2.04963	4.48619	4.11396	3.87192	TOR1	Microtubule-associated protein TORTIFOLIA1
transcript_6399	2.98762	1.20882	0	1.88882	0	6.06921	0.637309	0	0	EBF1	EIN3-binding F-box protein 1
transcript_6400	5.56993	5.62568	6.15487	1.19201	0.844547	3.11956	8.92433	5.38276	1.8933	BGAL8	Beta-galactosidase 8
transcript_6401	3.95915	2.97994	3.38229	8.88522	15.2213	8.27448	11.8373	8.88612	10.7338	RPP8L2	Probable disease resistance RPP8-like protein 2
transcript_6402	1.02882	1.06441	0.596388	3.70067	1.48302	4.42511	1.68279	0.989746	1.29633	Os07g0201100	Coatomer subunit gamma-2
transcript_6403	0	0	0	0.204584	0	0.175968	0	0	0	ART2	Putative uncharacterized protein ART2
transcript_6404	0	0	0	0	0	0	0	0	0	atpA	ATP synthase subunit alpha, chloroplastic
transcript_6405	4.99153	4.69801	4.53165	11.8664	9.28832	10.5009	12.9195	10.9426	10.042	MIP3	Sec1 family domain-containing protein MIP3
transcript_6406	0.145127	0.843263	0.476523	0.453489	0.721054	0.355829	1.44336	0.900134	1.72655	STT3B	Dolichyl-diphosphooligosaccharide--protein glycosyltransferase subunit STT3B
transcript_6407	39.7325	26.6011	34.7527	62.643	60.1409	54.8015	89.3327	59.2122	62.2731	UPF1	Regulator of nonsense transcripts 1 homolog
transcript_6408	1.17974	1.04775	1.74107	6.58886	5.77956	3.97923	3.2467	6.58236	6.01432	ycf2-A	Protein Ycf2
transcript_6409	19.411	12.298	7.08675	27.9902	5.44977	19.7623	11.4172	3.57472	5.52575	-	-
transcript_6410	4.91277	5.8693	4.76864	3.14071	4.74153	3.33876	5.65324	4.23087	4.64753	-	Genome polyprotein
transcript_6411	0	0	1.31697	7.10873	0	21.3923	0	1.51103	0	CSLD3	Cellulose synthase-like protein D3
transcript_6412	11.2876	5.36059	8.00715	10.3133	9.33607	9.92595	11.0352	7.43816	7.68662	GIP1	GBF-interacting protein 1
transcript_6414	102.821	27.8868	62.4112	102.768	18.798	51.8057	86.1544	11.3704	64.3221	HAB1	Protein phosphatase 2C 16
transcript_6415	0	0	0	0	0	0	0	0	0	ARF2A	Auxin response factor 2A
transcript_6416	2.30962	2.17478	1.59867	2.92373	3.47232	2.2405	3.72516	1.88512	3.16926	PPP6R3	Serine/threonine-protein phosphatase 6 regulatory subunit 3
transcript_6417	2.82651	6.63645	2.78485	13.5154	20.6237	9.09114	9.69617	13.6462	8.8766	SRF3	Protein STRUBBELIG-RECEPTOR FAMILY 3
transcript_6418	1.71037	2.83523	1.85424	5.15764	2.87996	7.16587	25.7702	6.66973	11.8273	PLDDELTA	Phospholipase D delta
transcript_6419	0.577692	2.14404	0	0	0	0.254909	0.226338	0.931591	0	LNG2	Protein LONGIFOLIA 2
transcript_6420	0.320209	0.041239	0.158036	0	0.105407	0	0	0.192522	0	PDR1	Pleiotropic drug resistance protein 1
transcript_6422	6.58301	0	3.17385	0	14.7479	0	29.1358	15.5538	25.5464	PICBP	Calmodulin binding protein PICBP
transcript_6423	4.63371	8.18002	2.24201	6.71246	16.8065	18.1346	9.05877	11.4292	14.0342	THE1	Receptor-like protein kinase THESEUS 1
transcript_6424	52.5537	27.1832	33.3025	41.9583	55.3666	30.9187	81.2281	51.0996	54.8707	CDKG-2	Cyclin-dependent kinase G-2
transcript_6425	13.286	7.71428	9.87192	32.3556	19.4401	22.1778	21.0378	12.6693	14.365	RZ1B	Glycine-rich RNA-binding protein RZ1B
transcript_6426	0	0	0	0	0	0	0	0	0	rps4	30S ribosomal protein S4, chloroplastic
transcript_6427	5.61198	4.83294	4.99261	5.4692	4.96071	7.10891	17.8037	8.78617	7.40425	-	Beta-galactosidase
transcript_6428	11.2691	8.26226	5.89495	8.21327	4.76222	8.80194	28.1123	14.8514	25.1553	EBF1	EIN3-binding F-box protein 1
transcript_6430	22.4077	12.2452	14.8458	30.0025	28.5144	32.1522	50.1568	35.121	39.4345	BOP1	Ribosome biogenesis protein BOP1 homolog
transcript_6431	3.65964	3.30067	3.00524	10.3773	5.62258	10.9918	10.6517	5.01826	8.64322	HSP70-15	Heat shock 70 kDa protein 15
transcript_6432	16.193	18.9856	18.0792	3.60459	3.727	2.94349	6.31639	9.11011	5.97111	EMB175	Pentatricopeptide repeat-containing protein At5g03800
transcript_6433	3.19679	6.49317	5.34692	3.46723	4.335	4.28819	11.2425	11.9872	10.186	FER	Receptor-like protein kinase FERONIA
transcript_6434	11.3358	7.75473	7.32097	13.1968	21.7497	8.73362	24.2417	21.0067	16.9171	HAK7	Potassium transporter 7
transcript_6435	1.0528	0.385748	1.19075	1.4199	1.62289	1.27137	2.87047	2.408	3.09026	LUH	Transcriptional corepressor LEUNIG_HOMOLOG
transcript_6436	9.97996	7.88628	8.49444	25.1924	9.12654	20.267	35.0215	12.3199	30.5225	EBF1	EIN3-binding F-box protein 1
transcript_6437	10.8702	4.29939	5.89111	9.44336	13.7685	9.76769	21.2805	9.30727	16.381	WDR48	WD repeat-containing protein 48
transcript_6438	7.96056	8.25249	11.9738	5.94674	5.33395	3.29948	14.7893	12.3782	6.18429	PAA2	Copper-transporting ATPase PAA2, chloroplastic
transcript_6439	8.43702	2.48899	7.83734	2.79309	9.95397	4.53446	13.1788	11.7968	12.7786	QUA2	Probable pectin methyltransferase QUA2
transcript_6440	0.133872	0	0	0	0.432564	0.153898	0.190125	0	0	-	-
transcript_6441	0.951387	0.119754	0.343994	2.63238	7.40766	5.51436	5.82635	2.74335	7.24619	SD18	Receptor-like serine/threonine-protein kinase SD1-8
transcript_6442	3.22082	2.76306	0.903844	8.59117	10.517	9.7213	6.17359	7.09277	7.08285	SAMS1	S-adenosylmethionine synthase 1
transcript_6443	3.33467	1.65526	3.29111	5.15505	6.23365	4.36566	9.63497	6.35171	7.36029	SUVR4	Histone-lysine N-methyltransferase SUVR4
transcript_6444	5.57293	5.39836	5.06857	9.60057	4.71966	5.31966	12.8111	8.35078	6.00195	-	-
transcript_6445	15.3097	8.87111	9.92911	23.3225	28.1112	23.1182	34.6342	24.0418	24.5901	POT4	Potassium transporter 4
transcript_6446	0.065982	0	0	0	0	0	0	0	0	BAG6	BAG family molecular chaperone regulator 6
transcript_6447	9.29071	3.90349	8.06146	7.2814	12.02	3.86183	20.2359	15.1534	14.2988	SMC3	Structural maintenance of chromosomes protein 3
transcript_6448	0.166572	0.458047	0.15422	0.178574	1.00682	0.375401	1.66635	1.51705	1.49848	metE	5-methyltetrahydropteroyltriglutamate--homocysteine methyltransferase
transcript_6449	0	1.64372	0.458506	0.697978	5.07975	2.33006	1.56953	5.48313	3.35382	THE1	Receptor-like protein kinase THESEUS 1
transcript_6451	23.9055	16.4437	15.8569	31.3215	24.0526	19.7027	53.1736	36.9004	38.2413	GRIP	Protein GRIP
transcript_6452	30.0507	20.4743	0	59.2712	0	61.8652	0	0	0	SEC10b	Exocyst complex component SEC10b
transcript_6453	0	0	0	0	0	0	0	0	0	atpA	ATP synthase subunit alpha, chloroplastic
transcript_6454	0.838784	1.30475	0.941519	2.36275	3.30654	1.79501	3.02072	3.50604	3.60073	IQD32	Protein IQ-DOMAIN 32
transcript_6455	0.54687	0.989205	0.279038	1.00928	15.0492	2.68201	0.368021	3.02162	0.602613	EIX2	Receptor-like protein EIX2
transcript_6456	2.13551	0.737225	0.71647	7.28501	1.75191	4.50117	7.5934	2.1208	1.6939	PANK2	Pantothenate kinase 2
transcript_6457	4.43692	2.68193	2.75845	2.14187	1.43342	2.85704	6.19637	1.49543	1.34238	AVP1	Pyrophosphate-energized vacuolar membrane proton pump 1
transcript_6458	0.051647	0.018864	0.128457	7.09876	7.15643	3.10018	14.5045	1.5416	12.2495	XYN1	Endo-1,4-beta-xylanase 1
transcript_6459	6.50332	2.51078	4.70185	6.41447	7.98646	4.40937	7.57887	8.23759	8.91429	Ambra1	Activating molecule in BECN1-regulated autophagy protein 1
transcript_6460	1.10662	0.266256	0.683125	1.07428	2.02469	1.38892	2.42722	1.91948	2.28493	RHD3	Protein ROOT HAIR DEFECTIVE 3
transcript_6461	3.59423	5.33032	3.57918	10.4365	12.8554	10.8952	14.4534	10.0764	17.4618	IQD32	Protein IQ-DOMAIN 32
transcript_6462	189.974	60.5429	102.525	5.15533	13.9805	5.6374	23.3789	13.0025	5.93558	BGAL8	Beta-galactosidase 8
transcript_6463	4.67153	1.42452	2.48545	11.9583	10.881	6.59342	15.7152	16.8607	13.1846	PICBP	Calmodulin binding protein PICBP
transcript_6464	2.81173	1.0949	0.723907	1.73896	7.62401	3.46581	7.09397	3.92063	5.90904	RPP8L2	Probable disease resistance RPP8-like protein 2
transcript_6466	4.42576	3.23206	4.51907	4.66302	4.21251	4.12747	13.6543	6.47544	8.18428	ermp1	Endoplasmic reticulum metallopeptidase 1
transcript_6467	10.2082	7.5517	7.80461	9.06086	13.8507	6.95555	18.2517	16.3692	13.4368	-	-
transcript_6468	0	0.365355	0	0.620375	0	0	0.132152	1.65739	1.33252	-	-
transcript_6469	10.9471	0	0	0	0	17.3643	14.5128	11.9565	0	NBR1	Protein NBR1 homolog
transcript_6470	15.9322	12.377	11.8767	23.6928	19.9868	22.9684	25.9101	18.4157	18.6866	THO5B	THO complex subunit 5B
transcript_6471	3.24406	3.69672	3.09687	4.55888	3.05839	2.94932	3.78887	3.67309	3.95732	-	-
transcript_6472	0.542142	0.64852	1.05084	41.5583	56.6572	85.6071	3.96677	22.5905	10.7879	MET2A	DNA (cytosine-5)-methyltransferase 1
transcript_6473	9.40974	5.16243	8.04707	13.8548	24.7566	11.8103	20.9352	21.8114	21.7625	AVPL2	Pyrophosphate-energized membrane proton pump 3
transcript_6475	5.35924	2.21981	2.71234	3.90066	10.42	2.98661	6.86548	2.94964	4.70338	-	-
transcript_6476	3.50745	4.46189	3.8096	10.0714	5.9559	12.205	9.88455	4.06148	7.05253	PIR	Protein PIR
transcript_6477	1.27927	0.869234	1.03109	10.6856	4.64132	11.5243	13.8344	7.32679	9.18861	TPS5	Alpha,alpha-trehalose-phosphate synthase [UDP-forming] 5
transcript_6479	6.68453	4.65828	6.24108	3.94735	4.93475	1.71942	6.17958	4.75163	4.50804	GIP1	GBF-interacting protein 1
transcript_6480	5.49968	1.46483	1.67879	5.24721	5.82686	5.27991	3.86681	1.88405	2.38644	-	Arginine decarboxylase
transcript_6481	0	0	0	0.154385	0	0	0	0	0	MIP3	Sec1 family domain-containing protein MIP3
transcript_6482	0	0	0	0	0	0	0	0	0	psbC	Photosystem II CP43 reaction center protein
transcript_6483	7.25118	7.66749	2.76548	29.4381	54.5302	37.6117	21.6734	30.6117	30.6419	RLP32	Receptor-like protein 32
transcript_6484	7.13706	5.14523	6.12967	2.63901	2.72869	2.70028	11.3069	12.6539	7.39614	-	Alpha-1,4 glucan phosphorylase L-1 isozyme, chloroplastic/amyloplastic
transcript_6485	0	0	0	7.99136	0	0	4.16141	26.4222	0	EIF(ISO)4G1	Eukaryotic translation initiation factor isoform 4G-1
transcript_6486	36.0101	47.7507	34.3947	59.7266	56.2673	29.298	121.065	57.4391	52.0669	-	-
transcript_6487	0.031725	0	0.041647	0.144105	0.131699	0.028552	0.381893	0.137824	0.275488	-	-
transcript_6488	0	0	0.173083	0	0	0	0	0	0	-	-
transcript_6489	8.15353	3.52052	4.10736	9.87904	8.20175	10.7083	14.6152	7.49574	7.81004	UBP25	Ubiquitin carboxyl-terminal hydrolase 25
transcript_6490	0	0	0	0	0	0	0	0	0	SPCC1672.07	U3 small nucleolar RNA-associated protein 21 homolog
transcript_6491	12.7667	6.74241	7.77379	8.79271	8.09958	4.99486	12.6021	9.09681	8.39941	-	-
transcript_6492	9.94737	6.75899	6.80213	15.0727	31.3683	17.2428	23.9422	21.4263	22.5286	Os03g0107900	Probable glucuronosyltransferase Os03g0107900
transcript_6494	10.3115	13.0897	11.1016	7.52478	8.06293	9.97302	13.2414	6.87472	9.71839	Tbc1d8	TBC1 domain family member 8
transcript_6496	3.39393	0.794633	3.20851	2.35193	1.17745	1.5057	2.25198	1.397	2.44632	-	-
transcript_6497	1.52221	1.06889	1.57557	1.32133	2.30262	1.30761	2.9396	1.76492	1.27705	-	Putative AC transposase
transcript_6498	5.47036	3.23579	4.5446	7.56572	8.67527	5.59937	11.3181	10.0005	9.12356	RPP8L3	Disease resistance RPP8-like protein 3
transcript_6499	0	0	0	0	0	0	0	0	0	BAG6	BAG family molecular chaperone regulator 6
transcript_6500	35.4588	30.3624	32.5369	10.9786	11.0315	7.70616	30.9508	17.5358	16.4323	CFM3	CRM-domain containing factor CFM3, chloroplastic/mitochondrial
transcript_6501	2.7215	2.3026	2.20235	7.00387	5.01461	7.79087	4.87791	4.24425	2.56128	At4g34450	Coatomer subunit gamma
transcript_6502	3.21858	2.83431	2.50574	6.53494	7.61372	5.6599	5.57135	4.52431	4.94071	SUVR4	Histone-lysine N-methyltransferase SUVR4
transcript_6503	0	0	0	0	0	0	0	0	0.039379	VHA-a3	V-type proton ATPase subunit a3
transcript_6504	9.81319	7.18443	8.39079	5.77456	8.68082	3.20291	16.5397	7.18607	10.3037	PRR37	Two-component response regulator-like PRR37
transcript_6505	23.8255	9.62965	10.8837	32.5537	34.2159	26.6205	34.4198	17.4266	19.8886	MORC7	Protein MICRORCHIDIA 7
transcript_6506	63.2573	12.3058	10.8658	5.26028	37.9938	7.92454	21.2622	17.2307	18.1729	NCL	Sodium/calcium exchanger NCL
transcript_6507	2.37795	2.01783	2.38667	4.06301	8.20498	7.69996	7.27327	4.8651	5.82481	PPC	Phosphoenolpyruvate carboxylase
transcript_6508	0	1.67878	2.16966	8.71635	3.78735	3.77836	3.9954	5.58535	2.88083	PICBP	Calmodulin binding protein PICBP
transcript_6509	10.0806	9.15504	5.08795	16.4778	12.1402	14.3187	15.0259	9.71836	8.88216	-	-
transcript_6511	6.30048	4.00649	3.93475	10.1429	10.4285	4.79247	10.7455	10.5939	7.52077	Sfswap	Splicing factor, suppressor of white-apricot homolog
transcript_6512	3.35285	1.24068	2.33414	5.09623	2.99913	0.99944	1.98671	1.72565	2.25271	PPP6R3	Serine/threonine-protein phosphatase 6 regulatory subunit 3
transcript_6513	3.04623	2.63557	3.48389	4.49792	5.11516	3.61225	8.83391	4.87335	6.04517	LUH	Transcriptional corepressor LEUNIG_HOMOLOG
transcript_6514	10.2376	6.28957	5.75678	13.7825	15.0175	10.8586	12.1801	6.29201	9.74562	Os06g0130600	Barley B recombinant-like protein D
transcript_6515	7.77829	6.17414	6.55957	7.39246	12.179	12.2637	17.9836	11.4957	11.5149	TBC1D9	TBC1 domain family member 9
transcript_6516	11.4394	6.52471	8.29866	9.59852	10.9572	7.81507	16.4105	11.7185	12.9519	Ambra1	Activating molecule in BECN1-regulated autophagy protein 1
transcript_6517	7.39571	16.8758	17.0619	2.87073	3.65982	1.85373	12.8055	14.9405	10.5079	DYW7	Pentatricopeptide repeat-containing protein At1g19720
transcript_6518	0	0	0.301112	0.143859	0	0.682459	0	0.207524	0.123303	APM1	Aminopeptidase M1
transcript_6520	0	0	0	0	0	0	0.304007	0	0.296471	EBF1	EIN3-binding F-box protein 1
transcript_6521	4.23297	2.01333	0.477075	12.2874	13.4396	13.4902	3.55827	6.48018	3.36535	LIGB	Extradiol ring-cleavage dioxygenase
transcript_6522	12.8351	6.72525	9.68206	12.1093	12.4919	13.0744	20.1608	12.9273	12.7537	MRD1	Multiple RNA-binding domain-containing protein 1
transcript_6523	7.80392	3.92056	3.53357	11.1798	20.5759	18.4657	15.9404	13.1119	18.3475	ALE2	Receptor-like serine/threonine-protein kinase ALE2
transcript_6524	6.63174	4.67979	5.09125	9.28641	9.16477	7.56848	20.3109	14.1153	14.2165	Os07g0201100	Coatomer subunit gamma-2
transcript_6525	0	0.337292	0.190593	0.845194	0.389559	0.752446	2.1713	2.01268	1.00468	LOX6	Lipoxygenase 6, chloroplastic
transcript_6527	0	0	0	0	0	0	0	0	0	ycf68-1	Uncharacterized protein ycf68
transcript_6528	4.44973	1.31078	2.84253	4.83464	7.83485	4.53459	12.2728	6.09447	7.71162	ogdh	2-oxoglutarate dehydrogenase, mitochondrial
transcript_6529	3.63458	1.25668	1.0963	5.2277	3.28157	5.53312	10.6479	7.71005	7.98777	PICBP	Calmodulin binding protein PICBP
transcript_6530	22.1677	1.62221	2.48444	4.13106	17.2437	14.9588	8.92379	6.36122	7.26874	SUN4	SUN domain-containing protein 4
transcript_6531	3.67668	1.92232	3.22397	7.40293	4.02528	6.57691	6.85441	4.43154	4.39139	UBP12	Ubiquitin carboxyl-terminal hydrolase 12
transcript_6532	0	0	0	0	0	0	0	0	0	LOS1	Elongation factor 2
transcript_6534	0.672098	0.712269	1.37296	3.06826	6.63736	1.71679	0	0.836206	0	ARF11	Auxin response factor 11
transcript_6535	11.92	5.48733	7.00798	12.0893	11.8246	6.65586	16.1387	8.98224	8.88275	TOP1A	DNA topoisomerase 1 alpha
transcript_6536	4.83566	2.53134	3.37713	7.86924	6.46867	3.30157	5.07813	4.50053	3.95796	-	-
transcript_6537	0	0	0	0	0	0	0	0	0	rps3	30S ribosomal protein S3, chloroplastic
transcript_6538	31.7779	1.75319	33.3483	8.67311	17.5334	11.2424	47.7257	21.1703	0	PRR37	Two-component response regulator-like PRR37
transcript_6539	1.26922	5.99407	1.33946	3.29763	16.915	3.05735	4.31939	4.4985	1.24009	SD25	G-type lectin S-receptor-like serine/threonine-protein kinase SD2-5
transcript_6540	2.1785	1.27516	1.32732	2.73783	2.23605	1.5277	3.3543	2.5646	2.74751	dnaJ	Chaperone protein DnaJ
transcript_6541	9.32916	5.43982	7.42942	18.4054	20.5308	8.77344	45.1644	31.0772	28.1793	PICBP	Calmodulin binding protein PICBP
transcript_6542	2.51318	1.35181	1.87074	2.35502	2.50777	1.2926	4.02939	3.34633	3.12687	PPP6R2	Serine/threonine-protein phosphatase 6 regulatory subunit 2
transcript_6543	2.25579	2.22996	1.61466	3.41052	6.17204	2.29196	7.47486	5.79988	5.58901	R1A-6	Putative late blight resistance protein homolog R1A-6
transcript_6544	1.72439	1.52384	2.67362	4.40809	6.09246	3.54066	6.85079	6.07223	6.1906	CTR1	Serine/threonine-protein kinase CTR1
transcript_6545	5.48392	2.56593	3.10279	19.2116	4.1626	9.60111	15.2606	7.592	18.408	EBF1	EIN3-binding F-box protein 1
transcript_6546	0.292078	0.183297	0.454892	1.8289	0.537209	0.465052	0.794659	0.417196	0.729788	NUP93A	Nuclear pore complex protein NUP93A
transcript_6547	0	0	0	0	0	0	0	0	0	AVPL2	Pyrophosphate-energized membrane proton pump 3
transcript_6548	0.220163	0	0.380109	3.32964	0	2.7013	1.72523	0.499979	2.22045	EBF1	EIN3-binding F-box protein 1
transcript_6549	11.7972	5.85363	7.04331	21.3626	15.5644	14.2302	55.4727	19.0327	21.5194	APM1	Aminopeptidase M1
transcript_6550	21.0169	9.93602	16.7767	17.1859	26.407	10.9497	61.6483	45.5404	55.9043	SPAC56F8.03	Eukaryotic translation initiation factor 5B
transcript_6551	3.41608	2.12274	1.88551	3.6375	4.53137	2.56842	7.56964	3.74558	4.09284	ARP4	Actin-related protein 4
transcript_6552	80.0578	29.0117	23.6213	13.902	52.6331	16.2239	25.4214	25.2549	22.4093	NCL	Sodium/calcium exchanger NCL
transcript_6553	0	0	0	0	0	0	0	0	0	-	Uncharacterized protein ORF91
transcript_6555	14.5985	11.4201	13.1442	3.13538	5.07219	2.14219	9.13395	5.59763	5.78729	CLC-E	Chloride channel protein CLC-e
transcript_6556	0	0	0	0.630443	0	0	0	0	0	PIAL2	E4 SUMO-protein ligase PIAL2
transcript_6557	6.44585	27.38	1.83407	39.3741	29.4223	27.8033	7.81568	36.6543	8.73254	-	B2 protein
transcript_6558	1.09314	1.59684	0.139211	0.035752	0.276324	0.220443	0.165263	0.333983	0	TPS3	(-)-camphene/tricyclene synthase, chloroplastic
transcript_6559	8.46926	7.69435	6.33828	10.776	4.82529	11.8876	21.1257	6.39338	15.8482	EBF1	EIN3-binding F-box protein 1
transcript_6560	0.803885	2.15411	1.04784	2.87084	4.67069	6.1739	14.6328	14.959	17.8113	SBT2.6	Subtilisin-like protease SBT2.6
transcript_6561	9.06096	5.63604	6.62118	12.5549	13.3788	15.2955	20.5019	15.7696	14.981	At4g34450	Coatomer subunit gamma
transcript_6563	7.84811	6.1045	5.1837	8.3317	8.89657	7.05502	11.6149	9.16368	9.07361	VHA-a1	V-type proton ATPase subunit a1
transcript_6564	7.90674	4.65139	5.06928	6.28175	9.07019	3.86417	12.6053	7.14706	6.9911	-	-
transcript_6565	7.0749	3.10255	4.566	7.12671	6.47024	6.58498	7.99752	7.18396	5.85876	At1g74260	Probable phosphoribosylformylglycinamidine synthase, chloroplastic/mitochondrial
transcript_6566	0	0	0	0	0	0	0	3.3592	0	R1C-3	Putative late blight resistance protein homolog R1C-3
transcript_6567	0	2.43011	1.79167	4.53104	8.68299	2.88641	10.193	18.2311	10.4746	RXW24L	Probable disease resistance protein RXW24L
transcript_6568	0.040207	0	0	0.065138	0.157896	0	0.091806	0.034347	0	-	Arginine decarboxylase
transcript_6569	7.93422	5.52204	5.48527	15.7042	10.164	12.6773	12.6327	10.8946	11.1619	UBA2	Ubiquitin-activating enzyme E1 2
transcript_6571	9.32703	6.39325	9.84172	21.1519	22.4207	13.8825	24.6608	14.9034	19.3993	PIP5K8	Phosphatidylinositol 4-phosphate 5-kinase 8
transcript_6572	8.79231	6.84301	6.59683	13.585	6.79309	10.9515	14.7141	14.5681	14.0313	EIF(ISO)4G1	Eukaryotic translation initiation factor isoform 4G-1
transcript_6573	3.49762	2.59595	2.15691	7.15423	11.4025	17.0404	9.78548	6.25395	10.2726	ALE2	Receptor-like serine/threonine-protein kinase ALE2
transcript_6575	14.2777	8.69993	11.6785	23.7182	13.2903	19.8177	24.0787	14.775	20.0125	LUH	Transcriptional corepressor LEUNIG_HOMOLOG
transcript_6576	0	0	0	0	0	0	0	0.16016	0	VPS28-2	Vacuolar protein sorting-associated protein 28 homolog 2
transcript_6577	0.063029	0.102126	0.303059	0.056231	0.135024	0.347829	0.136119	0.472283	0.249102	VHA-a3	V-type proton ATPase subunit a3
transcript_6578	1.86629	2.30739	1.03437	9.85833	5.5437	9.75868	4.29635	2.99613	2.82025	LOS1	Elongation factor 2
transcript_6579	9.34349	5.73751	4.48759	12.3335	9.60761	12.8995	19.3012	10.4312	10.5894	VPS35B	Vacuolar protein sorting-associated protein 35B
transcript_6580	2.09377	3.78504	3.36938	2.66777	1.31112	1.32414	2.87399	2.28536	2.42195	ISA2	Isoamylase 2, chloroplastic
transcript_6581	2.66132	1.5366	1.93547	6.77002	4.17578	4.15846	5.1794	3.42148	3.34976	At5g56420	F-box/FBD/LRR-repeat protein At5g56420
transcript_6582	0	0.480735	0	0	0	0.565159	0	0	0	SBT1.5	Subtilisin-like protease SBT1.5
transcript_6584	2.35263	0.620644	2.06423	2.65972	3.23892	2.14099	7.99025	5.38017	5.72853	HSP70-15	Heat shock 70 kDa protein 15
transcript_6585	8.80636	3.19693	5.00858	15.6689	9.66479	12.8814	6.93846	5.29217	9.01051	NBR1	Protein NBR1 homolog
transcript_6586	13.8484	30.942	35.7109	0.315772	2.05416	0.255743	39.1728	22.7055	24.2538	-	Alpha-glucan phosphorylase, H isozyme
transcript_6588	0.165249	2.03995	0.3511	4.34594	40.7573	6.82357	1.46776	13.7139	1.54521	-	Furcatin hydrolase
transcript_6589	4.09378	2.26762	4.91648	4.0148	4.6697	2.88065	13.0605	11.2321	13.973	HSP70-15	Heat shock 70 kDa protein 15
transcript_6590	1.09793	6.03682	0.531419	18.9358	11.1486	31.8672	47.0246	32.6253	42.8166	SBT1.5	Subtilisin-like protease SBT1.5
transcript_6591	16.6801	5.2397	7.26554	5.47923	15.2299	4.01692	11.353	12.1728	6.60056	ABCG40	ABC transporter G family member 40
transcript_6592	0	0	0	0.4838	0	0	0.186541	0.17718	0	SRF3	Protein STRUBBELIG-RECEPTOR FAMILY 3
transcript_6593	52.6756	36.7117	37.2546	21.5171	36.5522	13.1683	54.0212	83.9384	56.4819	ECT2	YTH domain-containing protein ECT2
transcript_6594	0.58381	0.544116	0.503241	1.21375	2.39849	4.45331	2.31712	2.40721	1.5799	NUP93A	Nuclear pore complex protein NUP93A
transcript_6595	17.1652	12.8691	11.875	32.1693	25.4484	38.789	30.8673	28.382	32.7132	tmem147	Transmembrane protein 147
transcript_6596	0.26048	0	0.056798	0.111319	0.182478	0.415661	0.072209	0	0	-	Arginine decarboxylase
transcript_6597	0	0	0	0	0	0	0	0	0	At2g04865	Protein MAIN-LIKE 2
transcript_6598	0.197574	0.281924	0.168519	2.27507	6.94073	1.55292	5.74036	1.10234	5.71527	XYN1	Endo-1,4-beta-xylanase 1
transcript_6599	1.25213	1.10268	1.90366	3.75502	2.93737	1.85464	12.3837	16.8998	13.8945	CESA1	Cellulose synthase A catalytic subunit 1 [UDP-forming]
transcript_6600	5.60984	3.91954	2.89993	2.11654	5.66936	4.04474	5.3922	3.38447	2.45902	-	-
transcript_6601	29.0218	17.9876	29.5452	47.9419	23.5621	31.4448	104.748	52.1558	106.808	EBF1	EIN3-binding F-box protein 1
transcript_6602	0	0	0	0	0.176762	0	0	0	0	Os07g0201100	Coatomer subunit gamma-2
transcript_6603	17.2931	12.4163	14.4477	25.3879	19.8226	11.9141	35.803	24.6238	18.8808	SF1	Splicing factor-like protein 1
transcript_6605	0	0	0	8.29017	22.4194	5.79592	0.371563	0.751182	0.53557	R1A-6	Putative late blight resistance protein homolog R1A-6
transcript_6606	0.105263	0.575277	0.242734	1.17596	0.941325	0.191971	0.218208	1.18019	0.662955	At5g58620	Zinc finger CCCH domain-containing protein 66
transcript_6607	3.71615	2.34971	2.72592	5.08998	4.08259	4.53325	6.09417	3.34706	3.72711	-	-
transcript_6608	3.64943	1.88888	5.47589	3.43215	12.2951	3.97164	7.35786	3.85321	2.91423	-	-
transcript_6609	30.5448	5.51182	10.0996	19.3599	14.6127	19.2166	23.6998	6.62715	12.1291	MDIS1	Protein MALE DISCOVERER 1
transcript_6610	5.79468	2.64189	1.7131	8.56813	5.93501	7.17417	5.3894	2.74992	3.96977	At2g41900	Zinc finger CCCH domain-containing protein 30
transcript_6611	10.64	7.677	6.0064	23.3283	42.124	12.9706	15.4595	20.968	16.1418	TPS6	Alpha,alpha-trehalose-phosphate synthase [UDP-forming] 6
transcript_6613	9.91914	4.75322	6.0887	8.04003	8.86729	11.338	12.7008	12.1828	9.89682	-	-
transcript_6614	0	0	0	0	0	0	0	0	0	psbC	Photosystem II CP43 reaction center protein
transcript_6615	4.68417	2.77983	2.94493	9.68275	5.55435	6.26417	8.97878	8.16976	6.81173	RPP8L2	Probable disease resistance RPP8-like protein 2
transcript_6616	13.397	14.5709	11.081	22.3287	23.2275	15.4526	25.9981	23.6967	21.8419	At2g42690	Phospholipase A1-IIdelta
transcript_6617	2.39794	1.4524	1.14354	2.99035	2.58025	3.52565	4.45083	2.52468	2.33428	-	-
transcript_6618	7.46297	5.3643	5.05482	8.28858	8.45817	4.87921	13.8331	7.10059	8.42783	-	-
transcript_6619	0.186509	0	0	0	0.217956	0	0	0	0	-	-
transcript_6620	4.12856	1.76172	2.43135	13.9055	11.0439	9.14453	17.8239	17.4592	14.5297	PICBP	Calmodulin binding protein PICBP
transcript_6621	1.02023	2.79306	1.60979	3.86171	6.58004	9.2213	22.9615	22.4582	29.2359	SBT2.6	Subtilisin-like protease SBT2.6
transcript_6622	0.433755	2.36039	0.278519	7.17146	9.5384	6.4236	15.6107	26.8551	10.7741	SPAST	Spastin
transcript_6623	0.260035	0.358832	0.191725	0.436684	0.176763	0.698554	0.746863	0.488015	0.637383	SEC3A	Exocyst complex component SEC3A
transcript_6624	0	0	0	21.6799	1.64742	12.5606	47.0576	0	0	SBE1	1,4-alpha-glucan-branching enzyme
transcript_6625	4.80913	1.64309	5.77554	7.3369	3.1032	13.0811	4.29124	3.01586	4.83871	LOS1	Elongation factor 2
transcript_6626	0.254481	0.535858	0	0.196284	0.223545	0	0.457483	0	0	ACO3	Aconitate hydratase 3, mitochondrial
transcript_6627	4.44964	1.47498	2.11698	4.84964	3.57518	4.01775	7.29301	2.065	4.19776	wdr48	WD repeat-containing protein 48
transcript_6628	3.16607	2.49084	8.05598	1.68858	5.66097	0.827893	0.331081	1.32739	0.341872	NIA2	Nitrate reductase [NADH] 2
transcript_6629	12.3601	7.39085	7.01584	13.6588	12.7289	14.8904	14.972	9.67121	11.1686	-	-
transcript_6631	0.290934	0.714707	0.248221	0.293672	0	0.881318	0.250149	1.00019	0.620555	FER	Receptor-like protein kinase FERONIA
transcript_6632	0	0	0.05802	0.429404	0.205896	0	0.433326	0	0.132725	dnajb14	DnaJ homolog subfamily B member 14
transcript_6633	18.646	16.7057	18.3163	27.953	26.2098	21.2351	34.137	33.844	25.9079	PPX2	Serine/threonine-protein phosphatase PP-X isozyme 2
transcript_6634	42.5655	22.1565	13.13	55.9404	47.1559	46.8874	69.4234	28.3638	34.4764	-	-
transcript_6635	0.156391	0.117896	0	0.120158	0.162301	0.03861	0.354832	0.168942	0	R1B-12	Putative late blight resistance protein homolog R1B-12
transcript_6636	23.6422	13.4125	14.3694	39.199	19.1787	21.1572	53.0524	22.2923	32.657	U2AF35A	Splicing factor U2af small subunit A
transcript_6637	3.72716	2.56475	3.21177	8.34627	4.35304	5.03451	6.0559	3.94321	4.73448	SART3	Squamous cell carcinoma antigen recognized by T-cells 3
transcript_6638	0.070115	0	0.0392	0.114943	0	0.09322	0.20828	0	0.079328	-	-
transcript_6639	4.40693	1.44887	2.32053	6.66405	22.9796	12.5568	18.3368	13.3417	14.6529	SD18	Receptor-like serine/threonine-protein kinase SD1-8
transcript_6640	38.8796	81.1441	40.9646	31.7225	8.76395	43.5336	46.502	11.3824	12.7734	-	-
transcript_6641	0.033498	0	0	0	0	0	0	0	0	-	Arginine decarboxylase
transcript_6642	0	0	0	0	0	0	0	0	0	CESA6	Cellulose synthase A catalytic subunit 6 [UDP-forming]
transcript_6643	0.330213	0.513294	0.079409	0.135347	1.07334	0.915977	0.727663	0.998293	1.29437	LOS1	Elongation factor 2
transcript_6644	1.0427	0.298965	0	1.81913	0.868816	3.61063	14.1283	3.67298	13.5435	EBF1	EIN3-binding F-box protein 1
transcript_6645	2.82569	2.20387	0	13.5636	20.3157	8.18922	9.65676	13.4317	7.98499	GINT1	Glucosamine inositolphosphorylceramide transferase 1
transcript_6646	24.8998	14.3323	24.2528	19.9265	21.5791	13.981	26.6463	17.6405	21.3093	ARF2B	Auxin response factor 2B
transcript_6647	13.4881	11.515	15.6022	8.73581	9.82918	6.79073	24.1161	26.6227	23.21	LOX6	Lipoxygenase 6, chloroplastic
transcript_6648	4.58606	3.02382	5.01532	10.5743	4.53385	5.17098	21.025	8.77554	20.9898	EBF1	EIN3-binding F-box protein 1
transcript_6649	4.37384	3.49825	1.50538	7.51899	4.31996	11.2755	0	4.02823	4.13794	At1g62020	Coatomer subunit alpha-1
transcript_6650	22.8991	6.99578	8.78482	2.75005	2.53282	1.90703	16.6406	14.4756	11.8162	AKT2	Potassium channel AKT2/3
transcript_6652	0	0	0	0.253528	0.059856	0.362528	0.294726	0.1165	0.127636	TPS6	Alpha,alpha-trehalose-phosphate synthase [UDP-forming] 6
transcript_6653	12.4143	7.3611	8.99354	12.9222	15.0724	9.80653	20.1722	13.01	14.8185	HUB1	E3 ubiquitin-protein ligase BRE1-like 1
transcript_6654	0	0	0	0	0.95906	0	0.383082	0.807436	0.283548	R1B-17	Putative late blight resistance protein homolog R1B-17
transcript_6655	0	0	0	0	0	0	0	0	0	EIF(ISO)4G1	Eukaryotic translation initiation factor isoform 4G-1
transcript_6656	6.02184	2.09926	3.11821	7.80728	9.06846	9.99719	9.36082	8.8203	10.1729	SEC23A	Protein transport protein Sec23A
transcript_6657	18.6669	2.74794	2.64599	3.77867	21.396	9.18208	9.33201	6.92931	7.34977	SUN4	SUN domain-containing protein 4
transcript_6658	0.03225	0.152409	0.063504	36.6546	152.546	40.9809	26.7878	42.8138	7.18794	LOX1.6	Linoleate 9S-lipoxygenase 6 (Fragment)
transcript_6659	25.8642	17.8887	22.1988	43.565	37.2427	23.6821	108.229	49.4483	62.6649	CDKF-4	Cyclin-dependent kinase F-4
transcript_6662	14.9723	0	2.09083	0	0	0	3.70002	0	0	-	-
transcript_6663	0	0	0	0	0	0	0	0	0	VHA-a3	V-type proton ATPase subunit a3
transcript_6664	2.92665	2.91988	1.7769	8.77492	11.1998	2.95977	9.27675	10.9454	8.65616	TPS6	Alpha,alpha-trehalose-phosphate synthase [UDP-forming] 6
transcript_6666	0	0	0	0.496511	0.826868	0	0.057778	0.69383	0.256185	-	-
transcript_6667	13.8748	9.37509	12.1761	7.072	9.05391	4.71643	23.846	16.0455	14.4447	IBR3	Probable acyl-CoA dehydrogenase IBR3
transcript_6669	1.05724	1.4218	1.32643	2.37442	5.22369	2.00398	2.04835	3.98717	3.02352	MYOB1	Myosin-binding protein 1
transcript_6670	8.70995	6.87458	7.13788	8.66709	6.15996	5.41468	1.74339	4.86772	2.8883	TIR1	Protein TRANSPORT INHIBITOR RESPONSE 1
transcript_6671	9.89296	8.94058	16.6575	0	0	0	1.94996	1.65529	2.16401	FH1	Formin-like protein 1
transcript_6672	4.19517	4.1174	5.58293	5.39331	10.3149	8.47487	15.7864	18.676	15.9167	BETAC-AD	Beta-adaptin-like protein C
transcript_6674	7.95144	6.04196	7.45888	14.9135	12.4945	13.6745	18.2844	8.61457	12.3622	JMJ703	Lysine-specific demethylase JMJ703
transcript_6675	0	0	0	0	0	0	0	0	0	-	-
transcript_6676	7.07059	6.23497	9.44792	8.28929	7.79789	4.13328	11.8495	5.62711	4.08347	Wdr3	WD repeat-containing protein 3
transcript_6678	55.5721	21.1475	30.5741	48.7959	31.3608	23.1649	88.8816	25.9172	42.5946	FLACCA	Molybdenum cofactor sulfurase
transcript_6679	3.63336	1.31427	2.33251	2.88945	4.88823	1.79645	7.75638	5.79664	6.82017	UBP14	Ubiquitin carboxyl-terminal hydrolase 14
transcript_6680	17.4014	10.1133	10.3502	20.0219	24.6528	13.458	30.5213	17.8103	19.6567	PRP40A	Pre-mRNA-processing protein 40A
transcript_6681	5.13835	1.62407	1.88192	6.51364	5.87672	1.99581	3.50225	4.80058	4.59111	At5g49980	Transport inhibitor response 1-like protein
transcript_6682	8.93863	5.27096	7.42517	14.2953	16.5541	15.1641	15.7193	14.9551	15.6631	RPN2A	26S proteasome non-ATPase regulatory subunit 1 homolog A
transcript_6683	6.41379	6.85714	3.50087	3.51753	5.38741	3.67597	18.7831	12.3351	16.141	N	TMV resistance protein N
transcript_6684	0	0	0	0	0	0	0	0	0	RLP33	Receptor-like protein 33
transcript_6685	0.524337	0.216278	0.105493	0	0.73739	0.439868	0.720047	1.021	1.16489	MYOB1	Myosin-binding protein 1
transcript_6686	4.35088	4.49385	1.48293	11.6757	8.76927	13.6355	8.45995	4.94569	8.53966	AVPL2	Pyrophosphate-energized membrane proton pump 3
transcript_6687	0	0	0	0	0	0	0	0	0	cemA	Chloroplast envelope membrane protein
transcript_6688	20.4001	11.4734	13.1101	23.7961	20.1904	20.1879	31.4475	15.5595	17.4472	SMC3	Structural maintenance of chromosomes protein 3
transcript_6689	1.88222	1.35593	1.75381	2.14614	2.79341	2.01394	4.91438	1.79193	3.04257	LOX6	Lipoxygenase 6, chloroplastic
transcript_6691	0.911946	0.852057	1.02029	41.3356	40.289	38.7235	39.2061	15.9449	34.0392	-	Sucrose synthase
transcript_6692	0.349603	0	0.17165	0.301685	0	0.565986	1.17889	0.587116	0.261753	-	Beta-galactosidase
transcript_6693	4.47224	1.68182	2.01187	7.26842	3.92943	6.74745	7.91637	5.53425	4.86071	HD16	Casein kinase 1-like protein HD16
transcript_6694	21.5262	24.7516	37.8333	1.9055	1.2057	1.33603	10.9126	10.5149	10.2447	ABC1K8	Protein ACTIVITY OF BC1 COMPLEX KINASE 8, chloroplastic
transcript_6695	0	0	0	0	0	0.046477	0	0	0	EBF1	EIN3-binding F-box protein 1
transcript_6696	3.39716	1.27303	0.839344	22.9724	43.2096	58.948	12.3051	15.0459	11.4598	R1A-6	Putative late blight resistance protein homolog R1A-6
transcript_6697	17.8523	1.79312	2.78123	0	0	9.39121	0	18.8243	0	EIF(ISO)4G1	Eukaryotic translation initiation factor isoform 4G-1
transcript_6698	1.54593	0	2.66078	0	2.30265	0	4.16769	0	3.59355	At1g05150	Uncharacterized TPR repeat-containing protein At1g05150
transcript_6700	2.4298	1.71066	1.25175	7.50818	7.8049	15.1862	10.1196	5.24675	9.43478	ALE2	Receptor-like serine/threonine-protein kinase ALE2
transcript_6701	6.49003	4.31026	4.82414	2.28461	4.66152	3.53883	5.35403	6.53281	4.09499	At1g09600	Probable serine/threonine-protein kinase At1g09600
transcript_6702	0.759626	0	0	0	0	0	0	0	0	EIX2	Receptor-like protein EIX2
transcript_6704	0	0	0	1.09665	0	0	0.516629	0	0	ND4	NADH-ubiquinone oxidoreductase chain 4
transcript_6705	1.68172	0.924875	0.54869	7.46017	5.95435	8.04976	7.41518	3.57315	4.99639	TPS5	Alpha,alpha-trehalose-phosphate synthase [UDP-forming] 5
transcript_6706	0	0	2.78203	0	0	0	8.26624	8.40053	10.3144	LOS1	Elongation factor 2
transcript_6707	9.37069	5.94484	5.9026	10.3833	13.669	12.9321	21.0935	10.5068	12.5758	DRP3A	Dynamin-related protein 3A
transcript_6708	12.678	6.34348	9.18593	17.5506	18.8579	17.0104	22.3356	15.5105	16.8468	RH24	DEAD-box ATP-dependent RNA helicase 24
transcript_6709	0.925678	3.01948	1.90566	12.1821	6.36878	21.2375	16.0497	15.7959	16.3548	SBT1.5	Subtilisin-like protease SBT1.5
transcript_6710	0	0	0	3.30978	12.7979	1.41252	0	0	0.030905	R1B-14	Putative late blight resistance protein homolog R1B-14
transcript_6711	2.29327	1.44707	1.62152	1.9506	2.03073	1.65332	2.8856	2.01202	2.19721	Ppp6r2	Serine/threonine-protein phosphatase 6 regulatory subunit 2
transcript_6712	3.92707	1.84124	2.09516	6.41922	6.80595	4.14607	10.1149	6.35096	6.12432	CIP73	Ubiquitin-like domain-containing protein CIP73
transcript_6714	9.75895	9.49432	6.22944	33.8732	35.3776	17.9192	45.3966	24.8534	23.8641	-	-
transcript_6715	0	0	0	0.47223	0	0	0	0	0	ART3	Putative uncharacterized protein ART3
transcript_6716	11.9744	41.5866	54.0292	0	0	0	5.75264	2.58785	4.15749	CHLH	Magnesium-chelatase subunit ChlH, chloroplastic
transcript_6717	0	0	0	0	0	0	0	0	0	TPS10	Terpene synthase 10
transcript_6718	0	0	0	0	0	0	0	0	0	-	Uncharacterized protein ORF91
transcript_6719	0	0.029973	0.03407	0.921969	0.638014	0.758617	0.331688	0.412603	0.045808	HSP90	Endoplasmin homolog
transcript_6720	0	0	0	0	0	16.0518	84.586	47.8316	23.7849	EBF1	EIN3-binding F-box protein 1
transcript_6721	9.22246	6.58658	6.27423	7.49397	7.27913	6.4361	18.7205	18.229	15.0961	EIF(ISO)4G1	Eukaryotic translation initiation factor isoform 4G-1
transcript_6722	5.85533	4.07894	6.21477	6.70403	7.72894	6.09121	14.8065	9.27821	12.124	LUH	Transcriptional corepressor LEUNIG_HOMOLOG
transcript_6723	25.5372	15.6237	14.0638	49.097	20.959	29.5646	57.1701	20.9215	29.7925	U2AF35A	Splicing factor U2af small subunit A
transcript_6724	3.58618	2.15731	2.74625	10.5414	11.7566	9.25519	12.5322	13.7111	15.0658	BHLH143	Transcription factor bHLH143
transcript_6725	10.4147	4.3486	6.66905	13.4731	13.6224	8.41709	29.7812	17.5877	17.3421	Dennd2a	DENN domain-containing protein 2A
transcript_6727	0	0	0	0	0	0	0	0	0	psbC	Photosystem II CP43 reaction center protein
transcript_6730	5.08713	1.29885	3.55964	8.1964	13.6882	8.81276	15.4787	8.35271	3.49745	RR24	Two-component response regulator ORR24
transcript_6731	3.73002	2.30618	1.7353	7.24675	9.19265	13.0134	11.6274	13.5889	11.4838	HSP70-15	Heat shock 70 kDa protein 15
transcript_6732	14.0337	8.68614	10.9555	20.7647	17.8986	17.0259	22.2813	16.811	18.6559	PPP6R3	Serine/threonine-protein phosphatase 6 regulatory subunit 3
transcript_6734	17.0909	9.48645	8.12471	40.5483	18.9018	26.0969	24.2784	20.4571	20.0693	IPO5	Importin-5
transcript_6735	3.66206	0	1.24973	1.85613	0	0	3.81783	7.41533	3.42532	SWI3D	SWI/SNF complex subunit SWI3D
transcript_6736	0.044916	1.03173	0.240973	0	0.4917	0.303594	4.82835	3.16077	2.54584	LNG2	Protein LONGIFOLIA 2
transcript_6737	0	0	0	0	0.162272	0	0	0	0	LOS1	Elongation factor 2
transcript_6738	3.00706	3.81745	4.398	19.9643	3.59526	4.47084	2.4682	4.40143	1.79759	WAVH2	Probable E3 ubiquitin-protein ligase WAVH2
transcript_6739	0	0.062064	0	1.0989	0.356641	0	0	0.054086	0	lacZ	Beta-galactosidase
transcript_6742	16.6616	2.8741	4.24297	17.5485	7.98547	30.8881	20.6979	6.23616	12.5523	PLD1	Phospholipase D alpha 1
transcript_6743	0.748773	0.372592	0.341171	1.48658	1.66207	0.615903	2.293	1.33922	1.34783	XBAT33	E3 ubiquitin-protein ligase XBAT33
transcript_6744	0.038552	0.26586	0.251113	0.510696	6.5433	0.255945	0.5531	1.93672	0.853481	EIX2	Receptor-like protein EIX2
transcript_6745	0.24753	0.195914	0	0.125809	1.57555	0.157987	0.473794	0.809448	0.490734	GINT1	Glucosamine inositolphosphorylceramide transferase 1
transcript_6746	14.2595	8.80756	10.6637	12.7323	12.6472	10.1684	19.3334	12.831	13.5584	SF1	Splicing factor-like protein 1
transcript_6747	0.112448	0	0	0	0	0	0	0	0	-	Uncharacterized protein ORF91
transcript_6748	0	0.314422	0.188387	0	0	0	0	0.874933	1.74073	VHA-a2	V-type proton ATPase subunit a2
transcript_6750	234.065	32.8821	7.32323	151.587	233.826	138.116	51.7467	32.9837	28.4165	-	Arginine decarboxylase
transcript_6751	17.7369	29.2395	17.0304	6.32476	29.3204	3.50574	22.8442	38.8617	22.3763	-	-
transcript_6752	14.1724	11.917	8.30059	14.4441	12.8556	12.5871	15.2283	15.2439	10.8993	Ankrd13b	Ankyrin repeat domain-containing protein 13B
transcript_6753	0	0.38196	0.252886	0	0	0.795959	0.141592	0.552057	1.10247	EBF1	EIN3-binding F-box protein 1
transcript_6754	0.342544	0.287832	0.473196	0.149682	0.316686	0.270715	1.77074	1.14779	0.836311	NET1A	Protein NETWORKED 1A
transcript_6757	4.06715	2.5136	2.14363	6.66498	5.98808	5.54525	12.1741	7.18942	7.67207	SEC3A	Exocyst complex component SEC3A
transcript_6758	3.88764	2.95165	3.87621	8.23091	6.51728	8.19491	8.35302	4.21557	4.26599	UBP14	Ubiquitin carboxyl-terminal hydrolase 14
transcript_6760	2.76843	2.84893	1.74643	6.87022	5.07965	3.39162	10.1953	7.2253	5.86431	XLG3	Extra-large guanine nucleotide-binding protein 3
transcript_6761	1.14357	0.664627	0.723216	3.26005	8.6627	4.30272	4.54606	6.93844	3.83698	HSP90	Endoplasmin homolog
transcript_6762	24.7167	9.32484	14.5615	26.2957	25.1545	16.986	28.6036	19.1981	30.2235	NBR1	Protein NBR1 homolog
transcript_6763	6.42859	3.10884	3.09743	20.7255	13.9185	14.4936	24.117	20.8227	16.7604	PICBP	Calmodulin binding protein PICBP
transcript_6764	9.10716	7.2953	7.7205	18.1288	18.9375	17.3953	34.019	20.3346	25.6764	GC1	Golgin candidate 1
transcript_6765	30.5834	27.6757	30.3583	3.0396	5.48099	3.40446	19.5176	12.25	9.64024	FTSH11	ATP-dependent zinc metalloprotease FTSH 11, chloroplastic/mitochondrial
transcript_6766	6.39501	4.93403	4.41465	7.70488	11.8843	5.62167	12.993	3.31413	6.83655	ufaA1	Tuberculostearic acid methyltransferase UfaA1
transcript_6767	0.183677	0	0	0	0.054731	0.054458	0.04808	0	0	RPL5	60S ribosomal protein L5, mitochondrial
transcript_6768	19.7833	16.1513	15.2782	32.2088	25.4271	31.8296	40.1154	31.6328	33.3838	-	Elongation factor 2
transcript_6769	0	2.95382	1.68746	0	5.77902	0	0.963186	1.98918	4.32254	EIF(ISO)4G1	Eukaryotic translation initiation factor isoform 4G-1
transcript_6770	12.4634	7.08621	7.5569	12.2273	11.1796	14.1664	17.0461	16.287	15.4756	RH29	Putative DEAD-box ATP-dependent RNA helicase 29
transcript_6771	4.57483	3.34627	3.58755	6.06053	5.50028	3.59563	10.6013	5.82179	6.56379	Solyc04g005320	MADS-box protein 04g005320
transcript_6772	4.31644	2.17169	3.96001	4.78795	7.92853	5.37177	9.79266	7.37633	7.08019	R1B-12	Putative late blight resistance protein homolog R1B-12
transcript_6773	6.53906	0	3.47567	0	1.62567	0	16.101	17.8983	26.9804	Os07g0201100	Coatomer subunit gamma-2
transcript_6774	1.13314	1.16344	1.16	3.07301	2.71803	1.71208	3.09638	3.72734	3.1772	MYOB1	Myosin-binding protein 1
transcript_6775	0	0	0	0	0	0.156562	0	0	0	SWI3D	SWI/SNF complex subunit SWI3D
transcript_6776	4.18956	2.20783	2.7511	6.236	4.95171	5.92454	5.78772	3.99983	5.23055	RPN1B	26S proteasome non-ATPase regulatory subunit 2 homolog B
transcript_6777	2.76147	3.39456	2.2223	4.3203	2.74223	2.32249	5.17452	4.69079	6.2543	PI4KG7	Phosphatidylinositol 4-kinase gamma 7
transcript_6778	4.09337	3.96771	3.29987	3.61367	3.79012	2.69258	3.73825	3.40499	2.65433	Ppp6r2	Serine/threonine-protein phosphatase 6 regulatory subunit 2
transcript_6779	9.09326	6.01388	6.3037	12.0252	15.4291	15.8615	18.9335	14.4899	14.777	TBC1D9	TBC1 domain family member 9
transcript_6780	9.37837	7.22241	8.57509	5.48948	17.2586	7.55814	35.2673	21.0392	21.0536	Plaa	Phospholipase A-2-activating protein
transcript_6781	0	0	0	0	0	0	0	0	0	-	Aconitate hydratase, cytoplasmic (Fragment)
transcript_6783	39.3985	24.0051	12.4413	20.1234	20.6319	30.0503	55.5749	29.752	50.1251	ITN1	Ankyrin repeat-containing protein ITN1
transcript_6784	4.55969	1.84709	2.51816	3.49983	5.28718	2.68878	14.8317	4.86364	6.58402	At1g03560	Pentatricopeptide repeat-containing protein At1g03560, mitochondrial
transcript_6785	0	0	0	0	0	0	0	0	0	rpoA	DNA-directed RNA polymerase subunit alpha
transcript_6787	0	0	0	0	0	0	0	0	0	EBF1	EIN3-binding F-box protein 1
transcript_6789	3.25839	5.0007	1.49452	32.1738	46.2453	43.2082	9.18535	24.542	19.0615	UGD3	UDP-glucose 6-dehydrogenase 3
transcript_6790	21.3234	12.8952	17.6695	15.7392	14.323	10.4846	30.6704	16.8179	20.219	IBR3	Probable acyl-CoA dehydrogenase IBR3
transcript_6791	10.7205	6.65013	8.21807	12.6355	12.1775	12.0406	16.7646	10.6288	9.70524	prp39	Pre-mRNA-processing factor 39
transcript_6792	9.79711	8.20611	6.97274	7.64558	5.99291	7.31535	11.2449	8.77393	7.90926	MURE	UDP-N-acetylmuramoyl-L-alanyl-D-glutamate--2,6-diaminopimelate ligase MurE homolog, chloroplastic
transcript_6793	0	0	0	0	0	0.053262	0.144593	0.351635	0.070873	-	-
transcript_6794	6.83316	6.95855	5.27744	9.17495	13.1278	11.6054	16.6765	21.1026	17.1409	At5g64030	Probable methyltransferase PMT26
transcript_6795	0	0	3.36579	11.3801	0	12.6357	12.8263	0	14.0312	EIF(ISO)4G1	Eukaryotic translation initiation factor isoform 4G-1
transcript_6796	26.5718	0	0.778962	2.93566	9.48748	10.6116	20.2341	0	7.56472	At2g04865	Protein MAIN-LIKE 2
transcript_6797	1.29716	0.629063	0.870776	3.98884	2.22303	1.70398	2.95168	2.84764	3.16821	RHD3	Protein ROOT HAIR DEFECTIVE 3
transcript_6798	0	0	0	0	0	0	0	0	0	atpA	ATP synthase subunit alpha, chloroplastic
transcript_6799	13.8908	9.04734	9.7536	15.7916	18.7796	11.106	23.4748	20.066	21.108	Ppp6r3	Serine/threonine-protein phosphatase 6 regulatory subunit 3
transcript_6800	5.92529	4.52145	4.99611	10.4898	9.12191	12.1488	14.23	9.90278	11.3409	ABH1	Nuclear cap-binding protein subunit 1
transcript_6801	6.62637	5.62706	7.11339	5.37428	4.254	5.30414	9.92507	8.26621	12.3376	CSC1	Calcium permeable stress-gated cation channel 1
transcript_6803	10.7098	6.99534	6.34842	18.3785	8.73194	11.7993	17.7429	13.3582	14.2855	HSC-2	Heat shock cognate 70 kDa protein 2
transcript_6804	0	0	0.03245	0	0	0	0	0	0	LOS1	Elongation factor 2
transcript_6805	8.7769	6.80809	10.4065	0.55039	2.94993	1.03274	6.17263	2.63352	3.4283	XYL1	Alpha-xylosidase 1
transcript_6806	0	0	0	0	0	0	0	0	0	atpA	ATP synthase subunit alpha, chloroplastic
transcript_6807	13.5761	33.4107	7.05365	9.90238	1.79012	2.35346	0	14.9669	0	LHA1	Plasma membrane ATPase 1
transcript_6808	36.154	15.9803	20.5805	39.2281	40.3447	33.4989	61.6739	33.3314	36.8232	DUF3	DUF724 domain-containing protein 3
transcript_6809	9.17689	30.1643	6.55118	30.9163	80.3448	25.2481	14.0304	58.2859	36.6971	At2g40140	Zinc finger CCCH domain-containing protein 29
transcript_6810	0	0.033654	0	0	0	0	0	0	0	LOS1	Elongation factor 2
transcript_6811	0	0.03236	0	0	0	0	0	0	0	LOS1	Elongation factor 2
transcript_6812	1.63495	1.94751	2.92236	3.93212	5.09439	6.02408	3.88451	3.19691	2.5175	dnajb14	DnaJ homolog subfamily B member 14
transcript_6813	4.71809	3.41943	1.96678	5.77399	4.17763	8.26558	8.51794	5.47595	5.91482	EIF(ISO)4G1	Eukaryotic translation initiation factor isoform 4G-1
transcript_6814	0	0	0	0	0	0	0	0	0.129847	AVPL2	Pyrophosphate-energized membrane proton pump 3
transcript_6815	0.633103	0.951537	0.869251	1.61651	2.10164	1.9202	2.84411	2.8286	3.50597	IQD32	Protein IQ-DOMAIN 32
transcript_6817	0	0	0	0	0	0	0	1.05569	0	NBR1	Protein NBR1 homolog
transcript_6818	0	0	0	0	0	0	0	0	0	atpA	ATP synthase subunit alpha, chloroplastic
transcript_6819	0	0	0	0.073727	0	0	0	0	0	-	-
transcript_6820	55.4183	10.2665	16.0206	44.7326	37.5307	62.1832	65.3301	29.7608	43.4387	PLD2	Phospholipase D alpha 2
transcript_6821	2.81423	2.04272	1.05585	5.17752	4.62458	9.37688	3.21424	3.98322	4.40413	-	-
transcript_6822	4.0677	3.99428	4.8016	0.642839	1.69104	0	3.32018	4.67333	2.16612	CLMP1	Protein CLMP1
transcript_6823	0	0	0	0.097969	0	0	0	0	0	VHA-a3	V-type proton ATPase subunit a3
transcript_6824	4.09702	5.78974	3.234	2.58282	4.20461	4.18981	6.71002	8.21986	7.19754	ANX2	Receptor-like protein kinase ANXUR2
transcript_6825	14.8938	11.4079	9.89953	20.2925	12.802	15.6908	22.3021	16.9258	15.1407	ERDJ2	DnaJ protein ERDJ2
transcript_6827	2.03778	1.47037	1.15067	0	2.93268	0.31727	1.6122	2.62275	2.58385	Ankrd13b	Ankyrin repeat domain-containing protein 13B
transcript_6828	151.546	98.8278	68.5949	241.566	180.167	162.944	228.583	85.3724	123.996	-	-
transcript_6829	0.093606	0.172561	0.101758	0.054315	0.055278	0.365297	0.176903	0.465225	0	VHA-a1	V-type proton ATPase subunit a1
transcript_6830	4.36166	4.95055	4.39403	11.59	9.67688	6.03532	8.57589	7.14344	9.01803	ETR1	Ethylene receptor
transcript_6831	9.04532	5.25633	6.094	13.2431	12.8369	8.69519	20.3503	14.3521	13.0132	At2g28450	Zinc finger CCCH domain-containing protein 24
transcript_6832	0	0	0	3.31364	0	1.57484	0	0	0	CIP7	COP1-interacting protein 7
transcript_6833	0	0	0	0	0	0	0	0	0	-	Uncharacterized protein ORF91
transcript_6835	2.91046	2.08909	2.70306	4.64324	4.3996	4.20909	5.78129	6.17962	4.07532	SF1	Splicing factor-like protein 1
transcript_6836	18.1612	13.0709	13.2384	22.2993	29.9012	18.0407	22.0625	19.1912	15.918	SIS8	Probable serine/threonine-protein kinase SIS8
transcript_6837	15.3588	7.42923	11.816	23.4186	23.4291	19.988	31.7869	21.7789	19.4062	PANK2	Pantothenate kinase 2
transcript_6838	0	0	0	0	0	0	0	0	0	rpoA	DNA-directed RNA polymerase subunit alpha
transcript_6839	19.7234	6.02518	2.85626	13.0441	14.747	16.2535	10.046	8.11143	6.45856	pprA	Protein phosphatase 1 regulatory subunit pprA
transcript_6840	14.8053	7.80975	9.033	13.1152	13.7525	9.30254	23.7652	12.0757	12.7238	CDKG-2	Cyclin-dependent kinase G-2
transcript_6842	1.29105	1.52176	0.854109	3.01996	2.26207	1.68744	3.61773	1.61397	1.51877	-	-
transcript_6844	5.9506	21.4342	1.79636	36.1237	90.0865	30.6942	11.5611	22.8689	3.73139	HMGR	3-hydroxy-3-methylglutaryl-coenzyme A reductase
transcript_6845	14.232	9.79275	3.63151	9.25946	90.8753	15.2217	12.0123	28.2081	13.4027	TH2	Bifunctional TH2 protein, mitochondrial
transcript_6846	10.4585	6.33472	6.98018	17.0626	18.7624	10.7071	37.3722	22.6583	21.6416	dennd5b	DENN domain-containing protein 5B
transcript_6847	2.41262	1.83552	1.09223	0.602875	1.14765	1.13264	6.06363	3.81498	4.6389	ECT2	YTH domain-containing protein ECT2
transcript_6848	9.70608	4.72677	5.83504	7.18594	8.14551	10.746	20.992	11.5675	14.8216	Plaa	Phospholipase A-2-activating protein
transcript_6849	7.13037	2.61527	0	4.54642	7.57521	0	5.25401	0	1.8057	CUL1	Cullin-1
transcript_6850	3.87351	3.97854	5.34333	4.34157	3.47088	3.54217	4.08178	5.3389	6.22786	SBT1.6	Subtilisin-like protease SBT1.6
transcript_6851	0	2.69595	5.87117	11.6213	3.27665	12.715	17.0674	10.5683	6.4424	CUL1	Cullin-1
transcript_6852	3.241	0	0.549508	7.27845	4.41655	1.04329	3.3523	3.43478	1.46083	WRKY19	Probable WRKY transcription factor 19
transcript_6853	0	0	0	0	0	0	0	0	0	atpA	ATP synthase subunit alpha, chloroplastic
transcript_6854	0	0	0	0.969042	0	0	0	0	0	psbC	Photosystem II CP43 reaction center protein
transcript_6855	6.96405	2.35014	5.77778	7.39001	4.94038	2.40602	9.73673	4.06682	4.9658	CPL4	RNA polymerase II C-terminal domain phosphatase-like 4
transcript_6856	0	0	0	0.280375	0.168736	0	0	0.968122	0	VHA-a3	V-type proton ATPase subunit a3
transcript_6857	0.673214	0.970214	0.555139	0	0.707005	0.157761	2.22757	2.29728	2.20758	VHA-a1	V-type proton ATPase subunit a1
transcript_6858	29.1482	14.1975	21.5752	36.4736	35.8816	29.3057	53.3403	32.1387	32.7839	SYNCRIP	Heterogeneous nuclear ribonucleoprotein Q
transcript_6859	34.3601	15.8918	9.168	46.7796	35.3981	38.334	50.2695	23.7473	26.0651	-	-
transcript_6860	4.0829	2.57591	2.49047	3.58798	5.84115	4.62508	6.36415	5.54875	5.23572	Ankrd13b	Ankyrin repeat domain-containing protein 13B
transcript_6861	6.97394	3.24468	3.22666	3.92804	4.9776	2.23586	4.5021	4.6533	3.04398	dnaJ	Chaperone protein DnaJ
transcript_6862	2.31103	3.69887	3.1735	7.6206	3.91525	4.8648	8.4666	7.16953	8.41304	-	-
transcript_6863	35.8285	22.4441	22.5842	50.7701	42.9612	41.9826	65.8379	35.3363	38.4887	-	-
transcript_6865	16.9299	6.58956	12.308	15.7079	19.5667	9.75502	27.2807	16.0193	28.4838	NBR1	Protein NBR1 homolog
transcript_6866	5.02072	3.08785	3.0142	6.28501	3.31751	4.09592	2.83868	4.69506	3.0186	NAL1	Protein NARROW LEAF 1
transcript_6867	0	0	0	0.414595	0	1.43389	0	0.910729	0	-	Uncharacterized protein ORF91
transcript_6870	18.2047	9.35786	11.1413	20.2728	18.5265	17.8792	19.8028	14.9674	17.5069	At2g41900	Zinc finger CCCH domain-containing protein 30
transcript_6871	64.5749	11.244	2.50664	48.3683	69.6469	37.7544	18.4468	18.4825	7.96571	-	Arginine decarboxylase
transcript_6872	3.71198	4.6438	5.94718	7.5125	5.30596	2.9462	5.82345	4.56584	5.4175	NPR4	Ankyrin repeat-containing protein NPR4
transcript_6873	2.43777	26.7625	3.07324	11.4762	50.3315	16.1556	6.12629	21.8825	6.47123	WRKY33	Probable WRKY transcription factor 33
transcript_6874	0.541337	0.602409	0.365938	20.7033	11.9488	9.41813	1.59137	0.920833	0.796988	-	-
transcript_6875	0	0	0	0	0.282067	0	0	0	0	NBR1	Protein NBR1 homolog
transcript_6876	0.993208	0.180709	0.03982	0.598237	1.31978	0.504288	0.3902	1.05801	0.655277	ADC2	Arginine decarboxylase 2
transcript_6877	3.13945	1.54932	3.95668	3.23184	6.49595	3.94773	10.8641	6.76592	7.28414	AGO4A	Protein argonaute 4A
transcript_6878	17.2911	12.4498	16.1423	20.5161	19.3748	21.3664	35.8025	23.8671	30.3261	LUH	Transcriptional corepressor LEUNIG_HOMOLOG
transcript_6879	0.635562	1.90935	1.72362	5.67924	3.05855	4.56647	9.66252	5.22643	12.8924	STL1	Probable glycosyltransferase STELLO1
transcript_6880	20.7308	11.0367	13.1826	22.2463	15.0502	13.0133	37.3194	17.1862	18.4752	-	-
transcript_6881	16.6691	15.515	8.7441	2.72335	4.27184	2.91697	21.7093	19.3184	23.8935	HERK1	Receptor-like protein kinase HERK 1
transcript_6882	5.11395	4.16454	3.97692	5.4007	7.48626	4.72182	12.5296	10.7872	9.48464	BETAA-AD	Beta-adaptin-like protein A
transcript_6883	16.0197	11.1715	9.9808	19.0116	15.4385	18.6029	23.6243	19.6967	19.0054	ERDJ2A	DnaJ protein ERDJ2A
transcript_6884	27.9569	8.14161	3.88163	15.6699	22.2281	19.5478	12.423	13.4286	10.8902	pprA	Protein phosphatase 1 regulatory subunit pprA
transcript_6885	10.4206	5.20922	6.10585	11.505	10.2282	7.18509	18.6167	12.4154	16.1411	SAC1	Phosphoinositide phosphatase SAC1
transcript_6886	0	0	0	0	0	0	0	0	0	psbC	Photosystem II CP43 reaction center protein
transcript_6887	4.20334	2.28069	2.98091	4.29241	5.62235	3.25912	10.4622	6.87343	6.72585	R1B-12	Putative late blight resistance protein homolog R1B-12
transcript_6888	0	0	0	0	0	0	0	0	0	atpA	ATP synthase subunit alpha, chloroplastic
transcript_6889	0.098014	0	0	0	0	0.555023	0	0	0.270597	PIAL2	E4 SUMO-protein ligase PIAL2
transcript_6890	9.28678	3.86919	1.30029	10.7562	9.48202	6.35074	3.7781	5.98281	2.74163	Lrrc39	Leucine-rich repeat-containing protein 39
transcript_6891	2.67578	3.00071	2.02181	4.13478	2.4517	7.59027	4.61934	5.07313	5.74668	At1g29470	Probable methyltransferase PMT24
transcript_6892	8.77534	7.57646	8.78575	7.72551	7.23511	12.809	18.1979	14.1781	16.6304	CSC1	Calcium permeable stress-gated cation channel 1
transcript_6894	10.1845	5.52187	7.76352	34.2124	18.2092	26.5835	33.8606	12.0685	12.3072	APM1	Aminopeptidase M1
transcript_6895	0	0.122024	0.052717	0	0	0	0.433039	0	0	BETAC-AD	Beta-adaptin-like protein C
transcript_6896	9.62921	6.05221	6.55065	18.5163	28.9988	21.824	37.7021	36.6487	36.5135	BHLH145	Transcription factor bHLH145
transcript_6897	3.00201	2.28668	4.25907	1.92745	7.21112	0	10.1159	9.52551	10.6708	DRP3A	Dynamin-related protein 3A
transcript_6898	9.42518	6.27228	18.194	0	9.23303	0	9.26475	0.735434	8.71887	AARE	Acylamino-acid-releasing enzyme
transcript_6899	69.8588	25.0509	33.9369	96.3659	43.4397	87.8007	85.0172	52.6424	96.803	NBR1	Protein NBR1 homolog
transcript_6900	7.82862	6.55718	9.18955	16.5229	12.2502	14.2072	12.7525	8.32657	9.22964	SWI2	Switch 2
transcript_6901	12.9325	7.72535	10.5226	13.6694	15.9896	11.7529	24.6185	17.8103	24.341	TRN1	Transportin-1
transcript_6902	3.73083	1.05121	2.66406	14.4982	10.5504	5.47801	16.431	16.971	14.2665	PICBP	Calmodulin binding protein PICBP
transcript_6903	6.73353	3.86564	3.22705	5.43006	9.23119	6.0618	8.31355	11.9577	9.34659	ECT2	YTH domain-containing protein ECT2
transcript_6904	1.68852	0.151189	0.259989	0.58085	0.678272	0.670217	3.75151	0.717379	2.44164	LOX6	Lipoxygenase 6, chloroplastic
transcript_6905	13.9129	0	15.2652	0	0	0	0	0	0	BGAL8	Beta-galactosidase 8
transcript_6906	23.3952	10.9064	11.8919	24.6278	21.9411	15.2335	38.9505	18.5091	21.3931	pds5b-b	Sister chromatid cohesion protein PDS5 homolog B-B
transcript_6908	0.78018	0.899797	0.938824	20.7423	16.2597	19.3076	5.62099	9.46118	5.0184	FH1	Formin-like protein 1
transcript_6909	22.2754	5.57057	9.78291	30.585	18.8171	34.0454	31.5523	12.2122	28.5098	DGK1	Diacylglycerol kinase 1
transcript_6910	1.88639	0	0.886361	3.38021	2.39027	2.32351	4.34724	2.6452	5.50298	VHA-a2	V-type proton ATPase subunit a2
transcript_6911	2.98202	3.09286	2.42716	4.56812	4.26935	4.34152	3.21891	2.80285	4.25047	-	-
transcript_6912	15.2657	59.3278	6.9649	5.0134	35.1528	3.5456	14.036	55.2494	16.132	PCR3	Protein PLANT CADMIUM RESISTANCE 3
transcript_6913	5.64079	4.09207	4.8585	4.93311	5.49058	6.37269	13.8536	8.79255	8.44365	CEF	Protein transport protein Sec24-like CEF
transcript_6914	0.097822	1.28584	0	14.4151	78.212	11.2192	382.608	514.762	172.877	-	-
transcript_6915	4.21141	6.16846	1.28236	1.86776	14.8758	4.75913	3.13927	8.73583	4.52147	CRK7	CDPK-related kinase 7
transcript_6916	2.61985	3.37225	2.79388	3.19351	3.8673	1.82318	7.28709	3.221	3.29552	-	-
transcript_6917	20.8859	13.5402	7.75149	0	0	0	0	0	0	R1	Alpha-glucan water dikinase, chloroplastic
transcript_6918	26.7648	19.1283	16.2245	12.1135	11.6297	12.5486	19.1719	22.6255	14.8604	RH31	DEAD-box ATP-dependent RNA helicase 31
transcript_6922	14.4785	7.48568	7.0566	10.1283	19.0516	11.4855	25.231	15.5784	22.9045	ECT4	YTH domain-containing protein ECT4
transcript_6923	1.78822	1.01611	0.367396	1.55412	2.04065	1.71202	3.48588	3.83666	3.00133	SEC3A	Exocyst complex component SEC3A
transcript_6924	0.170694	0.491331	0.230642	3.39833	1.49047	4.17127	3.31092	4.39877	6.25509	SBT1.5	Subtilisin-like protease SBT1.5
transcript_6925	0	0	0	0.159195	0	0	0	0	0	PMA4	Plasma membrane ATPase 4
transcript_6926	22.5319	22.6341	22.2344	3.86117	4.89287	2.18335	14.8443	10.2566	9.13219	FTSH11	ATP-dependent zinc metalloprotease FTSH 11, chloroplastic/mitochondrial
transcript_6927	40.5134	5.86529	6.04586	15.5322	31.3945	17.4023	34.2073	22.4276	19.8136	NTMC2T6.1	C2 domain-containing protein At1g53590
transcript_6928	0.134624	0.215422	0.181412	26.333	12.0732	19.8806	11.3436	2.89423	8.55284	-	Sucrose synthase
transcript_6929	2.33938	1.70745	1.95194	6.66377	1.80696	6.56916	4.21993	1.88069	3.37869	LOS1	Elongation factor 2
transcript_6930	6.05984	3.21808	3.84181	4.62659	5.99597	3.74451	12.734	9.10439	9.2907	VPS51	Vacuolar protein sorting-associated protein 51 homolog
transcript_6932	0.521489	0.239116	0.163033	0.948314	0	0	0.776021	0.981754	0.297441	SEC3A	Exocyst complex component SEC3A
transcript_6933	29.4112	13.5532	10.8539	32.8825	19.273	34.207	32.1221	15.5417	23.1279	ECT2	YTH domain-containing protein ECT2
transcript_6934	5.49976	1.57978	3.34292	5.587	4.82526	3.36744	8.97215	5.76607	5.46296	Ttll12	Tubulin--tyrosine ligase-like protein 12
transcript_6935	0.690568	0.751557	0.616304	3.93263	2.27952	1.96307	3.32375	2.23531	1.90479	RS41	Serine/arginine-rich splicing factor RS41
transcript_6936	2.54666	2.98818	2.60047	3.91319	3.95101	4.30343	5.6905	4.15533	3.70857	-	-
transcript_6937	1.61695	0.831506	0.938884	2.05865	1.36386	0.734434	6.858	2.69855	2.63497	-	-
transcript_6938	3.6444	2.24737	2.70985	5.15509	4.87397	3.35221	7.46933	6.40894	7.58725	R1B-17	Putative late blight resistance protein homolog R1B-17
transcript_6939	0.241511	0.66527	0.49715	7.31879	6.60294	9.15619	8.71722	2.02664	8.76875	KIN14C	Kinesin-like protein KIN-14C
transcript_6940	0	0	0	0	0	0	0	0	0	PRR37	Two-component response regulator-like PRR37
transcript_6942	0	0	0	0	0	0	0	0	0	TAR1-A	Protein TAR1
transcript_6943	6.26586	7.60297	9.1413	1.42387	1.24505	1.23049	2.81406	2.16627	2.8199	ISA2	Isoamylase 2, chloroplastic
transcript_6944	2.44091	1.76596	2.58721	64.2871	88.3109	24.0435	2.70036	0.991291	1.7782	Os12g0290150	Quinolinate synthase, chloroplastic
transcript_6945	4.12949	2.51288	3.35434	5.22508	9.30258	3.63339	13.7283	15.3106	11.3924	RHD3	Protein ROOT HAIR DEFECTIVE 3
transcript_6946	8.03604	8.26333	7.00164	22.2573	16.7366	10.0715	11.6789	16.2693	9.33122	PIAL2	E4 SUMO-protein ligase PIAL2
transcript_6947	1.3914	0.694728	1.15748	5.37007	2.3773	5.8985	5.40902	1.76685	2.94194	CYP95	Peptidyl-prolyl cis-trans isomerase CYP95
transcript_6948	45.0188	17.9661	31.8747	53.0406	28.1717	16.8884	71.0804	63.5924	51.8933	BLH1	BEL1-like homeodomain protein 1
transcript_6949	19.5188	11.0405	15.2161	20.0335	21.6588	14.9739	30.2843	19.2168	20.8379	FTSH4	ATP-dependent zinc metalloprotease FTSH 4, mitochondrial
transcript_6950	7.32108	2.83679	3.70185	16.4738	10.3337	7.73744	23.1718	8.61089	9.22354	APM1	Aminopeptidase M1
transcript_6951	0	0	0	0	0	0	0	0	0	rps4	30S ribosomal protein S4, chloroplastic
transcript_6952	0	0	0	4.35106	2.3501	1.41233	0	0	0	QS	Quinolinate synthase, chloroplastic
transcript_6953	2.819	2.23102	1.37684	5.03093	4.46771	7.69597	6.51667	7.01025	7.38354	At5g64030	Probable methyltransferase PMT26
transcript_6954	0	0.982492	0	0	0.570311	0	0	1.07281	0.935352	NUP93A	Nuclear pore complex protein NUP93A
transcript_6955	7.07489	5.64982	4.4252	7.61237	9.61556	6.23148	10.3757	8.08781	7.64856	PPP6R1	Serine/threonine-protein phosphatase 6 regulatory subunit 1
transcript_6957	15.7751	8.41737	15.8812	1.1935	12.0795	0	20.6217	11.2689	13.2286	GRDP2	Glycine-rich domain-containing protein 2
transcript_6958	2.06168	1.23213	1.88037	3.44628	1.60909	1.84394	4.36505	1.81778	1.18169	VHA-a2	V-type proton ATPase subunit a2
transcript_6959	0	0.240126	0.050807	0	0	0.479169	0	0	0	PI4KG7	Phosphatidylinositol 4-kinase gamma 7
transcript_6960	10.7502	5.35552	6.59297	17.0277	14.1805	12.4902	9.49866	8.84401	8.19881	-	-
transcript_6962	5.14197	3.00193	3.47545	7.25399	4.61856	4.48701	6.3875	4.81966	6.05231	FCA	Flowering time control protein FCA
transcript_6963	0.765944	0	0	0	0	0	0	0	0	cemA	Chloroplast envelope membrane protein
transcript_6964	12.9783	10.382	14.8146	5.10785	4.79155	5.80119	14.5948	5.36599	8.44463	RCA1	Ribulose bisphosphate carboxylase/oxygenase activase, chloroplastic
transcript_6965	0	0	0	1.75282	1.90816	0	0.062484	0	0	-	-
transcript_6966	1.75004	1.45638	1.6004	1.93683	3.26169	1.1973	3.66287	3.51195	3.09393	SF1	Splicing factor-like protein 1
transcript_6967	7.99975	5.17355	7.44374	15.1099	12.8528	13.9629	9.08917	10.1478	10.0844	At2g02050	NADH dehydrogenase [ubiquinone] 1 beta subcomplex subunit 7
transcript_6968	72.5782	51.2844	57.5006	26.0641	12.7018	10.6883	41.7111	24.6129	20.104	-	-
transcript_6969	5.85513	4.2684	1.85599	4.45979	14.56	4.27729	6.94101	4.95827	4.5716	PHOX4	Protein PHOX4
transcript_6970	10.3681	6.06039	5.98461	15.0909	10.5938	12.477	13.5754	9.71003	9.66044	prp39	Pre-mRNA-processing factor 39
transcript_6971	21.6665	11.0761	9.52397	0	4.18611	0	6.26618	0	0	GRDP2	Glycine-rich domain-containing protein 2
transcript_6972	54.159	9.06516	8.20188	14.444	25.1688	23.2141	48.8632	17.1916	27.8015	RPP13L4	Disease resistance RPP13-like protein 4
transcript_6973	0.163876	0.140111	0.101135	16.0603	11.8899	29.2335	11.0987	9.80861	9.25907	FPP7	Filament-like plant protein 7
transcript_6974	3.80179	3.15082	3.70788	6.44445	7.14566	4.16837	9.51269	7.01245	7.13995	PANK2	Pantothenate kinase 2
transcript_6975	0	0	0	0	0	0	0	0	0	atpA	ATP synthase subunit alpha, chloroplastic
transcript_6976	9.4858	4.46289	4.91108	16.3226	13.7614	11.5611	9.0496	11.2835	10.9028	At2g41900	Zinc finger CCCH domain-containing protein 30
transcript_6977	26.6502	20.3319	24.3063	6.23656	4.71977	4.44679	15.571	10.0151	10.1195	CFM3A	CRM-domain containing factor CFM3A, chloroplastic/mitochondrial
transcript_6978	35.5616	21.3128	9.17951	12.2765	28.8889	21.9033	31.3776	35.6285	39.849	TET8	Tetraspanin-8
transcript_6980	14.5182	6.79828	7.93485	16.4449	15.9103	17.832	27.5555	19.0248	14.769	SIS8	Probable serine/threonine-protein kinase SIS8
transcript_6982	8.97253	4.96495	7.46532	15.323	12.7169	12.7199	19.0341	12.8533	11.0626	-	-
transcript_6984	0	0	0	0	0	0	0	0	0	SPCC1672.07	U3 small nucleolar RNA-associated protein 21 homolog
transcript_6985	2.94916	2.71663	2.88429	7.97292	17.9983	8.27435	24.0145	19.7415	24.3654	METE	5-methyltetrahydropteroyltriglutamate--homocysteine methyltransferase
transcript_6986	13.8597	4.85862	4.81065	13.0751	14.0516	17.4209	23.9805	10.8756	15.2672	Ankrd13b	Ankyrin repeat domain-containing protein 13B
transcript_6987	72.2062	51.1122	55.4366	45.0064	48.2017	31.0829	66.4443	117.256	90.5948	ECT2	YTH domain-containing protein ECT2
transcript_6988	0.369362	0.425479	0	2.24146	3.57664	4.2654	2.13458	2.13747	1.17953	SUVR4	Histone-lysine N-methyltransferase SUVR4
transcript_6989	0	0	0	0	0	0	0	0	0	LOS1	Elongation factor 2
transcript_6990	0	0	0	0	0	0	0	0	0	atpA	ATP synthase subunit alpha, chloroplastic
transcript_6991	23.3857	0	10.6583	0	0	0	28.0092	6.15911	12.1138	CBP60A	Calmodulin-binding protein 60 A
transcript_6992	0.857223	0	1.2375	2.33454	2.41048	1.4112	3.11702	2.68338	2.42173	POT4	Potassium transporter 4
transcript_6993	0	0	0	0	0	0	0	0	0	-	Uncharacterized protein ORF91
transcript_6994	0	0	0	0	0	0	0	0.265271	0.198062	-	-
transcript_6995	0.285433	0.167929	0	0	0	0.074679	0	0	0	GRDP2	Glycine-rich domain-containing protein 2
transcript_6996	7.77581	4.14594	5.27091	11.4542	8.75285	7.50454	13.2745	11.6479	11.1721	NOL8	Nucleolar protein 8
transcript_6997	1.35107	0.751813	2.12389	0.911484	2.93237	0.471173	4.35581	5.96352	3.7452	BETAA-AD	Beta-adaptin-like protein A
transcript_6998	0	0	0	0	0	0	0	0	0	atpA	ATP synthase subunit alpha, chloroplastic
transcript_6999	7.51893	3.61536	6.59983	10.2591	10.5588	8.70736	16.5813	9.52173	10.6196	FTSH10	ATP-dependent zinc metalloprotease FTSH 10, mitochondrial
transcript_7000	0	0	0	0.173749	0	0.228884	0	0	0	VHA-a2	V-type proton ATPase subunit a2
transcript_7001	0	0	0	0	0	0	0	0	0	atpA	ATP synthase subunit alpha, chloroplastic
transcript_7002	0	0	0	38.0476	46.0484	7.81753	2.81656	2.35643	2.06745	maoII	Copper methylamine oxidase
transcript_7003	0	0	0	0	0	0	0	0	0	atpI	ATP synthase subunit a, chloroplastic
transcript_7005	33.1286	10.5451	23.2752	0	7.49935	0	72.9259	24.3906	55.3791	SBE1	1,4-alpha-glucan-branching enzyme
transcript_7006	47.8596	33.9017	11.6183	26.8404	35.0165	43.9435	27.5822	34.9464	30.1596	TET8	Tetraspanin-8
transcript_7007	6.59112	3.81109	3.76219	18.4346	11.0901	11.8847	11.3618	8.16504	13.5594	-	-
transcript_7008	4.19056	1.98003	2.05445	1.74919	18.0795	3.92876	4.5537	8.59599	3.44196	LOX3.1	Linoleate 13S-lipoxygenase 3-1, chloroplastic
transcript_7009	0	0	0	0.269212	0	0	0.153979	0.547664	0	LOX6	Lipoxygenase 6, chloroplastic
transcript_7010	1.31461	1.33125	1.31587	23.655	27.0441	42.5283	5.46717	9.82187	6.15178	SBT2.2	Subtilisin-like protease SBT2.2
transcript_7011	12.6774	6.97628	6.21497	17.2516	13.4668	10.7484	18.2126	11.3841	13.491	DCP5	Protein decapping 5
transcript_7012	6.83588	7.49963	9.78574	4.17505	7.36843	4.04676	4.34006	5.93294	4.11821	TIR1	Protein TRANSPORT INHIBITOR RESPONSE 1
transcript_7013	4.10021	3.62459	5.11472	23.4509	24.7178	28.4689	13.5565	15.3327	12.815	IBS1	Protein IMPAIRED IN BABA-INDUCED STERILITY 1
transcript_7014	0	0	0	0	0	0	0	0	0	-	Uncharacterized protein ORF91
transcript_7015	4.99578	6.51969	7.53859	10.3333	16.0455	16.0297	12.4676	11.0854	15.5012	-	-
transcript_7016	4.25558	5.25445	5.54846	6.84334	8.38379	10.4059	16.2771	17.873	15.6035	CSI1	Protein CELLULOSE SYNTHASE INTERACTIVE 1
transcript_7017	270.817	147.915	284.495	32.5444	136.865	7.71332	110.706	23.7239	93.6889	GRDP2	Glycine-rich domain-containing protein 2
transcript_7018	19.518	12.8969	11.3518	19.1351	18.8205	17.5011	34.0657	39.0885	32.6699	EIF(ISO)4G1	Eukaryotic translation initiation factor isoform 4G-1
transcript_7019	2.80163	1.9615	1.85303	3.99148	4.54795	2.52856	5.2398	4.87412	3.58341	FCA	Flowering time control protein FCA
transcript_7020	9.64707	6.50481	6.59551	12.53	14.5846	17.6639	24.8951	13.0784	18.9955	LCBK1	Sphingoid long-chain bases kinase 1
transcript_7021	5.58723	4.78542	4.57303	11.525	6.69387	7.49732	11.5989	5.87263	7.11168	RF298	Putative E3 ubiquitin-protein ligase RF298
transcript_7022	0.32252	0.124525	0.903195	1.20096	1.3092	0.99069	2.89172	0	0	-	-
transcript_7023	0.042794	0.552284	0.155596	2.61208	1.42304	1.47002	1.58929	1.12849	1.71261	-	-
transcript_7024	1.76951	2.31464	1.25527	8.69033	8.85132	4.82547	0.184208	0	1.76289	ARF9	Auxin response factor 9
transcript_7025	8.26809	6.85441	6.68555	11.2626	11.3274	8.43338	11.5352	9.87393	8.40992	At3g20280	PHD finger protein At3g20280
transcript_7026	0	0	0	0	0	0	0	12.1643	0	BAG6	BAG family molecular chaperone regulator 6
transcript_7027	0	0	0	0	0	0	0	0	0	LOS1	Elongation factor 2
transcript_7028	45.1074	26.4855	31.6958	10.0898	27.0215	1.4474	27.6536	6.54478	20.7358	GRDP2	Glycine-rich domain-containing protein 2
transcript_7030	36.1561	10.1111	11.7566	39.1121	30.9502	40.2	46.1742	17.4314	34.8942	WRKY19	Probable WRKY transcription factor 19
transcript_7031	1.95614	1.36171	0.235904	1.0132	0.377211	0	1.18285	1.35837	2.1143	ECT2	YTH domain-containing protein ECT2
transcript_7032	1.46019	0	0.288298	24.7466	8.02441	14.1257	41.0323	3.65502	7.17869	BGAL3	Beta-galactosidase 3
transcript_7033	10.374	5.10189	6.20196	12.6559	10.3435	11.2289	18.583	20.4712	17.8421	RH29	Putative DEAD-box ATP-dependent RNA helicase 29
transcript_7034	6.9339	5.11407	6.92541	6.15409	9.64516	3.87358	27.2297	19.1943	15.1512	LOS1	Elongation factor 2
transcript_7035	9.78631	3.88191	4.98645	8.59611	15.6066	9.60702	15.8485	13.2637	13.2389	ECT2	YTH domain-containing protein ECT2
transcript_7036	6.0974	3.11197	4.09879	8.83502	10.8218	7.12968	9.92417	6.27724	7.24358	dnajb14	DnaJ homolog subfamily B member 14
transcript_7037	3.98915	2.45287	3.27387	0	0.111495	0.251955	1.52677	0.334059	0.864458	-	-
transcript_7038	0.114821	0	0.051429	0.159051	0	0.324965	0	0.183765	0.445781	ECT2	YTH domain-containing protein ECT2
transcript_7039	0	0	0	0	0	0	0	0	0	EBF1	EIN3-binding F-box protein 1
transcript_7040	1.03415	0.676498	0.64699	0.73174	1.57641	1.52108	0.412836	1.18298	2.31097	SEC15B	Exocyst complex component SEC15B
transcript_7041	0.327961	0.258304	0.3295	17.6801	16.0574	34.61	18.3206	14.4533	14.4616	FPP7	Filament-like plant protein 7
transcript_7042	0	0	0.063641	1.16779	7.11582	0.391088	0.593776	3.18216	1.02029	R1B-17	Putative late blight resistance protein homolog R1B-17
transcript_7043	175.606	116.861	22.6271	49.6512	10.2908	0	165.252	75.0273	67.4369	BAG6	BAG family molecular chaperone regulator 6
transcript_7044	0	0	0	0	0	0	0	0	0	atpI	ATP synthase subunit a, chloroplastic
transcript_7045	18.3832	12.4025	13.0386	23.2037	15.4232	14.3795	33.729	12.9626	15.7294	-	-
transcript_7046	30.1131	20.3249	26.4676	32.3699	38.6039	30.9176	48.4954	43.9041	34.2768	-	Aconitate hydratase, cytoplasmic
transcript_7048	4.1123	9.73746	8.69506	0	0.17387	0.129244	2.27527	4.11718	2.83754	ELF3-2	ELF3-like protein 2
transcript_7049	0	0	0	0	2.34547	0.19128	0	0	0.362901	APM1	Aminopeptidase M1
transcript_7050	3.77051	2.62804	3.17195	4.79401	4.78359	3.15632	7.34055	6.22988	5.3319	BETAA-AD	Beta-adaptin-like protein A
transcript_7051	0.390835	0	0	0	0.533224	3.06707	0	0.418723	9.19686	EBF1	EIN3-binding F-box protein 1
transcript_7052	15.4142	7.78757	10.9305	17.6163	19.568	13.4744	23.9741	15.1595	16.067	ABCB25	ABC transporter B family member 25, mitochondrial
transcript_7053	1.13681	0.844272	1.27243	1.50667	1.91909	1.00766	2.80224	2.31629	2.55346	At1g79540	Pentatricopeptide repeat-containing protein At1g79540
transcript_7054	11.1828	6.93505	9.68074	16.9832	16.4416	18.2366	30.3179	22.564	26.9282	HSP70-15	Heat shock 70 kDa protein 15
transcript_7055	2.76972	2.39952	2.93163	2.62518	1.88933	2.64987	5.87341	2.77405	2.68877	VHA-a1	V-type proton ATPase subunit a1
transcript_7056	4.35919	4.02679	6.25877	21.7359	14.4011	28.4384	42.3445	19.3051	37.8703	At2g03480	Probable methyltransferase PMT5
transcript_7057	20.2953	15.4524	12.2839	37.1925	32.8746	31.4111	45.3192	28.0173	29.0071	ACBP4	Acyl-CoA-binding domain-containing protein 4
transcript_7058	5.13794	5.57015	5.13453	10.2424	7.07587	7.3644	19.2171	11.8101	16.2522	-	-
transcript_7059	0	0	0	0	7.75704	0	0	0	0	NRG2	Nitrate regulatory gene2 protein
transcript_7060	0	0	0	0	0	0	0	0	0	PHOT1	Phototropin-1
transcript_7061	14.1478	8.60223	8.11044	22.7754	19.6265	16.5381	22.8364	19.2485	15.7162	SLC4A1AP	Kanadaptin
transcript_7062	21.5711	4.61363	19.5662	49.5445	19.3694	28.106	85.3817	0	123.673	EBF1	EIN3-binding F-box protein 1
transcript_7063	0.184095	0.0507	0	0	0	0	0.096405	0	0	LHA1	Plasma membrane ATPase 1
transcript_7064	18.0093	9.58594	10.1748	15.5663	18.6885	9.75921	19.3173	13.7789	12.286	Tgs1	Trimethylguanosine synthase
transcript_7065	9.98737	7.32925	11.5996	6.63384	11.2048	2.0987	17.3599	14.3473	11.4631	PEX5	Peroxisome biogenesis protein 5
transcript_7066	1.63229	0.594763	0.96618	11.2925	8.81069	8.68313	7.86039	3.98539	5.44809	EDA40	Probable E3 ubiquitin-protein ligase EDA40
transcript_7067	0	0	0.041691	0.792943	0.462129	1.28552	1.1157	1.10489	1.89611	-	-
transcript_7068	0	0	0	0	0	0	0	0	0.152919	NBR1	Protein NBR1 homolog
transcript_7069	10.0544	5.58163	5.67811	3.99886	11.2296	6.87419	14.6233	8.81465	13.6221	-	-
transcript_7070	0	11.5466	16.5709	15.9732	13.8742	5.68003	20.3591	13.4906	9.47716	At4g18375	KH domain-containing protein At4g18375
transcript_7071	4.79646	4.03983	3.81476	10.7145	7.06206	6.61822	9.02354	9.9843	5.14843	NUP93A	Nuclear pore complex protein NUP93A
transcript_7072	0	0	0	0	0	0	0	0	0	-	-
transcript_7073	8.20485	4.01702	4.15469	11.0852	8.69014	12.0633	17.7454	7.67002	15.0769	LCBK1	Sphingoid long-chain bases kinase 1
transcript_7074	8.192	6.65358	5.73796	10.3995	9.79064	6.79445	12.6256	9.19175	10.5864	HAK2	Probable potassium transporter 2
transcript_7075	7.69892	6.24275	6.28242	10.342	10.9279	9.02419	14.0281	16.7461	12.4844	CLC-F	Chloride channel protein CLC-f
transcript_7076	0	0	0	0	0	0	0	0	0	-	Uncharacterized protein ORF91
transcript_7077	0.091413	0.155088	0.233467	0.393602	0.836933	1.43295	0.822788	0.101758	0	DRP3A	Dynamin-related protein 3A
transcript_7078	1.89346	0.881492	1.31265	0.709117	3.61098	3.35496	5.06863	6.14779	4.64136	At5g64030	Probable methyltransferase PMT26
transcript_7079	0	0	0	0	0	0.500909	0	0	0	atpA	ATP synthase subunit alpha, chloroplastic
transcript_7080	0	0	0	0	0	0	0	0.064627	0	LOS1	Elongation factor 2
transcript_7081	6.23349	1.55722	1.75515	6.84881	6.07877	5.20003	3.15514	5.39624	2.63996	-	-
transcript_7082	1.65061	0.577521	0.596003	2.73985	2.20196	3.4419	1.91327	0.794009	1.53582	PI4KG7	Phosphatidylinositol 4-kinase gamma 7
transcript_7083	18.2557	8.04114	3.96674	13.0284	18.1513	28.5273	10.0212	6.13994	10.4105	ADC2	Arginine decarboxylase 2
transcript_7084	0	0	0	0	0	0	0	0	0	psbC	Photosystem II CP43 reaction center protein
transcript_7085	4.00524	3.42147	3.494	2.31015	5.19636	4.64101	9.49231	11.0424	11.0992	At5g64030	Probable methyltransferase PMT26
transcript_7086	0.054003	0.032783	0	0	0	0	0	0	0.051427	ABH1	Nuclear cap-binding protein subunit 1
transcript_7087	0.261604	0	0.135984	0	0	0	0	0.123334	0	VHA-a2	V-type proton ATPase subunit a2
transcript_7088	1.14755	1.64541	1.24619	0.464174	1.3117	0.322536	3.44687	1.77429	1.78304	At5g39000	Putative receptor-like protein kinase At5g39000
transcript_7089	0	0	0	0	0	0	0	0.439704	0	pprA	Protein phosphatase 1 regulatory subunit pprA
transcript_7090	0.593891	0.23259	0	3.61452	0.299208	2.02157	0.937098	0.349411	0.954422	PI4KG7	Phosphatidylinositol 4-kinase gamma 7
transcript_7091	11.4672	7.28117	13.0881	6.02413	10.5315	3.78366	14.9744	25.9864	15.9054	NAL1	Protein NARROW LEAF 1
transcript_7092	7.49407	5.23771	5.95488	8.37557	8.50905	8.27778	10.1382	8.62555	9.5292	NUP85	Nuclear pore complex protein NUP85
transcript_7093	6.59848	6.11022	4.95096	7.01534	9.895	8.13194	14.9475	15.8379	15.1396	At3g51070	Probable methyltransferase PMT27
transcript_7095	0	0.12773	0.287121	0	0	0	0	0	0	UGP3	UTP--glucose-1-phosphate uridylyltransferase 3, chloroplastic
transcript_7096	4.7152	2.22738	2.77419	4.2053	5.24721	6.48147	7.22489	7.50672	6.2725	At3g02760	Histidine--tRNA ligase, cytoplasmic
transcript_7097	0	0	0	0	0	0	0	0	0	atpA	ATP synthase subunit alpha, chloroplastic
transcript_7098	4.37254	3.94929	3.9045	18.3642	12	12.4226	12.65	8.58732	7.71074	At3g02760	Histidine--tRNA ligase, cytoplasmic
transcript_7099	1.24718	1.27101	1.09987	1.28985	3.32447	3.34474	4.9476	4.92839	3.27411	At5g64030	Probable methyltransferase PMT26
transcript_7100	0.291569	0.269414	0	0.581634	0.44129	0.655824	0.281489	0.61962	0.517406	ECT2	YTH domain-containing protein ECT2
transcript_7101	27.5309	23.8813	12.715	43.2055	51.8865	43.7929	31.0151	49.2465	41.9988	GTE7	Transcription factor GTE7
transcript_7102	0	0	0	0	0	0	0	0	0	NBR1	Protein NBR1 homolog
transcript_7103	31.7614	9.8443	6.6212	23.7334	44.1142	42.1204	19.3481	22.964	19.4342	DNAJB4	DnaJ homolog subfamily B member 4
transcript_7104	8.52623	4.1518	6.03407	27.2658	14.8041	14.8175	29.3536	11.2114	12.7585	APM1	Aminopeptidase M1
transcript_7105	0	0	0	0	0	0	0	0	0	LOS1	Elongation factor 2
transcript_7106	0	0	0	0	0	0	0	0	0	-	-
transcript_7107	3.56958	0.833669	0	7.1807	5.85618	9.18841	4.90966	1.14785	3.22618	SART3	Squamous cell carcinoma antigen recognized by T-cells 3
transcript_7110	53.506	36.1533	43.6852	3.9371	2.27949	1.61602	17.0155	1.22215	12.1762	hypBA1	Non-reducing end beta-L-arabinofuranosidase
transcript_7111	0.071771	0.206245	0.043409	0.195711	0.069065	0.057285	0	0	0	POT12	Putative potassium transporter 12
transcript_7112	3.17371	6.2863	1.25712	2.31193	12.3925	6.17912	6.13767	16.6607	7.06154	SD25	G-type lectin S-receptor-like serine/threonine-protein kinase SD2-5
transcript_7113	38.0613	24.2608	23.9732	19.168	17.3288	11.031	29.2759	14.7905	15.4207	-	-
transcript_7114	0.123825	0.04961	0	0	0	0	0	0	0	SEC3A	Exocyst complex component SEC3A
transcript_7115	0.236918	0.036811	0	0	2.40853	0	0	0.09347	0	PICBP	Calmodulin binding protein PICBP
transcript_7116	23.7506	8.49971	10.4349	18.3648	27.1195	18.1526	37.0453	22.6097	29.2842	ECT2	YTH domain-containing protein ECT2
transcript_7117	0	0	0	0	0	0	0	0	0	LOS1	Elongation factor 2
transcript_7118	2.44548	0.897592	0.362397	3.06818	7.85251	4.95285	2.66144	2.30029	3.1262	At2g41900	Zinc finger CCCH domain-containing protein 30
transcript_7119	0	0	0	0	0	0	0	0	0	atpA	ATP synthase subunit alpha, chloroplastic
transcript_7120	4.7482	5.15093	5.1494	28.5943	36.522	34.8434	37.3911	21.0986	35.3613	WIT2	WPP domain-interacting tail-anchored protein 2
transcript_7121	0.429015	0.485983	0.605852	0.237871	1.13274	0.791501	2.25807	2.11535	2.14519	At5g64030	Probable methyltransferase PMT26
transcript_7122	10.9196	9.14784	7.76809	12.8681	15.4445	10.0705	25.2741	13.1907	14.2763	TOP1A	DNA topoisomerase 1 alpha
transcript_7123	24.8734	11.7881	16.9784	31.5119	34.6126	23.447	53.5918	26.5651	29.7479	Rngtt	mRNA-capping enzyme
transcript_7124	0	7.47196	2.38163	0	37.1614	7.92573	15.6621	0	0	GINT1	Glucosamine inositolphosphorylceramide transferase 1
transcript_7126	8.40087	8.09524	8.2446	12.7775	12.52	12.9806	18.8029	22.6104	18.973	CLC-F	Chloride channel protein CLC-f
transcript_7127	20.7666	2.99502	5.60186	8.40185	21.5431	12.686	28.4218	16.691	19.7245	PLD1	Phospholipase D alpha 1
transcript_7128	7.90506	7.18163	5.08187	8.16253	9.65483	6.08923	13.5643	9.77892	7.37613	At1g16830	Putative pentatricopeptide repeat-containing protein At1g16830
transcript_7129	0.100941	0.080353	0	0.054911	0	0	0	0	0	ECT2	YTH domain-containing protein ECT2
transcript_7130	21.7722	0	1.73509	0	0	0	10.0424	0	8.30695	At4g18375	KH domain-containing protein At4g18375
transcript_7131	59.5899	8.97654	8.32353	13.9658	32.3939	21.7969	41.6246	25.6326	26.7838	NTMC2T6.1	C2 domain-containing protein At1g53590
transcript_7132	1.59209	0.896522	1.48636	1.56668	1.77664	0.984489	4.86871	3.89811	3.81243	DRP3A	Dynamin-related protein 3A
transcript_7133	104.27	15.1125	3.24391	47.0921	110.16	50.293	28.2204	14.6	14.8081	-	Arginine decarboxylase
transcript_7134	5.70711	4.57297	5.46552	8.67335	5.39216	6.73061	9.57808	7.84095	7.32191	-	-
transcript_7135	0	0	0	0	0	0	0	0	0	-	-
transcript_7136	1.32293	0.848082	1.01178	3.41058	2.3832	0.64741	1.6089	0.747143	1.38582	-	-
transcript_7137	14.8683	11.73	12.8922	18.3717	15.5896	13.728	28.9981	19.0543	19.0932	-	-
transcript_7138	3.45154	2.79229	2.60473	7.83702	4.94946	6.79469	5.80083	4.27512	3.31863	At1g14450	NADH dehydrogenase [ubiquinone] 1 beta subcomplex subunit 3-B
transcript_7139	8.92497	3.11535	2.8696	2.43711	36.3842	3.94465	9.27497	14.6284	8.44185	LOX3.1	Linoleate 13S-lipoxygenase 3-1, chloroplastic
transcript_7140	0	0	0	0	1.69125	0	6.81759	3.37392	5.04333	SWI2	Switch 2
transcript_7141	3.08461	2.58063	5.42775	0	0	0	4.14594	1.31897	5.54382	-	-
transcript_7142	1.54915	3.27577	1.55089	10.9955	6.10735	8.33723	9.10742	6.79257	7.74826	MAP65-6	65-kDa microtubule-associated protein 6
transcript_7143	41.4084	27.8917	17.5889	10.1022	58.4372	12.0417	8.14067	9.72147	10.8293	TET8	Tetraspanin-8
transcript_7144	1.81922	1.24696	0.899247	1.49927	3.20247	1.13732	0.656878	0.722417	0.745628	-	-
transcript_7145	14.8074	9.25151	10.5708	14.6429	17.3314	13.5289	23.1807	17.6154	16.9313	NUP85	Nuclear pore complex protein NUP85
transcript_7146	0	0	0	0	0	0	0	0	0	atpA	ATP synthase subunit alpha, chloroplastic
transcript_7147	0	0.047519	0	0.151096	0	0	0.185697	0	0	-	-
transcript_7148	0	0	0	0	0	0	0	0	0	NIA2	Nitrate reductase [NADH] 2
transcript_7149	7.52803	10.6461	8.44647	9.1453	14.2406	7.85519	43.9803	23.2468	23.3183	CTR1	Serine/threonine-protein kinase CTR1
transcript_7150	0.302666	0.994583	1.06355	0.431601	0.339966	0.638564	1.93943	1.43966	0.754953	VHA-a3	V-type proton ATPase subunit a3
transcript_7151	7.18253	3.90982	4.85986	8.05198	8.30891	10.3003	20.6536	11.6154	12.2917	SEC3A	Exocyst complex component SEC3A
transcript_7152	0	0	0	0	0	0	0	0	0	CESA3	Cellulose synthase A catalytic subunit 3 [UDP-forming]
transcript_7154	1.39919	1.19821	1.99677	3.17856	1.73603	5.31462	5.05971	1.80188	1.51037	MAG2	RINT1-like protein MAG2
transcript_7155	2.41344	2.16029	1.79765	4.80017	6.33611	3.88912	8.42371	5.48333	6.52155	RS41	Serine/arginine-rich splicing factor RS41
transcript_7156	2.98796	1.70536	2.81187	3.8668	3.66002	2.43266	7.0907	5.24896	4.42787	SART3	Squamous cell carcinoma antigen recognized by T-cells 3
transcript_7157	1.16284	1.07789	1.03679	1.36879	0.884256	1.05318	2.03639	1.10606	1.62079	ECT2	YTH domain-containing protein ECT2
transcript_7158	10.104	0	1.36745	1.58883	19.7931	5.45229	22.6023	4.49975	29.9971	SD18	Receptor-like serine/threonine-protein kinase SD1-8
transcript_7159	2.91418	2.25108	2.37348	3.77368	8.60984	4.66955	6.92877	7.90907	7.67133	-	-
transcript_7160	0.595548	0.412782	0.251741	7.22331	102.888	20.2499	0.95382	7.49953	1.18895	-	-
transcript_7161	11.6936	9.79307	12.7704	21.2143	34.5896	15.6847	39.2192	30.5213	33.202	ARR1	Two-component response regulator ARR1
transcript_7162	0.443364	0.683224	0.261228	0.755713	8.60996	1.8866	3.43662	5.49665	4.38951	GINT1	Glucosamine inositolphosphorylceramide transferase 1
transcript_7163	2.40705	2.31282	0.978595	2.8045	1.29689	1.50758	2.05142	1.00252	0	EIF(ISO)4G1	Eukaryotic translation initiation factor isoform 4G-1
transcript_7164	5.90198	4.27682	5.98358	9.58545	8.53015	7.41356	10.6892	7.48948	10.4736	BETAA-AD	Beta-adaptin-like protein A
transcript_7165	22.9791	9.7892	16.8959	9.9789	24.5637	20.4572	30.528	28.2454	25.5188	QUA2	Probable pectin methyltransferase QUA2
transcript_7166	10.9067	1.57263	0	11.7421	42.9672	19.6585	25.7574	8.43676	11.7373	At2g04865	Protein MAIN-LIKE 2
transcript_7167	1.23435	0	3.5291	0	6.39544	0	20.207	40.1333	21.1094	SBT1.5	Subtilisin-like protease SBT1.5
transcript_7168	0	0	0	0	0	0	0	0	0	rps3	30S ribosomal protein S3, chloroplastic
transcript_7169	2.80933	3.88196	1.46585	19.3377	6.90564	0	16.5985	0	6.0492	PI4KG7	Phosphatidylinositol 4-kinase gamma 7
transcript_7170	1.37348	1.75237	1.36564	0.324382	1.04982	0.700835	2.72794	3.70335	2.37654	At5g39000	Putative receptor-like protein kinase At5g39000
transcript_7171	11.284	6.18593	7.00133	14.9379	11.9365	9.62461	25.2204	18.0443	15.8457	VPS35A	Vacuolar protein sorting-associated protein 35A
transcript_7174	6.60762	1.8865	3.42899	7.92686	5.25558	2.75653	10.138	5.85665	7.41428	-	-
transcript_7175	12.2358	5.97722	6.9059	41.6272	16.369	33.8148	30.2516	13.3762	11.7295	Os09g0362500	Aminopeptidase M1-C
transcript_7178	3.10553	1.31954	1.40382	5.27249	3.08523	4.60039	3.97942	1.19765	2.28941	ZW10	Centromere/kinetochore protein zw10 homolog
transcript_7179	2.57092	2.23254	1.20773	6.99058	2.98558	7.20809	5.56198	3.90861	6.30008	EIF(ISO)4G1	Eukaryotic translation initiation factor isoform 4G-1
transcript_7180	5.2955	3.21896	4.2161	14.2467	12.7262	9.8567	17.7727	9.49566	13.8032	PIP5K9	Phosphatidylinositol 4-phosphate 5-kinase 9
transcript_7182	0	0	0	0	0	0	7.38478	34.1634	0	EIF(ISO)4G1	Eukaryotic translation initiation factor isoform 4G-1
transcript_7183	2.51942	1.6949	3.9147	5.59383	2.92235	3.77948	7.58428	4.42514	9.33293	maoI	Primary amine oxidase
transcript_7184	39.2493	27.0407	29.3457	3.93756	2.66972	3.11109	15.9635	3.26826	11.5676	-	-
transcript_7185	0.119036	0.068916	0.256863	0.431931	0.174135	0.371608	0.40042	0.269296	0.318483	Tf2-11	Transposon Tf2-11 polyprotein
transcript_7186	0.781716	0.736665	0.581898	1.27869	0.555844	2.71131	1.30257	1.04801	0.690172	ARF1	Auxin response factor 1
transcript_7187	0	0	0	0	0	0	0	0	0	EIX2	Receptor-like protein EIX2
transcript_7188	8.82964	5.80394	6.05689	8.85503	8.64524	3.28561	12.6061	9.45836	8.67943	FAR1	Protein FAR-RED IMPAIRED RESPONSE 1
transcript_7189	0	0	0	0	0	0	0	0	0	atpI	ATP synthase subunit a, chloroplastic
transcript_7190	0.10456	0.215423	0.755309	12.0051	12.9993	28.5804	7.28411	8.45305	8.7854	HOX32	Homeobox-leucine zipper protein HOX32
transcript_7191	9.55993	6.28273	11.2083	8.15364	11.612	8.18089	27.4446	14.9148	22.7201	LUH	Transcriptional corepressor LEUNIG_HOMOLOG
transcript_7192	1.96284	0.720154	0.909907	1.85868	1.61392	1.86518	2.60275	2.80227	2.02446	At5g02620	Ankyrin repeat-containing protein At5g02620
transcript_7193	0.125554	0	0	0	0	0	0	0	0	ycf68-1	Uncharacterized protein ycf68
transcript_7194	46.2943	25.4246	30.7265	56.8703	56.8251	40.9886	81.3117	67.4643	62.5937	HD16	Casein kinase 1-like protein HD16
transcript_7195	11.1502	6.62603	6.6523	5.73504	3.30115	4.5921	11.2584	7.52707	5.31667	CAC3	Acetyl-coenzyme A carboxylase carboxyl transferase subunit alpha, chloroplastic
transcript_7196	6.48852	4.11225	6.30441	9.11685	10.7622	5.90064	18.5479	18.5231	16.9986	LOS1	Elongation factor 2
transcript_7198	17.2131	3.12334	6.38807	0	12.4642	0	21.9513	13.9696	17.2587	SPL12	Squamosa promoter-binding-like protein 12
transcript_7201	4.01169	5.82687	4.50685	5.70403	10.4825	8.43101	9.55944	13.8164	11.7457	NAT12	Nucleobase-ascorbate transporter 12
transcript_7202	1.70565	2.77691	2.40643	13.1981	11.1315	14.568	15.5191	20.5674	16.4493	At1g13860	Probable methyltransferase PMT4
transcript_7203	14.5145	5.43147	10.9058	18.6332	13.2048	8.65053	23.9133	12.3446	14.7402	EZA1	Histone-lysine N-methyltransferase EZA1
transcript_7204	9.00533	6.63223	5.74787	5.47863	9.76296	10.5047	11.5608	13.0028	11.2971	NAT12	Nucleobase-ascorbate transporter 12
transcript_7205	2.23108	2.78573	1.95185	2.13161	0.900622	1.19481	1.57115	0.964301	1.30053	-	-
transcript_7206	5.16681	4.2404	5.82778	2.40731	1.51309	2.55803	3.99991	3.2213	3.52871	ISA2	Isoamylase 2, chloroplastic
transcript_7207	6.70347	2.66496	2.7842	6.89326	9.78802	4.46182	161.533	14.2828	82.4176	CYSEP	Vignain
transcript_7208	2.07527	3.03419	0.715659	10.8042	33.1737	15.7408	8.90244	17.7782	10.2274	GINT1	Glucosamine inositolphosphorylceramide transferase 1
transcript_7209	11.558	7.33459	9.75375	9.7844	11.719	4.96252	16.5887	13.7417	15.8673	ARALYDRAFT_919556	CASP-like protein 4A2
transcript_7210	11.6899	5.83449	9.6848	9.16476	8.02898	0	26.3373	18.0582	17.7424	LOS1	Elongation factor 2
transcript_7211	11.6247	5.49401	6.45092	13.9244	17.4113	11.818	21.3175	19.9857	14.4559	SE	Serrate RNA effector molecule
transcript_7212	3.99579	2.1951	4.8323	15.1693	19.0093	20.6334	10.6146	11.4225	9.67432	IBS1	Protein IMPAIRED IN BABA-INDUCED STERILITY 1
transcript_7213	0.756179	0.976605	0.927922	8.69658	6.37968	12.5442	10.5495	7.42622	9.86549	-	-
transcript_7214	0	0	0.043398	0	0	0	0	0	0	psbC	Photosystem II CP43 reaction center protein
transcript_7215	7.18585	8.1975	6.70363	16.8428	17.0182	22.8408	18.3142	18.872	20.8321	COG5	Conserved oligomeric Golgi complex subunit 5
transcript_7216	0	0.550597	0.294649	1.78555	0.726014	0.930051	1.00681	0	0.120757	At2g41900	Zinc finger CCCH domain-containing protein 30
transcript_7217	23.5183	17.8459	18.9606	14.1755	13.3694	14.738	25.9989	16.346	16.506	CAC3	Acetyl-coenzyme A carboxylase carboxyl transferase subunit alpha, chloroplastic
transcript_7218	84.006	16.1825	44.6759	24.4776	14.3608	13.1897	136.627	21.3493	97.106	PLD1	Phospholipase D alpha 1
transcript_7219	1.99004	0	0	0	0	0	0	0	0	PRR37	Two-component response regulator-like PRR37
transcript_7220	0.469526	0.277566	0	0	0	0.151543	0.42624	0.27853	0.42064	Ankrd13b	Ankyrin repeat domain-containing protein 13B
transcript_7221	6.21665	5.87425	5.18042	15.155	8.91251	11.4215	10.21	11.4362	9.9797	SWI3C	SWI/SNF complex subunit SWI3C
transcript_7222	0.160891	0	0	0.120681	0.855431	1.32473	0.113885	2.03223	0.097062	PUB3	U-box domain-containing protein 3
transcript_7223	0	0	0	0	0	0	0	0	0	GINT1	Glucosamine inositolphosphorylceramide transferase 1
transcript_7224	7.01886	4.34605	5.7722	19.612	12.6166	7.83719	6.8685	5.56872	3.90238	PMA4	Plasma membrane ATPase 4
transcript_7225	18.0163	15.1326	16.3864	24.6201	26.0399	19.0121	26.6454	26.9035	25.2147	GTE4	Transcription factor GTE4
transcript_7229	190.348	119.187	174.72	79.6981	99.0534	20.979	111.996	107.384	91.4071	-	-
transcript_7230	0.827452	1.61623	0.882618	2.73164	4.05124	5.48806	12.2694	10.7671	15.2246	SBT2.6	Subtilisin-like protease SBT2.6
transcript_7231	0.197383	0	0.429392	0	1.33561	0.478716	0	0	0	-	-
transcript_7232	1.89172	1.47055	1.23059	4.44858	4.1836	4.76791	7.92915	4.27159	8.12224	BHLH145	Transcription factor bHLH145
transcript_7233	10.7864	9.25379	16.5177	2.26709	1.58561	1.07464	7.89368	3.8952	5.3666	-	Alpha-glucosidase
transcript_7234	0	0.123103	0.245769	0	0	0	0	0	0	-	Uncharacterized protein ORF91
transcript_7235	42.3206	23.3653	25.4815	63.0666	61.6034	48.8983	99.4684	76.8147	73.7319	LOS1	Elongation factor 2
transcript_7236	7.46159	3.29653	5.5508	7.71024	7.13828	7.24718	13.9538	6.20335	9.3721	dap4	Dipeptidyl aminopeptidase 4
transcript_7237	0	8.85382	7.32495	0	5.09836	0	0	0	0	CBP60A	Calmodulin-binding protein 60 A
transcript_7238	19.5422	8.49241	8.57832	23.7075	19.3649	17.8732	32.1089	23.8269	21.4525	Polr3e	DNA-directed RNA polymerase III subunit RPC5
transcript_7239	16.2968	11.2016	7.9053	16.9259	19.9165	18.2654	47.4725	22.7181	39.3269	EBF1	EIN3-binding F-box protein 1
transcript_7240	0.958164	0.912392	0.538979	0.958013	2.24231	0.833509	3.06666	3.27542	2.6785	CRY2	Cryptochrome-2
transcript_7241	17.6024	5.51278	3.41055	15.0612	13.0189	22.4488	7.7535	3.93055	5.63448	ADC2	Arginine decarboxylase 2
transcript_7242	3.01625	0.954348	2.30702	3.64998	5.06102	3.58957	6.45919	5.38221	4.86484	PCN	WD repeat-containing protein PCN
transcript_7243	3.84483	3.4667	4.06884	2.01038	1.20544	3.30442	4.16207	3.50431	6.13893	At1g11960	CSC1-like protein At1g11960
transcript_7244	4.25831	3.30024	3.48672	4.36617	5.82232	2.43465	7.66458	5.75197	6.15908	At5g02620	Ankyrin repeat-containing protein At5g02620
transcript_7245	0	0	0.033897	5.37321	0.531671	2.63399	0	0	0.051505	QS	Quinolinate synthase, chloroplastic
transcript_7246	10.4351	5.29998	6.62215	9.76569	6.06924	11.9227	50.4549	20.2722	40.0665	EBF2	EIN3-binding F-box protein 2
transcript_7247	3.30315	3.08926	2.47851	6.68361	6.37181	4.98854	3.91941	3.33172	3.5123	PIAL2	E4 SUMO-protein ligase PIAL2
transcript_7248	8.8085	26.9592	49.637	0	0.066863	0	3.51094	2.11862	3.44296	CHLH	Magnesium-chelatase subunit ChlH, chloroplastic
transcript_7249	48.9603	36.6325	35.7732	24.5517	32.7515	12.8823	51.455	75.2493	60.9315	ECT4	YTH domain-containing protein ECT4
transcript_7250	0.641669	0.552875	0.492558	38.3149	26.3669	31.6075	24.6187	7.8699	17.8871	-	Sucrose synthase
transcript_7251	3.62207	3.5441	3.93341	4.28844	5.94619	4.91442	13.3	10.9831	11.2304	Os06g0143900	Coatomer subunit beta'-1
transcript_7252	5.21551	5.57462	3.78017	3.58279	5.70836	2.69939	6.52876	9.29134	6.30034	Ankrd13b	Ankyrin repeat domain-containing protein 13B
transcript_7253	33.0291	21.2072	13.2121	19.7675	20.5605	29.0633	15.2874	8.76292	7.46845	ABCG40	ABC transporter G family member 40
transcript_7254	0	2.21662	4.42079	3.33787	12.272	4.9854	9.51102	14.514	10.4304	BAM7	Beta-amylase 7
transcript_7255	0	0	0.100598	0	0	0	0	0	0	CLMP1	Protein CLMP1
transcript_7256	0.34971	0.637071	0.291125	0.826128	0.927333	1.69478	0.828111	0.390714	0.239219	VHA-a2	V-type proton ATPase subunit a2
transcript_7257	2.07756	0.455971	1.0268	12.9759	1.06968	11.886	0.977146	1.59053	2.16426	Plaa	Phospholipase A-2-activating protein
transcript_7258	0	0	0	0	0	0	0	0	0.031719	ABH1	Nuclear cap-binding protein subunit 1
transcript_7259	0	0.043579	0	0.047	0	0.172379	0.155114	0	0	LOS1	Elongation factor 2
transcript_7260	0	0	0	0	0	0	0.179515	0	0	LOS1	Elongation factor 2
transcript_7261	8.45845	7.95594	6.32214	7.00771	8.72456	8.3401	13.5917	13.5225	11.4148	POT12	Putative potassium transporter 12
transcript_7262	6.79136	2.61747	4.0103	12.2248	13.087	10.3804	20.0706	14.3924	13.6974	BOP1	Ribosome biogenesis protein BOP1 homolog
transcript_7263	1.00323	0.618325	2.29748	1.58657	3.39007	0.735465	2.96023	3.24568	3.51546	fray2	Serine/threonine-protein kinase fray2
transcript_7264	6.98489	3.49517	4.9301	8.848	6.70625	8.65733	14.4362	9.95342	9.88459	HSP70-15	Heat shock 70 kDa protein 15
transcript_7265	11.6595	5.44399	7.14171	17.2305	13.659	12.8436	23.6246	12.6596	15.4433	eif2b5	Translation initiation factor eIF-2B subunit epsilon
transcript_7266	0.77116	2.79467	0.53877	6.04404	27.9469	9.06136	6.56984	18.2741	10.0643	GINT1	Glucosamine inositolphosphorylceramide transferase 1
transcript_7267	1.11335	0.674182	2.36879	1.5103	0.784594	1.26916	3.79173	1.15298	3.332	VHA-a1	V-type proton ATPase subunit a1
transcript_7270	10.5222	4.92974	5.42389	13.2129	11.0889	9.21647	13.4936	6.89352	9.04137	TAF12	Transcription initiation factor TFIID subunit 12
transcript_7271	0	0	0.032956	0	0	0	0	0	0	LOS1	Elongation factor 2
transcript_7272	5.23406	3.08116	3.66166	2.807	1.7131	2.82582	14.4588	12.9751	9.38726	BLH8	BEL1-like homeodomain protein 8
transcript_7273	7.93608	1.41531	1.17014	3.66356	13.8579	9.98423	12.2626	4.10578	11.1038	SD18	Receptor-like serine/threonine-protein kinase SD1-8
transcript_7274	0	0	0	0	0	0	0.122385	0	0	At5g64030	Probable methyltransferase PMT26
transcript_7275	3.82133	2.60375	3.3318	3.73938	6.96573	4.78634	11.8484	12.3684	10.6612	At5g64030	Probable methyltransferase PMT26
transcript_7276	11.4522	11.8298	13.5779	30.7781	39.9932	20.2993	45.8832	53.1844	38.832	MAP65-6	65-kDa microtubule-associated protein 6
transcript_7277	3.96918	2.58555	2.37938	3.53779	4.83366	1.85221	4.65093	5.97807	5.49533	CRY2	Cryptochrome-2
transcript_7278	19.2416	10.1295	12.0619	30.1814	32.8336	27.5563	31.4495	21.7007	21.5826	MORC7	Protein MICRORCHIDIA 7
transcript_7279	4.55075	4.41597	5.52068	4.54764	3.44346	2.03728	7.88714	6.36454	6.35316	MSR1	Protein MANNAN SYNTHESIS-RELATED 1
transcript_7280	8.21818	5.40068	2.78345	7.69742	7.98508	11.1122	13.0635	9.81587	14.7305	NAT12	Nucleobase-ascorbate transporter 12
transcript_7281	24.5602	10.7248	13.8086	23.6593	24.7568	17.0861	36.4503	20.081	24.5083	Rngtt	mRNA-capping enzyme
transcript_7282	9.86257	7.36198	7.06388	14.0309	12.0691	11.6298	20.7586	15.5648	14.8574	SF1	Splicing factor-like protein 1
transcript_7283	4.65958	3.80592	3.49611	8.77232	7.00267	3.79785	12.3825	6.62972	9.20696	CTR1	Serine/threonine-protein kinase CTR1
transcript_7284	0.05937	0.160349	0	2.38245	1.79754	0.335847	0	0	0.028642	-	-
transcript_7285	0	0.474006	0	0	1.04712	0	0.323699	2.76784	0.120204	-	-
transcript_7286	56.2602	45.8101	42.0964	71.088	53.5496	51.1628	96.7424	55.9759	55.7256	RS40	Serine/arginine-rich splicing factor RS40
transcript_7287	1.83129	1.09299	1.3024	1.7769	2.36539	2.05079	4.15159	1.34036	2.82811	FMT	Clustered mitochondria protein
transcript_7288	4.81905	3.66282	4.68898	8.37904	6.75132	7.19448	11.6015	8.7327	9.64963	-	-
transcript_7289	1.91494	1.42775	1.26476	1.79759	2.26399	2.00614	7.34938	6.10987	4.39938	VPS35A	Vacuolar protein sorting-associated protein 35A
transcript_7290	52.6296	43.1247	41.8135	41.3885	18.5967	17.3735	46.1671	21.9998	17.7953	-	-
transcript_7291	37.7915	8.61855	9.50947	35.8253	27.6698	45.3917	39.6253	22.2354	30.2646	PLD1	Phospholipase D alpha 1
transcript_7292	9.68614	5.86339	19.6609	1.53652	16.4007	1.78528	0.642654	1.5393	0.632219	NIA2	Nitrate reductase [NADH] 2
transcript_7293	17.8069	16.4362	14.6129	8.3183	7.00299	5.58658	13.4405	8.85257	8.3258	mutS2	Endonuclease MutS2
transcript_7294	1.49728	4.52748	1.87434	5.9812	7.10585	14.132	22.6751	17.5849	24.533	SBT2.6	Subtilisin-like protease SBT2.6
transcript_7295	1.9676	1.41003	1.35897	2.6854	3.87547	2.37842	5.2653	4.52756	3.32766	ZW10	Centromere/kinetochore protein zw10 homolog
transcript_7296	0	0.861155	0	0.725733	1.82147	2.49166	0.310511	0.062256	0.337254	-	-
transcript_7297	5.14187	6.93985	6.95988	3.03896	2.08373	2.74849	6.14751	3.26658	4.00961	-	-
transcript_7298	1.74209	1.49157	3.07253	1.43907	1.34284	1.04164	6.30533	3.08128	5.18549	VHA-a3	V-type proton ATPase subunit a3
transcript_7299	27.5608	14.5303	18.9296	28.6294	30.4967	22.8048	46.1031	30.0627	32.3558	FTSH4	ATP-dependent zinc metalloprotease FTSH 4, mitochondrial
transcript_7300	0	0	0	0	0	0	0.035387	0	0.031232	-	-
transcript_7301	39.135	25.6161	22.7239	9.4072	7.00276	7.4941	30.6337	14.7391	16.4366	HSP90-5	Heat shock protein 90-5, chloroplastic
transcript_7302	21.2639	11.5153	12.0154	17.5734	13.2659	11.8594	27.8107	11.5064	12.8743	Os02g0512300	RNA pseudouridine synthase 7
transcript_7303	0.37164	0.162183	0.266353	0.426169	1.31379	1.1528	1.6577	1.82652	2.67829	METE	5-methyltetrahydropteroyltriglutamate--homocysteine methyltransferase
transcript_7304	0	0	0	0	0	0	0	0	0	atpA	ATP synthase subunit alpha, chloroplastic
transcript_7306	15.0484	8.90599	8.61746	23.6444	16.8024	22.4625	35.0292	15.7973	20.7009	SR34A	Serine/arginine-rich splicing factor SR34A
transcript_7307	0	0	0	0	0	0	0	0	0	atpI	ATP synthase subunit a, chloroplastic
transcript_7309	0	0	0	0	0	0	0	0	0	LOS1	Elongation factor 2
transcript_7310	3.16538	1.74809	2.59256	1.46044	0.815339	0.305683	15.5006	5.21283	13.6237	CDKF-4	Cyclin-dependent kinase F-4
transcript_7311	4.06222	2.91686	2.51768	4.64682	6.30637	2.47822	9.26665	6.75551	6.28105	Nemf	Nuclear export mediator factor Nemf
transcript_7312	4.67399	2.00306	2.79501	4.54197	5.85934	3.56411	9.82735	7.14419	7.00985	CYP95	Peptidyl-prolyl cis-trans isomerase CYP95
transcript_7313	3.15338	4.05048	2.57311	1.85369	3.46131	1.24769	6.47976	7.29398	5.7218	At5g38990	Probable receptor-like protein kinase At5g38990
transcript_7314	3.80659	2.59912	3.22152	3.82489	8.40496	2.23969	11.3437	11.0002	8.32346	ACO	Aconitate hydratase (Fragment)
transcript_7315	2.01052	0.920844	0.08014	4.91322	6.49102	6.0977	1.17751	3.84171	0.490699	LIGB	Extradiol ring-cleavage dioxygenase
transcript_7316	0.563257	1.09602	0.630666	3.87402	3.54112	6.70819	6.88968	3.25252	4.28374	MAPKKK5	Mitogen-activated protein kinase kinase kinase 5
transcript_7317	0	0	0	0.377353	1.46475	0	0	0	0	QS	Quinolinate synthase, chloroplastic
transcript_7319	0	0	0	1.42956	0	0.988635	0	0	0	MCM5	DNA replication licensing factor MCM5
transcript_7320	0	0	0	0	0	0	0.146621	0	0	LOS1	Elongation factor 2
transcript_7321	6.65714	3.84298	4.3358	8.13185	6.73	7.27079	12.7428	6.91082	8.13621	prp39	Pre-mRNA-processing factor 39
transcript_7322	0	0.022633	0	0	0.236576	0.172983	0.055843	0	0	Os03g0698800	Zinc finger CCCH domain-containing protein 24
transcript_7323	50.7721	34.2273	29.0382	62.667	53.4844	53.7463	82.0355	46.2337	54.5781	TRZ4	tRNAse Z TRZ4, mitochondrial
transcript_7324	3.00311	2.696	2.62132	3.59481	5.09842	1.68188	6.79447	7.60816	6.49378	CRY2	Cryptochrome-2
transcript_7325	9.63991	7.63724	6.6497	21.9807	20.6266	24.8098	32.0108	37.732	42.236	FTIP4	FT-interacting protein 4
transcript_7326	3.23485	2.34086	3.30395	4.6878	6.94832	2.79804	4.94772	6.9112	3.89173	PIAL2	E4 SUMO-protein ligase PIAL2
transcript_7327	6.755	2.01908	1.9388	5.12013	19.2389	13.1915	14.2437	8.06254	13.0695	SD18	Receptor-like serine/threonine-protein kinase SD1-8
transcript_7328	7.75481	4.2689	7.34731	8.53228	6.66764	12.6501	12.9871	13.7224	16.0431	OSCA1	Protein OSCA1
transcript_7329	3.56623	3.19576	3.01623	2.01914	5.63638	2.99966	5.0703	3.92349	5.3493	POT12	Putative potassium transporter 12
transcript_7330	0.337184	0.603269	0.431056	10.4556	8.4643	2.69816	7.23981	2.11798	2.69056	pol	Pro-Pol polyprotein
transcript_7331	57.3907	38.2566	31.1388	39.6379	40.8384	16.868	56.7995	65.8887	31.3274	-	-
transcript_7332	6.13896	6.18703	4.26297	3.60206	5.50758	4.96523	8.0051	8.81868	8.90435	ECT2	YTH domain-containing protein ECT2
transcript_7334	3.80373	2.64292	2.59129	9.95529	7.22255	14.7612	10.164	3.60459	8.67	CTR1	Serine/threonine-protein kinase CTR1
transcript_7335	9.59026	4.61128	7.49248	14.4335	10.9454	18.331	23.8714	13.434	19.9522	LCBK1	Sphingoid long-chain bases kinase 1
transcript_7336	0.256453	0.123718	0.269296	5.75131	5.71317	2.65848	2.4165	1.81285	2.43383	At5g58300	Probable inactive receptor kinase At5g58300
transcript_7337	7.67457	4.90267	5.01204	14.9655	11.6548	13.2863	15.3278	13.0607	12.1188	SWI3C	SWI/SNF complex subunit SWI3C
transcript_7338	1.37493	0.759386	0.229318	0.921558	0.708306	3.72344	1.09745	1.89658	3.12579	At1g13860	Probable methyltransferase PMT4
transcript_7339	9.42843	2.80812	1.92269	14.1264	10.1694	3.34067	26.6364	15.8429	5.71217	HST	Shikimate O-hydroxycinnamoyltransferase
transcript_7340	2.89928	2.1182	2.05753	2.84769	3.24404	2.77804	8.38753	4.39341	5.61628	-	-
transcript_7341	0	0	0	0	10.9878	0	0.582651	51.5598	0.595892	-	(-)-alpha-terpineol synthase
transcript_7342	53.2516	42.8939	53.2326	9.30408	11.1467	9.13761	34.3383	20.1807	22.209	-	-
transcript_7343	0	0	0	0	0	0	0.100126	0	0	ND4	NADH-ubiquinone oxidoreductase chain 4
transcript_7344	3.41415	4.78622	4.00918	3.85484	3.56624	3.78871	10.017	7.78171	7.93043	PLDDELTA	Phospholipase D delta
transcript_7345	24.2329	20.5023	26.3103	23.8295	19.0556	20.6899	51.6852	33.8793	39.9819	VHA-a2	V-type proton ATPase subunit a2
transcript_7346	22.9382	17.324	23.5986	12.8975	15.6948	12.6081	53.6547	40.5727	42.2931	VHA-a2	V-type proton ATPase subunit a2
transcript_7347	0	0	0	0	0	0	0	0	0	LOS1	Elongation factor 2
transcript_7348	2.95391	1.29885	2.27289	5.12014	4.60485	4.8054	8.15945	8.97104	9.68071	Cog7	Conserved oligomeric Golgi complex subunit 7
transcript_7350	0.097668	0.460403	0.230486	4.32511	2.49818	6.36169	6.89076	7.54965	7.8886	-	-
transcript_7351	16.1573	9.50259	9.64051	29.764	22.4431	23.6534	32.0877	14.0928	19.8331	CYP95	Peptidyl-prolyl cis-trans isomerase CYP95
transcript_7352	3.5112	2.37518	3.15435	4.5033	4.66708	2.97168	6.91812	5.18046	5.3891	-	-
transcript_7353	0	0	0	0	0	0	1.04903	0	0	rps3	30S ribosomal protein S3, chloroplastic
transcript_7354	6.46166	8.41301	8.72023	1.04992	1.03209	1.10874	3.34252	3.18128	2.56242	ISA2	Isoamylase 2, chloroplastic
transcript_7355	0	0	0	0	0	0	0	0	0	LOS1	Elongation factor 2
transcript_7357	1.34611	2.38435	1.89343	6.869	3.82199	14.3961	3.73584	3.66185	5.12244	STT3A	Dolichyl-diphosphooligosaccharide--protein glycosyltransferase subunit STT3A
transcript_7358	7.57314	4.42486	4.94496	7.22183	7.46271	7.74219	11.7415	8.66562	7.47222	CNOT3	CCR4-NOT transcription complex subunit 3
transcript_7359	1.03357	0.379286	0	0	0	0.203289	1.19777	0.456966	1.10062	At5g64030	Probable methyltransferase PMT26
transcript_7362	6.75303	4.8027	6.46491	6.18962	6.55603	4.42241	6.07625	6.1555	7.78609	-	-
transcript_7363	29.0255	14.3272	18.6347	25.4648	33.732	16.8611	44.6073	34.5278	27.3261	PAPS2	Nuclear poly(A) polymerase 2
transcript_7364	6.39705	4.17156	5.48931	11.6247	13.5057	13.9592	18.6448	12.7713	13.4887	HSP70-16	Heat shock 70 kDa protein 16
transcript_7365	2.16478	0	0	0	0.38705	2.06856	0.917994	0	0.419947	VHA-a3	V-type proton ATPase subunit a3
transcript_7366	0	0	0	0	0	0	0	0	0	LOS1	Elongation factor 2
transcript_7367	15.2277	11.3281	10.7932	26.3679	26.7271	26.4126	33.0489	34.2755	35.6763	PCN	WD repeat-containing protein PCN
transcript_7368	10.0176	3.93221	4.97631	11.1271	13.7736	12.6444	12.1559	10.2531	10.5666	ARF1	Auxin response factor 1
transcript_7369	2.35398	3.33431	2.2534	6.86059	4.57036	5.28117	5.26581	3.9057	4.03504	RS41	Serine/arginine-rich splicing factor RS41
transcript_7370	15.0946	11.5526	10.7009	15.9616	13.8705	15.5531	27.9841	24.6794	24.0305	EIF(ISO)4G1	Eukaryotic translation initiation factor isoform 4G-1
transcript_7371	39.5364	10.6593	17.55	28.3829	23.329	34.916	48.3247	13.6343	31.852	FTSH8	ATP-dependent zinc metalloprotease FTSH 8, mitochondrial
transcript_7372	3.31802	1.40335	0.522447	2.80333	2.92778	4.44538	0.818576	0.166999	0.744765	-	Arginine decarboxylase
transcript_7373	0	0	0	0	0	0	0	0	0	LOS1	Elongation factor 2
transcript_7375	5.95858	2.69152	3.79838	8.03239	9.03878	7.98488	16.9796	8.72475	12.3763	Cog2	Conserved oligomeric Golgi complex subunit 2
transcript_7377	0.632255	0.959961	0.417955	1.32867	1.95509	1.10518	2.1723	1.86242	1.51844	At1g79540	Pentatricopeptide repeat-containing protein At1g79540
transcript_7378	0	0	0	0	0	0	0	0	0	LOS1	Elongation factor 2
transcript_7379	8.72589	2.54055	5.71924	4.23325	6.80979	3.87246	9.86444	6.60604	9.76927	NRG2	Nitrate regulatory gene2 protein
transcript_7380	12.5618	6.31787	8.12088	12.8837	11.6426	8.81839	16.6724	9.57491	9.96345	prpf39	Pre-mRNA-processing factor 39
transcript_7381	0	0	0	0	0	0	0	0	0	LOS1	Elongation factor 2
transcript_7382	5.09785	3.85469	2.99967	5.64868	6.76993	5.77618	7.97199	9.82035	5.95256	NEK5	Serine/threonine-protein kinase Nek5
transcript_7383	0	0	0	0	0	0	0.14056	0	0	LOS1	Elongation factor 2
transcript_7384	0.388407	0.378285	0.704461	1.18525	0.669519	1.13147	0.329393	0.593604	0.927368	LOS1	Elongation factor 2
transcript_7385	0.072272	0.062278	0	3.09537	3.77101	1.42791	0.462773	0.428755	0.302973	-	-
transcript_7387	0	2.21012	0	0	0	0	0	0	0	PI4KG7	Phosphatidylinositol 4-kinase gamma 7
transcript_7388	22.895	7.18721	10.5696	8.39692	18.7576	13.0714	42.9471	17.8773	36.0036	FTSH10	ATP-dependent zinc metalloprotease FTSH 10, mitochondrial
transcript_7389	3.63218	4.83587	3.31393	4.2485	8.16372	4.80185	6.20402	8.37251	6.50332	At3g03770	Probable inactive leucine-rich repeat receptor-like protein kinase At3g03770
transcript_7390	40.6177	22.8147	27.7046	43.0972	41.7334	31.1788	43.1106	36.409	36.0868	PPP6R1	Serine/threonine-protein phosphatase 6 regulatory subunit 1
transcript_7391	0	0	0	0	0	10.8972	1.22327	4.05663	8.3464	PI4KG7	Phosphatidylinositol 4-kinase gamma 7
transcript_7392	2.95577	2.41962	2.25357	3.21863	4.61531	2.01811	5.73412	3.82021	5.51343	CNOT3	CCR4-NOT transcription complex subunit 3
transcript_7393	45.1166	28.6941	38.1148	3.76053	2.37325	1.08602	20.0988	5.30577	20.8402	hypBA1	Non-reducing end beta-L-arabinofuranosidase
transcript_7394	18.9019	11.9816	16.4606	18.1989	14.7076	14.0739	25.9492	13.6406	16.8542	KHSRP	Far upstream element-binding protein 2
transcript_7395	0.548042	2.41056	0	0.987649	5.94723	0.764581	0	3.20908	0	DHAPS-1	Phospho-2-dehydro-3-deoxyheptonate aldolase 1, chloroplastic
transcript_7396	7.02841	8.33469	9.74498	1.89829	1.69568	1.5424	5.9285	2.43539	2.31829	-	Alpha-glucosidase
transcript_7397	6.32708	5.46094	4.9485	10.5398	8.42599	6.30058	11.7002	8.43976	11.4575	FRS8	Protein FAR1-RELATED SEQUENCE 8
transcript_7398	8.96833	4.37312	6.02974	11.7774	10.3426	7.53967	17.2087	11.1753	14.9027	-	-
transcript_7400	35.4665	8.14746	16.2251	25.2919	14.2294	19.6438	42.6525	10.9454	19.1588	-	Ent-kaur-16-ene synthase, chloroplastic
transcript_7401	3.56389	2.71556	2.70399	4.06426	3.44452	1.97392	6.92196	4.80007	5.43925	ARF3	Auxin response factor 3
transcript_7402	8.2393	3.58542	4.70072	10.078	8.50408	11.9344	21.7428	17.9287	16.3143	sal3	Importin subunit beta-3
transcript_7404	0	0	0	0	0	0	0	0	0	NBR1	Protein NBR1 homolog
transcript_7405	8.30137	3.78069	6.79361	13.1202	14.6805	7.6415	18.6387	12.8762	15.6184	PIP5K9	Phosphatidylinositol 4-phosphate 5-kinase 9
transcript_7406	0	0	0	1.59454	0.375569	0.441844	0.723264	0	0.219407	-	Sucrose synthase
transcript_7407	1.10006	1.55825	0.968788	30.1157	24.91	51.0894	20.2216	18.6147	28.4717	UXS2	UDP-glucuronic acid decarboxylase 2
transcript_7409	0.998043	1.16786	0.982616	12.0468	8.52634	18.8294	6.55379	4.42177	4.26914	SBT2.2	Subtilisin-like protease SBT2.2
transcript_7410	0	0	0	0	0	0	0	0	0	LOS1	Elongation factor 2
transcript_7411	2.22867	1.72605	2.00861	1.05285	0.495544	0.867985	1.59816	1.5285	1.15374	CD4A	ATP-dependent Clp protease ATP-binding subunit ClpA homolog CD4A, chloroplastic
transcript_7412	3.796	4.41469	4.78094	9.10041	8.60707	5.34944	12.5957	10.1651	9.40202	RF298	Putative E3 ubiquitin-protein ligase RF298
transcript_7413	0	0	0	0	0	0	0	4.00416	0	BAG6	BAG family molecular chaperone regulator 6
transcript_7414	1.64387	1.19856	1.23004	0.895785	0.92113	1.09466	2.08692	1.59949	1.4592	-	-
transcript_7415	1.81625	1.26059	1.02013	0.658271	2.46235	0.805815	2.2669	4.59801	2.81029	NAL1	Protein NARROW LEAF 1
transcript_7416	22.8642	9.12298	5.33411	25.0074	21.7589	47.7297	15.636	7.17201	10.9006	-	Arginine decarboxylase
transcript_7417	0	0	0	0.0656	0.089896	0.259863	1.8948	18.6896	4.06588	LYK2	Protein LYK2
transcript_7418	125.776	71.2125	68.7824	22.8608	8.00103	16.7399	27.435	1.70035	15.8148	GWD3	Phosphoglucan, water dikinase, chloroplastic
transcript_7419	18.6232	9.0991	11.2015	33.0175	26.676	32.5359	38.1292	18.8298	31.9969	CRK1	CDPK-related kinase 1
transcript_7420	0	0.052396	0	0.463084	0	0	0.51138	0.1653	0	LOS1	Elongation factor 2
transcript_7421	0	0	0	0	0	0	0	0	0	-	-
transcript_7422	1.57157	0.69018	1.50049	2.16682	5.59701	1.95589	6.94341	6.60108	5.11001	LOS1	Elongation factor 2
transcript_7423	0	0	0	0	0	0	0	0	0	WRKY19	Probable WRKY transcription factor 19
transcript_7424	0	0	0	0	0	0	0	0	0	LOS1	Elongation factor 2
transcript_7425	0	0	0	0	0	0	0	0	0	TKT2	Probable 1-deoxy-D-xylulose-5-phosphate synthase, chloroplastic
transcript_7426	30.6039	14.8267	11.9585	56.7122	46.8705	44.438	51.8756	24.846	27.6071	-	-
transcript_7427	0.069321	0.404581	0	13.3303	66.1246	8.09268	528.386	901.564	253.847	-	-
transcript_7428	2.82912	2.11624	4.61177	4.10969	5.52997	2.97647	5.46342	4.15259	4.10703	TOP1B	DNA topoisomerase 1 beta
transcript_7429	0	0	0	0	2.34852	0	0	1.72028	3.63677	WDR75	WD repeat-containing protein 75
transcript_7430	5.79871	4.19469	3.0749	7.71624	7.75959	8.25477	9.30803	5.7195	5.89808	prp39	Pre-mRNA-processing factor 39
transcript_7431	0	0	1.0047	0	0	0	0	0	0	At2g04865	Protein MAIN-LIKE 2
transcript_7432	0.691647	0.17565	0.71929	0.43075	1.24969	0.479582	1.43014	2.22491	2.29695	RHD3	Protein ROOT HAIR DEFECTIVE 3
transcript_7433	0	0	0	0	0	0	0	0	0.626178	rps3	30S ribosomal protein S3, chloroplastic
transcript_7434	0	0	0	0	0	0	0	0	0	EBF1	EIN3-binding F-box protein 1
transcript_7435	18.0729	10.1488	12.2906	18.7085	17.4946	11.7727	27.5014	14.4196	21.9931	B''BETA	Serine/threonine protein phosphatase 2A regulatory subunit B''beta
transcript_7436	3.3146	2.53606	2.15876	4.09191	4.74716	2.50354	6.81922	2.80778	2.22617	-	-
transcript_7437	100.495	85.2182	68.2208	87.3056	61.8704	53.7485	149.312	93.2841	73.61	RS40	Serine/arginine-rich splicing factor RS40
transcript_7438	10.344	0.692343	1.32395	2.68696	3.73191	4.65455	6.84399	2.96512	5.94987	GAUT13	Probable galacturonosyltransferase 13
transcript_7439	3.30952	2.48855	2.57157	6.8327	6.41771	4.04385	5.48514	7.04595	2.87465	At3g20280	PHD finger protein At3g20280
transcript_7440	0	0	0.022232	68.5207	66.4093	20.219	0.111216	2.73632	0	-	-
transcript_7441	17.0053	9.85012	10.9003	16.1111	14.3876	13.8949	26.9028	18.797	21.2757	scy1	Probable inactive serine/threonine-protein kinase scy1
transcript_7442	0	0	0	0	0	0	0	0	0	atpA	ATP synthase subunit alpha, chloroplastic
transcript_7443	0.461105	0.204926	0.106093	0.425065	1.02782	0.534757	0.880052	0.341547	0.085639	-	-
transcript_7444	0	0	0	0	0	0	0	0	0	PI4KG7	Phosphatidylinositol 4-kinase gamma 7
transcript_7445	0.930387	1.06406	1.61667	45.6815	45.0808	43.8374	38.6882	15.3204	33.9268	-	Sucrose synthase
transcript_7446	12.7298	9.72796	13.4901	13.7017	11.2962	8.85053	32.3509	22.0174	29.8175	VHA-a2	V-type proton ATPase subunit a2
transcript_7447	19.1157	6.05654	5.75125	11.3782	29.4786	16.4046	40.1429	18.0033	27.2349	CPR	NADPH--cytochrome P450 reductase
transcript_7448	0.826742	1.18379	0.733277	0.851842	0.917392	0.270514	0.782341	1.00638	0.713346	ECT2	YTH domain-containing protein ECT2
transcript_7450	7.16759	3.95166	4.80091	10.974	16.0769	6.09192	1.08699	2.44038	1.16938	ARF9	Auxin response factor 9
transcript_7451	8.86648	5.44679	5.4134	5.53279	8.96243	3.72236	14.6364	14.8588	13.6403	ARF3	Auxin response factor 3
transcript_7452	115.825	170.175	162.149	19.3435	24.0137	9.53906	135.224	68.2047	69.0358	-	Alpha-glucan phosphorylase, H isozyme
transcript_7453	1.82195	1.22863	1.97834	4.19083	6.94289	5.64813	4.93348	3.59451	5.75833	PPC1	Phosphoenolpyruvate carboxylase
transcript_7454	9.67619	7.10298	8.81982	10.9397	7.37073	9.14214	13.6464	9.31648	9.03303	scy1	Probable inactive serine/threonine-protein kinase scy1
transcript_7455	0.166252	0.33907	0.280149	0.864838	0.897611	0.142691	1.74574	0.959935	0.422815	RS41	Serine/arginine-rich splicing factor RS41
transcript_7457	45.2896	24.1109	30.5799	53.1424	44.5802	26.8688	82.569	46.3395	58.8939	PAPS1	Nuclear poly(A) polymerase 1
transcript_7458	0.128689	0	0.109249	37.1969	37.2069	9.09355	2.455	1.95697	0.667567	maoII	Copper methylamine oxidase
transcript_7459	16.2541	5.41698	6.30322	6.57386	29.1131	11.4376	17.968	11.0709	14.2274	PHOX4	Protein PHOX4
transcript_7460	0.530934	0.226438	0.385199	11.9749	8.70462	5.20864	25.7735	0.097165	6.90239	SUS6	Sucrose synthase 6
transcript_7461	5.54779	4.76258	3.61224	5.19993	4.47259	5.78801	20.3064	6.77285	12.1749	POT4	Potassium transporter 4
transcript_7462	0.848558	0.831046	0.574139	3.39918	2.55739	8.34877	3.45412	1.91603	3.12567	At1g60630	Inactive leucine-rich repeat receptor-like serine/threonine-protein kinase At1g60630
transcript_7464	0	0	0	0	0	0	0	0	0	ART2	Putative uncharacterized protein ART2
transcript_7465	0	0	0	0	0	0	0	0	4.94228	-	Uncharacterized protein ORF91
transcript_7466	0.093768	0.075016	0.210764	0	0.054031	0	0.131995	0.065673	0.075777	VHA-a1	V-type proton ATPase subunit a1
transcript_7467	0.49306	6.5847	5.20826	0	7.6853	5.517	18.8757	15.2721	15.4557	At5g64030	Probable methyltransferase PMT26
transcript_7468	4.971	2.57648	4.92432	2.72011	3.11713	3.01931	6.26053	6.17253	4.73236	ADO1	Adagio protein 1
transcript_7469	9.09115	4.4735	6.01372	9.21201	7.86103	8.40973	19.4606	10.6025	11.7029	dap4	Dipeptidyl aminopeptidase 4
transcript_7470	0	0	0	0	0	0	0	0	0	VHA-a2	V-type proton ATPase subunit a2
transcript_7471	11.2249	6.25837	8.12381	15.8265	15.5808	16.9857	27.2797	19.0944	20.3517	At1g52360	Coatomer subunit beta'-2
transcript_7472	4.56791	1.7111	3.74907	12.7329	15.9938	10.334	17.6112	21.0035	17.1473	BHLH143	Transcription factor bHLH143
transcript_7473	12.5596	7.4287	6.08563	7.42327	6.83894	4.65288	4.99714	9.43401	9.50642	ECT2	YTH domain-containing protein ECT2
transcript_7474	0	0.029505	0	0.205833	0.041393	0	0.077486	0	0	ECT2	YTH domain-containing protein ECT2
transcript_7475	0.282904	0.214604	0.310474	0.335553	2.13991	2.10048	1.7732	0	2.1995	ALE2	Receptor-like serine/threonine-protein kinase ALE2
transcript_7477	0	0	0	0	0	0	0	0	0	-	Uncharacterized protein ORF91
transcript_7478	2.69472	3.1667	2.03074	2.83232	3.521	2.60439	6.2261	5.17318	3.88395	-	-
transcript_7479	0	0.298191	0.039934	2.51186	2.29613	1.36528	0	1.6464	0	LOX6	Lipoxygenase 6, chloroplastic
transcript_7480	0.045997	0	0	0	0	0	0	0.039743	0	ECT2	YTH domain-containing protein ECT2
transcript_7481	1.77309	0.790458	1.01008	4.40683	3.18322	0	2.0504	0.377802	0.774686	LOX1.5	Probable linoleate 9S-lipoxygenase 5
transcript_7482	4.54962	3.97234	3.4693	12.2875	14.6435	9.86069	20.305	17.7479	20.624	SAC51	Transcription factor SAC51
transcript_7483	32.0367	22.3692	25.3131	34.1907	29.3702	28.6199	48.238	42.2274	38.1432	ERDJ2A	DnaJ protein ERDJ2A
transcript_7484	1.38426	0.733002	1.42668	1.51138	2.75943	1.50197	5.65874	3.18428	3.95986	ECT2	YTH domain-containing protein ECT2
transcript_7485	22.918	4.66859	12.8155	24.1255	26.0462	16.7258	42.4279	21.7518	18.261	WRKY19	Probable WRKY transcription factor 19
transcript_7486	0	0	0.587064	0	0	0	0	0	0	SART3	Squamous cell carcinoma antigen recognized by T-cells 3
transcript_7487	0	0	0.237025	0.16976	0.373706	0.214571	1.62214	0.480919	0.860976	LOS1	Elongation factor 2
transcript_7488	84.687	12.6887	2.3573	15.7793	100.929	20.3353	30.3802	29.7349	15.2707	-	Arginine decarboxylase
transcript_7489	17.2908	18.8683	26.7185	2.61555	4.99636	1.34358	15.3216	7.01097	6.70578	-	Alpha-glucosidase
transcript_7490	10.8405	7.78036	6.90504	17.0398	14.9077	18.5592	18.555	17.0578	14.6156	SE	Serrate RNA effector molecule
transcript_7491	1.18122	0	0.148708	1.12469	0.158951	0	0	0	0	BIG5	Brefeldin A-inhibited guanine nucleotide-exchange protein 5
transcript_7492	1.74134	1.33161	2.29938	6.60629	6.0056	3.02241	6.39524	4.71814	4.82056	dst1	Serine/threonine-protein kinase dst1
transcript_7493	0	0	0	0	0	0	0	0	0	-	Uncharacterized protein ORF91
transcript_7494	5.83418	3.01648	4.43007	11.0289	12.0309	8.75414	9.13488	11.6807	11.6622	-	-
transcript_7495	11.6525	5.68481	11.1301	13.2296	16.1073	8.95915	16.5957	16.1464	14.6034	APUM2	Pumilio homolog 2
transcript_7497	0.251978	1.33524	0.539815	4.77924	6.13637	10.3536	14.1362	16.2595	17.6377	-	-
transcript_7498	0	0.10529	0	2.03547	1.62602	0.660803	0.33358	0.392371	0.129567	-	-
transcript_7499	4.16263	3.02491	3.96937	4.0342	7.44205	4.25283	11.7769	11.7035	9.35687	Tbc1d8	TBC1 domain family member 8
transcript_7500	0.671784	0.27016	0.539135	0.714869	1.38248	0.428069	0.755171	1.26367	0.807899	-	-
transcript_7501	1.9693	1.53554	0.996501	2.64509	2.23784	1.83306	4.6562	3.4341	3.29445	PI4KG7	Phosphatidylinositol 4-kinase gamma 7
transcript_7502	0	0	0	0	0	0	0	0	0	rps3	30S ribosomal protein S3, chloroplastic
transcript_7503	9.97689	3.84223	7.16372	11.7047	19.627	5.48272	36.8982	26.4658	23.0318	-	-
transcript_7504	0	0	0	0	0	0	0	0	0	LOS1	Elongation factor 2
transcript_7505	4.77629	2.25181	2.93922	9.3682	7.09593	8.13911	10.4154	5.89697	7.85133	CIP73	Ubiquitin-like domain-containing protein CIP73
transcript_7506	0	0	0	0	0	0	0	0	0	atpA	ATP synthase subunit alpha, chloroplastic
transcript_7507	0.938186	0.623068	0.160437	3.54898	1.95545	4.45382	1.44422	1.62197	1.12247	-	-
transcript_7508	12.2842	9.31976	8.38507	13.0592	12.3923	15.2702	21.2799	21.6991	20.4487	EIF(ISO)4G1	Eukaryotic translation initiation factor isoform 4G-1
transcript_7509	5.43491	2.30018	4.06754	6.75894	4.59204	4.2779	4.91558	4.00436	2.84924	OSCPNX1	Cycloartenol Synthase
transcript_7510	6.24013	5.01668	5.04525	9.29565	7.47262	2.37828	28.2997	20.748	24.2524	fray2	Serine/threonine-protein kinase fray2
transcript_7511	8.98995	5.99505	6.95707	18.9887	14.2823	18.5832	14.5545	15.4731	16.4429	PCN	WD repeat-containing protein PCN
transcript_7512	0	0	0	0	0	0	0	0	0	atpA	ATP synthase subunit alpha, chloroplastic
transcript_7513	4.61837	2.42756	3.09321	13.4595	90.7801	3.33441	10.2675	2.75044	4.44429	QS	Quinolinate synthase, chloroplastic
transcript_7515	1.44972	1.41146	1.1759	22.3446	13.2958	7.44183	2.45526	1.39607	1.43339	-	-
transcript_7516	9.94142	5.75901	8.20277	14.135	13.237	14.5097	25.879	10.781	15.1729	UBP14	Ubiquitin carboxyl-terminal hydrolase 14
transcript_7517	36.0067	17.1323	6.72799	15.8975	147.826	21.5279	33.7067	65.6016	47.8468	LOX3.1	Linoleate 13S-lipoxygenase 3-1, chloroplastic
transcript_7518	0	0	0	0	0	0.08555	0	0	0	VAD1	Protein VASCULAR ASSOCIATED DEATH 1, chloroplastic
transcript_7519	2.04616	1.2297	1.64334	2.98982	3.9401	2.7269	6.91507	7.0149	5.35186	At5g64030	Probable methyltransferase PMT26
transcript_7520	11.5081	2.83307	0.428034	12.4247	13.8357	11.0526	2.68308	3.32879	1.02564	-	Arginine decarboxylase
transcript_7521	23.7762	25.2263	30.8601	5.6563	0	5.08151	13.8622	10.5023	7.01012	AARE	Acylamino-acid-releasing enzyme
transcript_7522	0.097065	0.021843	0.06371	0.881665	11.1808	1.28116	1.45175	8.2363	1.56089	SSTLE1	Germacrene C synthase
transcript_7523	95.2392	18.3447	11.6368	13.6162	53.2121	13.5551	24.972	24.3076	18.2735	NCL	Sodium/calcium exchanger NCL
transcript_7524	13.819	5.1956	2.19949	12.203	12.8704	12.0796	6.99944	3.88048	5.13015	ADC1	Arginine decarboxylase
transcript_7525	9.165	6.75775	8.48572	18.3437	20.2825	21.3336	18.2138	22.5766	21.497	PCN	WD repeat-containing protein PCN
transcript_7526	18.9772	24.5303	19.8343	26.3736	32.0646	20.3832	25.0227	26.8155	23.8827	RHG1A	Probable E3 ubiquitin-protein ligase RHG1A
transcript_7527	0	0	0	0	0	0	0	0	0	atpA	ATP synthase subunit alpha, chloroplastic
transcript_7528	6.80332	7.57946	8.13563	9.03367	11.0927	3.75896	12.3489	11.9702	12.6098	At5g02620	Ankyrin repeat-containing protein At5g02620
transcript_7529	1.46147	3.80256	1.62251	1.65756	2.04745	2.14624	1.22717	1.99383	1.61431	-	-
transcript_7530	87.7623	63.5594	55.8764	54.1841	53.9197	38.3445	76.6989	91.8643	89.8955	ECT2	YTH domain-containing protein ECT2
transcript_7531	0	0.126632	0	0.198179	0	0.117082	0	0.455225	0.088367	-	Elongation factor 2
transcript_7532	0.115523	0.511055	0	1.35733	0.143133	0.474355	0.375025	0.931953	0	STL1	Probable glycosyltransferase STELLO1
transcript_7533	8.13272	0.411321	1.65495	1.40305	5.02975	1.88485	12.5149	5.9622	8.33227	PLD1	Phospholipase D alpha 1
transcript_7534	0	0	5.5048	0	0	0	0	0	0	psbC	Photosystem II CP43 reaction center protein
transcript_7535	4.48732	1.31008	4.5144	3.93079	14.6847	0	23.8154	20.2302	30.916	-	-
transcript_7536	0	0.142886	0.236055	3.1031	3.4966	4.48115	11.2084	12.4872	11.6714	-	-
transcript_7537	8.32082	4.07131	4.66082	11.272	4.71276	10.9749	36.1196	13.9534	30.6577	EBF1	EIN3-binding F-box protein 1
transcript_7538	4.72698	3.19918	3.76227	7.65675	6.18483	5.78385	6.98874	5.05726	4.5688	Ankrd13b	Ankyrin repeat domain-containing protein 13B
transcript_7539	0.227052	0.349281	0.53446	11.0402	15.2837	14.5571	4.11915	8.2516	2.12799	MCM6	DNA replication licensing factor MCM6
transcript_7540	14.3471	8.34222	8.96077	11.484	8.33055	7.59378	22.7207	14.2783	12.5623	-	-
transcript_7542	0	0	0	0.068051	2.26639	0.122396	0.077407	0	0.266323	QS	Quinolinate synthase, chloroplastic
transcript_7543	17.6548	8.27919	13.5856	16.3417	26.213	12.5746	39.3145	27.5307	27.7616	DRP3A	Dynamin-related protein 3A
transcript_7544	9.39788	5.8402	8.77144	10.3821	10.9123	8.43814	19.5634	11.1542	17.4759	LUH	Transcriptional corepressor LEUNIG_HOMOLOG
transcript_7545	0	0	0	0	0	0	0	0	0	ycf68-1	Uncharacterized protein ycf68
transcript_7546	11.0983	2.80676	4.04938	35.0935	33.2242	46.5821	24.6969	6.64089	14.655	-	-
transcript_7547	0	0	0	0	0	0	0	0	0	WRKY19	Probable WRKY transcription factor 19
transcript_7548	1.77627	1.29805	1.37512	4.3048	1.77058	7.14542	5.05892	1.77532	1.80556	At5g64030	Probable methyltransferase PMT26
transcript_7549	1.4544	0.439642	0.631001	0.082619	1.19245	0.596972	2.23544	1.68542	1.51795	ECT2	YTH domain-containing protein ECT2
transcript_7550	0	0	0.888087	2.62702	39.2491	0	35.2127	0	16.8621	NBR1	Protein NBR1 homolog
transcript_7551	14.6767	11.9968	12.9745	19.6597	14.5448	16.9113	38.85	16.8357	25.6774	pprA	Protein phosphatase 1 regulatory subunit pprA
transcript_7552	6.70541	5.10339	5.35952	7.7303	5.83393	3.35874	6.21847	1.79771	4.54397	MSL5	Mechanosensitive ion channel protein 5
transcript_7553	0	0	0	0	0	0	0	0	0	GRDP2	Glycine-rich domain-containing protein 2
transcript_7554	0	0.117652	0	0.222619	0.0804	0	0.140271	0.386182	0.049305	eft201	Elongation factor 2
transcript_7555	0.691964	0.622693	0.459286	2.14581	0.996333	0.649596	3.54559	1.06247	1.60401	-	-
transcript_7556	7.73173	5.3344	6.0706	13.1721	11.1464	13.2101	15.8781	12.0159	10.0723	NSUN2	tRNA (cytosine(34)-C(5))-methyltransferase
transcript_7557	0	0	0.149429	0	0	0	0	0	0	EBF1	EIN3-binding F-box protein 1
transcript_7558	8.45237	5.35288	7.38472	5.61928	6.81438	3.78779	21.8953	6.34868	10.7412	-	Retrovirus-related Pol polyprotein from transposon TNT 1-94
transcript_7559	4.0846	6.98901	9.35263	6.29563	4.88503	2.06721	6.4563	16.6533	9.42418	CRY1	Cryptochrome-1
transcript_7560	133.038	102.939	94.3007	65.3335	87.8634	51.678	145.352	234.263	167.326	ECT2	YTH domain-containing protein ECT2
transcript_7561	3.78206	2.85492	3.07348	4.84104	4.3172	3.26424	7.1082	5.23416	5.00234	At1g51965	Pentatricopeptide repeat-containing protein At1g51965, mitochondrial
transcript_7562	1.93887	1.67668	1.9589	6.59644	6.88504	7.3638	3.86039	4.75446	3.93011	-	-
transcript_7563	0.428021	0.31838	0.166739	1.09363	0.473968	1.22467	1.01671	0.77227	0.855409	RS41	Serine/arginine-rich splicing factor RS41
transcript_7564	0.210501	0.786217	0.296306	2.89261	2.67465	4.36972	8.30763	9.07655	9.76552	-	-
transcript_7566	30.5334	5.84696	7.67486	16.0837	38.2431	12.7234	30.2281	30.6857	28.1116	WRKY19	Probable WRKY transcription factor 19
transcript_7567	27.0896	32.0713	37.5292	7.80158	7.86581	6.91218	22.2365	14.166	14.7267	At5g02830	Pentatricopeptide repeat-containing protein At5g02830, chloroplastic
transcript_7568	6.75604	3.94602	3.98278	8.08447	10.5792	6.44774	14.9626	11.8888	9.29944	CAFP	Cell division cycle protein 48 homolog
transcript_7569	0.087175	0	0	0	0	0	0.042993	0	0	ECT2	YTH domain-containing protein ECT2
transcript_7570	29.3764	17.5824	10.082	39.9239	43.6275	39.5209	29.4576	25.1219	21.9944	CLC-C	Chloride channel protein CLC-c
transcript_7571	1.25179	3.02048	1.1268	3.94706	8.84798	3.20859	5.12233	6.46198	3.99241	SRF3	Protein STRUBBELIG-RECEPTOR FAMILY 3
transcript_7572	1.68437	0.657733	0.403701	2.73019	2.98233	1.83259	5.89298	2.42028	2.78171	QUA2	Probable pectin methyltransferase QUA2
transcript_7573	9.22904	13.1654	9.35006	20.8713	23.5221	18.5116	27.0971	24.2651	22.6817	At1g63430	Probable LRR receptor-like serine/threonine-protein kinase At1g63430
transcript_7574	0.057134	0	0.092542	0.694718	0.974642	0.127603	0	0	0.099146	Os12g0290150	Quinolinate synthase, chloroplastic
transcript_7575	0	0	0	0	0	0	0	0	0	EBF1	EIN3-binding F-box protein 1
transcript_7576	11.3502	6.7027	15.8872	14.9726	10.4971	19.7437	18.9352	15.3538	27.5178	SKIP14	F-box protein SKIP14
transcript_7577	0	0	0	0	0	0	0	0	0	psbC	Photosystem II CP43 reaction center protein
transcript_7578	0.240749	0.575109	0.249713	1.22909	1.30501	1.35801	2.3044	1.30234	1.30823	-	-
transcript_7579	3.37805	7.72258	2.23041	5.65398	5.42408	5.39359	2.88481	4.39227	2.38243	-	-
transcript_7580	8.83947	0	0	0	73.1598	0	0	38.5164	16.9641	GINT1	Glucosamine inositolphosphorylceramide transferase 1
transcript_7582	97.3847	28.7378	25.8404	44.8038	130.434	82.4425	168.099	74.9616	117.23	CPR	NADPH--cytochrome P450 reductase
transcript_7583	2.87682	1.16152	1.47354	1.94642	3.60112	2.12173	4.36121	4.37712	5.11285	ECT2	YTH domain-containing protein ECT2
transcript_7584	0	0.165348	0	0	0.123085	0	0.331936	0.282076	0.065822	MTP12	Metal tolerance protein 12
transcript_7585	0	3.25834	10.402	0	7.702	0	0	4.10835	7.80536	OSCPNX1	Cycloartenol Synthase
transcript_7586	7.38369	5.3038	4.2296	8.65211	10.0859	9.73245	13.711	15.8626	9.72393	SE	Serrate RNA effector molecule
transcript_7587	2.739	0.980176	0.844665	7.73669	2.62521	2.39769	4.99142	1.45629	2.39499	MSL5	Mechanosensitive ion channel protein 5
transcript_7588	3.42668	2.16804	2.07614	5.70643	4.99563	2.04839	6.70279	4.7667	4.32439	SE	Serrate RNA effector molecule
transcript_7589	6.33588	4.23631	4.37612	7.58057	6.03142	3.36807	17.7317	11.1998	13.4576	EIN3	Protein ETHYLENE INSENSITIVE 3
transcript_7590	13.9553	7.8431	9.41596	11.1656	14.7843	10.0142	28.5646	15.3639	18.8732	GIP1	GBF-interacting protein 1
transcript_7591	0.323147	0.223542	0.072516	1.74437	2.0377	1.42544	2.98283	2.49098	2.89853	METE	5-methyltetrahydropteroyltriglutamate--homocysteine methyltransferase
transcript_7592	11.9557	4.6593	9.78233	12.2143	12.0247	8.88121	26.3806	12.6782	17.0588	dap4	Dipeptidyl aminopeptidase 4
transcript_7593	61.1148	36.1927	45.2657	65.1385	55.0798	49.1482	85.3128	47.3427	48.1168	ACS	Acetyl-coenzyme A synthetase, chloroplastic/glyoxysomal
transcript_7594	0	0	0	0	0	0	0	0	0	EXLA1	Expansin-like A1
transcript_7595	0.531353	0.040934	0	0	0.052853	0.220431	0	0	0	GAUT13	Probable galacturonosyltransferase 13
transcript_7596	80.2933	12.0595	13.7544	27.2642	59.7757	29.5932	81.5418	45.8622	47.8959	NTMC2T6.1	C2 domain-containing protein At1g53590
transcript_7597	0	0	0	0	0	0	0	0	0	Cog7	Conserved oligomeric Golgi complex subunit 7
transcript_7598	12.6084	3.97308	7.42933	10.1307	10.8258	5.84702	23.0935	12.9451	16.4124	NBR1	Protein NBR1 homolog
transcript_7600	0	0	0	0	0	0	0	0	0	psbC	Photosystem II CP43 reaction center protein
transcript_7601	3.61714	5.15503	5.18794	7.14705	7.19344	5.33408	8.46741	7.88452	8.82193	BXL6	Probable beta-D-xylosidase 6
transcript_7602	46.2145	28.4175	27.5837	57.9365	39.853	46.2327	63.3735	40.262	35.8219	-	-
transcript_7603	3.39166	2.75442	1.91655	52.6283	32.0685	47.571	57.4841	40.3843	49.4712	SAC51	Transcription factor SAC51
transcript_7604	0.044779	0	0	0.138623	0.044505	0.039593	0.159126	0.032886	0	At5g13980	Probable alpha-mannosidase At5g13980
transcript_7605	6.86217	3.79934	5.8105	9.77509	5.60618	9.17445	12.9262	7.54949	7.01175	SIS8	Probable serine/threonine-protein kinase SIS8
transcript_7606	0	0	0	0	0	0	0	0	0	cemA	Chloroplast envelope membrane protein
transcript_7607	7.87864	6.08877	4.23832	12.3546	8.54803	11.5785	13.9524	10.3768	10.1218	VPS53	Vacuolar protein sorting-associated protein 53 A
transcript_7608	4.63875	3.19459	3.67407	12.8559	5.64929	8.90745	18.3756	11.0447	11.995	EIX1	Receptor-like protein EIX1
transcript_7609	0.63764	0.112318	0	0	0	0.637489	0	0	0.898456	Ambra1	Activating molecule in BECN1-regulated autophagy protein 1
transcript_7610	14.1239	6.42863	7.79726	41.6871	15.3342	34.3766	39.6729	12.2802	15.5968	APM1	Aminopeptidase M1
transcript_7611	28.9824	13.1943	14.8053	39.2037	38.1281	48.6636	36.6754	20.6706	27.8345	PAT19	Probable protein S-acyltransferase 19
transcript_7612	9.25757	0	0	0	32.879	0	0	0	0	At2g04865	Protein MAIN-LIKE 2
transcript_7613	34.3785	16.8617	16.1059	27.5197	44.1666	17.2149	36.7459	49.2702	33.8803	Os07g0682400	Zinc finger CCCH domain-containing protein 53
transcript_7614	51.9877	27.4577	25.6147	47.2378	65.2058	65.5415	77.141	65.7237	71.0204	ECT4	YTH domain-containing protein ECT4
transcript_7615	6.68188	3.68876	6.85844	6.94383	7.85506	8.4798	14.574	8.52229	10.177	SIS8	Probable serine/threonine-protein kinase SIS8
transcript_7616	22.0079	32.4574	17.622	8.44973	0.480434	0	13.3956	3.79446	2.79534	fusA2	Elongation factor G-2, chloroplastic
transcript_7617	0	0	0	0	0	0	0	0	0	LOS1	Elongation factor 2
transcript_7618	135.561	108.95	81.9371	93.9558	79.3127	85.7379	121.004	147.388	133.272	ECT2	YTH domain-containing protein ECT2
transcript_7619	351.647	64.9096	88.0795	42.1487	104.146	87.6732	77.6572	8.1496	61.8463	ERD4	CSC1-like protein ERD4
transcript_7620	10.7333	5.91243	7.84814	17.0705	12.5725	14.2767	19.5498	14.4913	16.2096	FCA	Flowering time control protein FCA
transcript_7621	5.13856	5.63143	6.52649	8.40843	52.1062	6.87556	11.686	10.522	11.6866	SKOR	Potassium channel SKOR
transcript_7623	25.1718	21.7199	23.4072	14.9617	17.9905	13.3016	25.1111	19.3549	20.0086	CAC3	Acetyl-coenzyme A carboxylase carboxyl transferase subunit alpha, chloroplastic
transcript_7624	2.2043	2.25396	1.89745	2.70102	4.92301	3.30768	8.18036	7.069	8.29347	EXO84B	Exocyst complex component EXO84B
transcript_7626	0	0	0	0	0	0	0	0.071812	0.065778	VHA-a2	V-type proton ATPase subunit a2
transcript_7627	2.10843	1.44089	1.32598	7.81948	6.69888	6.87895	8.58958	5.26683	6.92813	MS1	5-methyltetrahydropteroyltriglutamate--homocysteine methyltransferase 1
transcript_7628	9.54725	7.42429	4.53177	13.4803	12.3068	16.861	10.4488	8.48851	9.48863	CALS12	Callose synthase 12
transcript_7629	12.9958	9.4104	9.72706	15.2011	14.1936	12.1235	23.6464	17.6325	16.6812	-	-
transcript_7630	3.10517	3.85699	3.55038	9.80493	12.4626	8.78346	6.60363	9.54496	5.78546	SERK4	LRR receptor kinase SERK2
transcript_7631	19.2305	1.92798	7.33324	8.36371	1.77032	2.17269	25.9163	2.72781	13.815	-	Delta-1-pyrroline-5-carboxylate synthase
transcript_7632	0	0	0	0	0	0	0	0	0	LOS1	Elongation factor 2
transcript_7633	0	0	0	0	0	0	0	0	0	-	Uncharacterized protein ORF91
transcript_7634	28.6149	20.2418	26.4532	21.9971	24.8806	17.7406	36.7694	28.3691	32.1725	HD16	Casein kinase 1-like protein HD16
transcript_7635	2.83518	2.86831	4.04294	5.53908	7.34938	2.03096	12.3072	13.9166	11.2307	scy1	Probable inactive serine/threonine-protein kinase scy1
transcript_7636	2.29709	1.69465	2.29282	4.13814	4.49871	4.83437	8.75646	5.97725	5.82305	Cog7	Conserved oligomeric Golgi complex subunit 7
transcript_7637	45.5281	10.4357	15.8853	29.5192	42.998	35.6245	59.608	32.1231	43.8458	PLD1	Phospholipase D alpha 1
transcript_7638	12.9098	22.221	12.8654	5.8687	8.06476	4.22667	14.9432	18.1717	7.92358	SELMODRAFT_444075	Inactive protein kinase SELMODRAFT_444075
transcript_7639	0	0.022686	0	0	0	0	0	0	0	maoII	Copper methylamine oxidase
transcript_7640	13.6623	10.339	10.6876	18.4024	23.3214	21.0431	36.1478	22.9928	25.0133	VPS53	Vacuolar protein sorting-associated protein 53 A
transcript_7641	20.6151	18.8673	24.3112	27.7325	37.0278	22.3192	21.1117	16.9094	18.6347	NPY2	BTB/POZ domain-containing protein NPY2
transcript_7642	5.18279	4.01826	3.86738	14.863	9.51109	14.6685	17.8161	11.0057	14.7212	CDKF-4	Cyclin-dependent kinase F-4
transcript_7643	18.8973	5.844	5.01837	22.5774	28.2632	10.7649	13.0827	18.2589	23.3046	WRKY19	Probable WRKY transcription factor 19
transcript_7644	4.06483	1.64997	2.77671	6.08215	5.53313	4.04172	9.0187	4.37432	7.26792	PMA3	Plasma membrane ATPase 3
transcript_7645	0.733832	0.300308	0.199632	0	0.242489	0.458884	0.977889	0.510689	1.44209	ECT2	YTH domain-containing protein ECT2
transcript_7646	0.100139	0.38308	0.284818	16.4063	10.8061	11.6838	4.09161	2.20377	3.45122	NPF2.6	Protein NRT1/ PTR FAMILY 2.6
transcript_7647	0	0	0	0	0	0	0.071512	0	0	LOS1	Elongation factor 2
transcript_7648	2.44289	1.51643	1.59415	9.56841	11.931	8.8603	18.2392	9.40546	13.2145	TPS5	Alpha,alpha-trehalose-phosphate synthase [UDP-forming] 5
transcript_7649	5.85861	0	0	0.868038	1.47359	7.69176	4.95195	1.49188	1.85472	GAUT13	Probable galacturonosyltransferase 13
transcript_7650	0	0	0.025869	0	0	0	0	0	0	BAG6	BAG family molecular chaperone regulator 6
transcript_7651	0	0	0	0	0	0	0	0	0	R1B-12	Putative late blight resistance protein homolog R1B-12
transcript_7652	0.062276	0.030255	0.108736	0	0	0	0.058195	0	0	-	-
transcript_7653	8.18245	4.29473	4.35921	9.93292	9.67513	6.05285	16.5951	5.93184	7.86836	CASP	Protein CASP
transcript_7654	62.0557	30.3538	33.1292	54.6571	43.7612	34.9283	75.6733	27.3033	35.9959	Os12g0234800	Urease
transcript_7655	11.4552	7.68452	7.01296	14.3747	12.4771	12.7517	19.2467	16.9624	13.2698	SF1	Splicing factor-like protein 1
transcript_7656	3.98253	2.4306	2.64336	2.86981	4.84627	4.68442	4.65186	3.5597	3.90645	Ankrd13b	Ankyrin repeat domain-containing protein 13B
transcript_7657	0.964049	2.62766	1.63247	1.40261	1.89983	1.44176	7.25995	2.28974	2.01575	LOS1	Elongation factor 2
transcript_7658	5.69366	4.27018	6.05634	9.23094	6.2117	11.7351	8.84122	8.02995	11.6316	SBT1.6	Subtilisin-like protease SBT1.6
transcript_7659	7.6425	2.79301	2.99305	6.33481	8.71675	7.46286	17.0931	8.31747	12.5921	ECT2	YTH domain-containing protein ECT2
transcript_7660	6.01149	9.25159	5.43073	22.9721	30.32	19.2839	4.17215	6.7111	4.42812	FAO2	Long-chain-alcohol oxidase FAO2
transcript_7661	23.3648	12.9099	13.4238	23.1508	23.1469	24.6874	40.164	39.5717	38.316	RH29	Putative DEAD-box ATP-dependent RNA helicase 29
transcript_7662	16.021	15.1991	4.19642	8.38603	38.6391	17.2227	9.51428	14.8469	16.0077	MPK3	Mitogen-activated protein kinase 3
transcript_7663	26.2857	9.02383	5.06707	15.0086	26.9727	18.6277	23.0078	15.9492	22.2949	PIRL4	Plant intracellular Ras-group-related LRR protein 4
transcript_7664	1.61593	1.68902	1.60393	3.21793	2.70228	2.87812	4.24096	3.08713	3.57721	MTP12	Metal tolerance protein 12
transcript_7665	0.386587	0.416231	0.128135	1.16356	0.647222	1.2305	0.635324	0.24907	0.686493	CAFP	Cell division cycle protein 48 homolog
transcript_7666	0.088215	0	0	9.52055	9.18768	5.60273	0.072787	0	0	QS	Quinolinate synthase, chloroplastic
transcript_7667	0	0	0.128451	0	0.147576	0.306336	0	0	0.281406	CDKF-4	Cyclin-dependent kinase F-4
transcript_7668	4.8974	3.66317	4.62262	10.9788	14.3173	10.8739	12.1343	16.8091	9.99272	GINT1	Glucosamine inositolphosphorylceramide transferase 1
transcript_7669	26.3424	16.2387	22.3027	37.6133	30.8577	27.789	53.2799	28.1727	28.4028	VPS35B	Vacuolar protein sorting-associated protein 35B
[truncated: 22,243 more rows]

## Sheet: log2
transcript	leaf1	leaf2	leaf3	root1	root2	root3	stem1	stem2	stem3	leaf	root	stem	name	function
transcript_23256	12.7923	11.9986	12.5959	12.8274	12.5875	12.744	11.9394	11.7118	12.0408	12.4623	12.7196	11.8973	-	Metallothionein-like protein type 2
transcript_23080	12.852	10.6433	11.5849	11.9731	10.8165	11.5617	11.8256	10.4503	11.2325	11.6934	11.4504	11.1695	-	Metallothionein-like protein type 2
transcript_21603	11.0772	11.3338	11.3098	10.7202	11.0841	9.8182	11.4708	12.2968	12.3488	11.2403	10.5408	12.0388	-	Auxin-repressed 12.5 kDa protein
transcript_23259	10.0798	9.85828	10.0251	12.6184	11.0919	12.2242	11.3902	12.0603	10.9556	9.98773	11.9782	11.4687	-	Defensin-like protein P322
transcript_20576	10.9586	11.4048	11.1275	10.9395	11.0696	9.86149	11.0651	11.8924	11.8253	11.1636	10.6235	11.5943	DRM1	Dormancy-associated protein 1
transcript_20817	11.7694	11.1325	10.7402	10.6573	10.4885	10.3347	11.6667	11.4864	11.6132	11.2141	10.4935	11.5888	UBC2	Ubiquitin-conjugating enzyme E2 2
transcript_21898	11.3517	11.0382	10.6214	10.9382	10.5244	10.3113	11.3271	11.211	11.2087	11.0038	10.5913	11.2489	-	Glycine-rich RNA-binding protein
transcript_22301	11.5026	9.08134	10.3604	11.5526	10.0777	11.4388	12.2368	10.0208	11.4038	10.3148	11.023	11.2204	ASR3	Abscisic stress-ripening protein 3
transcript_22906	9.22884	8.96952	9.53317	11.2943	10.8515	10.3377	12.2716	12.1344	12.6918	9.24385	10.8278	12.3659	-	-
transcript_20672	10.8568	10.1355	11.0741	11.5786	10.957	12.2919	10.6418	9.58522	9.83901	10.6888	11.6091	10.022	-	-
transcript_23064	10.7869	10.0821	9.38054	11.2763	10.8626	11.4541	10.8291	10.9228	10.9307	10.0832	11.1977	10.8942	-	-
transcript_22581	11.2655	9.83159	8.76298	10.6177	10.599	10.9615	11.7096	10.8395	11.5661	9.95336	10.7261	11.3717	TIF	Protein translation factor SUI1 homolog
transcript_22214	14.9671	13.7123	14.2033	6.9102	6.10069	4.81725	11.9103	12.2127	11.0882	14.2942	5.94271	11.7371	GRP	Glycine-rich protein
transcript_19901	10.5069	10.4634	10.0833	10.3064	10.7133	10.0101	11.2631	11.2152	11.3008	10.3512	10.3433	11.2597	-	Glycine-rich RNA-binding protein
transcript_22503	11.5141	9.69053	10.6196	12.0017	10.0385	11.1733	11.2725	9.16751	10.2786	10.6081	11.0712	10.2395	-	Metallothionein-like protein type 2
transcript_21274	11.1473	11.1534	9.96322	9.91325	9.80198	10.6072	10.7086	11.2752	11.1349	10.7546	10.1075	11.0396	TCTP	Translationally-controlled tumor protein homolog
transcript_22898	9.8042	9.64338	9.15	11.8203	11.6062	11.0638	9.73956	10.9659	9.93013	9.53253	11.4968	10.2118	-	Metallothionein-like protein type 2
transcript_20072	10.1858	8.07155	8.35243	8.61958	10.6439	9.82402	11.8023	12.8832	12.4624	8.86992	9.69582	12.3826	-	-
transcript_21817	10.9438	10.6717	9.67091	9.72136	10.0997	9.57839	10.0202	10.9594	10.7265	10.4288	9.79982	10.5687	TCTP	Translationally-controlled tumor protein homolog
transcript_22510	10.5811	9.43121	8.80886	10.7351	10.6458	11.22	10.4074	10.3844	10.0438	9.60707	10.867	10.2785	-	-
transcript_22878	13.5395	13.5295	13.6789	6.70992	5.66834	7.16853	10.6811	10.2756	10.9301	13.5826	6.5156	10.6289	PSBR	Photosystem II 10 kDa polypeptide, chloroplastic
transcript_21195	10.9999	10.5089	9.68849	9.98771	9.93746	10.0904	9.98578	10.4412	10.4779	10.3991	10.0052	10.3016	-	Histone H3.3
transcript_23195	9.45154	10.8317	10.5346	9.01612	11.1962	9.6464	9.62777	10.0048	11.1603	10.2726	9.9529	10.2643	-	-
transcript_22560	9.5866	10.172	9.84864	10.8913	9.97992	10.0477	10.0364	10.3675	10.5289	9.86908	10.3063	10.311	DRMH1	Dormancy-associated protein homolog 1
transcript_21410	10.9969	9.8469	10.096	9.92457	10.0032	9.55917	10.1741	10.4707	10.3386	10.3133	9.82897	10.3278	GOS2	Protein translation factor SUI1 homolog
transcript_20846	10.064	9.50859	8.74146	10.5207	9.80599	10.6192	10.5913	10.5381	10.744	9.43803	10.3153	10.6245	EIF-5A2	Eukaryotic translation initiation factor 5A-2
transcript_16915	10.2507	9.58912	9.80068	9.72903	9.79725	9.72029	10.6178	10.6678	10.9279	9.88016	9.74886	10.7378	ANT1	ADP,ATP carrier protein, mitochondrial (Fragment)
transcript_21125	10.5292	9.92185	9.22723	9.82034	9.61762	9.93357	10.3486	10.7656	10.5833	9.89277	9.79051	10.5658	UBC10	Ubiquitin-conjugating enzyme E2 10
transcript_20470	10.6941	9.94426	9.55968	9.99957	9.3249	9.85765	10.5084	10.0657	10.437	10.066	9.72737	10.337	DJA6	Chaperone protein dnaJ A6
transcript_16633	10.4811	9.72312	9.56377	9.55508	9.43303	9.31253	10.5821	10.3726	10.6584	9.92265	9.43355	10.5377	DNAJ1	DnaJ protein homolog
transcript_20145	10.0493	9.89903	9.6042	10.2976	9.64969	9.81128	10.2887	10.0924	9.98705	9.85083	9.91952	10.1227	-	Glycine-rich RNA-binding protein
transcript_23132	10.039	10.309	9.24381	10.8086	8.8521	10.488	10.53	9.16106	10.1643	9.86394	10.0495	9.9518	CAT-1	Catalase isozyme 1
transcript_23738	9.2248	8.81613	8.44492	10.8733	10.2647	11.1971	9.99576	10.0674	10.39	8.82862	10.7784	10.1511	-	-
transcript_18337	9.60516	9.87606	9.7633	9.67625	9.55955	9.75109	10.374	10.1575	10.364	9.74817	9.66229	10.2985	At3g01820	Probable adenylate kinase 7, mitochondrial
transcript_20660	9.44111	9.86891	8.75276	10.6574	10.7009	9.30642	9.11704	10.9731	9.67905	9.35426	10.2216	9.92305	-	-
transcript_21222	10.6649	10.0063	9.7531	8.20155	9.89229	7.69699	10.4198	11.0139	10.8293	10.1414	8.59694	10.7543	-	Glycine-rich RNA-binding protein
transcript_20823	10.1942	10.3377	9.07616	9.4011	9.40439	9.66226	9.50389	10.5572	9.93669	9.86936	9.48925	9.99926	TCTP	Translationally-controlled tumor protein homolog
transcript_23518	9.24014	8.84287	7.99253	10.7496	10.2045	11.0261	9.74017	10.0721	10.1974	8.69185	10.6601	10.0032	RPS29	40S ribosomal protein S29
transcript_21141	10.7001	9.766	9.68401	9.86911	8.95049	8.4399	10.5551	9.99591	9.89037	10.05	9.0865	10.1471	-	Glycine-rich RNA-binding protein
transcript_20358	10.1627	10.3179	9.02795	10.1023	9.5604	9.21043	9.13691	10.5741	9.74133	9.8362	9.62437	9.81746	SAP5	Zinc finger A20 and AN1 domain-containing stress-associated protein 5
transcript_22989	9.84452	10.2522	8.93783	9.56075	8.79386	10.5107	9.91156	9.90115	9.98707	9.6782	9.62176	9.93326	TCTP	Translationally-controlled tumor protein homolog
transcript_19453	10.4617	9.84489	9.23728	9.57041	9.416	9.47301	9.95735	9.73376	9.94511	9.84796	9.48647	9.87874	RCE1	NEDD8-conjugating enzyme Ubc12
transcript_20520	10.3805	9.38441	9.60896	9.28918	9.42106	9.04953	9.90137	10.1509	10.4475	9.79129	9.25325	10.1666	-	Ubiquitin-conjugating enzyme E2-17 kDa
transcript_21214	10.4562	9.7525	9.14506	9.95831	9.81587	9.58181	9.49583	9.67637	9.58867	9.78457	9.78533	9.58696	SKP1A	SKP1-like protein 1A
transcript_20858	9.4396	9.9604	8.70573	9.54046	9.03858	10.2949	10.0921	10.0129	10.2889	9.36858	9.62464	10.1313	TCTP	Translationally-controlled tumor protein homolog
transcript_11674	10.7464	9.74193	9.17267	9.24895	9.40051	8.95409	10.2286	9.73434	9.71224	9.887	9.20119	9.89174	HSC80	Heat shock cognate protein 80
transcript_23883	10.5792	7.71736	8.77793	9.11611	9.97942	9.41012	10.7722	9.73199	10.8147	9.02482	9.50189	10.4396	COR47	Dehydrin COR47
transcript_21889	9.72787	8.31341	9.07521	10.965	10.9895	10.5489	9.45335	8.51015	9.27503	9.03883	10.8345	9.07951	SAG21	Protein SENESCENCE-ASSOCIATED GENE 21, mitochondrial
transcript_21619	10.1163	9.69732	8.67235	9.57851	9.13825	9.76901	9.67866	10.086	9.90943	9.49532	9.49526	9.89136	UBC10	Ubiquitin-conjugating enzyme E2 10
transcript_20191	9.90149	9.52007	8.48693	9.31804	9.34646	9.54267	10.1783	10.1096	10.1531	9.30283	9.40239	10.147	RPS5B	40S ribosomal protein S5-2
transcript_23622	8.71962	8.81937	7.8182	10.4822	10.1688	11.0247	9.82832	9.70429	9.95582	8.4524	10.5586	9.82948	-	-
transcript_20834	10.0504	9.11343	9.20642	9.98657	9.03601	10.0011	9.62847	9.48653	9.93654	9.45675	9.67456	9.68385	-	Ubiquitin-conjugating enzyme E2-17 kDa
transcript_23452	8.75058	8.84672	8.14258	10.3656	10.0252	11.0097	9.69756	9.66497	9.80741	8.57996	10.4668	9.72331	RPS21C	40S ribosomal protein S21-2
transcript_21916	10.8266	8.87844	9.77078	11.3172	8.18346	10.4379	9.75423	7.63282	9.40029	9.82527	9.97951	8.92911	-	Metallothionein-like protein type 2
transcript_22736	10.3369	8.77379	7.80515	9.91981	10.0416	10.7191	9.65241	9.74863	9.19851	8.97195	10.2268	9.53318	-	-
transcript_22114	8.73562	8.82482	7.85021	10.386	9.77275	10.645	9.56032	10.1131	10.0539	8.47022	10.2679	9.90912	RPL34	60S ribosomal protein L34
transcript_21069	9.35908	7.39971	7.25218	8.47781	9.5504	9.76212	10.8627	11.4582	11.5106	8.00366	9.26345	11.2772	-	-
transcript_23018	10.8697	9.98896	9.75652	10.0645	8.33964	8.09857	9.54542	9.88355	9.06887	10.205	8.83424	9.49928	-	Metallothionein-like protein type 2
transcript_20183	10.1959	9.44706	9.18575	8.72902	8.72211	8.56314	10.1681	10.0602	10.2139	9.60957	8.67142	10.1474	UBC2	Ubiquitin-conjugating enzyme E2 2
transcript_21095	10.4971	9.77371	10.1653	8.36676	9.06165	7.83832	9.99277	9.55306	10.0026	10.1454	8.42224	9.84948	At5g17165	Late embryogenesis abundant protein At5g17165
transcript_21389	9.78341	8.88197	8.69979	8.98052	9.17382	9.00499	10.0376	10.2028	10.2885	9.12172	9.05311	10.1763	UBC12	Probable ubiquitin-conjugating enzyme E2 12
transcript_22803	7.28531	6.67832	7.74144	10.4162	10.2174	9.51013	10.9765	10.9881	11.1745	7.23503	10.0479	11.0464	-	-
transcript_20995	10.1101	9.46849	8.90302	8.9674	9.34932	9.06682	9.31196	9.8091	9.85178	9.49387	9.12785	9.65761	-	Histone H3.3
transcript_21843	9.51836	9.28635	8.70264	8.81283	8.99416	9.44183	9.70994	10.0024	10.3364	9.16912	9.08294	10.0162	SP1L1	Protein SPIRAL1-like 1
transcript_20922	9.13046	8.79139	9.24044	9.77355	9.55632	9.65923	9.34091	9.39924	9.76706	9.05409	9.66303	9.50241	CYP	Peptidyl-prolyl cis-trans isomerase
transcript_14567	11.3547	9.26585	7.24067	9.4972	10.3502	10.5295	9.08005	8.58671	8.58321	9.28706	10.1256	8.74999	-	-
transcript_23165	9.35033	7.84491	9.23098	10.3232	10.4029	10.6624	9.07103	8.93993	8.65911	8.80874	10.4628	8.89002	-	Metallothionein-like protein type 2
transcript_23465	8.63998	7.56486	8.34339	11.2489	9.88627	9.66707	10.4436	8.27971	10.3591	8.18274	10.2674	9.69414	-	Non-specific lipid-transfer protein 2
transcript_22917	9.3355	8.4448	7.99185	9.82125	9.23215	9.64082	9.87298	9.82314	10.144	8.59072	9.56474	9.9467	At2g23090	Uncharacterized protein At2g23090
transcript_22460	8.8354	8.68028	7.52074	10.0923	9.3701	10.4869	9.4697	9.97924	9.77839	8.34547	9.98308	9.74244	RPP1C	60S acidic ribosomal protein P1-3
transcript_21526	9.64274	8.89079	8.47266	9.28231	9.2969	9.19766	9.28772	9.85803	9.97404	9.00206	9.25896	9.7066	-	Histone H3.3
transcript_23209	9.42496	8.61536	8.16588	10.2249	9.57378	10.5566	9.00326	9.04006	9.28217	8.7354	10.1184	9.1085	-	-
transcript_22709	8.39103	8.27477	7.57262	9.89121	9.58533	10.3469	10.0094	9.86168	9.92508	8.07947	9.94116	9.93205	RPS25	40S ribosomal protein S25
transcript_22035	10.0446	9.37286	9.3452	8.72565	9.60284	8.89428	9.54219	9.15335	9.14471	9.58756	9.07425	9.28008	-	Glycine-rich RNA-binding protein
transcript_23638	9.24389	9.0163	8.60582	10.5423	9.6168	10.7656	8.55854	8.97484	8.45652	8.95534	10.3082	8.6633	-	-
transcript_21089	10.1989	10.0134	8.78593	8.44608	8.58645	8.45268	9.3618	10.0118	9.89766	9.66608	8.49507	9.75707	TCTP	Translationally-controlled tumor protein homolog
transcript_23235	8.33525	8.41671	7.64398	10.1763	9.68822	10.7441	9.54731	9.50926	9.66601	8.13198	10.2029	9.57419	RPL39C	60S ribosomal protein L39-3
transcript_23485	8.66012	8.24015	7.7545	10.2239	9.83429	10.6669	9.58933	9.13924	9.49291	8.21826	10.2417	9.40716	RPL29A	60S ribosomal protein L29-1
transcript_21045	9.89566	8.89566	8.79094	9.06656	8.71217	9.2969	9.72789	9.25805	9.954	9.19409	9.02521	9.64665	DNAJ1	DnaJ protein homolog
transcript_23681	8.8385	8.77385	8.25943	9.97092	9.6302	10.3988	9.68136	8.63486	9.4078	8.62393	9.99997	9.24134	UBQ11	Polyubiquitin 11
transcript_21875	8.98654	8.35774	8.1879	9.50193	9.28154	9.38651	9.88343	9.76147	10.1507	8.51073	9.38999	9.93186	-	-
transcript_22860	8.60162	8.85333	7.93498	9.65566	9.44926	10.1161	9.47959	9.65316	9.70306	8.46331	9.74034	9.61194	RPL36B	60S ribosomal protein L36-2
transcript_15931	9.73418	8.66367	8.70031	8.80346	8.98908	8.79564	9.8032	9.77638	10.1607	9.03272	8.86272	9.91343	DNAJ1	DnaJ protein homolog
transcript_17879	9.84268	8.79199	8.81484	8.66185	8.81565	8.70285	9.81121	9.68694	10.1608	9.14984	8.72679	9.88632	DNAJ1	DnaJ protein homolog
transcript_21881	8.68269	8.28229	7.76666	9.91569	9.51946	10.3817	9.62954	9.47248	9.63306	8.24388	9.93894	9.57836	RPS19C	40S ribosomal protein S19-3
transcript_23418	9.14862	8.17716	8.13595	9.72229	9.84816	9.70092	9.47468	9.66969	9.36017	8.48724	9.75712	9.50151	At2g23090	Uncharacterized protein At2g23090
transcript_22741	11.8055	10.8178	11.0457	8.51676	6.31603	7.28276	9.8409	7.60899	9.73036	11.223	7.37185	9.06008	PSBR	Photosystem II 10 kDa polypeptide, chloroplastic
transcript_22027	8.50511	8.80044	8.69258	9.68863	9.9275	9.31698	9.17745	9.51114	9.13054	8.66604	9.64437	9.27304	-	Glycine-rich RNA-binding protein
transcript_15087	9.16609	9.31354	8.61021	8.15205	8.79337	7.37625	10.4903	10.2713	10.4598	9.02995	8.10722	10.4072	CAT-1	Catalase isozyme 1
transcript_19171	7.51449	6.99384	6.30826	8.48173	8.96589	10.2214	10.9306	11.4848	11.6797	6.93887	9.223	11.3651	-	-
transcript_22093	9.09319	9.066	7.87683	9.64634	9.24658	9.81548	8.96232	9.3324	9.33099	8.67867	9.56947	9.20857	RPL26A	60S ribosomal protein L26-1
transcript_23190	8.67511	8.47843	8.43846	9.66086	9.32238	9.80774	9.06686	9.2963	9.55485	8.53067	9.597	9.30601	At3g62400	Cytochrome c oxidase subunit 5C-2
transcript_23124	9.42082	8.54071	8.1179	9.58777	9.04204	9.63461	9.2292	9.18211	9.536	8.69314	9.42147	9.31577	DNAJ1	DnaJ protein homolog
transcript_20122	9.20688	8.65433	8.15783	10.028	9.35686	11.0572	8.37046	8.80024	8.63647	8.67301	10.1474	8.60239	-	-
transcript_21865	8.66033	8.14878	7.79602	9.71547	9.14293	9.81321	9.50522	9.83054	9.61722	8.20171	9.5572	9.65099	-	Nucleoside diphosphate kinase 1
transcript_18770	9.17556	8.76037	8.88605	9.16833	9.26976	8.96893	9.11797	9.1503	9.61269	8.94066	9.13567	9.29365	CBSX3	CBS domain-containing protein CBSX3, mitochondrial
transcript_19979	8.6556	8.05164	7.8685	9.67035	9.59999	10.1212	9.53336	9.24849	9.30433	8.19191	9.79719	9.36206	RPL10	60S ribosomal protein L10
transcript_20307	8.85489	8.54573	7.54756	9.57337	9.21887	9.59107	9.6911	9.44768	9.51039	8.31606	9.4611	9.54972	RPL17A	60S ribosomal protein L17-1
transcript_20829	10.6191	9.62299	9.81044	8.37512	8.79027	7.76654	8.99624	9.02674	8.9016	10.0175	8.31064	8.97486	At5g17165	Late embryogenesis abundant protein At5g17165
transcript_18893	8.88968	9.0896	8.4881	8.27137	8.7061	7.4934	10.3819	10.2318	10.3541	8.82246	8.15696	10.3226	CAT-1	Catalase isozyme 1
transcript_10328	9.0846	8.88443	8.30869	9.69184	9.1851	10.3266	8.51029	9.07999	8.68976	8.75924	9.73451	8.76001	-	-
transcript_22157	8.68607	8.16464	7.65677	9.63822	9.10261	9.724	9.46981	9.62032	9.58311	8.16916	9.48828	9.55775	-	Nucleoside diphosphate kinase 1
transcript_23194	8.07558	7.67851	7.27333	9.67459	9.18191	10.0632	9.60692	9.86626	10.1318	7.67581	9.63992	9.86833	RPS27B	40S ribosomal protein S27-2
transcript_22335	9.17768	8.14	8.88254	10.6978	8.87394	9.75771	9.42973	7.51134	8.96592	8.73341	9.77649	8.63567	-	-
transcript_22457	7.51136	7.17035	7.13182	11.8946	10.9924	10.9714	8.5013	9.63132	7.58428	7.27118	11.2861	8.5723	-	Defensin-like protein P322
transcript_16099	9.11524	7.71093	8.62703	9.01121	8.91143	8.91606	9.83491	9.39491	9.80864	8.4844	8.94623	9.67949	-	Isocitrate dehydrogenase [NADP]
transcript_22164	8.70865	8.35093	8.21206	9.4503	9.96496	9.4106	8.76945	9.18166	9.27128	8.42388	9.60862	9.07413	-	-
transcript_22896	8.40157	8.0987	7.6494	9.63351	9.21496	9.99561	9.51599	9.28686	9.50645	8.04989	9.61469	9.43643	-	Probable 60S ribosomal protein L14
transcript_20409	8.50171	8.9733	8.81368	9.6006	9.03742	8.83418	9.08454	9.43104	9.02339	8.7629	9.1574	9.17966	ERD15	Protein EARLY RESPONSIVE TO DEHYDRATION 15
transcript_23251	8.41802	8.3809	7.43636	9.98042	9.21258	10.2982	8.97893	8.98276	9.54798	8.07843	9.83039	9.16989	RPS28	40S ribosomal protein S28
transcript_20821	9.33064	8.63714	8.78112	9.19869	8.67995	8.90231	9.19939	9.132	9.35107	8.9163	8.92698	9.22748	PRXIIB	Peroxiredoxin-2B
transcript_23092	9.00629	7.86334	7.83817	9.23928	9.64841	9.14713	9.52707	9.4438	9.37533	8.23593	9.34494	9.44873	At2g23090	Uncharacterized protein At2g23090
transcript_22130	8.24441	8.00715	7.4723	9.85009	9.34218	10.3609	9.29997	9.18307	9.30834	7.90795	9.85107	9.26379	RPL31	60S ribosomal protein L31
transcript_21140	9.12697	8.51292	7.75163	9.14316	8.85398	9.26007	9.2343	9.5765	9.58941	8.46384	9.08574	9.46673	EIF-5A2	Eukaryotic translation initiation factor 5A-2
transcript_22219	8.55106	8.72552	7.82487	9.30293	8.89557	9.91478	9.09384	9.36533	9.34651	8.36715	9.37109	9.26856	RPL14A	60S ribosomal protein L14-1
transcript_21182	10.1074	8.10414	8.42933	9.56457	9.2621	9.5546	9.12018	8.09713	8.73863	8.88028	9.46043	8.65198	-	-
transcript_23342	8.41466	8.16562	8.11548	9.45955	9.17022	9.87902	9.2016	9.06992	9.48973	8.23192	9.50293	9.25375	-	ATP synthase 6 kDa subunit, mitochondrial (Fragment)
transcript_23019	8.81194	7.32494	8.97425	9.73453	9.22564	10.0657	9.23243	8.7212	8.73802	8.37038	9.67528	8.89722	-	Metallothionein-like protein type 2
transcript_19971	8.17307	7.56947	8.06836	9.26425	8.82133	9.69891	9.37212	9.76004	10.0946	7.93697	9.2615	9.74226	RAN-A1	GTP-binding nuclear protein Ran-A1
transcript_22237	8.84053	8.75693	7.97103	9.21349	8.96156	9.65951	9.21672	8.99106	9.19289	8.52283	9.27819	9.13355	UBI3	Ubiquitin-40S ribosomal protein S27a
transcript_20069	8.6088	8.12397	8.03766	9.39112	9.14972	9.5245	8.96968	9.4919	9.45748	8.25681	9.35511	9.30635	ARF	ADP-ribosylation factor 2
transcript_18027	8.93051	8.19578	8.61534	9.58339	8.58776	9.56929	9.76237	8.05952	9.30683	8.58054	9.24682	9.04291	PER42	Peroxidase 42
transcript_15171	7.79791	7.79065	7.90043	9.0085	9.80263	8.6415	9.78813	9.95965	9.9019	7.82966	9.15088	9.88322	SAHH	Adenosylhomocysteinase
transcript_21762	8.62376	8.38005	7.68064	9.49933	9.01241	9.73002	9.18002	9.08957	9.34612	8.22815	9.41392	9.20524	RPL23A	60S ribosomal protein L23a
transcript_21405	8.79329	7.95137	8.41894	10.2425	8.97916	9.69216	8.93571	8.58724	8.93591	8.38787	9.63794	8.81962	-	Eukaryotic translation initiation factor 5A-4
transcript_14817	10.2301	9.32672	9.38656	7.34554	7.80195	6.33174	10.1246	10.2148	9.75096	9.64778	7.15974	10.0301	CAT-1	Catalase isozyme 1
transcript_16185	9.79375	8.75205	8.45235	8.62522	8.57978	8.90887	9.2238	8.95263	9.11736	8.99938	8.70462	9.09793	HSP70-2	Heat shock 70 kDa protein 2
transcript_22216	9.38126	8.72478	8.12631	8.83426	8.59721	8.67527	8.97247	9.69147	9.40072	8.74411	8.70225	9.35489	UBC10	Ubiquitin-conjugating enzyme E2 10
transcript_20872	8.92363	8.28408	8.22849	8.99804	8.75044	8.87584	9.33621	9.33206	9.66964	8.47873	8.87477	9.44597	-	Ubiquitin-conjugating enzyme E2-17 kDa
transcript_23168	9.86109	7.06802	7.85532	8.66745	9.20153	9.08429	9.89588	8.84368	9.88294	8.26148	8.98442	9.54083	COR47	Dehydrin COR47
transcript_23908	9.56139	8.91757	8.54707	8.76793	8.03258	8.56115	9.52624	9.15056	9.28306	9.00868	8.45389	9.31995	UBC2	Ubiquitin-conjugating enzyme E2 2
transcript_22629	8.52902	7.83825	8.15453	9.93725	9.33094	9.55611	8.97805	8.906	9.09091	8.17394	9.6081	8.99165	UBL5	Ubiquitin-like protein 5
transcript_22277	8.5168	8.17803	7.85952	9.48468	8.97557	9.90261	9.17529	9.00716	9.18191	8.18478	9.45429	9.12145	RPS27B	40S ribosomal protein S27-2
transcript_18993	9.6083	8.54469	8.85113	8.88913	7.35968	8.09057	9.8855	9.22829	9.75812	9.00137	8.11313	9.62397	TSJT1	Stem-specific protein TSJT1
transcript_21500	9.36585	8.71807	8.27736	8.39037	8.39056	8.21534	9.12783	9.65486	9.99486	8.78709	8.33209	9.59252	SAP5	Zinc finger A20 and AN1 domain-containing stress-associated protein 5
transcript_23735	9.89278	8.80998	8.10969	7.89009	9.42602	10.9433	8.88044	6.91635	9.09068	8.93748	9.41979	8.29582	TAR1-A	Protein TAR1
transcript_20625	8.69273	7.7035	8.17059	9.36868	8.86572	9.17277	9.58008	8.97906	9.38074	8.18894	9.13572	9.31329	-	Eukaryotic translation initiation factor 1A
transcript_22829	8.68033	7.10782	8.74757	9.79978	8.95805	10.3432	9.11221	8.5921	8.51398	8.17857	9.70033	8.73943	-	Metallothionein-like protein type 2
transcript_21735	8.62559	8.40944	7.84538	8.92794	8.58606	9.27537	9.28888	9.28612	9.56169	8.29347	8.92979	9.3789	RPL12	60S ribosomal protein L12
transcript_20967	7.85842	9.1465	8.23267	10.0033	9.32974	9.18052	8.01658	9.3851	8.56218	8.41253	9.50452	8.65462	At1g56220	Dormancy-associated protein homolog 3
transcript_22245	8.37604	8.05635	7.59049	9.5968	9.2359	9.94436	9.18792	8.69747	8.9879	8.00763	9.59235	8.95776	RPS25	40S ribosomal protein S25
transcript_19787	8.8842	7.19054	8.8487	10.0942	9.32963	9.8499	9.50953	7.65994	8.30174	8.30781	9.75792	8.4904	-	-
transcript_20314	7.78866	7.4821	7.77348	9.47054	9.37938	9.34548	9.41583	9.26881	9.57246	7.68141	9.39847	9.41903	CYP20-1	Peptidyl-prolyl cis-trans isomerase CYP20-1
transcript_5223	8.39033	8.87909	7.46139	10.4407	9.22607	10.7121	7.92296	8.498	7.9525	8.2436	10.1263	8.12449	ART2	Putative uncharacterized protein ART2
transcript_18780	9.46295	8.38731	8.74681	8.81626	7.20228	8.13548	9.82511	9.17962	9.68499	8.86569	8.05134	9.56324	TSJT1	Stem-specific protein TSJT1
transcript_21176	8.27053	7.56321	8.04262	9.13487	8.92018	9.37767	9.33559	9.06228	9.7162	7.95878	9.14424	9.37136	ADF2	Actin-depolymerizing factor 2
transcript_23343	8.64793	8.39295	7.78607	9.20195	8.9488	9.41698	8.86835	8.97481	9.13365	8.27565	9.18924	8.99227	-	-
transcript_21311	8.31317	8.1186	7.41106	9.23903	8.82084	9.64154	9.17753	9.27112	9.30814	7.94761	9.2338	9.25227	RPL11A	60S ribosomal protein L11-1
transcript_19525	8.29882	7.46209	7.28198	9.50185	8.98018	9.28707	9.43406	9.50636	9.5187	7.68096	9.25637	9.48637	RABE1D	Ras-related protein RABE1d
transcript_19714	8.53058	8.07166	7.41869	9.28692	8.99157	9.55073	9.14229	9.12518	9.10992	8.00698	9.27641	9.1258	RPL8	60S ribosomal protein L8
transcript_17067	8.37361	7.85373	8.08282	9.15812	8.82696	9.27452	9.282	8.88279	9.42937	8.10339	9.08653	9.19805	UBQ14	Polyubiquitin 14
transcript_22087	8.81139	8.17992	7.78908	9.16307	8.5618	9.36696	8.8076	9.1795	9.26791	8.26013	9.03061	9.08501	-	Histone H3.3
transcript_22732	8.04127	6.59651	7.6164	11.2003	9.76313	10.3519	9.08374	7.28263	9.0687	7.41806	10.4384	8.47835	-	Non-specific lipid-transfer protein 2
transcript_20025	9.49262	9.44061	9.24997	7.95531	8.20049	6.91993	9.28581	9.13816	9.30729	9.3944	7.69191	9.24376	MEE14	CCG-binding protein 1
transcript_19824	8.45564	8.07249	8.10718	8.6996	8.49852	8.50199	9.24253	9.62736	9.77051	8.21177	8.56671	9.5468	ARF1	ADP-ribosylation factor 1
transcript_22228	8.37642	8.20108	7.39952	9.47008	8.88641	9.86224	8.72224	9.13741	8.91975	7.99234	9.40624	8.92647	RPL26A	60S ribosomal protein L26-1
transcript_22683	7.87432	11.0724	6.78497	7.32029	9.94304	6.67548	7.98587	12.4911	8.82058	8.57722	7.9796	9.76584	-	-
transcript_22703	8.82602	8.14132	7.95207	8.93956	8.63951	8.83493	8.94053	9.22048	9.4258	8.30647	8.80466	9.1956	-	Ubiquitin-conjugating enzyme E2-17 kDa
transcript_20670	8.57518	7.69614	7.00484	9.44977	9.21544	9.37929	9.35795	9.06307	9.15472	7.75872	9.34817	9.19191	SODCC	Superoxide dismutase [Cu-Zn]
transcript_20731	7.57484	7.56761	6.86452	9.58452	9.24075	9.99923	9.15189	9.38052	9.47506	7.33566	9.60817	9.33582	RPS14B	40S ribosomal protein S14-2
transcript_21166	8.51348	8.14251	7.43941	9.18573	8.85051	9.59837	9.02092	8.93302	9.06317	8.0318	9.21154	9.0057	RPS10A	40S ribosomal protein S10-1
transcript_20624	8.00279	7.5054	7.69973	9.28313	8.96218	10.2651	8.78672	8.79969	9.44239	7.73598	9.50347	9.0096	RPL13AD	60S ribosomal protein L13a-4
transcript_19313	8.1729	8.26079	7.80452	8.85252	8.36732	9.23635	9.28096	9.14236	9.57071	8.0794	8.81873	9.33135	RPL7A-2	60S ribosomal protein L7a-2
transcript_12388	9.42288	8.38163	8.04583	8.27915	8.77363	8.21045	9.24245	9.28941	9.03106	8.61678	8.42108	9.18764	HSC-2	Heat shock cognate 70 kDa protein 2
transcript_21235	9.11889	8.48373	7.99493	8.32851	8.36568	8.1725	8.96607	9.79595	9.39614	8.53252	8.2889	9.38605	UBC10	Ubiquitin-conjugating enzyme E2 10
transcript_20399	8.51123	7.99	7.33295	9.36374	8.78703	9.40894	9.29035	8.81217	9.09171	7.94472	9.18657	9.06474	RPL19B	60S ribosomal protein L19-2
transcript_23177	9.27388	10.1986	9.65187	6.7556	9.05716	6.96787	7.38413	9.91072	9.34388	9.70813	7.59354	8.87958	-	-
transcript_20080	9.23662	8.73785	8.34466	8.57685	9.02965	8.57222	8.7509	8.80863	8.41669	8.77304	8.72624	8.65874	-	Glycine-rich RNA-binding protein
transcript_22451	7.83316	7.54747	6.8311	9.4927	8.76553	9.78697	9.31234	9.61497	9.25418	7.40391	9.3484	9.39383	RPS20B	40S ribosomal protein S20-2
transcript_20562	9.32603	8.75599	8.68827	8.83565	8.85287	8.93688	8.31407	8.41555	8.15564	8.92343	8.87513	8.29509	-	HMG1/2-like protein
transcript_18631	9.35067	7.59611	7.96058	9.10492	7.76615	8.65674	9.64678	8.51276	9.53973	8.30245	8.50927	9.23309	FER1	Ferritin-1, chloroplastic
transcript_22589	8.47837	8.17105	7.92973	8.82036	9.16921	8.16253	8.74834	9.37303	9.20309	8.19305	8.71736	9.10815	RCI2B	Hydrophobic protein RCI2B
transcript_22962	8.23345	7.75796	7.40901	9.49433	9.08875	9.744	8.76954	8.6768	8.85729	7.80014	9.44236	8.76788	RPL37A	60S ribosomal protein L37-1
transcript_23630	10.4952	9.52017	10.3891	7.55685	4.13363	8.24363	9.68035	8.27114	9.70413	10.1348	6.6447	9.21854	-	-
transcript_21255	8.98136	7.87648	7.12074	8.59378	8.80861	8.791	9.30172	8.92578	9.57033	7.99286	8.73113	9.26594	-	-
transcript_22858	8.37219	8.03829	8.06256	9.00957	8.68139	9.25006	9.12726	8.27408	9.09742	8.15768	8.98034	8.83292	-	Acyl-CoA-binding protein
transcript_22416	7.93968	8.36262	8.04414	8.58821	8.45609	8.51274	9.3806	9.03954	9.49536	8.11548	8.51901	9.30517	ATS3A	Embryo-specific protein ATS3A
transcript_23218	7.01382	8.31631	5.25922	9.40936	9.59942	10.528	8.83038	9.14831	9.65683	6.86312	9.84561	9.21184	-	-
transcript_23306	9.34106	8.1939	8.03397	9.41268	9.25952	8.33845	6.83243	9.47396	8.86015	8.52298	9.00355	8.38885	-	-
transcript_21568	7.72835	7.53721	7.1174	9.16625	8.93531	9.69158	8.95651	9.29877	9.28335	7.46099	9.26438	9.17955	RPL12	60S ribosomal protein L12
transcript_17978	9.02974	8.3483	7.76169	8.26031	8.38065	8.20828	9.14163	9.20222	9.36232	8.37991	8.28308	9.23539	-	B2 protein
transcript_23291	9.54671	7.3543	7.24599	8.56901	9.77248	8.91504	8.95519	8.14691	9.17301	8.049	9.08551	8.75837	-	-
transcript_22370	8.33127	8.53686	8.61133	8.60467	8.31784	7.79845	8.63012	9.26962	9.57184	8.49315	8.24032	9.15719	-	Auxin-repressed 12.5 kDa protein
transcript_23228	8.47224	8.39171	7.53865	8.92677	8.4558	8.80699	8.47695	9.2735	9.32237	8.1342	8.72985	9.02427	-	-
transcript_20679	8.32315	7.69305	8.09151	8.77642	8.41134	8.83279	9.09228	8.9144	9.43793	8.0359	8.67351	9.1482	PRO1	Profilin-1
transcript_20450	8.29871	7.61438	7.00819	8.74807	8.45611	9.11149	9.0689	9.59141	9.66683	7.64043	8.77189	9.44238	Os07g0662500	Elongation factor 1-beta
transcript_20793	10.1363	8.95774	8.25523	9.04276	8.40321	8.10589	8.38882	7.98415	8.21296	9.11641	8.51729	8.19531	DRMH1	Dormancy-associated protein homolog 1
transcript_17496	11.7117	10.6975	11.7881	4.93861	6.18902	2.95327	9.83643	9.59407	9.76709	11.3991	4.69364	9.73253	THI1-1	Thiamine thiazole synthase 1, chloroplastic
transcript_21612	9.84073	7.54645	7.69172	9.18183	9.38929	9.28575	8.65851	7.82643	8.02817	8.35963	9.28562	8.17104	-	-
transcript_15398	7.97356	7.70796	7.62019	8.52865	8.38199	8.88959	9.4326	9.43099	9.45262	7.76724	8.60008	9.43874	EF1A	Elongation factor 1-alpha
transcript_19916	8.22965	6.45782	7.92615	10.5268	9.47337	10.2772	9.1879	7.37428	7.90483	7.53787	10.0925	8.15567	-	-
transcript_23024	9.46844	8.75229	8.93662	7.67796	7.62108	7.44784	9.47828	8.73235	9.18725	9.05245	7.5823	9.13263	-	-
transcript_20542	9.71383	8.96447	8.91913	8.23563	8.39226	8.32582	8.46072	7.76974	8.42147	9.19915	8.3179	8.21731	-	Histone H2A
transcript_23574	7.62041	7.4908	7.18314	9.62754	9.11693	10.1153	8.53135	8.59231	8.91139	7.43145	9.61994	8.67835	RPL39C	60S ribosomal protein L39-3
transcript_22386	8.2249	8.0938	7.8491	8.95625	8.62093	9.16044	8.79241	8.57045	8.85026	8.05593	8.91254	8.7377	-	-
transcript_23694	8.44162	8.17529	8.16378	9.40793	8.22931	8.69251	8.79196	8.55817	8.65572	8.26023	8.77658	8.66862	-	-
transcript_22487	9.33952	7.92783	7.50397	9.01387	9.21205	9.35676	8.20332	8.29297	8.25065	8.25711	9.19423	8.24898	SEC61G2	Protein transport protein Sec61 subunit gamma-2
transcript_22444	7.55329	7.47887	6.92547	9.26077	9.15724	9.82928	8.84356	9.06906	8.95297	7.31921	9.41576	8.9552	RPL34	60S ribosomal protein L34
transcript_17337	9.0647	7.14575	6.27496	8.77755	9.47791	8.63968	9.79987	8.47635	9.25781	7.49514	8.96504	9.17801	-	B2 protein
transcript_23287	8.33033	7.28181	7.10652	9.19823	9.26056	9.20567	8.86026	8.74024	8.92276	7.57289	9.22149	8.84109	At2g23090	Uncharacterized protein At2g23090
transcript_19597	8.55736	8.21563	7.67353	8.61526	8.47783	8.23216	8.88301	9.00786	9.20497	8.14884	8.44175	9.03195	At1g30230	Elongation factor 1-delta 1
transcript_20234	8.72051	9.38399	8.83011	8.11668	8.77787	7.10543	8.12111	9.17307	8.62471	8.9782	7.99999	8.63963	MEE14	CCG-binding protein 1
transcript_21168	8.35976	7.61203	8.36348	9.43847	8.41853	9.60555	8.409	8.14672	8.44146	8.11176	9.15418	8.33239	CYP	Peptidyl-prolyl cis-trans isomerase
transcript_22488	7.96396	7.62056	7.71054	8.88017	8.66565	9.28018	8.81938	8.78101	8.99948	7.76502	8.942	8.86662	SP1L1	Protein SPIRAL1-like 1
transcript_23412	10.645	10.5731	10.6654	8.5595	6.08568	6.96729	8.72275	6.92534	7.46961	10.6278	7.20416	7.7059	-	-
transcript_17715	8.55668	7.40312	6.80364	8.72684	9.47805	8.73973	8.75529	8.84758	9.26317	7.58781	8.98154	8.95535	EXL2	Protein EXORDIUM-like 2
transcript_22034	9.16867	9.67538	8.99937	7.99285	8.38258	6.61648	8.48378	8.04693	9.1696	9.28114	7.66397	8.56677	At1g56220	Dormancy-associated protein homolog 3
transcript_23808	7.72313	7.85387	7.57603	9.08016	8.38172	9.66127	8.85526	8.52654	8.82025	7.71768	9.04105	8.73402	-	-
transcript_19431	7.71536	7.15685	7.71034	8.38649	8.22396	8.82135	9.08626	9.52263	9.82313	7.52752	8.47727	9.47734	RAN-A1	GTP-binding nuclear protein Ran-A1
transcript_20799	8.03511	7.59049	6.9789	8.89192	8.43504	9.19052	9.22822	8.96534	9.1308	7.53483	8.83916	9.10812	RPL18A	60S ribosomal protein L18a
transcript_22649	7.71305	7.78162	7.1756	9.10837	8.29322	9.42582	8.85556	8.72108	9.35403	7.55676	8.94247	8.97689	RPL36B	60S ribosomal protein L36-2
transcript_17273	8.33182	7.69873	5.85246	8.82843	9.77635	9.49112	8.39887	8.88179	9.12274	7.29434	9.3653	8.80114	PUMP5	Mitochondrial uncoupling protein 5
transcript_23087	7.6528	7.78835	6.94816	8.96007	8.76364	9.52894	8.71812	8.87145	9.09181	7.4631	9.08422	8.89379	RPL37C	60S ribosomal protein L37-3
transcript_22501	7.68587	7.66416	6.81749	9.14653	8.85329	9.65586	8.94254	8.80779	8.74423	7.38917	9.21856	8.83152	RPL22B	60S ribosomal protein L22-2
transcript_21340	8.42455	7.88255	7.27567	9.04362	8.61753	8.93548	8.61342	8.57037	8.9489	7.86092	8.86554	8.7109	SKP1A	SKP1-like protein 1A
transcript_22484	11.6026	11.915	11.9014	5.12569	4.10054	4.37558	8.98314	8.87138	9.41729	11.8063	4.53394	9.0906	PSAEB	Photosystem I reaction center subunit IV B, chloroplastic
transcript_12240	8.67817	7.99869	8.20532	7.6758	7.84986	7.26521	9.59178	9.44164	9.57862	8.29406	7.59696	9.53734	ABCF1	ABC transporter F family member 1
transcript_20465	7.95652	7.48581	7.12706	8.95347	8.67584	9.36197	9.00388	8.75969	8.9488	7.52313	8.99709	8.90412	-	Nascent polypeptide-associated complex subunit alpha-like protein
transcript_17157	8.63799	8.20082	8.86603	8.67891	8.17456	7.78644	9.00211	7.84635	9.06669	8.56828	8.2133	8.63838	RD19A	Cysteine protease RD19A
transcript_22061	8.01029	7.51914	7.23301	9.13183	8.72546	9.425	8.98875	8.41831	8.79787	7.58748	9.0941	8.73498	RPL24	60S ribosomal protein L24
transcript_21453	8.85789	7.96029	8.32106	9.00646	9.09705	8.54841	8.40483	7.96349	8.05484	8.37975	8.88397	8.14105	-	Histone H3.3
transcript_21859	7.45515	7.15811	6.57743	9.30328	8.73765	9.83064	8.8279	9.09104	9.22406	7.06356	9.29053	9.04766	RPL27	60S ribosomal protein L27
transcript_20401	7.87411	7.66626	7.57963	8.7445	8.67276	8.96543	8.69765	9.11536	8.88178	7.70667	8.79423	8.89827	APT1	Adenine phosphoribosyltransferase 1, chloroplastic
transcript_19060	12.8168	12.5159	12.6424	3.08652	1.40733	0.948289	11.0089	11.0095	10.7418	12.6584	1.81405	10.9201	CAB21	Chlorophyll a-b binding protein 21, chloroplastic
transcript_23635	7.88967	7.78946	6.71191	9.1627	8.42331	9.8595	8.66197	8.74011	8.92498	7.46368	9.1485	8.77569	RPL38	60S ribosomal protein L38
transcript_21678	7.40219	8.17817	7.60546	9.42022	9.72966	7.92335	7.54013	10.1717	8.16691	7.72861	9.02441	8.62625	-	-
transcript_21535	7.77248	7.61425	6.98711	9.21716	8.77474	9.54833	8.64134	8.71097	8.83831	7.45795	9.18007	8.73021	RPL28A	60S ribosomal protein L28-1
transcript_19007	8.87973	7.5617	8.19626	8.69939	8.34809	7.04138	9.53735	8.67113	9.15787	8.21256	8.02962	9.12212	NIC1	Nicotinamidase 1
transcript_21065	7.69173	7.63963	6.93199	9.12939	8.67111	9.75648	8.67757	8.83814	8.72653	7.42112	9.18566	8.74741	RPS15AA	40S ribosomal protein S15a-1
transcript_22941	7.53509	7.15086	6.72742	9.16671	8.71152	9.63127	8.87976	8.96449	9.21287	7.13779	9.16984	9.01904	RPS27B	40S ribosomal protein S27-2
transcript_22489	9.36604	7.2737	6.89528	7.13036	7.10542	5.97709	10.4585	10.886	10.8872	7.84501	6.73762	10.7439	SN2	Snakin-2
transcript_23045	8.40146	7.42459	7.94438	9.22989	8.67935	8.78856	8.44234	8.47748	8.55004	7.92348	8.89926	8.48995	UBL5	Ubiquitin-like protein 5
transcript_21189	8.71525	8.47539	7.62604	9.20758	8.18693	8.3377	7.95081	9.1211	8.31023	8.27223	8.57741	8.46072	GOS2	Protein translation factor SUI1 homolog
transcript_22474	8.25877	6.97555	7.63534	9.28369	8.80666	8.75136	9.19096	8.18855	8.81039	7.62322	8.94724	8.72997	-	Protein translation factor SUI1 homolog
transcript_21099	9.58226	8.74966	5.82541	8.88733	9.93378	9.10673	7.33814	8.91055	7.50922	8.05244	9.30928	7.9193	NRP1	Nodulin-related protein 1
transcript_22251	7.59766	7.3248	6.41934	9.12945	8.42661	9.48412	9.09631	9.34386	9.01806	7.11393	9.01339	9.15274	RPS20A	40S ribosomal protein S20-1
transcript_20747	8.37606	8.1741	7.61921	9.14364	8.74197	8.31108	7.94874	9.09602	8.3786	8.05646	8.73223	8.47445	GOS2	Protein translation factor SUI1 homolog
transcript_17343	8.25142	7.75295	7.72242	8.06539	8.07091	8.2737	9.08688	9.27706	9.26994	7.90893	8.13667	9.21129	RS2Z33	Serine/arginine-rich splicing factor RS2Z33
transcript_23230	8.25509	8.1866	7.811	8.86879	8.41927	8.38087	8.45926	8.48059	8.89015	8.08423	8.55631	8.61	MP3	Probable steroid-binding protein 3
transcript_19362	8.20716	8.7888	8.17492	8.86829	9.66084	8.21427	8.40746	7.7959	7.62419	8.39029	8.91447	7.94252	-	Histone H1
transcript_19870	9.69089	8.69809	8.66518	7.70113	7.80202	8.3061	8.01784	8.54166	8.30912	9.01805	7.93642	8.28954	NRP1	Nodulin-related protein 1
transcript_16596	8.32694	7.80386	7.12302	8.62017	8.44302	8.76319	8.83938	8.88318	8.86889	7.75127	8.60879	8.86382	RPL4	60S ribosomal protein L4
transcript_20656	8.28957	7.52287	8.2708	9.13151	8.34712	9.09603	8.24243	8.20092	8.44347	8.02775	8.85822	8.29561	CYP	Peptidyl-prolyl cis-trans isomerase
transcript_22240	9.61159	8.45743	9.4888	8.42101	7.9841	7.68822	8.17102	7.59475	8.10257	9.18594	8.03111	7.95612	-	-
transcript_21977	7.74285	8.06218	7.35233	8.85892	8.93825	8.97689	8.62867	8.24057	8.68645	7.71912	8.92469	8.51856	UBQ11	Polyubiquitin 11
transcript_19705	8.67441	8.30083	6.95039	8.62364	8.8685	8.51318	8.02467	9.08423	8.43609	7.97521	8.66844	8.515	SAP1	Zinc finger A20 and AN1 domain-containing stress-associated protein 1
transcript_23221	6.51115	7.97812	6.37934	12.0173	11.1988	9.52894	7.92551	7.87115	6.0607	6.9562	10.915	7.28579	WIN2	Wound-induced protein WIN2
transcript_22378	9.04309	9.29246	8.11444	8.72976	9.26599	8.78676	6.14024	8.87828	7.2088	8.81667	8.9275	7.40911	-	-
transcript_18825	8.05533	8.3379	6.50751	8.93437	9.51022	8.85897	7.77586	9.03652	8.42162	7.63358	9.10119	8.41133	SAP5	Zinc finger A20 and AN1 domain-containing stress-associated protein 5
transcript_21830	10.1337	8.45295	8.89153	8.05278	7.56221	8.48085	8.39935	7.27574	8.1445	9.15938	8.03195	7.93986	-	-
transcript_20880	8.8304	7.97072	7.78089	8.12686	7.94869	8.08507	8.60264	9.07488	8.90163	8.194	8.05354	8.85972	TIM14-1	Mitochondrial import inner membrane translocase subunit TIM14-1
transcript_19532	8.05887	7.9425	7.2537	8.7329	8.05198	9.01666	8.83148	8.49251	8.87721	7.75169	8.60051	8.73374	RPL7A-2	60S ribosomal protein L7a-2
transcript_18210	6.5566	8.73397	7.53824	8.18257	9.47637	8.11158	8.21038	9.36899	9.04706	7.6096	8.59017	8.87548	-	Probable aquaporin PIP-type pTOM75
transcript_16735	8.05155	7.75582	7.06321	8.27297	8.11006	8.72259	9.19443	8.83004	9.2123	7.62353	8.36854	9.07893	RPL3	60S ribosomal protein L3
transcript_22455	7.54017	7.23417	6.79345	9.38822	9.09104	9.85676	8.39366	8.41351	8.4617	7.18926	9.44534	8.42296	-	60S acidic ribosomal protein P2
transcript_20554	7.82258	7.73774	6.81426	8.50401	8.3795	8.98133	9.1044	8.71961	9.04688	7.45819	8.62161	8.95696	RPS5B	40S ribosomal protein S5-2
transcript_22593	8.41076	7.51738	7.38163	9.08341	8.38466	8.99454	8.40668	8.34312	8.57856	7.76992	8.82087	8.44279	-	-
transcript_20686	8.29307	7.78764	7.91335	8.53107	7.69568	8.30714	8.71612	9.02336	8.79108	7.99802	8.17796	8.84352	HMGB1	High mobility group B protein 1
transcript_22330	7.59618	7.6421	6.7321	9.23196	8.74167	9.69947	8.36649	8.44606	8.59907	7.32346	9.22437	8.47054	-	60S acidic ribosomal protein P2
transcript_21711	8.81612	8.0142	7.78543	8.04724	7.88082	7.95626	8.83328	8.78815	8.89787	8.20525	7.96144	8.83977	-	Ubiquitin-conjugating enzyme E2-17 kDa
transcript_19765	8.23146	7.30339	7.21934	9.23874	8.7332	8.80601	8.83852	8.05545	8.52249	7.58473	8.92598	8.47215	LRR1	Leucine-rich repeat protein 1
transcript_20114	7.97939	7.89862	6.89262	8.4773	8.20575	8.98504	8.45044	8.77148	9.26163	7.59021	8.55603	8.82785	CML36	Probable calcium-binding protein CML36
transcript_22809	8.67365	7.01815	6.76186	7.66931	7.50764	8.54624	9.86521	9.10861	9.75524	7.48455	7.90773	9.57635	TIF	Protein translation factor SUI1 homolog
transcript_21561	8.06907	7.53041	7.28771	8.28432	8.18406	8.22211	8.71284	9.32313	9.25897	7.62906	8.23017	9.09831	-	Cytochrome b-c1 complex subunit 7
transcript_20103	7.72249	7.40829	6.99302	8.72923	8.53015	9.16101	8.884	8.6236	8.81551	7.3746	8.8068	8.77437	RPL10AA	60S ribosomal protein L10a-1
transcript_16684	8.52732	7.68587	7.70471	8.04609	8.05526	7.83028	9.07598	8.77853	9.10993	7.97263	7.97721	8.98815	DNAJ1	DnaJ protein homolog
transcript_21266	7.80504	7.33806	6.89895	9.18098	8.5719	9.49083	8.62503	8.42964	8.44461	7.34735	9.08124	8.49976	RPS11	40S ribosomal protein S11
transcript_20356	8.35979	7.68648	7.65807	8.73111	8.18073	8.76854	8.74451	8.19404	8.44402	7.90145	8.56013	8.46086	Pdap1	28 kDa heat- and acid-stable phosphoprotein
transcript_20923	8.04521	7.43433	7.6923	8.55028	8.20465	8.72827	8.6129	8.51862	8.95522	7.72395	8.4944	8.69558	OEP163	Outer envelope pore protein 16-3, chloroplastic/mitochondrial
transcript_20268	8.136	7.67598	7.10175	8.9082	8.2383	9.05946	8.68934	8.44981	8.47778	7.63791	8.73532	8.53898	RPS9C	40S ribosomal protein S9-2
transcript_20457	7.6288	7.46964	6.76041	8.93621	8.57958	9.3847	8.91266	8.42049	8.60501	7.28628	8.96683	8.64605	-	60S ribosomal protein L13-2
transcript_24051	8.55186	7.62392	7.59663	8.20417	8.34726	8.21426	8.41607	8.96438	8.6077	7.92414	8.25523	8.66272	-	-
transcript_22680	8.59624	7.33333	7.30122	8.74973	8.12451	9.00218	8.67672	8.23758	8.47546	7.74359	8.62547	8.46325	HSC80	Heat shock cognate protein 80
transcript_19508	7.35369	7.1597	7.0129	8.77204	8.41284	8.98933	8.88939	8.76293	9.09234	7.17543	8.72473	8.91488	cyc07	40S ribosomal protein S3a
transcript_17553	8.24842	7.95786	7.64549	8.39376	8.98533	7.99434	8.57293	8.21247	8.39916	7.95059	8.45781	8.39485	-	Cysteine synthase
transcript_19589	7.97753	7.66486	7.90191	8.66879	7.94468	8.49714	8.5948	8.38962	8.73724	7.8481	8.3702	8.57389	LFG5	BI1-like protein
transcript_23072	8.31178	8.40042	7.63683	8.95019	9.31975	9.01	7.8022	7.80489	7.13766	8.11634	9.09332	7.58159	-	Histone H4
transcript_21306	7.86464	7.22346	6.79393	9.08191	8.67132	9.45622	8.4001	8.48615	8.38022	7.29401	9.06982	8.42216	RPL18B	60S ribosomal protein L18-2
transcript_20236	7.55	7.42817	6.73873	8.78976	8.48638	9.29971	8.60672	8.77159	8.66519	7.23896	8.85862	8.68116	RPL6	60S ribosomal protein L6
transcript_20792	9.66691	7.4755	7.8221	7.82619	7.69221	8.29136	8.93878	7.92863	8.68797	8.3215	7.93659	8.51846	-	Remorin
transcript_19191	8.4744	7.84632	7.91248	8.37824	7.72722	7.82268	8.4396	8.44977	9.25146	8.07774	7.97605	8.71361	ATI2	ATG8-interacting protein 2
transcript_17221	7.36588	7.85416	6.93329	8.35977	8.84363	8.79412	8.82935	8.50084	8.79904	7.38444	8.66584	8.70974	UBQ10	Polyubiquitin 10
transcript_23665	7.45781	7.60977	7.4952	8.35206	8.42567	8.87776	8.17911	8.78935	9.06305	7.52092	8.55183	8.67717	-	-
transcript_21888	8.17582	6.89937	7.77795	10.1364	8.63178	10.392	7.68954	7.23028	7.27978	7.61771	9.72006	7.39987	-	-
transcript_21862	9.79977	7.55211	6.84839	8.33198	8.63177	8.80734	8.18551	7.82521	8.19986	8.06676	8.59037	8.07019	-	-
transcript_20515	7.59209	7.30473	6.75236	8.62249	8.39761	8.94464	8.9825	8.6618	8.91098	7.21639	8.65491	8.85176	RPL19B	60S ribosomal protein L19-2
transcript_24169	7.50394	8.27669	8.12744	9.0547	7.7504	7.83452	7.77864	8.89572	8.92612	7.96936	8.21321	8.5335	-	-
transcript_20186	7.62133	7.15986	6.98725	8.57648	8.14375	9.10534	8.79313	8.65073	9.07745	7.25615	8.60852	8.84044	RPL6	60S ribosomal protein L6
transcript_20645	8.06588	7.44501	7.78664	8.41791	8.31965	8.23495	8.59488	8.54644	8.67491	7.76584	8.32417	8.60541	UBC2	Ubiquitin-conjugating enzyme E2 2
transcript_22366	7.45937	7.60704	6.74219	8.84262	8.59139	9.37229	8.5336	8.4623	8.45285	7.26953	8.93543	8.48291	RPS20B	40S ribosomal protein S20-2
transcript_20174	8.21315	7.61923	7.24626	8.39511	8.00241	8.29443	8.71682	8.66462	8.86086	7.69288	8.23065	8.74743	NRPB5A	DNA-directed RNA polymerases II and IV subunit 5A
transcript_21901	7.93432	7.9082	7.75118	8.7869	9.10291	9.2532	8.06143	7.4252	7.76299	7.86456	9.04767	7.74987	-	Probable histone H2B.1
transcript_22186	7.9792	7.7063	7.51113	8.93891	9.059	8.89775	8.29506	7.69787	7.89711	7.73221	8.96522	7.96335	-	Histone H3.3
transcript_23359	7.66356	7.015	6.23171	9.28476	8.52322	9.79491	8.88094	8.24453	8.33706	6.97009	9.20096	8.48751	RPS3A	40S ribosomal protein S3-1
transcript_19922	8.17999	7.99987	7.04805	7.89156	7.7211	8.46555	8.7123	8.93747	9.01548	7.74264	8.02607	8.88842	Os07g0662500	Elongation factor 1-beta
transcript_22428	6.16911	8.924	6.23617	9.05106	9.36449	9.83278	6.59073	9.2511	8.54667	7.10976	9.41611	8.1295	KRP1	Calcium-binding protein KRP1
transcript_20157	8.64839	7.09876	8.64386	8.84786	8.18646	9.31311	8.80251	6.83219	7.57478	8.13034	8.78247	7.73649	-	-
transcript_22148	8.14097	8.6383	8.04756	7.94095	7.96938	8.02043	8.52984	8.45064	8.20336	8.27561	7.97692	8.39461	MBF1B	Multiprotein-bridging factor 1b
transcript_18809	9.16273	5.34414	6.03257	8.75625	8.58367	9.21188	9.53998	8.00545	9.26075	6.84648	8.8506	8.93539	ECPP44	Phosphoprotein ECPP44
transcript_21408	7.79214	7.23941	7.47367	7.81785	8.28163	7.86774	8.87817	9.09996	9.33558	7.50174	7.98907	9.10457	UEV1D	Ubiquitin-conjugating enzyme E2 variant 1D
transcript_22854	8.08897	6.99103	7.82163	9.12083	7.98505	8.89295	8.27305	8.13599	8.45798	7.63388	8.66628	8.28901	-	Cysteine proteinase inhibitor
transcript_22340	7.7948	7.76879	6.56421	8.77796	8.35974	9.26302	8.43681	8.36781	8.43043	7.37593	8.80024	8.41168	RPL23A	60S ribosomal protein L23
transcript_20740	9.52391	9.30921	7.38968	8.84229	9.89558	8.02832	5.71686	9.19543	5.85223	8.74093	8.92207	6.92151	ERF106	Ethylene-responsive transcription factor ERF106
transcript_22249	7.38048	7.382	6.73332	8.89226	8.38224	9.26609	8.47162	8.41793	8.81684	7.16527	8.84686	8.5688	RPL32A	60S ribosomal protein L32-1
transcript_21226	8.12328	7.895	6.41498	8.57275	9.666	9.33924	6.98394	8.39597	8.3197	7.47775	9.19266	7.89987	HIPP16	Heavy metal-associated isoprenylated plant protein 16
transcript_23493	7.24516	6.99621	6.50845	9.07243	8.5002	9.33717	8.44347	8.67497	8.92451	6.91661	8.96993	8.68098	RPS29	40S ribosomal protein S29
transcript_23884	7.92437	7.57866	7.69221	8.965	8.2887	9.08377	8.1618	7.80829	8.17352	7.73175	8.77916	8.04787	PR4	Wound-induced basic protein
transcript_21565	7.61729	7.30793	6.93695	8.4632	8.62894	8.70631	8.34088	8.99838	8.61654	7.28739	8.59948	8.65193	-	Cytochrome b5
transcript_20387	7.93111	7.57773	6.79313	8.15188	7.85467	8.544	8.58719	9.03531	9.13155	7.43399	8.18352	8.91802	Os07g0662500	Elongation factor 1-beta
transcript_23410	7.35896	7.10851	6.25651	8.94012	8.41738	9.17024	8.51681	8.84461	8.9832	6.90799	8.84258	8.78154	RPS29	40S ribosomal protein S29
transcript_20729	8.88999	8.01994	8.19408	8.26632	8.38925	8.26034	8.37999	7.2868	7.88609	8.368	8.3053	7.85096	-	HMG1/2-like protein
transcript_22855	8.36544	7.74649	7.32965	8.50188	8.01703	7.41862	8.99515	8.58698	8.60325	7.81386	7.97918	8.72846	-	-
transcript_16992	10.2046	8.47368	8.89047	8.30301	6.55985	8.44753	8.67401	6.37406	7.63681	9.18957	7.77013	7.56163	At4g27520	Early nodulin-like protein 2
transcript_18458	8.90801	8.30169	8.14572	7.46296	7.15695	7.4295	8.52871	8.69762	8.86704	8.45181	7.34981	8.69779	CPP1	Protein CHAPERONE-LIKE PROTEIN OF POR1, chloroplastic
transcript_13417	8.06865	8.16305	8.30769	7.62515	8.6261	7.41669	8.04183	9.0497	8.19527	8.17979	7.88931	8.42893	VTC2	GDP-L-galactose phosphorylase 1
transcript_19769	8.33173	7.34144	7.42298	8.54232	8.31203	8.092	8.49972	8.32675	8.6205	7.69872	8.31545	8.48232	MSBP2	Membrane steroid-binding protein 2
transcript_21670	7.69758	7.52386	6.80562	8.42686	8.18552	8.84339	8.53009	8.73691	8.70359	7.34235	8.48526	8.65686	RPL23	60S ribosomal protein L23
transcript_19009	6.6453	8.66877	7.16641	9.01447	8.60252	9.31054	7.83931	8.04422	8.15576	7.49349	8.97584	8.0131	GGCT2;1	Gamma-glutamylcyclotransferase 2-1
transcript_22976	7.42816	7.26031	6.90883	8.87913	8.1566	9.53136	8.41586	8.24317	8.61566	7.1991	8.8557	8.4249	RPS29	40S ribosomal protein S29
transcript_21671	8.383	6.76082	6.81974	8.98528	8.913	9.11732	8.11487	8.1734	8.13779	7.32119	9.0052	8.14202	-	Thioredoxin H-type 1
transcript_23120	7.70587	7.76205	7.04802	8.73102	8.16663	9.06054	8.06132	8.4159	8.45226	7.50532	8.65273	8.30983	S1FA	DNA-binding protein S1FA
transcript_22094	8.52237	7.40186	8.39375	7.25767	6.36876	6.63147	9.53673	9.3109	9.95642	8.106	6.75263	9.60135	PLAT1	PLAT domain-containing protein 1
transcript_20406	7.92682	7.44313	6.93031	8.58867	8.38955	8.77841	8.46472	8.40652	8.33193	7.43342	8.58554	8.40106	RPL15	60S ribosomal protein L15
transcript_21571	8.00904	7.18169	7.18569	8.44079	8.52284	8.60583	8.58129	8.09822	8.62564	7.4588	8.52315	8.43505	SKP1A	SKP1-like protein 1A
transcript_19190	7.29147	6.57776	7.17841	7.97322	8.19198	8.63755	8.88404	8.83741	9.65785	7.01588	8.26758	9.12644	-	14-3-3-like protein C
transcript_23283	8.12724	7.77925	7.62624	8.57546	7.81955	8.50785	8.87488	7.7398	8.13676	7.84424	8.30095	8.25048	-	-
transcript_21341	7.6671	7.195	6.61874	8.78072	8.34306	9.20069	8.48636	8.42697	8.46647	7.16028	8.77482	8.45993	RPL28A	60S ribosomal protein L28-1
transcript_19242	8.05038	7.34747	7.48488	8.26773	8.04332	8.07972	8.57517	8.48245	8.82035	7.62758	8.13026	8.62599	cwc15-a	Protein CWC15 homolog A
transcript_18959	8.43553	7.8202	7.1244	8.28443	8.05824	7.81873	8.14784	8.85463	8.60119	7.79338	8.0538	8.53455	SAP5	Zinc finger A20 and AN1 domain-containing stress-associated protein 5
transcript_22324	12.31	12.3686	12.4777	3.04705	2.82215	1.56748	9.40547	9.34626	9.78278	12.3854	2.47889	9.5115	PSBR	Photosystem II 10 kDa polypeptide, chloroplastic
transcript_23575	7.47726	7.29846	6.68485	9.10238	8.4515	9.51765	8.15548	8.02262	8.39637	7.15352	9.02384	8.19149	RPS30A	40S ribosomal protein S30
transcript_21060	7.94586	8.39694	7.24176	7.86182	8.26915	8.15401	8.27913	8.713	8.21571	7.86152	8.09499	8.40261	ACP1	Acyl carrier protein 1, chloroplastic
transcript_23544	5.82395	7.4636	6.21035	8.50147	8.04527	9.39055	8.72523	9.41369	9.4823	6.4993	8.64576	9.20707	-	-
transcript_16448	8.33524	7.53207	7.07464	7.90097	7.53749	8.11568	8.81838	8.74513	8.95921	7.64732	7.85138	8.84091	Os02g0220600	Elongation factor 1-gamma 1
transcript_15935	7.91192	7.85056	7.06379	7.62754	7.94789	7.99363	8.93133	8.79509	8.8955	7.60876	7.85635	8.87397	RBP47	Polyadenylate-binding protein RBP47
transcript_20895	7.45272	7.00031	6.95049	8.4103	8.48574	8.49203	8.51927	8.67971	8.97041	7.13451	8.46269	8.72313	UEV1D	Ubiquitin-conjugating enzyme E2 variant 1D
transcript_16704	7.29167	7.57959	7.10232	8.06779	8.95206	7.90348	8.65136	8.68407	8.72831	7.32452	8.30778	8.68791	Ubc	Polyubiquitin-C
transcript_18534	8.44071	7.1402	7.98108	8.24959	8.50493	8.0808	8.79389	7.81085	7.95681	7.85399	8.27844	8.18719	-	Histone H1
transcript_19653	7.6513	7.73665	7.87067	8.22432	8.40251	8.53043	8.14228	8.27112	8.1206	7.75288	8.38576	8.178	TPIP1	Triosephosphate isomerase, cytosolic
transcript_15265	8.9861	7.48014	8.34854	8.12392	7.52403	6.9502	9.09409	7.86352	8.56781	8.27159	7.53272	8.50847	APA1	Aspartic proteinase A1
transcript_21276	8.76929	6.64835	6.74158	7.85159	8.66408	8.83968	8.98397	7.79927	8.63488	7.38641	8.45178	8.4727	CALM1	Calmodulin
transcript_20580	8.89321	8.4875	6.1982	8.43771	9.7679	8.62293	6.60421	8.70442	7.2117	7.85964	8.94285	7.50678	NRP1	Nodulin-related protein 1
transcript_21392	7.86957	7.73863	5.64651	7.63382	8.02547	9.16219	8.54144	9.31023	8.99801	7.0849	8.27383	8.94989	MGS1	Pollen-specific protein C13
transcript_19472	8.27266	6.9204	7.72277	8.32279	7.88083	8.68064	8.89996	8.31538	7.88215	7.63861	8.29475	8.36583	-	-
transcript_22440	7.62941	7.66785	6.76414	8.2599	7.7874	8.79228	8.47586	8.72339	8.7855	7.3538	8.27986	8.66158	RPS19C	40S ribosomal protein S19-3
transcript_23540	7.85616	7.33581	8.13124	8.6039	7.71623	9.20018	8.46648	7.70364	7.86925	7.7744	8.50677	8.01312	-	-
transcript_14792	8.1057	8.14752	7.68411	6.94829	7.59648	6.14753	9.49152	9.30714	9.42214	7.97911	6.89743	9.40693	CAT-1	Catalase isozyme 1
transcript_22048	7.4176	6.97947	6.58463	8.93062	8.50464	9.30578	8.48915	8.32328	8.30972	6.9939	8.91368	8.37405	RPS23	40S ribosomal protein S23
transcript_18807	6.88121	6.85825	6.07606	8.48334	7.91742	9.03334	8.9961	9.34058	9.25408	6.60517	8.47803	9.19692	RPS4	40S ribosomal protein S4
transcript_16560	8.42663	7.76178	7.5053	8.09587	7.56865	8.02197	8.57081	8.27623	8.60165	7.89791	7.89549	8.4829	DJA6	Chaperone protein dnaJ A6
transcript_17649	8.0951	7.58753	8.2701	7.83186	7.73628	7.83815	8.54872	8.31734	8.5197	7.98424	7.80209	8.46192	MD1	Malate dehydrogenase
transcript_18277	7.18284	8.08437	5.32713	8.67481	10.0072	9.19906	7.37059	8.87111	7.99928	6.86478	9.29369	8.08033	SYP121	Syntaxin-121
transcript_21987	8.09319	6.55594	7.71274	9.58224	8.7276	9.8977	7.72306	7.15697	7.12436	7.45396	9.40251	7.3348	-	-
transcript_21466	7.48636	7.34589	6.68874	8.57564	7.87343	8.70652	8.55504	8.70445	8.63521	7.17366	8.3852	8.63157	RPL12	60S ribosomal protein L12
transcript_16764	7.82956	7.7403	7.02332	7.51731	7.90292	7.99571	8.85398	8.76939	8.93441	7.53106	7.80531	8.85259	RBP45	Polyadenylate-binding protein RBP45
transcript_16649	7.69384	7.28352	6.88472	8.18562	7.7788	8.60736	8.62728	8.62373	8.86566	7.28736	8.19059	8.70555	ANT1	ADP,ATP carrier protein, mitochondrial (Fragment)
transcript_20615	7.46513	7.23483	6.49968	8.66581	8.20612	9.1331	8.43669	8.39715	8.49934	7.06655	8.66834	8.44439	RPS10A	40S ribosomal protein S10-1
transcript_22215	8.9919	7.29598	6.33986	8.25333	8.75609	8.82252	8.10427	7.89934	8.07146	7.54258	8.61065	8.02502	-	-
transcript_18527	9.02811	5.1752	5.98314	8.40006	8.5028	8.77578	9.34413	8.10369	9.21546	6.72882	8.55954	8.88776	ECPP44	Phosphoprotein ECPP44
transcript_17775	7.81726	7.50553	6.91279	7.93493	7.3558	7.8694	9.14192	8.97109	9.01384	7.41186	7.72004	9.04228	DRB1	Double-stranded RNA-binding protein 1
transcript_22054	7.17405	7.18452	6.49629	8.82485	8.52753	9.34104	8.12133	8.39851	8.43048	6.95162	8.89781	8.31677	-	60S acidic ribosomal protein P2
transcript_23350	8.81266	7.50747	7.96503	8.73279	7.00745	8.64357	8.33311	7.39829	8.09716	8.09505	8.12794	7.94285	-	-
transcript_21893	7.27115	8.09514	6.12013	11.6374	9.28901	9.12398	7.57366	7.18987	6.19378	7.16214	10.0168	6.98577	AP24	Osmotin
transcript_19831	8.42173	8.28129	5.72162	9.24512	9.52225	9.54396	6.53752	8.11248	7.10259	7.47488	9.43711	7.25086	CAMBP25	Calmodulin-binding protein 25
transcript_23753	7.58046	7.30718	7.34259	8.31663	8.5011	8.50336	8.42171	8.18674	8.31656	7.41008	8.44036	8.30834	pgdP	6-phosphogluconate dehydrogenase, decarboxylating 2, chloroplastic
transcript_19262	8.14563	6.49551	6.85828	8.99664	8.79245	8.95433	8.56007	7.52208	8.14691	7.16647	8.91447	8.07635	APX2	L-ascorbate peroxidase 2, cytosolic
transcript_21335	8.01845	6.97485	7.23362	8.01172	7.9435	8.08355	8.88932	8.47964	8.82836	7.40897	8.01293	8.73244	-	Eukaryotic translation initiation factor 1A
transcript_22095	7.23485	7.39121	6.60614	8.60503	8.04213	9.07822	8.35744	8.52992	8.60426	7.0774	8.57513	8.49721	RPS19C	40S ribosomal protein S19-3
transcript_22446	7.01027	7.18821	6.43378	8.78739	8.31813	9.34172	8.352	8.41175	8.60576	6.87742	8.81575	8.4565	RPL44	60S ribosomal protein L44
transcript_21763	7.82378	6.33987	7.2669	9.41027	8.49622	10.1559	7.99813	7.2953	7.63159	7.14352	9.35413	7.64168	-	-
transcript_22792	9.4571	8.41606	6.3262	9.67519	8.228	10.161	7.95269	5.09887	7.08804	8.06645	9.35473	6.7132	HSC80	Heat shock cognate protein 80
transcript_23384	8.46757	6.83406	8.62457	8.77058	7.90404	9.42761	8.40016	6.46933	7.44776	7.9754	8.70074	7.43908	-	-
transcript_17043	7.88841	7.39143	7.73515	8.1676	7.79066	8.2141	8.54643	7.88621	8.71373	7.67166	8.05746	8.38212	UBQ10	Polyubiquitin 10
transcript_18033	8.29809	7.51883	8.5867	8.2494	7.49541	7.14084	8.82692	7.29985	8.89109	8.13454	7.62855	8.33929	CCP1	Cysteine proteinase 1
transcript_17866	7.05536	6.00832	6.3223	8.9145	7.84644	9.67689	9.34587	7.22003	9.90175	6.46199	8.81261	8.82255	UXS6	UDP-glucuronic acid decarboxylase 6
transcript_23559	7.51147	7.15899	6.70691	8.49798	8.15031	9.13487	8.1155	8.44503	8.53838	7.12579	8.59439	8.3663	RPS28	40S ribosomal protein S28
transcript_23145	7.28655	7.04021	6.67877	8.84682	8.54185	9.1371	7.85237	8.18932	8.62311	7.00184	8.84192	8.2216	NRPB12	DNA-directed RNA polymerases II, IV and V subunit 12
transcript_14640	7.585	6.42794	5.78501	9.14249	8.75952	8.57885	9.1767	8.57684	8.1378	6.59932	8.82695	8.63045	SAMDC1	S-adenosylmethionine decarboxylase proenzyme
transcript_16154	8.35177	7.382	7.40999	7.73862	7.78023	7.41935	8.43421	8.68904	8.8654	7.71458	7.64607	8.66289	LDJ2	DnaJ protein homolog 2
transcript_21828	6.96343	6.55207	6.035	8.90961	8.44637	9.13795	8.33872	8.75386	8.90588	6.51683	8.83131	8.66615	RPL27	60S ribosomal protein L27
transcript_20839	8.98036	8.51269	8.14076	7.80607	8.47508	7.8454	7.55055	7.30888	7.39443	8.5446	8.04219	7.41795	-	Histone H2A
transcript_18117	7.54322	6.89242	6.62591	8.60709	8.25922	8.68708	8.68803	8.29341	8.39284	7.02052	8.5178	8.45809	RPL5	60S ribosomal protein L5
transcript_15812	7.79707	7.17294	6.73197	7.4073	8.46361	8.46881	8.38743	8.79632	8.76222	7.23399	8.11324	8.64866	AXS2	UDP-D-apiose/UDP-D-xylose synthase 2
transcript_20784	9.12657	8.28613	5.04467	9.39911	9.60016	9.65566	5.78154	9.18715	5.90603	7.48579	9.55164	6.95824	-	-
transcript_14844	7.65427	8.76569	6.68184	6.33068	8.32645	7.66211	8.69729	9.18902	8.63784	7.7006	7.43975	8.84138	CYP71D20	5-epiaristolochene 1,3-dihydroxylase
transcript_20303	8.07516	7.15763	7.57408	8.32879	8.10297	8.2651	8.4017	7.88387	8.14586	7.60229	8.23229	8.14381	RSZ22A	Serine/arginine-rich splicing factor RSZ22A
transcript_23002	7.47649	7.64972	6.41609	8.3499	8.03738	8.98635	8.0796	8.36729	8.56419	7.18077	8.45788	8.33703	RPS21	40S ribosomal protein S21
transcript_21467	7.2232	6.96731	6.57233	8.71021	8.35756	9.31642	8.36165	8.1691	8.24263	6.92095	8.79473	8.25779	RPS12	40S ribosomal protein S12
transcript_19185	8.41021	8.03482	7.76208	6.43495	7.4128	5.88375	9.42778	9.06192	9.43394	8.06904	6.57717	9.30788	PCAP1	Plasma membrane-associated cation-binding protein 1
transcript_16262	7.7641	7.26278	7.26602	7.9166	7.71657	7.92628	8.48728	8.56542	8.95474	7.43097	7.85315	8.66915	-	Serine/threonine-protein phosphatase PP2A catalytic subunit
transcript_22062	8.53267	8.09759	7.94043	7.86899	8.34769	6.28013	7.34973	10.2754	7.13862	8.19023	7.49894	8.25457	SN2	Snakin-2
transcript_18950	7.32896	7.0659	6.60596	8.29327	8.09954	8.63566	8.51952	8.49489	8.77935	7.00027	8.34283	8.59792	RPS4	40S ribosomal protein S4
transcript_20634	13.3147	13.8356	14.2793	0	0	0	9.48765	10.7644	10.1071	13.8099	0	10.1197	-	Ribulose bisphosphate carboxylase small chain S41, chloroplastic
transcript_18043	7.7073	7.3111	6.05545	8.58376	9.00243	8.55829	7.76142	8.54577	8.22695	7.02462	8.71482	8.17805	-	-
transcript_22044	7.97772	7.4303	7.73317	8.52828	7.39918	8.62222	8.305	7.3698	8.38656	7.71373	8.18323	8.02045	UBQ11	Polyubiquitin 11
transcript_18469	7.70324	7.2846	6.57512	8.19606	8.07639	8.50094	8.51603	8.42394	8.47156	7.18765	8.2578	8.47051	RPL5	60S ribosomal protein L5
transcript_23351	8.52587	6.32348	6.94872	8.5137	7.96965	8.97759	8.69155	7.29	8.50206	7.26602	8.48698	8.1612	ECPP44	Phosphoprotein ECPP44
transcript_17710	8.36563	8.01398	8.1691	7.71535	7.19658	7.49492	8.41398	7.94144	8.38739	8.1829	7.46895	8.2476	AKR2B	Ankyrin repeat domain-containing protein 2B
transcript_21304	7.90908	7.07061	6.6179	8.6164	8.17894	8.79505	8.31748	8.04607	8.13746	7.1992	8.53013	8.167	RPS18A	40S ribosomal protein S18
transcript_22339	8.47269	7.96415	8.09966	6.10989	6.21139	7.88136	8.32157	8.78181	9.83972	8.17883	6.73421	8.98103	SP1L1	Protein SPIRAL1-like 1
transcript_18089	6.16518	7.69197	6.59669	8.85136	10.4491	8.01729	7.00252	9.38146	7.50324	6.81795	9.10593	7.96241	PIP2-4	Aquaporin PIP2-4
transcript_23707	7.74252	8.35221	8.04868	7.75806	7.60719	8.78546	7.86904	7.66707	7.82203	8.0478	8.05024	7.78604	RPS30A	40S ribosomal protein S30
transcript_23034	6.01428	7.26865	6.00703	9.0216	7.36047	9.68433	8.53416	7.9137	9.82146	6.42999	8.6888	8.75644	-	-
transcript_17837	7.56233	7.17945	7.67397	8.34429	7.4378	8.64784	8.76564	7.26735	8.74626	7.47192	8.14331	8.25975	PER42	Peroxidase 42
transcript_15957	7.75856	7.54357	6.68231	7.27708	7.83309	7.82863	8.89214	8.79767	8.97363	7.32815	7.64627	8.88781	RBP47	Polyadenylate-binding protein RBP47
transcript_23400	6.71043	9.09606	7.36069	7.93817	9.12121	7.63012	6.2317	9.43594	8.0171	7.72239	8.22983	7.89491	-	-
transcript_22676	8.62463	7.84339	8.06513	8.68745	7.80769	8.23452	7.45441	7.0604	7.7601	8.17772	8.24322	7.42497	-	Metallothionein-like protein type 2
transcript_24161	8.06764	8.04472	7.27716	8.98074	8.02815	7.99132	7.14293	8.24222	7.75017	7.7965	8.3334	7.71177	-	-
transcript_19694	7.99544	8.87502	8.29098	6.39687	8.30536	7.64478	7.43575	8.68159	7.88443	8.38714	7.449	8.00059	-	-
transcript_22374	5.83323	5.06789	3.25006	8.70566	7.55849	9.68869	11.2057	8.99487	11.0875	4.71706	8.65095	10.4294	-	-
transcript_20280	7.50647	7.84543	7.75526	7.94709	7.61849	7.20281	8.22661	8.44302	8.83875	7.70239	7.58946	8.5028	-	Auxin-repressed 12.5 kDa protein
transcript_16245	8.17759	7.71588	6.80759	7.81911	7.51982	8.07439	8.45015	8.39949	8.41165	7.56702	7.80444	8.42043	Os02g0220600	Elongation factor 1-gamma 1
transcript_19285	7.15641	6.49447	6.76947	8.45081	7.70305	9.00373	8.352	8.46193	8.91107	6.80678	8.38586	8.575	RAN-A1	GTP-binding nuclear protein Ran-A1
transcript_19810	7.58051	8.08175	8.61376	7.82099	7.16487	7.76581	8.39316	6.98552	8.89246	8.092	7.58389	8.09038	-	Remorin
transcript_22840	7.6774	7.01044	6.43604	8.50822	8.21469	9.05499	8.01519	8.17699	8.17949	7.0413	8.59264	8.12389	RPP3B	60S acidic ribosomal protein P3-2
transcript_19724	7.20164	7.21163	6.67157	8.19935	7.77417	8.35232	8.46393	8.71252	8.68594	7.02828	8.10862	8.62079	RPL7C	60S ribosomal protein L7-3
transcript_22212	7.49211	7.44959	6.62544	8.2663	7.8741	8.77117	7.96491	8.42789	8.40057	7.18905	8.30386	8.26446	RPS26A	40S ribosomal protein S26-1
transcript_22528	7.29918	7.18838	6.42892	8.61234	8.32776	9.22406	8.13826	8.00063	8.02232	6.97216	8.72139	8.05373	RPL30	60S ribosomal protein L30
transcript_20993	7.11013	6.98769	7.22371	7.80488	7.84619	8.39977	8.14972	8.61178	9.0535	7.10718	8.01694	8.605	-	Profilin-1
transcript_23468	8.39441	7.65734	8.07773	7.61158	9.51312	8.19072	6.44383	8.51595	6.78204	8.04316	8.43847	7.24727	-	Metallothionein-like protein type 2
transcript_15456	8.33184	8.38285	9.20598	6.72422	6.0426	6.02592	9.55082	7.09816	9.80939	8.64022	6.26425	8.81945	RD21A	Cysteine proteinase RD21A
transcript_13928	8.57087	7.59148	7.30086	7.51323	7.66169	7.90713	8.32282	8.0717	8.2199	7.82107	7.69401	8.20481	HSC-2	Heat shock cognate 70 kDa protein 2
transcript_22931	7.237	7.05547	6.69006	8.88361	8.42826	9.32052	7.88927	7.86375	7.77541	6.99418	8.87746	7.84281	RPS30A	40S ribosomal protein S30
transcript_19125	8.00289	7.15924	6.97357	8.55277	7.89969	8.07169	8.12374	8.13808	8.21063	7.37857	8.17472	8.15748	RABD2A	Ras-related protein RABD2a
transcript_17720	8.22855	7.55017	7.13056	7.49127	7.71989	7.41584	8.39167	8.57791	8.60283	7.63643	7.54233	8.52414	-	B2 protein
transcript_12030	8.33579	7.91685	7.72278	9.17507	8.21907	9.10985	6.416	7.53653	6.62665	7.99181	8.83466	6.85973	-	Uncharacterized protein ORF91
transcript_19685	7.44976	6.85876	6.56196	8.37987	7.89146	8.39449	8.48764	8.41572	8.61787	6.95682	8.22194	8.50708	rps6	40S ribosomal protein S6
transcript_20929	7.60968	7.22438	6.89217	8.09349	8.19582	8.13184	7.98055	8.40256	8.50205	7.24208	8.14039	8.29505	-	Ubiquitin-conjugating enzyme E2-17 kDa
transcript_20107	8.27703	7.42588	6.71724	8.01055	8.78314	8.1535	7.67323	8.22412	7.74492	7.47338	8.31573	7.88076	CHMP1	ESCRT-related protein CHMP1
transcript_19414	7.84123	6.57131	7.51125	8.50162	6.71405	8.14212	8.95383	7.32878	9.42434	7.30793	7.78593	8.56899	At1g67360	REF/SRPP-like protein At1g67360
transcript_22302	7.62989	6.67192	6.67956	8.65397	7.93439	8.59097	8.39946	7.92646	8.477	6.99379	8.39311	8.26764	MBS1	Protein METHYLENE BLUE SENSITIVITY 1
transcript_22611	7.39771	7.0066	6.23229	8.70366	8.1256	8.9939	8.31304	8.12578	8.05807	6.87887	8.60772	8.16563	RPL37C	60S ribosomal protein L37-3
transcript_20341	7.76925	7.1189	6.81912	8.12639	7.83132	8.23562	8.18493	8.29961	8.56256	7.23576	8.06444	8.34903	NRPB6A	DNA-directed RNA polymerases II, IV and V subunit 6A
transcript_16124	6.31907	8.19862	6.97079	7.36483	7.80755	8.51005	7.92933	9.20448	8.63809	7.16283	7.89414	8.59063	-	Tubulin alpha-4 chain
transcript_20324	7.06168	6.80208	6.67467	8.40048	7.88689	8.62434	8.56237	8.26211	8.65035	6.84614	8.3039	8.49161	ARF	ADP-ribosylation factor 2
transcript_15016	7.82444	7.97102	7.41197	6.96627	7.47403	5.83621	9.18859	9.07019	9.17276	7.73581	6.75884	9.14385	CAT-1	Catalase isozyme 1
transcript_18497	7.53574	7.32533	6.45632	8.39251	7.88646	8.01044	8.45214	8.58779	8.24229	7.1058	8.09647	8.42741	IPI2	Isopentenyl-diphosphate Delta-isomerase II
transcript_22389	7.16544	7.12626	6.36895	8.57694	8.25614	9.07644	7.87094	8.26371	8.17201	6.88689	8.63651	8.10222	RPL26A	60S ribosomal protein L26-1
transcript_20096	7.14259	7.20697	6.48766	7.74561	7.28221	8.20159	8.67077	9.05483	9.07481	6.94574	7.74314	8.93347	pno1	RNA-binding protein pno1
transcript_23524	8.05886	7.60023	7.73242	7.30876	7.40429	7.4508	8.57072	8.15542	8.56359	7.79717	7.38795	8.42991	-	3-oxo-Delta(4,5)-steroid 5-beta-reductase
transcript_21351	6.91676	6.97992	6.40023	7.7633	8.29314	8.28455	8.35595	9.08572	8.75894	6.76564	8.11366	8.73354	UBC9	SUMO-conjugating enzyme UBC9
transcript_21970	7.2955	7.10474	7.3401	7.54426	7.94309	8.05283	7.98714	8.71548	8.83732	7.24678	7.84673	8.51331	-	Profilin-1
transcript_20530	8.58548	7.14814	6.24922	8.34245	8.87093	8.37354	7.27855	7.81374	8.15119	7.32762	8.52897	7.74782	PRA1F2	PRA1 family protein F2
transcript_22152	7.49995	7.09821	6.49976	8.45474	8.15657	8.95505	7.86335	8.11093	8.17277	7.03264	8.52212	8.04902	RPS16	40S ribosomal protein S16
transcript_21262	12.8879	14.2821	14.2865	0	0	0	9.83208	9.83308	9.68276	13.8188	0	9.78264	RBCS	Ribulose bisphosphate carboxylase small chain, chloroplastic
transcript_20748	8.11589	7.35713	7.232	7.82221	7.30663	7.92555	8.14028	8.31071	8.59034	7.56834	7.6848	8.34711	ADF2	Actin-depolymerizing factor 2
transcript_23257	7.72561	6.90268	7.09256	8.51429	7.93141	8.61906	8.01849	7.96506	8.02893	7.24028	8.35492	8.00416	At2g23090	Uncharacterized protein At2g23090
transcript_18052	8.05347	7.48253	6.91483	7.86689	7.68683	7.80233	8.29447	8.26593	8.41475	7.48361	7.78535	8.32505	-	B2 protein
transcript_23586	7.24514	6.80271	6.04421	9.04661	8.1398	9.36734	8.44283	7.77637	7.9055	6.69735	8.85125	8.04157	RPS3C	40S ribosomal protein S3-3
transcript_21926	7.71072	7.0848	6.84616	8.5844	7.91528	8.29288	8.0583	7.96762	8.30921	7.21389	8.26419	8.11171	SELENOK	Selenoprotein K
transcript_22697	8.08308	7.24899	7.40331	7.66643	6.96166	7.33917	8.19742	8.85389	9.00973	7.57846	7.32242	8.68701	PH1	Pleckstrin homology domain-containing protein 1
transcript_23477	7.76141	7.47998	6.74318	7.89057	7.56187	8.21787	8.21711	8.24272	8.62993	7.32819	7.8901	8.36325	-	-
transcript_18264	8.08851	7.60185	8.35686	7.96382	7.52525	7.03143	8.42677	7.23234	8.5176	8.01574	7.50683	8.0589	RD19A	Cysteine protease RD19A
transcript_22645	6.78997	7.00319	6.22807	8.63442	8.15658	9.05881	8.04522	8.37058	8.43457	6.67375	8.6166	8.28345	RPL44	60S ribosomal protein L44
transcript_23148	7.27896	6.81067	6.53531	8.4883	8.09787	8.98797	8.08402	8.12888	8.30188	6.87498	8.52471	8.17159	RPS29	40S ribosomal protein S29
transcript_22269	7.02024	7.14247	6.25262	8.39512	7.86997	9.17137	8.01733	8.30659	8.52764	6.80511	8.47882	8.28386	RPL30	60S ribosomal protein L30
transcript_22390	8.05046	6.67205	6.14871	8.05526	8.36515	8.78003	8.35348	7.90421	8.37238	6.95707	8.40015	8.21002	CYTC1	Cytochrome c
transcript_21809	7.3245	6.73607	6.36493	8.5819	7.96991	8.7613	8.37052	8.1845	8.4001	6.8085	8.4377	8.31837	RPS12	40S ribosomal protein S12
transcript_19466	7.0962	6.94786	6.36199	8.60902	8.16125	8.91193	8.19212	8.21447	8.17906	6.80202	8.56073	8.19522	RPL18B	60S ribosomal protein L18-2
transcript_22264	7.85249	6.95169	6.93706	8.64495	7.56522	8.06644	8.46386	7.67129	8.49417	7.24708	8.0922	8.20978	SBT3.17	Subtilisin-like protease SBT3.17
transcript_16319	8.08351	7.40536	7.72016	7.4416	7.52674	7.45188	8.17839	8.36114	8.47759	7.73634	7.47341	8.33904	VHA-d2	V-type proton ATPase subunit d2
transcript_15545	8.40369	8.48814	7.76038	6.41929	7.51882	4.51092	9.3304	9.03031	9.17779	8.2174	6.14968	9.1795	CAT-1	Catalase isozyme 1
transcript_14975	8.04302	7.88056	7.84838	6.79892	8.79065	6.79182	7.83785	8.52565	8.11929	7.92399	7.46046	8.16093	SDC	Serine decarboxylase
transcript_16030	8.58355	6.99095	7.60782	7.67924	7.40748	6.75724	9.09214	7.97363	8.54056	7.72744	7.28132	8.53544	PED1	3-ketoacyl-CoA thiolase 2, peroxisomal
transcript_17557	7.43822	6.99765	7.60724	7.48385	7.29204	7.44022	8.78579	8.60651	8.96167	7.3477	7.40537	8.78466	GAPC	Glyceraldehyde-3-phosphate dehydrogenase, cytosolic
transcript_20090	7.90916	7.14854	7.10061	7.69142	7.29679	8.04494	8.20907	8.54871	8.66065	7.3861	7.67772	8.47281	EIF-5A2	Eukaryotic translation initiation factor 5A-2
transcript_17924	7.78414	8.23874	7.13834	8.7282	7.62054	7.44776	7.41381	8.53075	7.67074	7.7204	7.93217	7.87176	ART2	Putative uncharacterized protein ART2
transcript_23127	7.70053	6.95212	6.97242	8.7715	7.97798	8.61959	7.95836	7.5884	8.0157	7.20836	8.45635	7.85415	SUMO2	Small ubiquitin-related modifier 2
transcript_22975	7.97354	8.0112	7.50188	7.63409	7.17775	7.93291	7.84278	8.02413	8.43345	7.82887	7.58158	8.10012	Os03g0690000	Costars family protein
transcript_21395	8.15793	7.29532	7.30884	8.07023	7.6605	7.76162	7.93242	8.20241	8.13104	7.58737	7.83078	8.08863	RBG2	Glycine-rich RNA-binding protein 2, mitochondrial
transcript_20560	7.69944	7.27493	6.75095	8.21155	7.95609	8.65984	7.97112	7.80918	8.17945	7.24177	8.27583	7.98658	RPL10	60S ribosomal protein L10
transcript_21876	9.88424	7.08438	6.23462	7.78073	9.23655	8.47573	7.18039	7.73269	6.89688	7.73441	8.49767	7.26999	-	Desiccation protectant protein Lea14 homolog
transcript_23734	7.80942	8.4381	8.55402	7.8797	6.48201	6.57735	8.24843	8.04417	8.41904	8.26718	6.97969	8.23721	-	-
transcript_21525	8.10585	6.42666	7.87282	9.1341	8.41518	9.33741	7.28284	7.01396	6.84013	7.46844	8.96223	7.04564	-	-
transcript_21440	8.00337	6.66489	7.44858	8.03967	8.72079	8.0615	7.67957	7.83709	7.94888	7.37228	8.27399	7.82185	-	Thioredoxin H-type 1
transcript_16036	7.2868	6.66418	6.91297	7.97313	7.98221	7.93682	8.59578	8.29979	8.73511	6.95465	7.96405	8.54356	RPT1A	26S proteasome regulatory subunit 7 homolog A
transcript_22381	7.20988	6.6209	6.4561	8.72694	8.31773	9.09462	7.94575	7.91962	8.06723	6.76229	8.7131	7.97753	-	60S acidic ribosomal protein P2
transcript_19312	8.06933	7.55185	6.73159	8.19412	7.8043	7.64561	7.66796	8.47631	8.18002	7.45092	7.88134	8.1081	SAP5	Zinc finger A20 and AN1 domain-containing stress-associated protein 5
transcript_23077	6.80807	6.66314	6.3699	8.29506	8.24826	9.19338	8.17265	8.11187	8.44772	6.6137	8.5789	8.24408	RPL37A	60S ribosomal protein L37-1
transcript_21969	8.16814	6.6846	6.12746	7.99557	8.229	8.37548	7.83721	8.5321	8.3602	6.9934	8.20002	8.24317	ARF1	ADP-ribosylation factor 1
transcript_19117	7.0252	6.80446	6.44052	8.39725	8.03151	8.72206	8.40404	8.02796	8.43006	6.75673	8.3836	8.28736	cyc07	40S ribosomal protein S3a
transcript_22544	9.91131	6.62998	6.11839	8.07144	7.98382	8.60183	7.6712	7.55538	7.72687	7.55323	8.21903	7.65115	-	-
transcript_20991	9.29838	8.36537	6.55484	6.1656	9.0916	5.34065	8.52896	8.88661	8.03172	8.07286	6.86595	8.48243	PCR2	Protein PLANT CADMIUM RESISTANCE 2
transcript_22263	11.1458	12.0459	12.0211	3.39164	4.75847	0	8.87415	8.91978	9.10071	11.7376	2.7167	8.96488	psbW	Photosystem II reaction center W protein, chloroplastic
transcript_20760	7.55035	7.19357	7.1344	7.62627	6.70547	7.32071	8.51343	9.36607	8.84436	7.29277	7.21748	8.90795	-	21 kDa protein
transcript_21853	6.79431	7.0746	6.68386	8.6578	9.07446	9.124	7.65559	7.71594	7.46266	6.85092	8.95209	7.61139	HIS2B	Histone H2B
transcript_22671	9.86176	10.2252	9.61727	5.97942	5.79358	6.37407	7.40223	7.37471	7.60606	9.90139	6.04903	7.461	RPL31	50S ribosomal protein L31, chloroplastic
transcript_21813	7.37294	7.1929	6.61953	8.4341	7.96416	8.79963	7.77504	8.00554	8.04671	7.06179	8.39929	7.94243	RPS16	40S ribosomal protein S16
transcript_23382	7.06293	6.93357	6.46624	8.33837	8.08059	8.97055	8.10754	8.07499	8.16317	6.82091	8.46317	8.11523	RPL38A	60S ribosomal protein L38
transcript_20384	6.98698	6.81265	6.38047	8.42907	8.11592	9.02466	8.23346	8.04412	8.15717	6.7267	8.52322	8.14492	RPL15	60S ribosomal protein L15
transcript_19182	7.26355	6.29374	6.71577	8.4482	8.28282	8.8293	8.07339	8.23374	8.01519	6.75769	8.52011	8.10744	GRP-2	Glycine-rich protein 2
transcript_20155	7.64054	7.16226	6.40198	8.53375	7.78892	8.42783	8.20148	8.00944	7.94555	7.06826	8.25017	8.05216	RPS7	40S ribosomal protein S7
transcript_16187	7.19708	6.09104	6.60162	8.40507	8.13621	8.0802	8.46427	8.17054	8.90346	6.62991	8.20716	8.51276	ACT7	Actin-7
transcript_22437	7.03634	6.8118	6.48788	8.32965	8.16611	8.78913	8.15122	8.05762	8.21397	6.77867	8.42829	8.14094	RPL22B	60S ribosomal protein L22-2
transcript_16493	7.38469	7.29162	6.40624	7.94552	7.28746	8.27278	8.40653	8.45649	8.57885	7.02752	7.83526	8.48062	Os02g0220500	Elongation factor 1-gamma 2
transcript_20138	6.99898	6.9334	6.15532	8.54303	8.02483	9.03259	8.27695	8.03863	8.00216	6.6959	8.53348	8.10591	RPS8	40S ribosomal protein S8
transcript_20203	9.1312	6.57969	6.87104	8.22103	8.60625	8.67198	8.3667	6.02093	7.53467	7.52731	8.49975	7.30743	-	Probable phospholipid hydroperoxide glutathione peroxidase
transcript_20424	7.22605	6.87324	6.45591	8.06036	7.89913	8.66496	8.42077	8.10449	8.27796	6.85173	8.20815	8.26774	RPL19B	60S ribosomal protein L19-2
transcript_18480	8.84472	7.16579	5.45345	8.17714	9.24965	8.35285	6.65543	8.58166	7.50176	7.15465	8.59322	7.57962	HIDM	2-hydroxyisoflavanone dehydratase
transcript_23267	7.21236	7.04747	6.39367	8.69454	8.06429	9.20245	7.7563	7.7664	7.82302	6.8845	8.65376	7.78191	RPL37A	60S ribosomal protein L37a
transcript_19463	9.95822	7.94608	8.61164	6.71725	7.15116	6.58884	7.94335	7.167	7.8374	8.83865	6.81908	7.64925	NRP1	Nodulin-related protein 1
transcript_21992	10.6853	11.0495	11.0389	4.69142	3.94528	3.76178	8.15363	8.01101	8.57374	10.9246	4.13282	8.24613	PSAEB	Photosystem I reaction center subunit IV B, chloroplastic
transcript_22715	7.25814	6.84442	6.6313	7.92019	7.7803	8.43005	8.25746	8.11639	8.65476	6.91129	8.04351	8.34287	RPS23	40S ribosomal protein S23
transcript_23035	6.9126	6.7419	6.17696	8.86982	8.55009	8.79736	7.78065	8.22753	7.83183	6.61049	8.73909	7.94667	Serp2	Stress-associated endoplasmic reticulum protein 2
transcript_21393	6.59892	7.14378	5.70949	8.56229	8.82426	9.04573	7.31111	8.66649	8.02229	6.48406	8.81076	7.99996	RALF	Rapid alkalinization factor
transcript_23507	7.33767	6.87103	7.57148	9.3169	7.54127	9.29984	7.158	7.38174	7.40192	7.26006	8.71934	7.31389	CYP	Peptidyl-prolyl cis-trans isomerase
transcript_19562	7.80006	6.73568	7.04026	8.16239	7.09769	7.50251	8.89076	7.79386	8.81293	7.192	7.58753	8.49918	ARD3	1,2-dihydroxy-3-keto-5-methylthiopentene dioxygenase 3
transcript_16935	7.64786	7.02186	5.05139	8.03944	9.1018	8.80144	7.65644	8.1162	8.39671	6.5737	8.64756	8.05645	PUMP5	Mitochondrial uncoupling protein 5
transcript_22042	7.53157	6.83759	6.72572	7.96664	7.56113	8.13415	8.25289	8.3715	8.4344	7.03163	7.8873	8.35293	NTF2B	Nuclear transport factor 2B
transcript_21331	7.18546	6.78255	6.1803	8.66194	8.1021	8.73381	8.08331	8.18021	7.90482	6.71611	8.49928	8.05611	RPS12	40S ribosomal protein S12
transcript_20119	8.50434	7.9004	8.07462	7.1315	7.15795	7.58043	7.99289	7.31267	8.15165	8.15978	7.28996	7.81907	-	-
transcript_16640	7.49874	6.90376	6.85504	8.26975	7.91292	8.27174	8.29268	7.69164	8.09914	7.08585	8.15147	8.02782	RPT2A	26S proteasome regulatory subunit 4 homolog A
transcript_20476	7.73861	7.04438	6.83813	8.18691	7.81635	8.28766	7.87014	7.88699	8.12309	7.20704	8.09697	7.96007	-	Calmodulin
transcript_24041	7.52127	6.80895	7.71851	7.96517	7.56365	8.65519	8.24879	7.36218	7.93765	7.34958	8.06134	7.84954	-	-
transcript_20514	8.14008	7.421	8.02796	7.47036	5.87701	6.51402	9.03983	8.28241	8.99975	7.86301	6.62046	8.774	PLAT1	PLAT domain-containing protein 1
transcript_21997	7.83673	8.03019	8.1987	7.59235	7.41877	7.12304	7.97727	7.44017	8.13539	8.02187	7.37805	7.85094	ATG8I	Autophagy-related protein 8i
transcript_17255	9.77499	8.86854	10.3768	7.28437	5.55981	6.15344	8.07706	6.3102	7.34532	9.67344	6.33254	7.24419	THI1-1	Thiamine thiazole synthase 1, chloroplastic
transcript_21662	7.06522	6.80331	6.34328	8.09922	7.99078	8.73859	7.97187	8.3079	8.42079	6.73727	8.27619	8.23352	RPL27AC	60S ribosomal protein L27a-3
transcript_19372	6.02476	6.197	5.54339	7.86213	8.99205	7.56301	8.7631	8.88351	9.83045	5.92172	8.13906	9.15902	-	Probable aquaporin PIP-type pTOM75
transcript_22168	7.401	6.66457	6.89709	8.38333	7.46162	8.02081	8.41122	7.60907	8.79738	6.98755	7.95525	8.27256	SBT3.17	Subtilisin-like protease SBT3.17
transcript_21333	7.72888	7.21559	6.9353	7.88778	7.8764	7.83617	8.03488	7.85232	8.19617	7.29326	7.86678	8.02779	PRXIIB	Peroxiredoxin-2B
transcript_17947	7.29527	7.10474	6.86985	7.67083	7.65238	7.8614	8.20473	8.46977	8.42942	7.08995	7.7282	8.36797	RS2Z33	Serine/arginine-rich splicing factor RS2Z33
transcript_17952	8.67414	7.18326	6.28181	6.90521	8.37894	8.24081	8.10213	7.45898	8.32344	7.37973	7.84166	7.96152	TET8	Tetraspanin-8
transcript_15906	7.91296	7.67643	8.11172	7.19793	6.68516	6.35201	8.1159	8.47677	8.94627	7.90037	6.74503	8.51298	XBAT31	Putative E3 ubiquitin-protein ligase XBAT31
transcript_21211	7.8012	7.98782	6.71502	7.10123	8.31956	6.55656	7.5597	9.4685	7.93969	7.50135	7.32578	8.32263	WUN1	Wound-induced protein 1
transcript_19947	8.3103	6.72189	7.41049	7.59131	7.88965	7.36583	8.20788	7.73517	8.17929	7.48089	7.6156	8.04078	CNR8	Cell number regulator 8
transcript_20428	7.29987	7.01815	6.92904	8.49093	7.9439	8.30519	7.90876	7.67266	7.82964	7.08235	8.24667	7.80369	-	-
transcript_23755	6.68691	6.78565	6.27249	8.7741	8.54635	9.45076	7.15318	7.92857	7.75748	6.58168	8.92374	7.61307	-	-
transcript_23224	7.34687	7.14681	6.42672	8.29564	7.78812	8.7278	7.86865	7.71499	8.03815	6.97347	8.27052	7.87393	RPL38	60S ribosomal protein L38
transcript_22844	7.17566	6.87824	6.19961	8.53513	7.91647	8.7419	8.10092	7.62441	8.15031	6.75117	8.39783	7.95854	RPS6A	40S ribosomal protein S6-1
transcript_18875	7.37585	7.40147	6.53163	8.07506	7.28206	8.15887	8.06827	7.93276	8.48264	7.10298	7.83867	8.16122	ARF1	ADP-ribosylation factor 1
transcript_17435	7.49324	6.92152	6.81164	8.03286	6.77939	7.66123	8.85247	8.24317	8.5126	7.07547	7.49116	8.53608	-	Glyceraldehyde-3-phosphate dehydrogenase
transcript_21328	8.30186	8.20383	8.21606	6.96374	6.65158	7.20645	8.10838	7.59483	8.04878	8.24058	6.94059	7.91733	-	-
transcript_22967	6.54941	7.41095	4.87624	7.83296	8.05254	8.87114	8.40782	8.31212	8.97791	6.27887	8.25222	8.56595	-	-
transcript_21248	7.57917	7.86219	5.19999	9.17409	9.75023	9.12208	5.60753	8.60624	6.35495	6.88045	9.3488	6.85624	SAP9	Zinc finger A20 and AN1 domain-containing stress-associated protein 9
transcript_23645	7.74129	7.47285	7.91603	8.47663	7.4932	7.56952	7.92915	6.66174	7.98799	7.71006	7.84645	7.52629	-	Cysteine proteinase (Fragment)
transcript_21536	6.68426	6.70825	6.07239	8.2849	7.87624	8.75043	7.97712	8.39269	8.44577	6.4883	8.30386	8.27186	RPP1C	60S acidic ribosomal protein P1-3
transcript_21615	7.23921	6.77337	6.65371	8.20547	7.86022	8.62897	7.6013	8.10264	8.09701	6.88876	8.23155	7.93365	RPS15D	40S ribosomal protein S15-4
transcript_20277	7.39661	6.97226	6.24831	8.53128	7.72113	8.51405	8.12363	7.72512	7.91952	6.87239	8.25549	7.92276	RPL19B	60S ribosomal protein L19-2
transcript_16247	7.3152	6.88405	6.98677	7.07446	7.58955	7.05939	8.65445	8.97764	8.573	7.06201	7.24113	8.73503	LARP6A	La-related protein 6A
transcript_22828	6.8936	6.73551	6.31053	8.31277	8.13162	9.07917	7.89536	7.6245	8.12099	6.64654	8.50785	7.88028	RPL36AA	60S ribosomal protein L36a
transcript_20111	8.08312	6.23387	5.96327	7.63692	8.4726	8.66567	8.45964	7.38629	8.20162	6.76009	8.2584	8.01585	CALM1	Calmodulin
transcript_23982	6.9283	7.32876	5.34019	8.15934	8.55304	8.67721	7.83375	8.26153	8.0083	6.53241	8.46319	8.03453	-	-
transcript_17142	8.84063	7.38754	8.01156	7.76746	6.8893	7.08275	8.73963	6.06667	8.27113	8.07991	7.24651	7.69248	-	-
transcript_21000	7.61479	6.66192	7.06448	8.00455	7.83888	7.93843	8.21721	7.53839	8.17141	7.11373	7.92729	7.97567	UBC35	Ubiquitin-conjugating enzyme E2 35
transcript_16677	6.63841	5.69895	5.23517	8.68455	8.67507	8.77703	8.69451	8.21073	8.41712	5.85751	8.71221	8.44079	DHAPS-1	Phospho-2-dehydro-3-deoxyheptonate aldolase 1, chloroplastic
transcript_21227	7.45147	7.31324	4.06136	8.78824	9.1104	9.29852	7.28041	7.96813	7.74446	6.27535	9.06572	7.66433	-	-
transcript_23106	6.71236	6.93029	6.30391	8.44403	8.20524	9.07243	7.9041	7.60228	7.83267	6.64885	8.5739	7.77968	Os05g0557000	60S ribosomal protein L37a-2
transcript_23398	7.79112	7.0269	6.927	8.19876	7.34168	8.06307	8.09004	7.7219	7.84532	7.24834	7.86784	7.88575	-	-
transcript_23074	7.01384	6.89362	6.17836	8.59649	7.87583	8.9904	7.90748	7.66772	7.87055	6.69527	8.48757	7.81525	RPL22B	60S ribosomal protein L22-2
transcript_15350	7.10485	6.41661	6.56093	8.04163	8.15559	8.15695	8.32501	8.01335	8.21811	6.69413	8.11806	8.18549	-	Elongation factor 1-alpha
transcript_17726	7.0175	7.48856	5.3149	8.27618	9.30735	8.64871	7.31694	8.19321	7.42692	6.60699	8.74408	7.64569	ALIS1	ALA-interacting subunit 1
transcript_20676	6.96729	6.80376	6.96071	8.14985	7.82111	8.28185	7.80023	7.9034	8.26526	6.91059	8.08427	7.98963	OEP163	Outer envelope pore protein 16-3, chloroplastic/mitochondrial
transcript_15888	6.74543	6.45632	6.43882	7.62812	7.70528	7.88491	8.64936	8.38303	9.05671	6.54686	7.73944	8.69637	ACLA-3	ATP-citrate synthase alpha chain protein 3
transcript_18867	5.83551	8.14739	7.08661	7.48252	8.88566	7.48629	7.31665	8.38717	8.30129	7.02317	7.95149	8.0017	-	Probable aquaporin PIP-type pTOM75
transcript_21101	7.12522	6.699	6.27165	8.10163	7.66594	8.56836	8.15563	8.12795	8.18857	6.69862	8.11198	8.15738	RPS18A	40S ribosomal protein S18
transcript_22329	7.71733	8.35151	7.79144	7.3462	7.86472	7.72817	7.4045	7.28597	7.36169	7.95343	7.64636	7.35072	HB2	Non-symbiotic hemoglobin 2
transcript_20335	9.3092	8.03893	8.52197	7.57437	5.87711	6.5307	8.44427	7.12183	7.43312	8.62337	6.66073	7.66641	-	Glycine-rich RNA-binding protein
transcript_24177	7.43049	7.16204	7.49589	7.73748	7.17492	8.76342	7.96688	7.77723	7.33418	7.36281	7.89194	7.69276	-	-
transcript_20912	7.09575	6.71881	6.31263	8.27071	7.91596	8.64115	8.14097	7.65745	8.08453	6.70906	8.27594	7.96098	RPS15	40S ribosomal protein S15
transcript_19024	5.49163	8.53464	5.31238	8.90177	9.9664	9.07421	5.69109	8.81191	7.03364	6.44622	9.31413	7.17888	ZAT10	Zinc finger protein ZAT10
transcript_22246	7.24919	7.33809	5.96235	8.28673	7.66636	8.6036	7.84313	7.86687	7.99178	6.84988	8.18556	7.90059	RPL23A	60S ribosomal protein L23
transcript_22308	8.7905	7.17694	7.66759	7.55996	7.29541	7.18312	7.23359	8.06803	7.81951	7.87834	7.34616	7.70705	CP12-3	Calvin cycle protein CP12-3, chloroplastic
transcript_21958	7.47624	6.77196	6.97311	7.93373	7.95932	7.62857	8.21366	7.62863	8.17101	7.07377	7.84054	8.00443	MBF1B	Multiprotein-bridging factor 1b
transcript_23890	7.18225	6.98794	6.84553	8.07138	8.02765	8.04685	8.3411	7.49883	7.73798	7.00524	8.04863	7.8593	CRT3	Calreticulin-3
transcript_20934	7.10729	6.5396	6.37315	8.39919	8.07999	8.25771	8.29551	7.81195	7.86727	6.67335	8.24563	7.99158	RPL17A	60S ribosomal protein L17-1
transcript_15437	7.724	6.59617	7.38095	6.93293	7.50591	6.53465	8.38069	8.64742	8.95695	7.23371	6.99116	8.66168	UBA2A	UBP1-associated protein 2A
transcript_17528	8.0076	7.85297	8.03383	7.2501	6.99303	7.02586	8.03244	7.55921	7.87112	7.9648	7.08966	7.82092	AKR2A	Ankyrin repeat domain-containing protein 2A
transcript_22208	7.45566	6.88797	6.72743	8.05882	7.57577	8.04962	8.01352	7.9059	7.94441	7.02369	7.89474	7.95461	Pdcd5	Programmed cell death protein 5
transcript_20882	7.05637	6.00476	6.78552	8.45836	7.84676	8.53439	8.13977	7.5878	8.17721	6.61555	8.27983	7.96826	EIF5A3	Eukaryotic translation initiation factor 5A-3
transcript_18018	7.59096	6.86505	6.85597	7.73987	7.80909	7.44326	7.8154	8.17062	8.28877	7.10399	7.66407	8.0916	DI19-3	Protein DEHYDRATION-INDUCED 19 homolog 3
transcript_23339	7.59434	7.8539	7.4196	7.29531	6.95816	7.64497	7.57518	7.94779	8.27558	7.62262	7.29948	7.93285	Os03g0690000	Costars family protein
transcript_20612	7.86335	7.22682	6.98287	7.74559	8.03065	7.11541	7.89574	7.89396	7.7956	7.35768	7.63055	7.86177	pcp	Pyrrolidone-carboxylate peptidase
transcript_16144	8.40345	7.58443	8.00164	6.67819	6.15808	6.67191	8.20436	8.48209	8.3599	7.99651	6.50272	8.34879	-	-
transcript_20092	9.24738	8.53574	8.72406	6.46671	6.16175	4.32624	8.5718	7.67439	8.83109	8.83573	5.65157	8.35909	COR413PM2	Cold-regulated 413 plasma membrane protein 2
transcript_16356	6.88329	6.46277	6.23141	8.33439	7.95642	8.85813	8.20763	7.61276	7.99119	6.52582	8.38298	7.93719	TEF-2	Elongation factor 1-alpha
transcript_17541	7.18742	6.65602	6.61391	7.50967	7.72198	7.81649	8.41785	8.30122	8.30641	6.81912	7.68271	8.34183	-	Elongation factor 1-alpha
transcript_22937	7.29078	6.88468	6.69159	7.98319	7.56246	8.20955	7.88943	7.77953	8.21136	6.95569	7.9184	7.96011	TOM7-1	Mitochondrial import receptor subunit TOM7-1
transcript_18390	6.34408	5.90622	5.25544	8.56649	9.42136	8.44611	8.1278	8.35814	8.07443	5.83524	8.81132	8.18679	APX1	L-ascorbate peroxidase 1, cytosolic
transcript_20395	6.70338	6.84007	7.00938	7.48739	7.24254	7.73553	8.19879	8.44213	8.84026	6.85094	7.48849	8.49373	PRA1B4	PRA1 family protein B4
transcript_22177	7.22369	6.75668	6.57996	8.04086	7.90806	7.86088	8.14629	7.82855	8.13718	6.85344	7.9366	8.03734	rps6	40S ribosomal protein S6
transcript_21687	7.13833	6.74417	6.79189	8.39966	7.96215	8.46402	7.84783	7.34336	7.78378	6.89146	8.27528	7.65832	CIB22	NADH dehydrogenase [ubiquinone] 1 beta subcomplex subunit 9
transcript_16483	6.18121	6.58494	6.06944	7.44655	7.24931	8.10239	9.06374	8.705	9.07194	6.27853	7.59942	8.94689	RBP47	Polyadenylate-binding protein RBP47
transcript_21866	7.46191	7.06156	7.06133	7.38328	7.45663	7.54167	8.11653	7.95606	8.42108	7.19493	7.46053	8.16455	VHA-F	V-type proton ATPase subunit F
transcript_15927	6.98961	6.17616	5.82243	8.16677	8.34659	8.21671	8.03546	8.72285	7.98023	6.3294	8.24336	8.24618	METK1	S-adenosylmethionine synthase 1
transcript_19599	6.98247	6.34966	6.0334	7.87867	7.36161	7.90827	8.79565	8.243	8.89958	6.45518	7.71618	8.64607	RPL7B	60S ribosomal protein L7-2
transcript_22250	7.39246	6.98152	6.48909	8.07163	7.85141	8.44515	7.68204	7.88648	7.64639	6.95436	8.12273	7.7383	SNRPE	Small nuclear ribonucleoprotein E
transcript_20313	7.24251	6.40823	6.87452	7.9367	7.74862	7.25941	8.44987	8.01792	8.46483	6.84175	7.64825	8.31088	VIT_05s0020g04080	1,2-dihydroxy-3-keto-5-methylthiopentene dioxygenase 2
transcript_21834	6.97947	6.92094	6.24705	7.95977	7.8119	8.53849	8.00289	7.93468	7.95016	6.71582	8.10338	7.96258	RPL24	60S ribosomal protein L24
transcript_20474	7.28933	6.63418	6.91112	7.99104	7.80545	7.82906	7.94857	7.84555	8.05815	6.94488	7.87518	7.95075	UBC3	Ubiquitin-conjugating enzyme E2 3
transcript_23613	7.00662	6.7266	6.11239	8.41088	7.6489	8.96383	7.75437	7.66849	8.01987	6.6152	8.3412	7.81424	RPL12C	60S ribosomal protein L12-3
transcript_21184	5.56164	4.93002	4.90752	8.96756	10.2922	9.17308	8.32937	8.45973	7.65014	5.13306	9.47762	8.14642	-	Kirola
transcript_19192	8.33296	8.06903	8.03822	6.28226	6.47562	7.36634	8.19975	7.09526	8.40921	8.14674	6.70807	7.90141	WLIM1	LIM domain-containing protein WLIM1
transcript_19682	8.36318	8.17258	7.13622	7.12905	7.12519	6.42396	7.57978	8.51232	7.81082	7.89066	6.89273	7.96764	SAP5	Zinc finger A20 and AN1 domain-containing stress-associated protein 5
transcript_23059	7.08917	6.91083	6.31172	8.23763	7.98563	8.79623	7.82862	7.51544	7.55937	6.77057	8.33983	7.63447	RPL36A	60S ribosomal protein L36-1
transcript_21394	6.63599	6.70783	6.33596	8.51955	7.3422	8.6599	7.80529	7.95109	8.27367	6.55993	8.17388	8.01001	RPS24B	40S ribosomal protein S24-2
transcript_17399	7.21183	6.74062	7.25089	7.98249	7.24495	8.13893	8.31309	7.01541	8.30519	7.06778	7.78879	7.8779	PER42	Peroxidase 42
transcript_17140	7.51269	6.55763	6.32492	8.04498	7.79316	8.3162	8.03924	7.79784	7.80763	6.79841	8.05144	7.88157	-	60S acidic ribosomal protein P0
transcript_23390	6.25219	8.23026	5.76816	8.19573	9.21885	8.22367	5.95308	8.82305	7.50918	6.7502	8.54608	7.42843	-	-
transcript_23379	7.939	7.90287	7.56484	7.5079	7.13706	7.7378	7.73814	7.1106	7.53107	7.80224	7.46092	7.45994	-	-
transcript_21028	7.54209	8.52879	7.77389	6.98773	7.03077	6.19188	8.82353	8.07998	7.20848	7.94826	6.73679	8.03733	-	Glycine-rich RNA-binding protein
transcript_23900	8.11121	7.31004	7.32155	7.22903	6.83675	7.29074	8.1224	7.93976	8.00141	7.58093	7.11884	8.02119	-	-
transcript_22704	6.85928	7.4043	6.8989	7.35758	7.49007	8.03776	7.44165	8.32823	8.33517	7.05416	7.62847	8.03501	SP1L1	Protein SPIRAL1-like 1
transcript_18533	8.95317	7.9309	8.06857	7.81761	6.48228	5.88672	8.2038	7.62298	7.16073	8.31755	6.72887	7.6625	-	Glycine-rich RNA-binding protein GRP1A
transcript_15602	7.42507	8.0233	7.1146	10.0727	8.09532	8.88047	4.19558	7.99287	6.30951	7.52099	9.01616	6.16598	TAR1-A	Protein TAR1
transcript_18369	7.69552	6.77423	6.63938	7.70725	7.38035	7.72687	7.91993	8.12651	8.13632	7.03637	7.60482	8.06092	PABN2	Polyadenylate-binding protein 2
transcript_21345	7.37972	7.20452	6.79397	7.7428	7.69533	8.32646	7.76948	7.5657	7.62138	7.12607	7.92153	7.65219	At1g73230	Nascent polypeptide-associated complex subunit beta
transcript_23378	6.91703	6.76822	5.87223	8.83129	8.03217	9.00926	7.4496	7.33582	7.85655	6.51916	8.62424	7.54732	RPS30A	40S ribosomal protein S30
transcript_21555	8.22401	7.30939	7.49771	7.82451	7.73715	7.83173	7.80475	6.63158	7.18923	7.67704	7.79779	7.20852	-	HMG1/2-like protein
transcript_20870	7.12576	6.41232	7.08288	8.06792	7.76444	8.07291	7.67407	7.6861	8.15111	6.87365	7.96843	7.83709	czib	CXXC motif containing zinc binding protein
transcript_17933	5.47179	8.32123	3.84524	8.36078	9.33225	8.94443	6.69017	8.89152	8.17159	5.87942	8.87915	7.91776	EXL1	Protein EXORDIUM-like 1
transcript_20248	7.65026	6.87355	7.14862	7.92796	8.07321	7.58265	7.59921	7.52126	7.64316	7.22414	7.86127	7.58787	-	NADH dehydrogenase [ubiquinone] iron-sulfur protein 7, mitochondrial
transcript_17560	6.70524	7.90967	5.69065	8.12161	9.55251	7.75057	5.91206	8.98546	7.38399	6.76852	8.4749	7.42717	ERF3	Ethylene-responsive transcription factor 3
transcript_20339	5.95356	6.21234	6.11591	8.46474	9.5994	9.1327	6.8755	8.39707	7.25135	6.09394	9.06561	7.50797	-	-
transcript_20208	7.11734	6.58098	6.48578	8.16962	7.76972	8.40785	7.68728	7.74542	8.03508	6.72803	8.11573	7.82259	ARF1	ADP-ribosylation factor 1
transcript_21279	7.80893	7.06148	7.24551	7.83593	7.25295	7.33842	8.03941	7.43936	7.97496	7.37197	7.47577	7.81791	ISU1	Iron-sulfur cluster assembly protein 1
transcript_18789	7.08445	6.34003	6.48545	8.38507	7.63102	8.12644	8.44966	7.3089	8.17214	6.63664	8.04751	7.9769	GLX1	Lactoylglutathione lyase GLX1
transcript_19798	6.98478	6.41965	6.18105	8.93014	8.003	8.55758	7.70119	7.49937	7.699	6.52849	8.49691	7.63319	LRR1	Leucine-rich repeat protein 1
transcript_22689	6.82431	6.82824	6.15158	8.15086	7.67494	8.71454	7.81403	7.73034	8.07293	6.60137	8.18012	7.87243	RPL37C	60S ribosomal protein L37-3
transcript_19206	7.22144	6.87243	7.20433	7.56854	7.34585	6.85268	8.48062	7.7795	8.62962	7.0994	7.25569	8.29658	PSAP	Prosaposin
transcript_17902	7.65273	7.56426	5.83562	7.98299	8.94543	7.87283	6.78371	8.12567	7.1722	7.01754	8.26708	7.36053	SRC2	Protein SRC2
transcript_19963	7.13453	6.28663	6.35471	7.83915	7.64062	8.04815	8.57178	7.6818	8.37604	6.59196	7.84264	8.20987	RABF2A	Ras-related protein RABF2a
transcript_21663	7.99444	7.35482	6.89541	7.38451	6.704	7.63445	7.90095	7.98081	8.07691	7.41489	7.24099	7.98622	UBC10	Ubiquitin-conjugating enzyme E2 10
transcript_19625	6.21094	6.01145	5.84522	8.44119	8.21793	9.05045	7.83573	8.11402	8.19739	6.02254	8.56986	8.04905	GAPC	Glyceraldehyde-3-phosphate dehydrogenase, cytosolic (Fragment)
transcript_23822	7.25058	6.87389	7.24866	9.65089	7.37005	9.14231	7.30072	6.13152	6.94907	7.12438	8.72108	6.79377	-	-
transcript_21090	6.83419	6.78275	6.0866	8.10378	7.88076	8.57965	7.72166	8.01872	7.89437	6.56785	8.18806	7.87825	RPL23	60S ribosomal protein L23
transcript_19858	8.04392	6.85289	7.09428	7.24201	6.93394	7.38509	8.16741	7.74981	8.3837	7.33036	7.18701	8.1003	-	V-type proton ATPase 16 kDa proteolipid subunit
transcript_18290	8.49614	7.75602	8.0067	6.45787	6.63108	4.93202	8.33435	8.99921	8.23905	8.08629	6.00699	8.5242	CAT3	Catalase isozyme 3
transcript_19030	8.15165	7.45504	7.57574	7.50853	7.47477	7.58088	7.44005	7.27109	7.38873	7.72747	7.52139	7.36662	-	-
transcript_22431	6.93648	6.50404	6.24449	8.42547	8.03608	8.961	7.79348	7.26083	7.66019	6.56167	8.47418	7.5715	RPS26A	40S ribosomal protein S26-1
transcript_13580	8.01055	7.07254	6.23526	7.05754	9.02238	7.76613	7.86299	7.0938	7.69277	7.10612	7.94869	7.54985	PAO4	Probable polyamine oxidase 4
transcript_23483	6.68235	6.48187	5.77068	8.29279	7.69048	9.05218	8.06212	7.84432	7.93196	6.31163	8.34515	7.94613	RPL9	60S ribosomal protein L9
transcript_18927	8.41532	7.5904	7.37072	7.69028	7.69658	7.44112	7.5147	7.11687	6.97216	7.79215	7.60933	7.20124	-	Glycine-rich RNA-binding protein
transcript_19267	6.17885	6.61926	6.60607	7.54855	7.65547	8.18503	7.92015	8.27901	8.80536	6.46806	7.79635	8.33484	RABE1A	Ras-related protein RABE1a
transcript_19715	6.67603	6.54257	6.45866	7.93877	7.54487	7.03286	8.50079	8.23732	8.86557	6.55909	7.5055	8.53456	NHL1	NDR1/HIN1-like protein 1
transcript_21631	6.75356	6.82084	5.43735	8.42534	7.41971	9.05916	7.88392	8.40957	7.57956	6.33725	8.3014	7.95768	RPS24B	40S ribosomal protein S24-2
transcript_21489	6.43419	7.74888	7.47844	8.32498	7.7483	7.75127	7.16438	7.22313	7.90173	7.22051	7.94152	7.42975	At1g56220	Dormancy-associated protein homolog 3
transcript_19997	7.20372	7.89285	7.34255	8.48411	8.34157	7.69193	7.26544	7.03802	6.5099	7.47971	8.17254	6.93779	-	Histone H1
transcript_19969	8.14177	6.80887	5.8635	8.47969	9.46159	8.18952	6.7433	7.23431	6.84118	6.93804	8.71027	6.9396	At5g01750	Protein LURP-one-related 15
transcript_19579	7.87266	7.17807	7.44684	7.47759	7.40953	6.99707	8.12274	7.40743	7.84434	7.49919	7.29473	7.7915	-	Eukaryotic translation initiation factor 4E-1
transcript_16941	7.67812	6.65485	7.36959	8.41756	7.20497	7.68362	8.11485	6.77526	7.85076	7.23419	7.76872	7.58029	CATHB3	Cathepsin B-like protease 3
transcript_22598	11.4382	11.1225	11.5524	2.27838	2.62573	0.835553	9.38243	8.86168	9.64904	11.371	1.91322	9.29772	CP12-2	Calvin cycle protein CP12-2, chloroplastic
transcript_23157	6.23337	8.69759	5.06911	8.61757	9.18061	8.96355	5.13095	8.57355	7.27922	6.66669	8.92058	6.99457	KRP1	Calcium-binding protein KRP1
transcript_16744	7.00231	6.24262	5.68011	8.02694	8.463	7.64938	8.06572	8.62722	7.98037	6.30835	8.04644	8.22444	METK1	S-adenosylmethionine synthase 1
transcript_16220	7.17471	7.24313	6.44221	7.17128	7.03515	7.44506	8.52725	8.03486	8.65233	6.95335	7.21716	8.40481	RBP45	Polyadenylate-binding protein RBP45
transcript_13477	8.93414	7.56211	8.55628	7.0264	7.66764	5.84111	7.11251	8.36517	6.63368	8.35084	6.84505	7.37046	SHKB	Phospho-2-dehydro-3-deoxyheptonate aldolase 2, chloroplastic
transcript_20794	7.22274	6.9059	6.65222	8.77717	8.33715	8.78271	7.27341	6.93031	6.81388	6.92695	8.63234	7.00587	-	Histone H3.3
transcript_22637	7.63854	6.96104	7.03794	8.08915	7.609	7.76233	7.86151	7.24132	7.49206	7.21251	7.82016	7.53163	PIN4	Peptidyl-prolyl cis-trans isomerase NIMA-interacting 4
transcript_15395	6.80561	6.36229	6.26779	8.20641	7.90189	8.4294	8.06849	7.72434	7.90973	6.47856	8.17923	7.90085	-	Elongation factor 1-alpha
transcript_20756	6.66378	7.42477	6.62619	8.07314	8.87806	6.38559	6.66119	9.55096	7.40107	6.90492	7.77893	7.87107	-	-
transcript_17053	7.5069	7.53391	7.37769	7.35413	7.19821	7.25314	7.68003	7.86787	7.89187	7.47283	7.26849	7.81326	R3HDM1	R3H domain-containing protein 1
transcript_17125	7.55197	7.04673	7.0292	7.91288	7.29224	7.53079	7.85168	7.56022	7.88643	7.2093	7.57864	7.76611	-	-
transcript_12446	8.09336	7.14157	6.61912	7.44693	7.63579	7.33923	7.76476	7.85507	7.75783	7.28468	7.47398	7.79256	MED37D	Probable mediator of RNA polymerase II transcription subunit 37c
transcript_20097	6.91129	6.60012	5.92054	7.84212	7.71451	8.2951	7.98142	8.24643	8.13741	6.47732	7.95058	8.12176	RPL9B	60S ribosomal protein L9-1
transcript_16784	7.23033	6.80422	6.38443	7.43426	7.12923	7.86865	8.1769	8.19763	8.41807	6.80633	7.47738	8.2642	ANT	ADP,ATP carrier protein, mitochondrial
transcript_17871	6.8954	6.95046	6.75919	7.75463	7.63371	7.7861	7.97467	7.98612	7.90099	6.86835	7.72481	7.95393	-	B2 protein
transcript_17501	7.5625	6.80913	7.27055	7.90649	7.21529	7.18804	8.23179	7.46739	7.95949	7.21406	7.43661	7.88623	CATHB2	Cathepsin B-like protease 2
transcript_21429	8.67313	6.68407	5.86853	8.13137	8.60011	8.4101	7.05044	7.29421	6.89804	7.07525	8.38053	7.08089	-	Desiccation protectant protein Lea14 homolog
transcript_23033	6.98879	6.93592	6.05741	8.43505	7.64504	8.74095	7.48798	7.51803	7.79975	6.66071	8.27368	7.60192	RPL34	60S ribosomal protein L34
transcript_17587	9.95819	8.85385	10.6195	5.71905	5.70571	4.05693	8.21394	6.87682	7.59662	9.8105	5.16057	7.56246	THI1-1	Thiamine thiazole synthase 1, chloroplastic
transcript_18983	7.76264	6.74033	7.17921	7.23837	7.09772	6.9366	8.55778	7.85861	8.22723	7.22739	7.0909	8.21454	HIR4	Hypersensitive-induced response protein 4
transcript_19156	8.76533	8.36214	8.35301	6.50614	6.21342	6.43052	8.04554	7.36584	7.55377	8.49349	6.38336	7.65505	CPN20	20 kDa chaperonin, chloroplastic
transcript_18495	5.96403	6.9045	5.94063	9.32624	9.95339	6.65531	8.65535	7.02547	7.16641	6.26972	8.64498	7.61574	CHN50	Endochitinase B
transcript_23111	7.097	7.4204	5.39011	8.20516	8.31958	8.74973	6.26081	8.29966	7.8465	6.63584	8.42482	7.46899	-	-
transcript_19208	6.94029	5.68017	6.43401	8.32487	7.84994	8.45987	8.13228	7.62054	8.10255	6.35149	8.21156	7.95179	RAN3	GTP-binding nuclear protein Ran-3
transcript_20220	7.55871	5.99799	6.49133	7.80158	7.69563	8.11256	8.22103	7.52284	8.14085	6.68268	7.86992	7.96157	UBC28	Ubiquitin-conjugating enzyme E2 28
transcript_21520	7.77783	6.99408	6.69954	7.39819	7.23558	7.40972	7.76565	8.00639	8.24894	7.15715	7.34783	8.00699	-	Ubiquitin-conjugating enzyme E2-17 kDa
transcript_22656	8.18071	6.83975	7.98396	8.86365	7.57236	8.70956	5.92276	6.40409	7.05753	7.66814	8.38186	6.46146	-	Metallothionein-like protein type 2
transcript_19181	7.52817	6.73563	6.78768	7.64376	7.52124	7.57696	8.28575	7.4992	7.95353	7.01716	7.58065	7.91283	-	Eukaryotic translation initiation factor 2 subunit beta
transcript_18874	7.1505	6.65416	6.02006	7.9803	7.73469	8.36865	8.08449	7.83976	7.6963	6.60824	8.02788	7.87352	179B	40S ribosomal protein SA
transcript_21475	7.1535	6.67178	6.17925	8.10854	7.64509	8.57731	7.57975	7.80327	7.80332	6.66818	8.11031	7.72878	RPS24B	40S ribosomal protein S24-2
transcript_19086	7.05273	6.83249	6.67447	8.03505	7.86848	8.17126	7.90354	7.41548	7.5679	6.85323	8.02493	7.62897	At2g21870	Probable ATP synthase 24 kDa subunit, mitochondrial
transcript_21057	7.45893	6.87185	6.53963	8.21493	7.35605	8.10326	7.5437	7.42317	7.97849	6.9568	7.89141	7.64845	-	Ubiquitin-conjugating enzyme E2-17 kDa
transcript_21785	6.73221	6.64521	5.75373	7.86234	7.93028	8.42464	8.10495	8.05794	7.97374	6.37705	8.07242	8.04554	RPL23A	60S ribosomal protein L23a
transcript_22758	5.70311	5.13485	4.65135	7.23621	7.26221	8.87835	8.97485	9.73866	9.88978	5.1631	7.79226	9.53443	-	-
transcript_22909	9.65336	7.77519	10.4406	8.21596	7.22629	7.57158	6.09816	4.61746	5.86671	9.2897	7.67127	5.52745	LEA5-D	Late embryogenesis abundant protein Lea5-D
transcript_20489	7.28671	7.01801	6.86568	7.82303	7.55551	7.93564	7.81199	7.40215	7.75704	7.0568	7.77139	7.65706	At3g03100	Probable NADH dehydrogenase [ubiquinone] 1 alpha subcomplex subunit 12
transcript_18304	5.2182	8.30528	6.77079	7.86564	6.72757	9.00899	7.41214	8.17004	7.97694	6.76476	7.8674	7.85304	PIP2-7	Aquaporin PIP2-7
transcript_14322	7.57599	6.83584	6.92435	7.86721	7.91242	7.52735	7.684	7.76223	7.35759	7.11206	7.76899	7.60127	RAP2-13	Ethylene-responsive transcription factor RAP2-13
transcript_23328	7.41329	8.10981	6.24366	10.9084	9.588	8.02537	5.64082	6.77003	4.73703	7.25559	9.50727	5.71596	TIMPB	Proteinase inhibitor I-A
transcript_17124	7.06524	7.45649	6.26679	9.62666	8.48538	8.80213	7.01513	6.09658	6.61402	6.92951	8.97139	6.57524	ART2	Putative uncharacterized protein ART2
transcript_20062	7.87611	7.07021	7.48428	7.95632	8.55848	8.13864	7.30338	6.70087	6.33646	7.47687	8.21781	6.78024	-	Histone H1
transcript_22165	6.88656	6.6676	6.07932	8.00747	7.76117	8.52143	8.05229	7.64	7.80463	6.5445	8.09669	7.83231	RPS24B	40S ribosomal protein S24-2
transcript_20556	7.03197	6.55649	6.02239	8.21226	7.62983	8.47661	7.78726	7.69624	7.9934	6.53695	8.10623	7.82563	RPS15	40S ribosomal protein S15
transcript_20528	7.13701	6.97079	6.55314	7.58819	8.43281	8.19336	7.72941	7.37315	7.37104	6.88698	8.07145	7.4912	-	Histone H1
transcript_19968	7.95918	7.43054	7.29273	8.09265	7.04482	7.00245	7.43513	7.63049	7.45729	7.56082	7.37998	7.50764	-	Glycine-rich RNA-binding protein
transcript_23173	8.55397	4.73923	5.52715	7.49782	7.88805	7.84015	8.95934	7.51161	8.81958	6.27345	7.74201	8.43017	-	-
transcript_19376	7.30703	6.03404	6.27576	8.64865	8.28098	8.54578	7.68479	7.13024	7.42855	6.53894	8.4918	7.41453	APX2	L-ascorbate peroxidase 2, cytosolic
transcript_22550	6.68948	6.67311	6.04667	8.0595	7.70052	8.46441	7.78053	7.85713	8.05751	6.46976	8.07481	7.89839	RPP1C	60S acidic ribosomal protein P1-3
transcript_19361	7.15149	6.03945	7.11494	7.21298	7.51928	7.64019	8.01381	7.89782	8.73412	6.76863	7.45748	8.21525	-	14-3-3-like protein C
transcript_16150	5.98144	6.37109	5.98199	8.13919	8.32739	8.54397	8.02316	7.85478	8.05367	6.11151	8.33685	7.9772	-	Calreticulin
transcript_20714	7.39758	7.02267	7.43061	8.19087	6.20864	7.02366	8.15182	8.21261	7.62732	7.28362	7.14106	7.99725	-	Glycine-rich RNA-binding protein
transcript_18108	4.62874	8.49273	6.04123	7.91712	8.40455	7.65911	6.89503	8.90411	8.30484	6.38757	7.9936	8.03466	ERF5	Ethylene-responsive transcription factor 5
transcript_15078	8.51067	7.80855	7.72061	6.90721	6.11427	6.19035	8.05667	8.1675	7.76807	8.01328	6.40394	7.99741	CAT2	Catalase isozyme 2
transcript_21966	6.75256	6.58526	6.07701	8.24029	8.11898	8.95789	7.54707	7.4459	7.51236	6.47161	8.43905	7.50178	RPL35AC	60S ribosomal protein L35a-3
transcript_20035	7.005	6.5343	6.29601	8.20016	8.01494	7.79797	7.81695	7.73783	7.80086	6.61177	8.00436	7.78521	SR45A	Serine/arginine-rich splicing factor SR45a
transcript_21322	6.05673	5.97766	3.88851	8.67889	9.23451	9.41565	6.73745	8.9905	8.22131	5.30763	9.10968	7.98309	-	-
transcript_19928	7.07971	6.39276	6.69009	7.90676	7.52284	8.1513	8.11338	7.50124	7.81586	6.72086	7.8603	7.81016	GLTP1	Glycolipid transfer protein 1
transcript_20989	7.89394	7.77192	6.07327	7.02995	8.72965	7.24249	7.32607	7.73379	7.37172	7.24638	7.66736	7.47719	PCR2	Protein PLANT CADMIUM RESISTANCE 2
transcript_20845	6.98661	6.73614	6.86849	7.86812	7.55618	8.04165	7.85337	7.39852	7.86103	6.86375	7.82198	7.70431	At3g52300	ATP synthase subunit d, mitochondrial
transcript_19634	7.65868	6.78656	6.78799	7.56764	7.58985	7.60602	7.89509	7.42099	7.81074	7.07774	7.58783	7.70894	TSJT1	Stem-specific protein TSJT1
transcript_23013	6.43139	6.66641	5.95483	8.45756	7.89358	8.92909	7.80882	7.51455	7.46437	6.35088	8.42675	7.59591	RPL37A	60S ribosomal protein L37a
transcript_19933	6.91868	6.58896	5.95232	7.8044	7.87055	8.21267	8.06133	7.83094	7.87482	6.48665	7.96254	7.92236	RPS3C	40S ribosomal protein S3-3
transcript_20070	7.33706	6.45004	6.31825	7.62165	7.11471	7.72813	8.36522	8.04568	8.12662	6.70178	7.48817	8.17917	ARF	ADP-ribosylation factor 2
transcript_19266	5.30193	5.96043	4.30481	10.4465	8.21339	8.61328	8.16595	8.24913	7.84604	5.18905	9.09104	8.08704	-	-
transcript_20250	6.56253	6.30275	5.84255	8.08344	7.95154	8.5827	7.9615	7.87348	7.93542	6.23594	8.20589	7.92347	RPL6	60S ribosomal protein L6
transcript_21480	7.39635	7.15203	7.33572	7.47882	7.38072	7.86285	7.133	7.69331	7.64925	7.2947	7.57413	7.49185	-	Macrophage migration inhibitory factor homolog
transcript_19662	7.92646	6.69458	7.21865	7.8186	6.79531	7.35797	8.25044	7.03369	7.97335	7.27989	7.32396	7.75249	SAP8	Zinc finger A20 and AN1 domain-containing stress-associated protein 8
transcript_22145	6.91933	6.54179	6.40711	7.8463	7.49525	7.99325	7.85486	7.97712	8.00495	6.62274	7.77827	7.94564	NTF2B	Nuclear transport factor 2B
transcript_16956	7.67752	7.21921	6.53968	7.27485	7.28988	6.94286	8.14582	7.94267	7.99346	7.14547	7.16919	8.02732	-	-
transcript_23300	7.12081	6.74366	6.78015	7.84579	7.44477	8.13702	7.74236	7.48816	7.7228	6.88154	7.80919	7.65111	-	-
transcript_17044	7.10877	7.15609	6.61625	7.55692	7.94296	7.40704	7.77529	7.48166	7.97882	6.96037	7.63564	7.74525	UBQ10	Polyubiquitin 10
transcript_15268	7.265	6.68522	7.0644	8.32853	7.57371	7.82641	7.72844	7.0431	7.49865	7.00487	7.90955	7.4234	APA1	Aspartic proteinase A1
transcript_21272	4.97322	4.67251	4.71401	9.09363	8.79426	8.53449	8.59186	8.92649	8.69536	4.78658	8.80746	8.73791	ADF5	Actin-depolymerizing factor 5
transcript_21789	6.83512	6.89523	5.93396	7.72149	7.44531	8.24378	7.93411	8.07357	7.91068	6.55477	7.80353	7.97279	RPL21A	60S ribosomal protein L21-1
transcript_21281	7.29207	6.69461	7.03774	7.91777	7.55108	7.74551	7.76017	7.27268	7.70668	7.00814	7.73812	7.57985	MBF1B	Multiprotein-bridging factor 1b
transcript_20083	7.2786	6.32159	6.57119	8.26621	7.96992	7.73564	7.67909	7.55737	7.59472	6.72379	7.99059	7.61039	pcp	Pyrrolidone-carboxylate peptidase
transcript_19702	6.97741	6.57084	6.04778	7.44759	7.42483	7.80781	7.95779	8.3913	8.34724	6.53201	7.56008	8.23211	RPS2B	40S ribosomal protein S2-2
transcript_16698	7.8794	7.81227	8.34315	6.79718	7.03857	6.64762	8.31416	6.83905	7.29724	8.01161	6.82779	7.48348	-	Cysteine synthase, chloroplastic/chromoplastic
transcript_23084	7.40803	6.93677	7.2257	6.83488	7.49956	5.17628	8.55814	8.55246	8.74893	7.19017	6.50358	8.61984	c12.1	Protein CWC15 homolog
transcript_17184	7.49448	6.79744	6.83886	7.30553	7.33186	7.62136	7.72557	7.7826	8.0153	7.04359	7.41958	7.84116	AC97	Actin-97
transcript_22190	6.66683	6.17863	6.04023	8.32571	7.90218	8.60347	7.60024	7.76995	7.825	6.29523	8.27712	7.73173	UBI3	Ubiquitin-40S ribosomal protein S27a
transcript_22196	6.40852	6.60789	5.94188	8.3688	8.04456	9.06681	7.48016	7.53436	7.45651	6.31943	8.49339	7.49035	UBICEP52-7	Ubiquitin-60S ribosomal protein L40
transcript_16033	7.59136	7.54801	6.95045	6.81189	7.58398	5.60343	7.77026	8.86094	8.16771	7.36327	6.66644	8.2663	TUBA5	Tubulin alpha-5 chain
transcript_23276	7.57675	8.2256	6.98467	7.37275	8.83376	7.98244	5.2661	8.47691	6.13433	7.59567	8.06298	6.62578	-	-
transcript_15260	6.8135	6.6301	6.65493	7.36442	7.40651	7.6334	7.96781	8.23728	8.1432	6.69951	7.46811	8.1161	EF1A	Elongation factor 1-alpha
transcript_20488	6.33891	6.30077	5.84831	8.38837	7.95454	8.84196	7.76352	7.69476	7.71972	6.16266	8.39495	7.726	RPS10A	40S ribosomal protein S10-1
transcript_21523	7.21601	6.21129	6.39258	8.2241	7.97368	8.10607	7.42814	7.54408	7.7499	6.60663	8.10128	7.57404	-	-
transcript_21832	7.16775	7.08909	6.42424	7.74527	7.5103	8.35557	7.74174	7.23175	7.55539	6.89369	7.87038	7.50963	At1g73230	Nascent polypeptide-associated complex subunit beta
transcript_21342	6.83433	7.01674	5.68201	7.79762	7.42627	8.18657	7.86111	8.01362	7.99054	6.51102	7.80348	7.95509	RPL21A	60S ribosomal protein L21-1
transcript_23843	0	9.42323	7.81009	11.2056	8.77913	9.5283	4.5883	9.38749	6.07424	5.74444	9.83766	6.68334	TAR1-A	Protein TAR1
transcript_21895	6.80576	6.56831	5.89334	8.09435	7.64364	8.58372	7.83104	7.60087	7.76511	6.42247	8.10724	7.73234	RPS18A	40S ribosomal protein S18
transcript_17369	2.31256	0.6623	0	9.66609	10.5006	9.76812	11.7301	11.0035	11.13	0.99162	9.97827	11.2879	-	-
transcript_21349	7.23597	6.61558	6.49964	7.86172	7.67561	7.82621	7.53679	7.74759	7.76111	6.78373	7.78785	7.68183	EIF-5A1	Eukaryotic translation initiation factor 5A-1
transcript_19029	7.01915	6.37548	5.86586	8.08005	7.63265	8.25711	7.95812	7.81754	7.72917	6.42016	7.98993	7.83494	RPS2B	40S ribosomal protein S2-2
transcript_18167	7.29995	6.13802	6.46863	7.4821	7.45491	7.1674	8.5995	7.61406	8.50398	6.63553	7.36814	8.23918	IAN9	Immune-associated nucleotide-binding protein 9
transcript_22554	6.88565	6.45647	6.00425	8.05466	7.685	8.44903	7.77317	7.71876	7.69	6.44879	8.0629	7.72731	RPS23	40S ribosomal protein S23
transcript_21417	9.14101	9.13425	9.39029	4.21457	5.56982	2.90698	9.0595	8.31877	8.947	9.22185	4.23045	8.77509	-	-
transcript_21685	6.77405	6.77455	6.02038	7.92237	7.63871	8.48168	7.69096	7.67674	7.69757	6.52299	8.01425	7.68843	RPL24	60S ribosomal protein L24
transcript_15758	6.56131	5.95518	5.5229	8.40256	7.62866	8.58881	8.21065	7.94792	7.85204	6.01313	8.20668	8.00353	PGH1	Enolase
transcript_19166	7.92718	7.64461	7.65756	7.15304	6.74816	6.39371	7.95466	7.57796	7.61075	7.74311	6.76497	7.71446	RTNLB8	Reticulon-like protein B8
transcript_21197	7.76535	6.95913	7.19794	8.03376	7.41422	7.64176	7.27397	6.89921	7.45808	7.30747	7.69658	7.21042	Os07g0631100	Transcription elongation factor 1 homolog
transcript_21779	8.45412	8.06201	6.83103	7.01939	6.66302	6.57813	7.7674	7.7271	7.52057	7.78239	6.75352	7.67169	-	-
transcript_21237	7.03777	6.89092	6.70847	7.91898	8.31738	8.37665	7.26577	6.87797	7.19154	6.87905	8.20434	7.11176	-	Probable histone H2B.1
transcript_18410	6.48432	5.8418	6.0073	9.61159	8.46119	9.59541	6.98181	6.64838	6.9499	6.11114	9.22273	6.86003	desi2	Deubiquitinase DESI2
transcript_20263	8.01172	7.53272	7.57218	7.48553	7.74176	7.6363	7.14479	6.82416	6.62021	7.70554	7.6212	6.86305	-	HMG1/2-like protein
transcript_19145	7.35173	5.81372	6.11482	8.77189	8.14908	8.78352	7.60618	6.8174	7.15104	6.42676	8.56817	7.19154	APX1	L-ascorbate peroxidase 1, cytosolic
transcript_19762	6.81081	6.86665	6.09816	7.7614	7.54624	8.38	7.5462	7.77802	7.76118	6.59187	7.89588	7.69513	RPL8	60S ribosomal protein L8
transcript_15484	6.54874	6.08551	6.16851	8.19893	7.76326	8.56409	7.95153	7.44016	7.80433	6.26759	8.17543	7.732	-	Elongation factor 1-alpha
transcript_19334	4.07436	4.60523	3.19236	6.53199	8.32077	7.44604	10.5377	11.1115	10.7039	3.95732	7.43293	10.7844	-	Xyloglucan endotransglucosylase/hydrolase 2
transcript_16748	8.4163	7.14482	6.78885	6.63801	7.37814	6.96809	8.01133	7.58115	7.59593	7.44999	6.99475	7.72947	HSP70-5	Heat shock 70 kDa protein 5
transcript_19464	7.48591	6.79128	6.57982	7.93528	6.98804	7.88215	7.77277	7.27826	7.76167	6.95234	7.60182	7.60424	DJA6	Chaperone protein dnaJ A6
transcript_18946	8.85136	7.48395	7.39972	7.42892	7.65423	6.58478	7.71136	6.60835	6.72973	7.91168	7.22264	7.01648	-	Glycine-rich RNA-binding protein GRP1A
transcript_19825	6.59154	6.6417	5.97484	7.95228	7.7909	8.61639	7.7196	7.57119	7.59193	6.4027	8.11986	7.62758	RPS9C	40S ribosomal protein S9-2
transcript_18172	9.32905	7.99572	6.7699	8.2015	7.62848	8.43107	7.76864	3.72634	6.59044	8.03156	8.08702	6.02847	HSC-2	Heat shock cognate 70 kDa protein 2
transcript_20819	7.21731	6.82842	6.42935	7.43759	7.49041	7.69015	7.78335	7.716	7.82757	6.82503	7.53938	7.77564	RPL10	60S ribosomal protein L10
transcript_20695	7.54245	6.14438	5.70902	8.20259	7.45808	8.92653	7.27305	7.38389	7.77988	6.46529	8.19574	7.47894	ARF1	ADP-ribosylation factor 1
transcript_19132	7.60969	6.61783	7.1816	7.34049	7.46732	7.27688	7.97953	7.21586	7.71119	7.13637	7.36156	7.63553	VPS32.2	Vacuolar protein sorting-associated protein 32 homolog 2
transcript_11501	6.82954	6.22653	6.27901	7.54072	6.76323	7.33557	8.96023	8.02872	8.4027	6.44502	7.21317	8.46388	PGDH2	D-3-phosphoglycerate dehydrogenase 2, chloroplastic
transcript_14862	6.83716	6.84336	6.64396	7.13388	7.39894	7.36937	7.8769	8.21649	8.01948	6.77483	7.30073	8.03762	AGD7	ADP-ribosylation factor GTPase-activating protein AGD7
transcript_23324	7.12127	6.2086	6.47287	7.97453	7.67929	8.49699	7.39901	7.41722	7.56105	6.60091	8.05027	7.45909	TOM5	Mitochondrial import receptor subunit TOM5 homolog
transcript_22957	6.92615	6.46223	6.23955	8.23445	7.86123	8.59713	7.31139	7.17035	7.52447	6.54264	8.23094	7.3354	RPP3B	60S acidic ribosomal protein P3-2
transcript_20746	7.23712	6.45592	6.98157	7.9795	7.51537	7.585	7.87931	7.03017	7.63442	6.89154	7.69329	7.51463	PHOS32	Universal stress protein PHOS32
transcript_16974	9.53882	8.85464	10.0787	6.39861	6.18473	4.86441	7.50676	5.77169	7.09653	9.49072	5.81592	6.79166	CYP-3	Cysteine proteinase 3
transcript_16827	7.02013	6.41547	6.45054	7.86935	7.5665	7.71279	7.7268	7.78262	7.74741	6.62872	7.71622	7.75228	RNP1	Heterogeneous nuclear ribonucleoprotein 1
transcript_22520	6.60363	6.57958	5.75073	8.03819	7.83625	8.64652	7.61585	7.66511	7.5436	6.31131	8.17366	7.60819	RPL31	60S ribosomal protein L31
transcript_16599	6.37207	6.16065	5.17873	7.97823	8.59061	8.30405	7.59043	8.13057	7.96623	5.90382	8.29096	7.89574	SAMS1	S-adenosylmethionine synthase 1
transcript_20856	6.70941	7.20003	7.47254	6.30186	6.93017	6.99769	7.90065	7.8898	8.85861	7.12733	6.74324	8.21635	IAA14	Auxin-responsive protein IAA14
transcript_20153	8.67837	6.42458	8.53986	8.88503	8.35026	10.1502	8.27972	6.94016	0	7.88094	9.12849	5.07329	-	-
transcript_20997	7.06604	6.54909	6.44133	7.85669	7.56089	7.97138	7.47779	7.63861	7.67915	6.68548	7.79632	7.59852	EIF-5A1	Eukaryotic translation initiation factor 5A-1
transcript_20363	7.41587	7.29666	7.54485	7.18314	6.50913	7.14141	7.60367	7.53409	8.01201	7.41913	6.94456	7.71659	ARL8A	ADP-ribosylation factor-like protein 8a
transcript_17725	7.36423	5.5419	6.92573	7.88523	6.74096	8.7375	7.98423	6.68188	8.37211	6.61062	7.7879	7.67941	EULS3	Ricin B-like lectin EULS3
transcript_18969	7.52313	7.22249	6.26278	7.49693	7.23431	6.92117	7.48646	8.20725	7.87897	7.0028	7.21747	7.85756	SAP5	Zinc finger A20 and AN1 domain-containing stress-associated protein 5
transcript_19389	7.42748	7.43888	4.1616	8.76888	9.41635	8.74065	5.83395	8.09202	6.30573	6.34265	8.97529	6.7439	ERF4	Ethylene-responsive transcription factor 4
transcript_19957	7.23127	6.54554	7.08333	6.87169	7.25396	6.86488	8.09956	7.83414	8.39884	6.95338	6.99684	8.11085	RABB1C	Ras-related protein RABB1c
transcript_22537	7.09596	6.35141	5.71104	8.29226	8.24477	8.24314	7.27438	7.82204	7.13552	6.38613	8.26006	7.41065	Serp2	Stress-associated endoplasmic reticulum protein 2
transcript_18903	7.31058	6.52928	6.66095	7.89579	7.32732	7.76677	7.60022	7.31661	7.76226	6.83361	7.66329	7.5597	FRO1	NADH dehydrogenase [ubiquinone] iron-sulfur protein 4, mitochondrial
transcript_21347	8.61836	7.87044	7.83522	7.39224	6.96354	6.9391	6.92696	6.76177	6.80754	8.10801	7.09829	6.83209	At5g17165	Late embryogenesis abundant protein At5g17165
transcript_16376	6.94749	6.9389	6.44457	7.65719	7.81286	7.74096	7.602	7.28253	7.6704	6.77699	7.73701	7.51831	UBQ10	Polyubiquitin 10
transcript_22534	6.89874	6.93405	6.4218	7.90742	7.34149	8.31239	7.55084	7.18705	7.53484	6.75153	7.85377	7.42424	AIP3	Probable prefoldin subunit 4
transcript_21736	9.10121	7.87632	8.77098	6.36011	6.22442	6.04192	7.69666	6.61845	7.37894	8.58284	6.20882	7.23135	ISCA	Iron-sulfur assembly protein IscA, chloroplastic
transcript_15765	6.79838	6.22409	6.29996	7.6792	7.1583	7.61991	8.63837	7.38082	8.23953	6.44081	7.4858	8.08624	SCPL49	Serine carboxypeptidase-like 49
transcript_18086	6.30327	6.30652	6.00438	7.46092	7.23261	8.00651	7.97793	8.02368	8.7195	6.20472	7.56668	8.24037	NRS/ER	Bifunctional dTDP-4-dehydrorhamnose 3,5-epimerase/dTDP-4-dehydrorhamnose reductase
transcript_21530	6.74547	5.87896	6.39169	8.37539	7.41285	8.59232	7.76915	7.08224	7.78604	6.33871	8.12686	7.54581	EIF5A3	Eukaryotic translation initiation factor 5A-3
transcript_21511	7.37318	5.92043	6.88811	8.96213	7.66885	9.1596	7.00333	6.82785	6.20322	6.72724	8.59686	6.67813	-	-
transcript_20866	7.64104	6.78415	6.24791	7.97586	7.48594	7.42733	7.55481	7.54895	7.32266	6.89104	7.62971	7.47547	GOS2	Protein translation factor SUI1 homolog
transcript_18169	7.02322	6.71465	6.30306	8.1711	7.30892	7.42872	7.91298	7.62215	7.49268	6.68031	7.63625	7.67594	-	-
transcript_15307	7.04352	5.86363	6.39737	8.11248	7.42448	8.02554	8.20747	7.06695	7.81718	6.43484	7.85416	7.6972	-	Betaine aldehyde dehydrogenase, chloroplastic
transcript_20179	6.55375	6.58932	5.93011	7.89623	7.85913	8.3534	7.65514	7.67582	7.4406	6.35773	8.03625	7.59052	RPL13B	60S ribosomal protein L13-1
transcript_16275	7.08361	6.63032	6.01397	7.16334	6.90766	7.51955	8.11182	8.15488	8.36316	6.57597	7.19685	8.20995	Os02g0220500	Elongation factor 1-gamma 2
transcript_16875	9.6521	8.55412	10.2559	6.11596	5.24036	4.56641	7.91187	6.49738	7.15402	9.48736	5.30758	7.18776	THI1-1	Thiamine thiazole synthase 1, chloroplastic
transcript_22384	11.2198	10.9945	11.2642	2.94341	2.94625	0	8.97884	8.43697	9.16002	11.1595	1.96322	8.85861	CP12-2	Calvin cycle protein CP12-2, chloroplastic
transcript_17765	9.2898	7.13787	8.34406	7.63655	5.13325	5.43916	8.84298	6.6832	7.43645	8.25724	6.06965	7.65421	-	Glycine-rich RNA-binding protein
transcript_21857	6.71227	6.68927	5.27384	8.13358	7.5096	8.8376	7.582	7.60899	7.5876	6.22513	8.16026	7.59286	RPS15AA	40S ribosomal protein S15a-1
transcript_12089	7.82524	6.95395	5.3736	7.51884	7.79989	7.90707	7.67004	7.09909	7.77811	6.7176	7.74193	7.51575	-	-
transcript_15693	6.70601	5.82678	6.62661	7.23288	7.05835	7.4184	8.32555	8.10044	8.63002	6.38647	7.23655	8.352	NTK-1	Shaggy-related protein kinase NtK-1
transcript_22155	7.37236	6.70228	6.90768	7.71863	7.35979	7.64789	7.4359	7.11609	7.64994	6.99411	7.57544	7.40064	YLS8	Thioredoxin-like protein YLS8
transcript_12974	7.89784	9.02436	8.59023	6.37711	6.84399	5.95408	6.89749	7.50685	6.78295	8.50415	6.39172	7.06243	VTC2	GDP-L-galactose phosphorylase 1
transcript_19598	7.73467	7.06295	7.57472	7.23982	6.84855	7.11825	7.63288	6.92343	7.73091	7.45745	7.06887	7.42907	CYB561A	Transmembrane ascorbate ferrireductase 1
transcript_23903	6.80717	6.49743	5.62366	8.35755	7.28627	8.49929	7.51408	7.55705	7.71716	6.30942	8.0477	7.5961	-	-
transcript_20539	3.37364	5.02072	4.59625	5.36454	9.06985	6.9785	9.32297	11.2204	10.9116	4.33021	7.13763	10.485	-	-
transcript_22810	6.68177	6.23407	6.09689	8.02002	7.95201	8.70899	7.38925	7.30192	7.45535	6.33757	8.22701	7.38218	RPP1C	60S acidic ribosomal protein P1-3
transcript_17959	9.58838	9.64076	10.1668	5.09605	5.25319	5.09226	7.53092	6.32956	7.14002	9.79863	5.14717	7.00017	-	Ribulose-phosphate 3-epimerase, chloroplastic (Fragment)
transcript_21137	7.74763	7.31188	7.53163	7.17791	7.7532	6.65894	7.20009	7.26551	7.15309	7.53038	7.19668	7.20623	-	Glycine-rich RNA-binding protein
transcript_21702	6.42966	6.94478	6.57654	7.60237	8.07861	7.7984	7.32102	7.47171	7.55743	6.65033	7.82646	7.45006	-	Glycine-rich RNA-binding protein
transcript_20558	6.82233	6.22527	6.56557	7.77683	7.49719	8.01829	7.50458	7.47716	7.88981	6.53772	7.7641	7.62385	PBD1	Proteasome subunit beta type-2-A
transcript_21871	6.84655	6.13988	6.44121	7.18264	6.47783	7.43993	8.36486	7.9677	8.90954	6.47588	7.03347	8.41403	ADF2	Actin-depolymerizing factor 2
transcript_20958	6.93301	6.66556	6.31789	7.98781	7.24077	7.89668	7.66943	7.39191	7.64844	6.63882	7.70842	7.56993	NFD2	Protein NUCLEAR FUSION DEFECTIVE 2
transcript_22815	6.8586	6.72201	7.18631	8.88502	6.86003	9.38168	7.37512	5.70319	6.77219	6.9223	8.37558	6.61683	CYP	Peptidyl-prolyl cis-trans isomerase
transcript_20422	6.9729	7.04945	5.70645	7.89594	7.95473	7.84662	6.80412	7.85734	7.64078	6.57627	7.8991	7.43408	SAP5	Zinc finger A20 and AN1 domain-containing stress-associated protein 5
transcript_15557	7.37267	6.71826	6.53152	7.32705	7.07288	7.06099	8.00187	7.83922	7.79505	6.87415	7.15364	7.87871	RNP1	Heterogeneous nuclear ribonucleoprotein 1
transcript_19936	6.52371	6.1481	5.80793	8.0363	7.56716	8.31891	7.91251	7.59576	7.79869	6.15991	7.97412	7.76899	RPS8	40S ribosomal protein S8
transcript_22806	7.165	7.10782	6.49122	7.73356	7.11041	7.85408	7.43307	7.45916	7.3168	6.92135	7.56602	7.40301	MRPL37	54S ribosomal protein L37, mitochondrial
transcript_19054	7.92327	5.92321	4.52874	7.99967	8.45592	8.14767	8.09785	6.9629	7.6305	6.12507	8.20109	7.56375	-	B2 protein
transcript_18574	8.18158	7.61419	4.40673	8.91187	9.22697	8.57341	5.4235	8.02143	5.30512	6.73417	8.90408	6.25002	ERF4	Ethylene-responsive transcription factor 4
transcript_17368	7.29425	6.54691	4.19487	7.61634	8.72998	8.26481	7.25275	7.83131	7.93094	6.01201	8.20371	7.67167	PUMP5	Mitochondrial uncoupling protein 5
transcript_19784	6.27976	6.1557	5.71068	7.938	7.20917	8.34881	7.9664	7.93847	8.10601	6.04871	7.832	8.00363	RPS8	40S ribosomal protein S8
transcript_16911	6.9605	6.51828	6.19697	7.79978	7.30654	7.54495	7.90323	7.54628	7.87307	6.55858	7.55042	7.77419	PRP38	Pre-mRNA-splicing factor 38
transcript_14864	7.31192	7.34863	6.81406	7.04761	7.68004	6.99205	7.53479	7.48769	7.43239	7.1582	7.2399	7.48496	SAMDC1	S-adenosylmethionine decarboxylase proenzyme
transcript_21374	8.06029	6.58942	7.42886	8.25247	7.64056	8.54751	6.65196	6.48076	5.9921	7.35953	8.14684	6.37494	-	-
transcript_23295	10.1336	9.35536	9.66677	6.07799	4.46005	6.0028	6.64477	6.82686	6.47149	9.71858	5.51361	6.64771	-	-
transcript_22429	5.86758	4.93444	5.28954	9.56608	8.62129	8.40736	7.41521	8.66402	6.85369	5.36385	8.86491	7.64431	-	Non-specific lipid-transfer protein 2
transcript_13795	7.36924	6.76812	6.41701	7.49393	7.23658	7.12309	7.94202	7.83597	7.42222	6.85146	7.28454	7.7334	At3g58610	Ketol-acid reductoisomerase, chloroplastic
transcript_14477	7.11351	6.02319	6.47899	7.46521	7.28545	7.48842	7.84402	7.81097	8.07965	6.53856	7.41302	7.91155	nxt3	Putative G3BP-like protein
transcript_23689	7.96755	7.47914	5.40326	8.54896	8.73949	9.24876	5.11404	7.12101	5.96015	6.94999	8.84574	6.06506	-	-
transcript_20410	7.00473	6.36677	6.28446	7.76873	7.40645	8.0901	7.4259	7.57735	7.65373	6.55199	7.7551	7.55233	CAM	Calmodulin
transcript_19612	3.67292	7.3458	3.4916	8.64306	9.5775	9.36723	6.73011	8.46354	8.2828	4.83677	9.19593	7.82548	XTH23	Probable xyloglucan endotransglucosylase/hydrolase protein 23
transcript_21016	7.5762	6.68906	6.14991	7.79757	7.41951	7.71473	7.54593	7.33203	7.33707	6.80506	7.64394	7.40501	GOS2	Protein translation factor SUI1 homolog
transcript_17498	7.55186	6.77481	7.85357	7.30047	6.7672	6.06778	8.22288	6.76868	8.25092	7.39341	6.71182	7.74749	-	Cysteine proteinase 15A
transcript_21414	7.78667	7.03899	7.30458	7.35973	7.21127	7.04804	7.39799	7.18319	7.22575	7.37675	7.20635	7.26898	-	-
transcript_21546	7.24362	6.26553	6.30364	8.08816	7.36544	8.35918	7.81927	6.59178	7.50862	6.60426	7.93759	7.30655	SKP1A	SKP1-like protein 1A
transcript_23510	8.56739	7.65383	8.34199	7.44269	7.13612	5.34109	7.69711	6.27207	7.0912	8.18774	6.63996	7.02013	-	-
transcript_20151	6.6904	6.3032	5.68368	7.68784	7.33592	8.15403	7.92055	7.8142	7.93717	6.22576	7.72593	7.89064	RPL9B	60S ribosomal protein L9-1
transcript_19980	6.51282	6.38443	6.25832	7.57118	7.37995	7.99616	7.50598	7.97473	7.94273	6.38519	7.6491	7.80781	ARL8B	ADP-ribosylation factor-like protein 8b
transcript_23392	6.79135	6.23455	5.58102	8.00952	7.36873	8.5996	7.7786	7.51091	7.64572	6.20231	7.99262	7.64508	RPS5	40S ribosomal protein S5 (Fragment)
transcript_23556	6.66858	6.28344	5.71226	8.26908	7.32179	8.49323	7.69446	7.51349	7.55224	6.22143	8.02803	7.58673	RPS18A	40S ribosomal protein S18
transcript_16296	6.54373	6.80036	6.14807	7.03987	6.80934	7.49025	8.14448	8.31882	8.21291	6.49739	7.11315	8.2254	AXS2	UDP-D-apiose/UDP-D-xylose synthase 2
transcript_22583	8.36538	7.6738	7.26903	8.72487	6.13133	6.75986	7.13725	7.18458	6.25613	7.7694	7.20535	6.85932	-	Metallothionein-like protein type 2
transcript_14457	8.50855	7.68085	7.69099	5.98164	6.00004	5.33775	8.14458	8.33679	7.81061	7.96013	5.77315	8.09733	CAT-1	Catalase isozyme 1
transcript_21062	6.683	6.4616	5.99582	7.81414	7.71908	8.30781	7.74903	7.39406	7.34667	6.38014	7.94701	7.49659	RPL18A	60S ribosomal protein L18a
transcript_22538	7.02759	7.04849	6.85649	7.98634	8.45285	8.32493	6.94013	6.63426	6.19435	6.97753	8.25471	6.58958	-	Histone H4
transcript_17365	6.97853	6.58046	7.0598	7.70665	6.74849	8.05507	8.03275	6.39223	7.90829	6.87293	7.5034	7.44442	PER42	Peroxidase 42
transcript_17231	6.92298	6.42746	5.65874	7.2232	7.1879	7.49909	8.18849	8.31794	8.03512	6.33639	7.3034	8.18052	RPL3	60S ribosomal protein L3
transcript_20523	6.65307	6.44961	5.74017	7.91737	7.34133	8.59474	7.63405	7.51422	7.60088	6.28095	7.95115	7.58305	RPL9B	60S ribosomal protein L9-1
transcript_22359	6.7236	6.43545	6.31046	7.87734	7.55792	8.0832	7.62548	7.1507	7.65846	6.48984	7.83948	7.47821	HINT1	Adenylylsulfatase HINT1
transcript_21376	6.96695	6.71358	4.90977	7.75295	8.73267	8.42191	6.88726	7.37155	7.66212	6.19677	8.30251	7.30698	HIPP16	Heavy metal-associated isoprenylated plant protein 16
transcript_19840	8.20133	7.8616	7.24693	8.22045	7.15338	7.56479	6.66262	6.35398	6.14916	7.76996	7.64621	6.38859	ERD15	Protein EARLY RESPONSIVE TO DEHYDRATION 15
transcript_19230	7.14345	6.73462	6.91274	7.3532	7.15638	7.33956	7.61324	7.26396	7.89228	6.93027	7.28305	7.58983	MSBP2	Membrane steroid-binding protein 2
transcript_20454	3.69943	4.64039	4.3266	9.158	9.39833	7.2025	8.11863	10.165	8.65219	4.22214	8.58628	8.97859	C/VIF1	Cell wall / vacuolar inhibitor of fructosidase 1
transcript_16092	7.70418	6.72728	6.65258	6.77303	7.00835	6.61752	7.83427	7.90731	8.13131	7.02801	6.79963	7.95763	DNAJ1	DnaJ protein homolog
transcript_20048	7.04946	6.59982	6.05191	7.57912	7.43344	7.53304	7.89386	7.60229	7.60994	6.56706	7.5152	7.70203	RPL19B	60S ribosomal protein L19-2
transcript_23549	6.85209	7.18166	6.45291	8.85501	6.88681	8.65618	7.03969	6.45321	6.96796	6.82888	8.13267	6.82029	-	Cysteine synthase
transcript_18919	7.06187	6.25031	6.3499	7.83897	7.6027	7.81844	7.66972	7.253	7.50057	6.55403	7.75337	7.47443	At3g11710	Lysine--tRNA ligase, cytoplasmic
transcript_23088	11.4769	9.33103	10.2996	3.74466	3.28584	3.96954	8.90838	6.9757	7.35263	10.3692	3.66668	7.74557	MT2	Metallothionein-like protein type 3
transcript_19756	8.2594	5.24179	5.64349	7.39034	7.63541	8.18915	7.96387	7.01398	7.99508	6.38156	7.7383	7.65764	ECPP44	Phosphoprotein ECPP44
transcript_19863	7.89011	8.02495	8.05022	6.39119	5.44774	6.05017	8.1765	7.13083	8.17	7.98843	5.96303	7.82577	dnajb6-a	DnaJ homolog subfamily B member 6-A
transcript_15166	7.30354	6.70047	7.12798	7.29248	6.86618	7.23611	7.89113	6.98193	7.8977	7.044	7.13159	7.59025	PU1	Polyubiquitin
transcript_22278	2.1675	3.23503	1.8909	8.4713	9.41978	9.9119	9.92532	10.8689	9.39612	2.43114	9.26766	10.0635	-	Kirola
transcript_23279	6.0811	7.51435	3.12484	10.9473	10.0052	8.35498	6.67123	7.09717	5.48266	5.57343	9.76916	6.41702	TIMPA	Proteinase inhibitor I-B
transcript_15560	7.35686	6.66755	6.46713	7.28995	7.02208	7.09675	7.92442	7.70602	7.7468	6.83051	7.13626	7.79241	RNP1	Heterogeneous nuclear ribonucleoprotein 1
transcript_19683	7.64634	5.41821	4.47052	8.19319	9.40054	8.17355	7.26544	7.99725	6.67544	5.84502	8.58909	7.31271	TIFY10A	Protein TIFY 10A
transcript_19608	5.57141	7.99166	5.97655	7.03634	7.10978	8.25911	7.16289	8.30104	7.82965	6.51321	7.46841	7.76452	TUBA	Tubulin alpha chain
transcript_21752	7.49042	6.00378	5.91437	8.32759	7.31528	8.057	7.32196	7.81231	6.99444	6.46953	7.89996	7.37624	-	-
transcript_17761	6.28411	6.68651	6.15425	7.82101	7.49055	8.33225	7.54007	7.27463	7.6437	6.37496	7.88127	7.48614	DTC	Mitochondrial dicarboxylate/tricarboxylate transporter DTC
transcript_18327	6.77273	5.74637	5.82617	7.88382	7.52695	7.90898	7.9068	7.88651	7.76027	6.11509	7.77325	7.85119	MED36A	Mediator of RNA polymerase II transcription subunit 36a
transcript_19261	5.87415	5.01378	4.50346	8.58946	7.32266	8.52255	9.12828	8.21882	8.04241	5.13046	8.14489	8.46317	RAP2-3	Ethylene-responsive transcription factor RAP2-3
transcript_18262	6.01943	7.0785	7.26752	6.13739	5.63806	6.6621	8.51865	8.85931	9.03243	6.78848	6.14585	8.80346	XTH9	Xyloglucan endotransglucosylase/hydrolase protein 9
transcript_20921	6.40353	6.24439	5.686	7.88737	7.54818	8.32996	7.89298	7.48853	7.72606	6.11131	7.92184	7.70252	-	60S ribosomal protein L13-2
transcript_11849	7.14	6.55999	5.64587	7.30617	7.58984	7.71519	7.77182	7.48679	7.98562	6.44862	7.53707	7.74808	-	-
transcript_22664	6.74049	6.25788	6.42973	7.97217	7.73306	7.97222	7.51014	7.06853	7.49736	6.47604	7.89248	7.35867	-	-
transcript_20825	5.2564	6.36099	6.04457	7.61956	7.20298	7.27925	8.08507	9.07154	8.25184	5.88732	7.36726	8.46949	-	21 kDa protein
transcript_15966	8.09552	7.35409	7.78572	7.38785	7.61719	6.40188	7.13835	6.73718	6.64732	7.74511	7.13564	6.84095	LET12	Homeobox protein knotted-1-like LET12
transcript_22051	6.8171	6.26815	5.91176	8.12841	7.62509	8.59373	7.45064	7.09925	7.26635	6.33234	8.11574	7.27208	RPL36A	60S ribosomal protein L36-1
transcript_15515	6.76588	6.23076	6.30425	7.44265	7.39977	7.6939	7.68577	7.81457	7.78544	6.43363	7.51211	7.76193	TEF1	Elongation factor 1-alpha
transcript_21999	6.47116	6.35118	5.8225	7.79301	7.71204	8.4036	7.7483	7.47266	7.34814	6.21495	7.96955	7.52303	RPS13	40S ribosomal protein S13
transcript_15900	7.0603	6.28284	6.01981	7.49487	7.4389	7.8542	7.56534	7.67247	7.7107	6.45431	7.59599	7.64951	AC1	Actin-1
transcript_23040	6.65594	6.51668	6.58049	7.9742	7.65356	8.38733	6.97906	7.08753	7.22031	6.58437	8.00503	7.09563	At3g62790	NADH dehydrogenase [ubiquinone] iron-sulfur protein 5-B
transcript_22729	6.87176	5.91406	6.67425	7.33501	7.21603	7.85483	7.72871	7.29586	8.15393	6.48669	7.46862	7.72616	-	14-3-3-like protein C
transcript_23234	7.47671	6.58319	7.09718	7.33982	9.13609	7.60781	6.32007	7.41868	6.03658	7.05236	8.02791	6.59178	-	Metallothionein-like protein type 2
transcript_23046	6.91158	6.15359	5.9578	7.96486	7.50213	8.32365	7.55706	7.27477	7.36482	6.34099	7.93021	7.39888	RPL35	60S ribosomal protein L35
transcript_21542	7.57827	5.86583	7.17088	8.50828	7.51394	8.96934	6.78689	6.15104	6.45439	6.87166	8.33052	6.46411	-	-
transcript_21827	6.59356	6.40225	5.64702	7.90258	7.62958	8.47163	7.59382	7.36893	7.37971	6.21428	8.00126	7.44749	RPS17	40S ribosomal protein S17
transcript_17452	6.71922	6.31006	6.80326	7.55351	7.03188	7.63625	7.66227	7.61014	7.64976	6.61084	7.40721	7.64072	MD1	Malate dehydrogenase
transcript_23289	7.02405	5.31805	6.463	8.99346	6.38868	8.40388	8.55978	5.68419	8.14121	6.26837	7.92867	7.46173	-	Non-specific lipid-transfer protein 2
transcript_23216	7.18366	5.79016	6.04781	8.21434	7.73839	8.43682	7.10013	7.30282	7.1565	6.34054	8.12985	7.18648	At2g22425	Probable signal peptidase complex subunit 1
transcript_23953	7.16798	8.06785	7.31695	6.93898	6.37355	6.48291	7.39556	7.41429	7.8097	7.51759	6.59848	7.53985	-	-
transcript_21810	7.38431	5.98665	6.43272	7.88775	8.04317	8.12573	6.97764	6.92495	7.19367	6.60123	8.01889	7.03208	-	Thioredoxin H-type 1
transcript_18622	7.42219	6.56939	7.06306	6.94286	6.38472	6.49865	8.14762	7.85549	8.06403	7.01821	6.60874	8.02238	VATE	V-type proton ATPase subunit E
transcript_23880	6.25529	6.02331	5.70713	8.17692	7.90855	9.12552	6.88583	7.36297	7.49458	5.99524	8.40366	7.24779	-	-
transcript_18445	8.47925	6.81614	7.93608	6.68374	6.22866	6.22596	8.12509	7.15372	7.27976	7.74382	6.37945	7.51952	ANN1	Annexin D1
transcript_22521	6.67457	6.38748	5.84745	7.84579	7.14992	8.35046	7.61026	7.46113	7.60115	6.30317	7.78206	7.55751	UBICEP52-7	Ubiquitin-60S ribosomal protein L40
transcript_18490	6.6043	6.11663	5.87497	7.55407	7.64324	8.06947	7.96977	7.44763	7.64271	6.19864	7.75559	7.6867	RPL7AB	60S ribosomal protein L7a-2
transcript_20481	6.81457	6.26369	5.67519	7.94565	7.62872	8.26817	7.47477	7.34095	7.50365	6.25115	7.94751	7.43979	RPL18B	60S ribosomal protein L18-2
transcript_20828	7.36009	6.48963	6.61463	7.62747	7.23134	7.19241	7.56562	7.54046	7.28581	6.82145	7.3504	7.46396	PLAT1	PLAT domain-containing protein 1
transcript_22552	6.22207	6.33482	5.461	8.15016	7.60762	8.73533	7.29904	7.58532	7.50856	6.00597	8.16437	7.46431	-	60S acidic ribosomal protein P2
transcript_22079	6.86534	6.74021	6.21635	7.71642	7.54496	8.23425	7.07584	7.20706	7.27943	6.6073	7.83188	7.18744	RPS16	40S ribosomal protein S16
transcript_15991	5.87442	4.89499	4.29688	8.58716	8.12014	7.94395	8.64429	8.70392	7.80081	5.0221	8.21708	8.383	At5g10770	Aspartyl protease family protein At5g10770
transcript_18311	6.42916	5.90228	5.99438	7.5592	7.5875	7.67478	7.90746	7.70654	8.10168	6.10861	7.60716	7.90523	-	Alpha-soluble NSF attachment protein
transcript_22821	6.55325	6.01457	5.55269	7.59498	7.43528	8.32011	7.59785	7.83145	7.9462	6.04017	7.78346	7.79184	RPS28	40S ribosomal protein S28
transcript_20388	7.54799	7.66906	7.3155	7.02301	6.68774	7.16172	7.27189	6.92191	7.24049	7.51085	6.95749	7.14476	BOLA4	Protein BOLA4, chloroplastic/mitochondrial
transcript_20160	6.44155	6.15615	5.69635	7.87794	7.24284	8.2991	8.02636	7.33273	7.76609	6.09801	7.80663	7.70839	RPL19B	60S ribosomal protein L19-2
transcript_19811	6.35877	6.46758	6.45666	7.78886	7.29137	7.41994	7.67102	7.44357	7.91988	6.42767	7.50006	7.67816	-	-
transcript_22169	6.78487	6.38129	6.04362	7.77526	7.52318	8.25557	7.52735	7.15347	7.37073	6.40326	7.85134	7.35052	RPS23	40S ribosomal protein S23
transcript_19766	6.71159	6.38866	5.67723	7.19736	6.88099	7.69533	7.91114	8.13947	8.2108	6.25916	7.25789	8.08714	Os07g0662500	Elongation factor 1-beta
transcript_21310	7.08981	6.1235	6.25575	7.91414	8.45588	5.8102	8.57799	7.85247	6.73207	6.48969	7.39341	7.72084	-	Metallocarboxypeptidase inhibitor
transcript_22522	7.91468	7.46588	7.47051	7.83929	7.09301	7.1089	6.78107	6.55658	6.57675	7.61702	7.34706	6.63813	-	-
transcript_22907	6.57736	4.14486	2.99071	8.52743	7.92612	9.61346	8.43994	8.19714	8.37979	4.57098	8.689	8.33895	RCI2B	Hydrophobic protein RCI2B
transcript_18112	6.7674	7.02151	7.03511	7.03923	6.88059	6.7949	7.73478	7.48027	8.03016	6.94134	6.90491	7.7484	plcA	1-phosphatidylinositol phosphodiesterase
transcript_18679	6.27901	5.91663	5.8158	7.82905	7.70631	8.03694	7.68792	7.65468	7.85348	6.00382	7.85744	7.73203	OsI_027940	Uncharacterized protein OsI_027940
transcript_19154	6.50422	6.21016	5.72694	7.67777	7.50352	8.11392	7.85782	7.61388	7.57039	6.14711	7.76507	7.68069	cyc07	40S ribosomal protein S3a
transcript_21267	6.48844	5.98621	5.90978	7.93498	7.21458	8.30061	7.74156	7.39081	7.80864	6.12814	7.81672	7.64701	ARF	ADP-ribosylation factor 2
transcript_22751	9.40671	11.5776	12.6341	0	8.55739	4.30121	4.97491	7.02831	6.29338	11.2061	4.2862	6.09887	GRP	Glycine-rich protein
transcript_20902	7.07164	6.38094	6.69987	7.03313	6.81927	7.56535	7.74202	7.496	7.96337	6.71748	7.13925	7.7338	EIF-5A1	Eukaryotic translation initiation factor 5A-1
transcript_18097	7.00644	5.65891	6.09681	8.29069	7.49103	7.39134	8.46456	6.70004	7.66599	6.25406	7.72435	7.6102	CATHB2	Cathepsin B-like protease 2
transcript_22663	6.64196	6.20294	5.3629	7.72968	7.53447	8.39008	7.95541	7.47116	7.46309	6.06927	7.88474	7.62989	RPS24B	40S ribosomal protein S24-2
transcript_20985	7.63086	7.57764	4.81373	8.0353	9.26318	8.46013	5.12003	8.22994	5.61654	6.67408	8.5862	6.32217	-	Calcium-binding allergen Ole e 8
transcript_21897	7.33833	7.23481	6.27196	6.68241	7.38616	5.26189	7.55991	8.45423	8.54671	6.94837	6.44349	8.18695	RPS24B	40S ribosomal protein S24-2
transcript_22911	6.67126	6.1372	6.28721	7.99362	6.93787	7.82033	8.04196	6.77385	8.05817	6.36523	7.58394	7.62466	SBT3.17	Subtilisin-like protease SBT3.17
transcript_23846	7.74418	6.4602	7.25089	7.6341	6.51948	6.79175	8.20501	6.49342	7.61986	7.15176	6.98178	7.43943	CYPRO1	Cyprosin (Fragment)
transcript_21921	6.78092	6.26296	6.40955	8.07013	7.33247	7.95017	7.45231	6.91703	7.52431	6.48448	7.78426	7.29788	-	-
transcript_22509	6.74134	6.57069	6.52379	7.80972	7.44322	8.04764	7.34113	6.76192	7.40664	6.61194	7.76686	7.1699	CYCB1-2	Cyclin-B1-2
transcript_18964	5.07827	7.90875	4.21861	8.69542	9.54563	8.69241	5.33263	8.60985	6.5551	5.73521	8.97782	6.83252	CAF1-11	Probable CCR4-associated factor 1 homolog 11
transcript_22082	6.47167	6.55547	5.15016	7.71413	7.39405	8.68113	7.17103	7.89615	7.59546	6.0591	7.92977	7.55421	RPS15AA	40S ribosomal protein S15a-1
transcript_20618	6.56844	6.26076	5.94377	7.96082	7.54245	8.26159	7.45907	7.31179	7.29644	6.25766	7.92162	7.35577	RPL11	60S ribosomal protein L11
transcript_22837	8.22396	7.35764	7.72703	7.43759	3.55929	6.84012	8.11977	7.60296	7.73579	7.76954	5.94566	7.8195	-	-
transcript_20933	7.2237	7.69646	7.52298	6.18221	6.19696	6.98165	7.26138	7.77652	7.73342	7.48105	6.45361	7.59044	RALFL33	Protein RALF-like 33
transcript_22675	6.23894	6.24498	5.55706	8.11032	7.79222	8.72547	7.20415	7.38291	7.30969	6.01366	8.20934	7.29892	-	60S acidic ribosomal protein P2
transcript_8137	5.74516	4.99374	5.51678	9.13246	7.80805	9.05185	7.23342	7.85041	7.23174	5.41856	8.66412	7.43852	ART3	Putative uncharacterized protein ART3
transcript_13058	7.72159	6.64035	6.745	6.65638	7.03488	6.75982	7.70645	7.58118	7.69198	7.03564	6.81703	7.65987	HSC-2	Heat shock cognate 70 kDa protein 2
transcript_19480	6.81486	6.19425	6.62505	7.52381	7.38756	7.7026	7.60075	7.18308	7.50548	6.54472	7.53799	7.42977	-	ATP synthase subunit O, mitochondrial
transcript_22964	6.27186	7.16952	5.13476	8.34543	8.83193	8.33704	5.82788	7.9092	6.70699	6.19204	8.5048	6.81469	At4g08330	Uncharacterized protein At4g08330, chloroplastic
transcript_18817	7.05309	6.50167	6.34	7.69186	7.58472	7.67692	7.78274	6.86084	7.03919	6.63159	7.65117	7.22759	SCL30A	Serine/arginine-rich SC35-like splicing factor SCL30A
transcript_18685	9.9488	5.77666	8.38323	7.60809	5.69698	6.61607	8.43561	4.79129	7.26555	8.03623	6.64038	6.83082	-	-
transcript_18253	6.64999	6.92474	7.29875	6.00031	6.66597	6.68407	7.77539	7.81334	8.70557	6.95783	6.45012	8.0981	IAA14	Auxin-responsive protein IAA14
transcript_16080	5.77598	6.82646	5.73963	6.72777	5.71608	7.16671	8.8331	8.59467	9.13576	6.11402	6.53685	8.85451	TUBA	Tubulin alpha chain
transcript_22213	6.34817	5.88509	5.71359	8.25713	7.81921	8.69265	7.41927	7.05091	7.31062	5.98228	8.25633	7.26027	-	Ubiquitin-60S ribosomal protein L40
transcript_17042	5.73966	5.25771	4.96594	8.39151	7.86267	8.81774	7.77699	7.69686	7.97223	5.3211	8.35731	7.81536	FBA6	Fructose-bisphosphate aldolase 6, cytosolic
transcript_21127	6.38036	6.37198	6.11207	7.51659	7.40133	8.22198	7.77565	7.25968	7.43951	6.28814	7.7133	7.49161	RPS14B	40S ribosomal protein S14-2
transcript_17823	7.32611	7.07021	7.03563	6.9013	7.18654	6.67569	7.48176	7.24393	7.54903	7.14398	6.92118	7.42491	-	Cysteine synthase
transcript_21400	7.14064	8.6581	6.62024	7.34834	8.86693	7.73432	4.51077	8.16496	5.41504	7.47299	7.9832	6.03026	-	-
transcript_23140	7.75865	6.252	6.13493	8.69139	7.86693	8.95974	7.29558	5.91948	5.56348	6.71519	8.50602	6.25951	-	-
transcript_21760	6.53677	5.81885	5.92478	7.38849	7.30101	7.77954	7.71313	7.94609	8.02912	6.09347	7.48968	7.89612	M28.5	NHP2-like protein 1 homolog
transcript_23239	10.9373	12.0884	12.2768	0	0.966481	0	9.13795	9.51974	9.51097	11.7675	0.32216	9.38955	CAB40	Chlorophyll a-b binding protein 40, chloroplastic
transcript_17004	7.63033	6.50073	6.55205	7.2374	6.89689	6.81618	7.69424	7.50327	7.5912	6.89437	6.98349	7.59623	CXIP4	CAX-interacting protein 4
transcript_21804	6.84686	6.37936	5.19886	7.9771	8.11572	8.01059	6.97607	7.59187	7.31727	6.1417	8.03447	7.29507	-	-
transcript_21783	6.4304	6.46995	5.61882	7.51833	7.40849	8.17456	7.4378	7.66382	7.67673	6.17306	7.70046	7.59278	RPL27AB	60S ribosomal protein L27a-2
transcript_23471	6.87844	6.0766	5.64581	7.55204	7.76373	7.67793	7.09388	7.80211	7.90783	6.20028	7.66456	7.60127	RPS29	40S ribosomal protein S29
transcript_22281	6.52466	6.10636	5.65911	7.99533	7.56758	8.54327	7.53208	7.15795	7.28536	6.09671	8.03539	7.32513	RPS26C	40S ribosomal protein S26-3
transcript_13314	7.47922	7.45231	6.49173	7.00829	6.68928	6.91064	7.88807	7.40218	7.04928	7.14109	6.8694	7.44651	-	RuBisCO large subunit-binding protein subunit beta, chloroplastic
transcript_20015	6.57396	5.82164	5.77903	7.75689	7.37591	8.06179	7.74199	7.5341	7.72065	6.05821	7.73153	7.66558	RPS8	40S ribosomal protein S8
transcript_17716	7.60459	7.44898	7.5763	6.44763	6.65375	6.54948	7.35508	7.35858	7.36063	7.54329	6.55029	7.3581	PDX1	Probable pyridoxal 5'-phosphate synthase subunit PDX1
transcript_22291	6.92112	6.19594	6.28387	7.7993	7.31219	7.98803	7.33381	7.0017	7.51419	6.46697	7.69984	7.28323	TIM10	Mitochondrial import inner membrane translocase subunit TIM10
transcript_19829	6.47661	6.96105	5.12099	10.411	8.29282	7.9831	6.79266	6.53333	5.77476	6.18622	8.89565	6.36692	AP24	Osmotin
transcript_20663	8.72711	5.90456	6.29481	7.20419	8.19909	7.48053	7.80201	5.69542	7.03007	6.97549	7.62793	6.8425	-	Probable phospholipid hydroperoxide glutathione peroxidase
transcript_21382	7.03938	6.28224	6.49622	7.82657	7.49532	7.7526	7.4266	6.80487	7.20262	6.60595	7.6915	7.1447	-	Histone H3.3
transcript_21378	6.79142	7.44641	6.25528	7.1254	7.33591	7.4798	7.09419	7.63402	7.15968	6.83104	7.3137	7.29597	ACP1	Acyl carrier protein 1, chloroplastic
transcript_18844	4.10957	2.90744	3.27321	9.3224	8.26826	10.3246	8.69134	8.47208	8.93813	3.43007	9.30508	8.70052	-	Pistil-specific extensin-like protein
transcript_18937	6.60702	6.38418	6.55354	7.80947	7.2049	7.94211	7.60112	6.83079	7.36138	6.51491	7.65216	7.26443	SODA	Superoxide dismutase [Mn], mitochondrial
transcript_21683	7.21455	6.57992	5.16347	9.34733	8.31278	8.57956	6.15432	6.87905	6.03815	6.31931	8.74656	6.35718	DRMH1	Dormancy-associated protein homolog 1
transcript_20889	6.45644	6.23287	5.73046	7.96175	7.37368	8.41145	7.6669	7.08426	7.34574	6.13992	7.91563	7.36563	RPL24	60S ribosomal protein L24
transcript_21610	8.10081	7.68231	6.66555	5.21317	6.47267	7.34997	6.85344	8.42898	7.46202	7.48289	6.34527	7.58148	TCTP	Translationally-controlled tumor protein homolog
transcript_15282	6.52624	6.04627	6.20575	7.01328	7.6803	6.96773	8.05856	7.86816	7.86153	6.25942	7.22043	7.92942	-	Elongation factor 1-alpha
transcript_21126	5.97427	7.27095	7.28358	7.73094	7.53473	6.81857	6.89483	7.04895	7.66996	6.84293	7.36141	7.20458	At1g56220	Dormancy-associated protein homolog 3
transcript_21391	6.86759	6.38894	6.11293	7.48253	7.35571	7.69471	7.45065	7.31832	7.53493	6.45648	7.51098	7.43463	SMD3B	Small nuclear ribonucleoprotein SmD3b
transcript_20212	6.5965	6.54921	5.65167	7.76705	7.3552	8.25728	7.41648	7.13009	7.47582	6.26579	7.79317	7.3408	RPL21E	60S ribosomal protein L21-2
transcript_20284	6.887	6.36317	6.12391	7.10332	6.95582	7.66178	7.52688	7.72222	7.8158	6.45803	7.24031	7.6883	ACT7	Actin-7
transcript_22029	6.67329	6.0678	5.8846	8.0381	7.32442	7.55966	7.55093	7.30948	7.74412	6.20856	7.64073	7.53484	MBS1	Protein METHYLENE BLUE SENSITIVITY 1
transcript_19563	6.92594	6.83243	5.97726	7.63991	7.3005	7.46732	7.22584	7.59136	7.1796	6.57855	7.46924	7.33227	RZ1A	Glycine-rich RNA-binding protein RZ1A
transcript_22816	7.44746	8.22792	6.62553	5.1127	7.99005	5.01234	7.12819	9.12252	7.4721	7.43364	6.03836	7.9076	-	-
transcript_23243	6.77462	5.54546	5.67428	9.53875	8.4116	9.57843	6.18409	5.94338	6.47804	5.99812	9.17626	6.20184	-	-
transcript_20289	6.84065	5.84091	6.17114	6.94371	6.48365	7.4641	8.03234	7.92952	8.39612	6.28423	6.96382	8.11933	ADF1	Actin-depolymerizing factor 1
transcript_18355	9.10508	9.43787	9.10881	4.91763	4.8982	4.47984	7.48943	7.58298	7.07919	9.21726	4.76523	7.38387	-	29 kDa ribonucleoprotein A, chloroplastic
transcript_19761	6.41773	6.07134	5.85216	8.24299	7.54176	8.49739	7.57632	6.75519	7.13283	6.11375	8.09404	7.15478	RPL17A	60S ribosomal protein L17-1
transcript_23527	5.31908	7.96605	3.38785	6.70045	7.76019	7.80154	7.76052	9.20899	8.18273	5.55766	7.42073	8.38408	-	-
transcript_22785	6.12075	6.16136	6.00504	8.06012	7.67659	8.39712	6.73635	7.32881	7.59955	6.09572	8.04461	7.22157	-	Ubiquinol-cytochrome c reductase complex 6.7 kDa protein
transcript_18972	6.97716	6.81946	7.3553	7.48065	7.69857	7.0665	6.96662	6.99508	6.72434	7.05064	7.41524	6.89535	-	Histone H1
transcript_17198	9.30846	8.81416	10.1283	5.3687	5.3655	4.10002	7.03837	6.92154	7.03753	9.41699	4.94474	6.99915	BBD1	Bifunctional nuclease 1
transcript_18806	6.67852	6.22634	5.88948	7.67597	7.46625	7.91633	7.45148	7.39662	7.3793	6.26478	7.68618	7.40913	RPS2B	40S ribosomal protein S2-2
transcript_19084	7.01633	7.08113	6.52292	6.88219	6.23224	7.49034	7.25975	7.90103	7.67215	6.87346	6.86826	7.61098	TUBB5	Tubulin beta-5 chain
transcript_19021	7.20311	6.02106	6.74833	7.82277	6.7518	7.09001	7.90952	6.54369	7.94657	6.6575	7.22152	7.4666	-	-
transcript_22678	6.55611	6.37242	6.24376	7.74239	7.39923	8.03224	7.10103	7.21618	7.37022	6.39076	7.72462	7.22914	PIN1	Peptidyl-prolyl cis-trans isomerase Pin1
transcript_20805	6.46461	6.0741	5.37998	7.56615	7.48447	7.87337	7.30506	8.00627	7.87559	5.9729	7.64133	7.72897	TCTP	Translationally-controlled tumor protein homolog
transcript_18488	7.06264	6.90107	7.26233	7.22195	7.4678	7.01958	7.14488	7.24125	6.70757	7.07535	7.23644	7.03123	-	Histone H1
transcript_17423	6.70646	5.88804	6.66816	7.22046	7.82341	7.53592	7.28599	7.23959	7.65955	6.42089	7.5266	7.39504	FRK2	Fructokinase-2
transcript_22174	6.84586	5.84788	6.41472	7.31122	7.16447	7.51299	7.41233	7.53311	7.97998	6.36949	7.32956	7.64181	SP1L1	Protein SPIRAL1-like 1
transcript_22199	6.37267	6.17825	6.09471	7.81662	7.57539	8.42053	7.01113	7.31137	7.22767	6.21521	7.93751	7.18339	RPL26B	60S ribosomal protein L26-2
transcript_17682	5.46542	7.62962	6.16877	6.55583	6.99799	7.96898	7.10835	8.29651	7.81012	6.42127	7.17427	7.73833	TUBA	Tubulin alpha chain
transcript_21563	10.6959	11.1022	10.7727	0	1.83024	0	9.60504	9.83781	10.1568	10.8569	0.61008	9.86654	PSBQ	Oxygen-evolving enhancer protein 3, chloroplastic
transcript_18595	6.969	5.43062	6.30562	7.95126	6.22161	7.85136	8.29024	6.18241	8.79729	6.23508	7.34141	7.75665	At1g67360	REF/SRPP-like protein At1g67360
transcript_22654	6.54631	6.26925	6.3014	7.74159	7.26186	8.05907	7.0884	7.24655	7.48486	6.37232	7.68751	7.27327	-	-
transcript_21138	6.28311	6.23152	5.72638	8.05202	7.33156	8.28708	7.50262	7.27496	7.30738	6.08034	7.89022	7.36165	RPL18B	60S ribosomal protein L18-2
transcript_20621	5.96388	7.57138	4.40534	9.00935	9.79238	8.85657	4.39108	8.66871	5.31958	5.9802	9.21943	6.12646	SAP1	Zinc finger A20 and AN1 domain-containing stress-associated protein 1
transcript_21638	6.45719	6.2813	5.63034	7.57891	7.27061	8.16885	7.51976	7.5301	7.54112	6.12295	7.67279	7.53032	RPL23	60S ribosomal protein L23
transcript_18483	6.4204	5.82677	6.162	6.84669	7.15211	7.43553	7.87004	7.72649	8.52985	6.13639	7.14478	8.04213	-	14-3-3-like protein C
transcript_21982	7.59773	6.17969	7.79177	8.21523	6.89067	8.62415	6.72494	5.53226	6.39045	7.18973	7.91001	6.21588	-	-
transcript_22790	7.50492	7.01428	7.25069	6.9877	7.15584	6.76849	7.31219	6.89311	7.0562	7.25663	6.97068	7.08717	MBF1B	Multiprotein-bridging factor 1b
transcript_6828	7.24362	6.62684	6.10003	7.91627	7.49319	7.34823	7.83658	6.4157	6.95415	6.65683	7.5859	7.06881	-	-
transcript_20264	6.49926	6.18916	5.78812	7.89483	7.45675	7.84305	7.19517	7.48306	7.57951	6.15884	7.73154	7.41925	-	ADP-ribosylation factor
transcript_21234	7.00495	6.9801	6.92966	7.22598	6.82599	6.98978	7.28018	7.21628	7.47479	6.97157	7.01392	7.32375	Mdp1	Magnesium-dependent phosphatase 1
transcript_22523	6.07964	5.2909	6.12486	9.77078	7.17107	8.27048	8.15187	5.26634	7.77993	5.8318	8.40411	7.06604	-	Non-specific lipid-transfer protein 2
transcript_22995	6.40158	7.17654	7.07925	7.69712	8.14513	8.57914	5.72336	6.53151	6.56728	6.88579	8.14046	6.27405	-	Glutaredoxin
transcript_22003	4.86089	4.45767	4.14913	9.02123	8.25195	9.00248	7.82359	8.11977	8.20825	4.48923	8.75855	8.05054	-	-
transcript_15291	6.91294	6.55722	7.12526	6.60387	6.67352	6.22303	8.0795	7.08471	8.61751	6.86514	6.50014	7.92724	-	Vacuolar-processing enzyme
transcript_20690	6.87575	6.38888	5.72852	7.57816	7.05754	7.8126	7.85972	7.12684	7.44852	6.33105	7.48277	7.47836	RPL19B	60S ribosomal protein L19-2
transcript_22776	6.76382	6.7491	6.43144	7.28774	7.4566	7.93306	6.9306	7.0729	7.24552	6.64812	7.55913	7.08301	At5g47890	NADH dehydrogenase [ubiquinone] 1 alpha subcomplex subunit 2
transcript_23871	7.9457	6.79987	5.42328	7.20458	8.09233	8.30464	6.93526	6.39795	6.75954	6.72295	7.86718	6.69758	-	-
transcript_23887	6.4363	6.97391	6.77491	7.44877	6.52051	8.57596	7.16941	6.20981	7.7419	6.72837	7.51508	7.04037	-	-
transcript_23368	6.89898	6.10681	6.06706	7.59974	7.3378	7.60738	7.80352	7.09884	7.33059	6.35762	7.51497	7.41098	-	-
transcript_19960	6.56178	7.47019	6.73186	8.28167	7.88255	7.66573	6.82376	6.54616	5.88633	6.92127	7.94332	6.41875	-	Histone H1
transcript_21588	6.24664	6.35889	5.40692	7.67078	7.30115	8.06757	7.62225	7.58294	7.58308	6.00415	7.67983	7.59609	RPL23A	60S ribosomal protein L23a
transcript_20337	8.1944	8.09722	7.75757	6.52073	6.50608	6.31738	6.91966	6.81902	6.6881	8.0164	6.44806	6.80893	MSRB2	Peptide methionine sulfoxide reductase B2, chloroplastic
transcript_22856	7.22693	5.79996	6.15481	7.50707	7.65864	7.59938	7.28018	7.29007	7.29742	6.3939	7.58836	7.28922	FKBP12	Peptidyl-prolyl cis-trans isomerase FKBP12
transcript_21664	7.85032	5.64302	5.61823	7.44964	7.94901	8.08246	7.27385	7.03978	6.89612	6.37052	7.82704	7.06992	CAM53	Calmodulin-related protein
transcript_23065	5.95098	8.25627	4.86638	8.09921	8.55392	8.1128	4.88437	8.19575	6.87797	6.35788	8.25531	6.6527	KRP1	Calcium-binding protein KRP1
transcript_19808	5.48493	5.79054	6.03056	7.30596	6.62879	6.99115	8.81902	7.48542	9.25246	5.76868	6.9753	8.51897	BAG2	BAG family molecular chaperone regulator 2
transcript_20887	6.6394	6.45466	5.94711	7.62467	7.37642	7.68249	6.91723	7.56329	7.58167	6.34706	7.56119	7.35406	-	-
transcript_17246	6.82642	5.51329	6.71392	7.38428	6.06375	7.35865	8.25696	7.29904	8.3694	6.35121	6.93556	7.97513	GAPC	Glyceraldehyde-3-phosphate dehydrogenase, cytosolic
transcript_19864	5.83731	5.95997	5.63247	7.34804	7.45245	7.9785	7.76433	7.82557	7.98641	5.80992	7.59299	7.85877	-	14-3-3-like protein A
transcript_16285	7.08932	6.19764	6.66935	7.38104	7.32041	6.92261	7.67867	7.13385	7.37468	6.6521	7.20802	7.39573	RAD23D	Ubiquitin receptor RAD23d
transcript_22575	9.58367	10.3289	10.9465	3.34345	2.47613	3.46188	7.96119	7.39455	8.25825	10.2863	3.09382	7.87133	PSAH	Photosystem I reaction center subunit VI, chloroplastic
transcript_16479	6.90957	6.4519	6.32134	7.23526	7.30101	6.73736	7.52629	7.71303	7.54869	6.56094	7.09121	7.596	acy1	Aminoacylase-1
transcript_11203	7.05173	6.65075	6.96808	6.33415	6.65837	6.48415	8.12978	7.61261	7.83682	6.89019	6.49222	7.85974	RH7	DEAD-box ATP-dependent RNA helicase 7
transcript_19862	3.57236	8.26862	5.38619	8.14618	10.0959	8.46188	4.49828	8.91903	6.35834	5.74239	8.90134	6.59188	ZAT10	Zinc finger protein ZAT10
transcript_16397	6.55177	6.60616	5.55263	8.18845	7.85947	7.62987	6.92199	7.21162	7.17926	6.23686	7.8926	7.10429	RAP2-12	Ethylene-responsive transcription factor RAP2-12
transcript_15522	6.79741	6.79703	6.35373	6.48431	5.96834	7.32005	7.78466	8.09062	8.09223	6.64939	6.5909	7.98917	TUBB4	Tubulin beta-4 chain
transcript_16421	8.58505	7.8291	8.85093	6.48124	6.33207	5.88666	6.56634	6.48837	6.65372	8.42169	6.23332	6.56948	SYM1	Protein SYM1
transcript_13777	7.84912	6.81809	6.88922	6.40347	6.90887	6.45265	7.49505	7.45883	7.39509	7.18547	6.58833	7.44966	hsc71	Heat shock cognate 70 kDa protein
transcript_22392	5.98734	6.18692	5.42756	7.86771	7.71352	8.62101	7.28672	7.23049	7.33377	5.86727	8.06741	7.28366	RPL14B	60S ribosomal protein L14-2
transcript_21275	6.30719	6.152	5.60575	7.32164	7.18975	7.9413	7.7616	7.63216	7.73266	6.02165	7.48423	7.70881	RPL18A	60S ribosomal protein L18a
transcript_20759	6.24053	6.80473	5.16855	10.2809	8.17687	7.70087	6.4789	6.73734	6.03541	6.07127	8.71955	6.41722	AP24	Osmotin
transcript_21641	9.73061	10.4985	10.7371	2.98327	3.79374	3.48732	7.4032	7.45625	7.50859	10.3221	3.42144	7.45601	PSBY	Photosystem II core complex proteins psbY, chloroplastic
transcript_22205	8.13676	5.50689	5.73351	6.84402	7.15597	7.54248	8.06009	6.7906	7.82102	6.45905	7.18082	7.55724	ECPP44	Phosphoprotein ECPP44
transcript_22987	6.7785	6.46591	5.94061	8.01561	7.24941	8.01699	6.8971	6.90491	7.3214	6.39501	7.76067	7.04114	KIWI	RNA polymerase II transcriptional coactivator KIWI
transcript_18022	6.27781	6.05156	5.96752	7.21856	6.91337	7.57465	7.8701	7.8015	7.91132	6.09896	7.23553	7.86097	TFT9	14-3-3 protein 9
transcript_15440	8.74544	8.84586	9.42966	5.98735	5.72939	5.75051	7.04447	5.66234	6.38976	9.00699	5.82242	6.36553	GGAT2	Glutamate--glyoxylate aminotransferase 2
transcript_21814	6.57925	6.50322	6.16849	7.72585	7.39495	7.98213	7.29567	6.80056	7.13278	6.41699	7.70098	7.07634	At5g27430	Signal peptidase complex subunit 3B
transcript_21802	6.61424	6.38686	5.84051	7.60138	7.27271	8.18667	7.09154	7.30228	7.2734	6.28054	7.68692	7.22241	RPS16	40S ribosomal protein S16
transcript_23329	6.91107	6.7555	6.34824	7.79766	7.44966	7.63126	6.94465	6.87392	6.85181	6.6716	7.62619	6.89013	-	-
transcript_20737	6.46452	5.92498	5.50781	7.6023	7.40682	7.79432	6.97605	7.98272	7.89817	5.96577	7.60115	7.61898	TCTP	Translationally-controlled tumor protein homolog
transcript_17292	7.0544	5.73299	5.69048	7.13729	7.08325	8.17353	8.08947	6.75663	7.82729	6.15929	7.46469	7.5578	At5g36290	GDT1-like protein 3
transcript_14340	7.92456	7.19082	7.93806	6.48443	6.10577	5.60426	7.69278	7.5355	7.06283	7.68448	6.06482	7.43037	ATHB-6	Homeobox-leucine zipper protein ATHB-6
transcript_16592	6.57412	6.53411	6.83521	7.07557	6.53093	7.14177	7.76985	7.30518	7.74857	6.64781	6.91609	7.60787	-	-
transcript_20739	5.83323	6.12441	5.23742	8.01702	7.95443	8.56345	6.85191	6.98717	7.94586	5.73169	8.1783	7.26165	-	-
transcript_18528	5.04452	5.48524	5.70185	7.91977	8.50159	7.1587	6.45793	8.84043	8.38458	5.41054	7.86002	7.89431	PIP2-2	Probable aquaporin PIP2-2
transcript_15194	6.47432	6.20429	6.08468	6.98584	6.71097	7.0528	7.87346	8.12432	7.95822	6.25443	6.91654	7.98533	REFA1	Elongation factor 1-alpha
transcript_20255	6.28544	6.30841	5.57447	7.53207	6.92201	8.04571	7.69881	7.44661	7.64821	6.05611	7.49993	7.59788	RPL18AB	60S ribosomal protein L18a-2
transcript_22318	6.30575	6.27952	5.87763	7.65961	7.44822	8.18535	7.28566	7.18013	7.22902	6.1543	7.76439	7.2316	RPL35	60S ribosomal protein L35
transcript_22971	8.88186	8.27321	7.04066	8.78815	6.72573	9.28491	5.53338	2.93556	5.9831	8.06524	8.26626	4.81734	TCTP	Translationally-controlled tumor protein homolog
transcript_22231	6.6548	5.82339	6.24059	7.3456	6.97759	7.35791	7.51925	7.43667	8.07284	6.23959	7.22703	7.67625	NOI4	Protein NOI4
transcript_22361	6.66028	5.97763	5.92377	7.53299	7.01446	7.98642	7.4198	7.26148	7.6466	6.18723	7.51129	7.44263	DAD1	Dolichyl-diphosphooligosaccharide--protein glycosyltransferase subunit DAD1
transcript_22830	11.5293	12.0622	11.7477	0	2.52744	0	8.40083	8.4015	8.74715	11.7797	0.842479	8.51649	SEND33	Ferredoxin-1, chloroplastic
transcript_21915	5.96805	6.23489	5.37561	7.43742	7.25044	7.88649	7.74104	7.74009	7.77966	5.85952	7.52479	7.7536	HIS2A	Histone H2AX
transcript_21840	8.64825	9.21608	8.53993	5.35272	5.44565	5.94294	6.70331	6.91244	6.64997	8.80142	5.58044	6.75524	RPS13	30S ribosomal protein S13, chloroplastic
transcript_17895	6.26481	7.75884	5.61592	7.5425	8.7682	7.87907	5.54245	7.61221	6.42535	6.54652	8.06326	6.52667	WRKY11	Probable WRKY transcription factor 11
transcript_20140	6.54993	6.01825	5.76603	7.49983	7.32883	7.81453	7.43367	7.427	7.56057	6.1114	7.54773	7.47375	RPL11A	60S ribosomal protein L11-1
transcript_22536	7.40764	6.91775	7.29645	7.47333	6.77619	7.0815	7.36666	6.30571	6.7641	7.20728	7.11034	6.81216	MBF1B	Multiprotein-bridging factor 1b
transcript_15690	7.57366	6.73504	5.57043	5.62454	8.61064	7.3348	7.36518	6.6142	7.95941	6.62638	7.18999	7.31293	MPK3	Mitogen-activated protein kinase 3
transcript_16229	6.25278	6.34122	6.60448	7.14915	7.60124	6.89376	7.54845	7.63382	7.35639	6.39949	7.21472	7.51288	-	Isocitrate dehydrogenase [NADP]
transcript_18234	6.28914	7.24051	5.50593	7.86053	8.24115	7.97686	6.53453	7.63594	6.09044	6.34519	8.02618	6.75364	PER12	Peroxidase 12
transcript_16282	6.73159	6.60029	6.0175	7.01158	6.70928	7.42372	7.84558	7.4665	7.56433	6.4498	7.04819	7.62547	NAP1;2	Nucleosome assembly protein 1;2
transcript_22845	4.64884	5.58023	4.05778	8.24083	7.58805	7.22324	8.81337	8.472	8.69999	4.76228	7.68404	8.66179	-	-
transcript_22512	12.3811	11.0358	11.8046	0	0	0	8.70792	9.81089	9.58212	11.7405	0	9.36698	GRP	Glycine-rich protein
transcript_18314	6.94269	6.74864	7.19134	7.15015	7.40702	7.13909	7.24413	6.84814	6.6494	6.96089	7.23209	6.91389	-	Histone H1
transcript_18069	7.46107	6.07444	6.58707	7.70719	6.9652	6.814	8.24434	5.70012	7.76704	6.70753	7.16213	7.23717	CATHB1	Cathepsin B-like protease 1
transcript_16321	7.81264	7.06744	4.84038	7.54221	8.80592	7.35296	6.31229	7.09036	6.48457	6.57349	7.90036	6.62907	At4g33920	Probable protein phosphatase 2C 63
transcript_17858	6.42705	6.8435	5.7417	6.12069	5.44611	7.29403	8.51364	8.46698	8.45372	6.33741	6.28694	8.47811	TUBB1	Tubulin beta-1 chain (Fragment)
transcript_22233	8.6589	6.83892	4.56493	8.43089	7.77872	8.24178	6.84924	5.4032	6.51118	6.68758	8.15046	6.25454	Os04g0350100	Cysteine proteinase inhibitor 10
transcript_20573	6.30478	6.72326	6.28379	7.76925	7.38857	7.72211	7.03861	7.10332	6.93911	6.43728	7.62665	7.02702	-	Glycine-rich RNA-binding protein
transcript_19644	6.74088	6.49218	6.35859	6.9658	6.78989	7.38111	7.43261	7.49423	7.57583	6.53055	7.0456	7.50089	CFIS2	Pre-mRNA cleavage factor Im 25 kDa subunit 2
transcript_22356	7.89705	4.9924	5.54432	7.32711	7.39931	7.4819	7.76615	6.96818	7.83972	6.14459	7.40277	7.52468	ECPP44	Phosphoprotein ECPP44
transcript_21672	5.57303	6.00591	3.32516	7.40052	7.55987	8.91431	7.85453	8.54747	8.01077	4.96803	7.95824	8.13759	MGS1	Pollen-specific protein C13
transcript_21566	6.81691	6.22373	6.10809	6.98532	6.65111	7.26106	7.91715	7.21655	8.00147	6.38291	6.96583	7.71172	PRO2	Profilin-2
transcript_21980	6.40875	5.50014	5.05983	7.0818	7.24024	8.53146	7.37462	7.58546	8.39679	5.65624	7.61783	7.78562	-	-
transcript_15670	7.02486	5.79646	6.18953	7.39462	6.85474	7.25584	7.63018	7.39134	7.63983	6.33695	7.1684	7.55378	RH56	DEAD-box ATP-dependent RNA helicase 56
transcript_17923	6.68904	6.13218	5.95664	7.4556	7.13537	7.36347	7.29377	7.66044	7.48633	6.25929	7.31815	7.48018	PVA12	Vesicle-associated protein 1-2
transcript_20948	7.04509	5.80392	6.40226	6.89901	7.31251	7.05274	7.64412	7.31767	7.68851	6.41709	7.08809	7.5501	UBC28	Ubiquitin-conjugating enzyme E2 28
transcript_15615	7.40252	6.63048	7.02055	7.13156	7.26446	6.13252	7.89121	6.66773	7.01993	7.01785	6.84285	7.19296	XYLA	Xylose isomerase
transcript_18994	6.59615	6.28079	5.74972	7.00463	6.87378	7.16046	7.38897	8.17815	7.90892	6.20889	7.01296	7.82535	Os07g0662500	Elongation factor 1-beta
transcript_18448	4.2515	7.54778	3.21546	8.4945	9.21305	9.06502	5.34034	8.66077	7.33276	5.00491	8.92419	7.11129	EXO	Protein EXORDIUM
transcript_22349	5.19143	5.17256	2.82364	8.70377	10.0669	9.07649	6.19408	8.63078	7.24416	4.39588	9.28237	7.35634	-	-
transcript_7869	7.18921	5.09339	5.70796	8.73146	5.50723	7.26776	9.36272	6.57716	7.66356	5.99685	7.16882	7.86781	RZFP34	Probable E3 ubiquitin-protein ligase RZFP34
transcript_22867	1.86196	4.40624	3.57178	7.97308	7.15925	8.9239	9.24045	9.80801	10.1471	3.27999	8.01874	9.73187	At5g22580	Stress-response A/B barrel domain-containing protein At5g22580
transcript_21438	6.37917	6.00092	5.66747	7.68263	7.4077	8.24423	7.34398	7.01794	7.32315	6.01586	7.77819	7.22836	RPL44	60S ribosomal protein L44
transcript_16039	7.34694	6.33595	6.50412	6.26326	6.75655	6.05653	7.78105	7.96048	8.0555	6.729	6.35878	7.93234	DNAJ1	DnaJ protein homolog
transcript_23315	6.21643	6.35834	6.37284	7.6141	7.44557	8.1393	6.83235	7.04279	7.03749	6.31587	7.73299	6.97088	-	-
transcript_21010	6.45885	6.15821	6.33121	7.43162	6.98161	7.21047	7.48685	7.14567	7.85452	6.31609	7.2079	7.49568	-	-
transcript_16914	6.60853	5.54455	5.75631	7.98744	7.21658	7.42783	7.9481	6.86671	7.67481	5.9698	7.54395	7.49654	HAT5	Homeobox-leucine zipper protein HAT5
transcript_16545	6.87092	6.81571	5.85069	6.94043	7.54759	7.15043	6.9931	7.22693	7.63475	6.51244	7.21282	7.28493	PBL3	Probable serine/threonine-protein kinase PBL3
transcript_18659	5.31911	6.19165	5.79497	7.98223	8.36006	8.01102	6.50255	7.40133	7.45242	5.76858	8.11777	7.11877	-	Probable aquaporin PIP-type pTOM75
transcript_21753	6.2977	6.14497	5.79542	7.64816	7.54701	8.25189	7.30886	6.91489	7.10321	6.07936	7.81568	7.10899	RPS13	40S ribosomal protein S13
transcript_18152	7.36059	7.44258	7.46053	6.54998	5.72225	6.42857	7.73608	7.03526	7.26061	7.42123	6.2336	7.34398	TPIP1	Triosephosphate isomerase, chloroplastic
transcript_21952	6.30568	6.8638	6.77713	7.39299	6.77816	7.07462	7.00312	7.2111	7.57967	6.64887	7.08192	7.26463	-	-
transcript_16767	6.56113	4.85367	5.26991	8.41737	7.14705	7.7978	8.20387	6.95013	7.76826	5.56157	7.78741	7.64075	BZIP44	bZIP transcription factor 44
transcript_14300	6.69583	5.41031	6.57861	6.85353	7.6923	6.1589	8.30268	7.62919	7.64595	6.22825	6.90158	7.85927	LAPA2	Leucine aminopeptidase 2, chloroplastic
transcript_17525	4.24768	7.93897	5.23852	7.9392	7.87818	7.9963	5.97312	8.16055	7.58903	5.80839	7.93789	7.2409	ERF5	Ethylene-responsive transcription factor 5
transcript_18668	7.66373	5.80566	6.74226	7.35688	6.58348	7.49373	7.42184	6.67612	7.20069	6.73721	7.1447	7.09955	ANN1	Annexin D1
transcript_18704	6.36238	6.1634	5.46965	7.74282	7.11423	8.09306	7.40473	7.14489	7.44875	5.99848	7.65004	7.33279	At1g30230	Elongation factor 1-delta 1
transcript_19327	6.59696	5.65563	5.86452	7.43492	6.95959	7.43265	8.02095	7.1877	7.78213	6.03904	7.27572	7.66359	RABG3F	Ras-related protein RABG3f
transcript_18519	5.33077	7.34479	6.22014	6.92344	8.12787	7.01797	6.74593	7.62516	7.59553	6.29857	7.35643	7.3222	-	Probable aquaporin PIP-type pTOM75
transcript_21436	6.28652	5.759	6.0414	7.62237	7.19255	7.91283	7.34553	7.16998	7.59812	6.02897	7.57592	7.37121	RUB2	Ubiquitin-NEDD8-like protein RUB2
transcript_21560	6.44964	5.84169	5.38517	7.69334	7.40489	8.34297	7.3087	7.21094	7.27953	5.89217	7.81373	7.26639	RPS17	40S ribosomal protein S17
transcript_18328	9.34142	9.23559	9.47192	4.91117	5.22233	3.56697	7.16502	7.0547	6.93965	9.34964	4.56683	7.05312	-	-
transcript_19684	4.76896	7.38218	6.00877	7.31987	7.71357	8.06153	6.67506	7.81283	7.16462	6.0533	7.69832	7.21751	TIP1-1	Aquaporin TIP1-1
transcript_22463	5.80345	6.33874	5.64509	8.04398	7.53217	8.45149	6.80089	6.88244	7.40871	5.92909	8.00922	7.03068	-	-
transcript_20512	6.56201	6.98114	7.15258	6.32531	6.34115	6.06044	7.51113	7.93355	8.03513	6.89858	6.2423	7.8266	VHA-c''1	V-type proton ATPase subunit c''1
transcript_23625	6.18714	6.18797	5.53144	7.79203	7.57245	8.58933	7.05187	7.09775	6.89213	5.96885	7.9846	7.01392	-	-
transcript_21929	7.84656	7.47537	7.41139	6.61321	6.72459	6.48028	7.02308	6.59582	6.72798	7.57778	6.60602	6.7823	GRXS7	Monothiol glutaredoxin-S7, chloroplastic
transcript_22479	7.51036	7.9503	6.92634	6.64238	6.38031	6.9807	6.90792	6.82049	6.77805	7.46233	6.6678	6.83549	CPN10-1	10 kDa chaperonin 1, chloroplastic
transcript_18737	7.42258	6.25195	7.23414	7.94742	6.05552	6.91947	7.91333	5.54021	7.61183	6.96956	6.97413	7.02179	CCP1	Cysteine proteinase 1
transcript_19772	6.4607	6.13718	5.59118	7.42014	7.09831	7.83706	7.65745	7.35447	7.31758	6.06302	7.45184	7.44317	RPL7A-2	60S ribosomal protein L7a-2
transcript_21319	10.0635	11.0464	11.0633	1.14941	1.87006	1.94517	8.40096	8.41886	8.87713	10.7244	1.65488	8.56565	psaD	Photosystem I reaction center subunit II, chloroplastic
transcript_16679	6.56889	6.16782	5.8763	7.05277	6.82602	7.32916	7.88468	7.45162	7.67095	6.20434	7.06932	7.66908	NAP1;3	Nucleosome assembly protein 1;3
transcript_23386	6.70432	5.94598	6.04649	7.63398	7.26851	8.11685	7.14292	6.77008	7.19754	6.23226	7.67311	7.03685	At1g14450	NADH dehydrogenase [ubiquinone] 1 beta subcomplex subunit 3-B
transcript_16320	7.18612	6.4034	6.20979	7.43294	6.61617	7.07971	7.45727	7.06982	7.35547	6.59977	7.04294	7.29418	DNAJ1	DnaJ protein homolog
transcript_12619	6.44813	6.97439	6.92648	7.40824	7.29098	7.07807	7.80611	6.26896	6.6077	6.783	7.2591	6.89426	-	-
transcript_18164	5.60302	7.33197	5.97876	6.84619	6.78482	7.92545	6.94162	7.87163	7.51327	6.30458	7.18549	7.44217	TUBA2	Tubulin alpha-2 chain
transcript_23207	7.36155	5.3397	5.14455	8.33833	7.30886	8.61857	7.89996	5.87619	6.9079	5.9486	8.08859	6.89468	-	-
transcript_23361	6.23164	6.89083	5.75727	6.87702	6.70843	8.02384	7.38451	7.35889	7.56053	6.29325	7.2031	7.43464	TCTP	Translationally-controlled tumor protein homolog
transcript_15446	5.45563	3.8075	4.07569	8.3641	7.96224	8.36975	8.81211	7.1279	8.81302	4.44627	8.23203	8.25101	NIP5-1	Probable aquaporin NIP5-1
transcript_21316	6.32012	6.01647	5.19525	7.91702	7.40109	8.53468	7.15395	7.11433	7.13173	5.84395	7.95093	7.13333	RPL35AC	60S ribosomal protein L35a-3
transcript_16359	6.90616	6.0284	5.97316	7.12773	6.71454	6.98851	7.68859	7.56873	7.77909	6.30258	6.94359	7.67881	ERF1-3	Eukaryotic peptide chain release factor subunit 1-3
transcript_20152	6.47737	6.4756	5.58382	7.15582	6.98566	7.51044	7.31992	7.67685	7.56979	6.17893	7.21731	7.52219	RPL8	60S ribosomal protein L8
transcript_23424	6.67845	6.41485	6.37038	7.22251	7.21714	7.35365	7.16533	6.86588	7.46693	6.48789	7.26443	7.16605	-	-
transcript_22870	5.91696	6.40789	3.7314	8.17337	7.54496	8.61216	7.14599	7.77115	7.45096	5.35208	8.11016	7.45603	-	-
transcript_10489	6.95887	6.47717	6.5696	7.18531	6.45628	7.21317	7.41226	7.30183	7.12755	6.66855	6.95159	7.28055	-	NADPH--cytochrome P450 reductase
transcript_18566	6.59757	5.83775	6.08887	6.37661	6.58302	7.19802	7.66638	8.12273	8.22897	6.17473	6.71921	8.00603	RTNLB2	Reticulon-like protein B2
transcript_22162	6.70538	6.13009	6.2791	7.57059	7.26855	7.47373	7.44376	6.67102	7.1339	6.37152	7.43762	7.08289	HINT1	Adenylylsulfatase HINT1
transcript_11965	5.71742	6.28916	3.34504	8.02819	8.81177	8.42328	6.82793	7.87833	7.33397	5.1172	8.42108	7.34674	At3g28510	AAA-ATPase At3g28510
transcript_17709	6.93842	6.44523	6.2248	6.82917	6.76439	6.88244	7.60808	7.44075	7.50923	6.53615	6.82533	7.51935	AKR2B	Ankyrin repeat domain-containing protein 2B
transcript_17069	6.7863	6.00574	4.27665	7.24426	8.23779	7.8424	7.04625	7.44673	7.74159	5.68956	7.77482	7.41152	PUMP5	Mitochondrial uncoupling protein 5
transcript_19591	7.19761	6.00072	5.65175	7.20879	7.18604	7.36333	7.54076	6.89323	7.58213	6.28336	7.25272	7.33871	VQ4	VQ motif-containing protein 4
transcript_21935	8.06734	5.90962	5.46805	7.26353	8.12702	7.40755	6.82284	6.78082	6.76126	6.48167	7.59937	6.78831	-	Desiccation protectant protein Lea14 homolog
transcript_21879	7.09511	6.61629	6.28765	7.32238	7.09804	6.4956	8.13544	6.27766	7.27814	6.66635	6.97201	7.23042	SBP1	Selenium-binding protein 1
transcript_22599	6.69422	6.29081	6.09218	7.66077	7.19377	7.81883	6.86331	6.72241	7.26222	6.35907	7.55779	6.94931	At3g08610	NADH dehydrogenase [ubiquinone] 1 alpha subcomplex subunit 1
transcript_15507	6.45283	5.74559	6.00379	7.17323	6.344	6.89504	8.47163	7.26659	8.24027	6.0674	6.80409	7.99283	CYP51G1	Sterol 14-demethylase
transcript_20447	6.73947	6.21087	6.11907	7.37836	6.76801	7.72135	7.57987	6.71606	7.35911	6.35647	7.28924	7.21835	RBG2	Glycine-rich RNA-binding protein 2, mitochondrial
[truncated: 23,106 more rows]
