# Supplementary material for: Reconstruction of the full-length transcriptome of cigar tobacco without a reference genome and characterization of anion channel/transporter transcripts
Source: BMC Plant Biol. 2021 Jun 29;21:299. doi: 10.1186/s12870-021-03091-6 (PMC8240255; doi:10.1186/s12870-021-03091-6)
Supplement: Supplementary file 2 — Additional file 2: Table S2. GO term annotations for each transcript. [file 12870_2021_3091_MOESM2_ESM.xls]

## Sheet: GO.wego
transcript_0	GO:0005524	GO:0015986	GO:0015991	GO:0015992	GO:0016820	GO:0033178	GO:0045261	GO:0046034	GO:0046933	GO:0046961
transcript_1	GO:0005198	GO:0005488	GO:0005515	GO:0006886	GO:0016192	GO:0030130	GO:0030132
transcript_2	GO:0015079	GO:0016020	GO:0071805
transcript_3	GO:0005215	GO:0006810	GO:0016020
transcript_4	GO:0015079	GO:0016020	GO:0071805
transcript_5	GO:0005488
transcript_6	GO:0000398	GO:0003723	GO:0005515	GO:0005681	GO:0017070	GO:0030623
transcript_7	GO:0000398	GO:0003723	GO:0005515	GO:0005681	GO:0017070	GO:0030623
transcript_9	GO:0003824	GO:0005506	GO:0006537	GO:0006807	GO:0008152	GO:0010181	GO:0015930	GO:0016040	GO:0016491	GO:0016638	GO:0016639	GO:0045181	GO:0050660	GO:0051536	GO:0055114
transcript_11	GO:0005488
transcript_13	GO:0004198	GO:0005622	GO:0006508
transcript_14	GO:0003676	GO:0015074
transcript_16	GO:0005488	GO:0005515
transcript_17	GO:0005488	GO:0005515
transcript_19	GO:0005488	GO:0005515
transcript_20	GO:0005488	GO:0005515
transcript_22	GO:0005488	GO:0005515
transcript_23	GO:0005488	GO:0005515
transcript_24	GO:0005488	GO:0005515
transcript_25	GO:0003676	GO:0004190	GO:0006508	GO:0015074
transcript_27	GO:0000166	GO:0003676	GO:0004386	GO:0005524	GO:0008026	GO:0017111
transcript_28	GO:0004842	GO:0008270
transcript_29	GO:0005488
transcript_30	GO:0000166	GO:0003676	GO:0004386	GO:0005524	GO:0008026	GO:0017111
transcript_32	GO:0005488
transcript_34	GO:0005488
transcript_36	GO:0005488
transcript_37	GO:0005524	GO:0016307	GO:0044267	GO:0046488
transcript_38	GO:0005488	GO:0005515	GO:0008270
transcript_41	GO:0000166	GO:0003676	GO:0004386	GO:0005524	GO:0008026	GO:0017111
transcript_42	GO:0005524	GO:0016307	GO:0044267	GO:0046488
transcript_43	GO:0005524	GO:0016307	GO:0044267	GO:0046488
transcript_44	GO:0005488	GO:0016772	GO:0016773	GO:0046854	GO:0048015
transcript_47	GO:0005488	GO:0016772	GO:0016773	GO:0046854	GO:0048015
transcript_48	GO:0003824	GO:0005506	GO:0006537	GO:0006807	GO:0008152	GO:0010181	GO:0015930	GO:0016040	GO:0016491	GO:0016638	GO:0016639	GO:0045181	GO:0050660	GO:0051536	GO:0055114
transcript_49	GO:0005524	GO:0016307	GO:0044267	GO:0046488
transcript_50	GO:0005488	GO:0005515	GO:0008270
transcript_51	GO:0005524	GO:0016307	GO:0044267	GO:0046488
transcript_52	GO:0005488	GO:0005515	GO:0008144	GO:0016772	GO:0016773
transcript_54	GO:0004842
transcript_55	GO:0005488
transcript_56	GO:0000148	GO:0003843	GO:0006075	GO:0016020
transcript_58	GO:0005488	GO:0005515	GO:0008270
transcript_61	GO:0005524	GO:0015986	GO:0015991	GO:0015992	GO:0016820	GO:0033178	GO:0045261	GO:0046034	GO:0046933	GO:0046961
transcript_62	GO:0005524	GO:0015986	GO:0015991	GO:0015992	GO:0016820	GO:0033178	GO:0045261	GO:0046034	GO:0046933	GO:0046961
transcript_64	GO:0003824	GO:0004519	GO:0006281	GO:0006284	GO:0051539
transcript_65	GO:0006914
transcript_66	GO:0005488	GO:0016772	GO:0016773	GO:0046854	GO:0048015
transcript_69	GO:0005488	GO:0005515
transcript_70	GO:0000166	GO:0003676	GO:0003677	GO:0003887	GO:0006139	GO:0006260
transcript_71	GO:0004842	GO:0005488	GO:0005515
transcript_72	GO:0003723	GO:0005515	GO:0005622	GO:0005634	GO:0006396	GO:0006397
transcript_74	GO:0001104	GO:0006357	GO:0016592
transcript_75	GO:0000148	GO:0003843	GO:0006075	GO:0016020
transcript_76	GO:0000148	GO:0003843	GO:0006075	GO:0016020
transcript_77	GO:0004842	GO:0005488	GO:0005515
transcript_78	GO:0003676	GO:0008270	GO:0015074
transcript_79	GO:0003723	GO:0003964	GO:0006278
transcript_80	GO:0000148	GO:0003843	GO:0006075	GO:0016020
transcript_81	GO:0006952	GO:0043531
transcript_82	GO:0003723	GO:0005515	GO:0005622	GO:0005634	GO:0006396	GO:0006397
transcript_83	GO:0003723	GO:0005515	GO:0005622	GO:0005634	GO:0006396	GO:0006397
transcript_84	GO:0004842	GO:0005488	GO:0005515
transcript_85	GO:0005488	GO:0005515
transcript_86	GO:0004842	GO:0005488	GO:0005515
transcript_89	GO:0001104	GO:0006357	GO:0016592
transcript_90	GO:0000148	GO:0003843	GO:0006075	GO:0016020
transcript_91	GO:0005515
transcript_93	GO:0005515
transcript_95	GO:0016757
transcript_96	GO:0000148	GO:0003843	GO:0006075	GO:0016020
transcript_97	GO:0005515
transcript_98	GO:0000148	GO:0003843	GO:0006075	GO:0016020
transcript_100	GO:0000148	GO:0003843	GO:0006075	GO:0016020
transcript_101	GO:0005515	GO:0006886	GO:0008270	GO:0016192
transcript_102	GO:0004842	GO:0005488	GO:0005515
transcript_103	GO:0000148	GO:0003843	GO:0006075	GO:0016020
transcript_104	GO:0000148	GO:0003843	GO:0006075	GO:0016020
transcript_105	GO:0004842	GO:0005488	GO:0005515
transcript_107	GO:0005488	GO:0005515
transcript_108	GO:0016757
transcript_109	GO:0004842	GO:0005488	GO:0005515
transcript_110	GO:0016021
transcript_112	GO:0000148	GO:0003843	GO:0006075	GO:0016020
transcript_113	GO:0000148	GO:0003843	GO:0006075	GO:0016020
transcript_114	GO:0000148	GO:0003843	GO:0006075	GO:0016020
transcript_116	GO:0000148	GO:0003843	GO:0006075	GO:0016020
transcript_118	GO:0000148	GO:0003843	GO:0006075	GO:0016020
transcript_120	GO:0000148	GO:0003843	GO:0006075	GO:0016020
transcript_121	GO:0001104	GO:0006357	GO:0016592
transcript_122	GO:0004842	GO:0005488	GO:0005515
transcript_124	GO:0005086	GO:0005488	GO:0032012
transcript_125	GO:0004842	GO:0005488	GO:0008270
transcript_126	GO:0000148	GO:0003843	GO:0006075	GO:0016020
transcript_127	GO:0000166	GO:0003676	GO:0004386	GO:0005524	GO:0008026	GO:0017111
transcript_129	GO:0000148	GO:0003843	GO:0006075	GO:0016020
transcript_130	GO:0005524	GO:0015986	GO:0015991	GO:0015992	GO:0016820	GO:0033178	GO:0045261	GO:0046034	GO:0046933	GO:0046961
transcript_131	GO:0005488	GO:0005515
transcript_132	GO:0000166	GO:0003676	GO:0004386	GO:0005524	GO:0008026	GO:0017111
transcript_133	GO:0005488
transcript_136	GO:0000148	GO:0003843	GO:0006075	GO:0016020
transcript_137	GO:0005643
transcript_139	GO:0005488	GO:0005515
transcript_140	GO:0005488	GO:0005515
transcript_141	GO:0003676	GO:0003723	GO:0003964	GO:0004523	GO:0006278	GO:0015074
transcript_142	GO:0005086	GO:0005488	GO:0032012
transcript_143	GO:0005488	GO:0005515
transcript_144	GO:0003676	GO:0003723	GO:0003964	GO:0006278	GO:0008270	GO:0015074
transcript_145	GO:0000148	GO:0003843	GO:0006075	GO:0016020
transcript_147	GO:0000148	GO:0003843	GO:0006075	GO:0016020
transcript_148	GO:0005524	GO:0016307	GO:0044267	GO:0046488	GO:0046872
transcript_149	GO:0004221	GO:0006511	GO:0046872
transcript_152	GO:0000148	GO:0003843	GO:0006075	GO:0016020
transcript_153	GO:0005643
transcript_155	GO:0003677	GO:0003899	GO:0005665	GO:0006351	GO:0006366
transcript_158	GO:0003779
transcript_159	GO:0005198	GO:0005488	GO:0005515	GO:0006886	GO:0016192	GO:0030130	GO:0030132
transcript_162	GO:0000148	GO:0003843	GO:0006075	GO:0016020
transcript_163	GO:0005643
transcript_164	GO:0003677	GO:0003899	GO:0005665	GO:0006351	GO:0006366
transcript_165	GO:0003712	GO:0004402	GO:0005515	GO:0005634	GO:0006355	GO:0008270
transcript_167	GO:0000148	GO:0003843	GO:0006075	GO:0016020
transcript_168	GO:0005086	GO:0005488	GO:0032012
transcript_169	GO:0003779
transcript_171	GO:0003677	GO:0003700	GO:0006351	GO:0006355	GO:0043565
transcript_173	GO:0003899	GO:0006351	GO:0046983
transcript_174	GO:0000148	GO:0003843	GO:0006075	GO:0016020
transcript_175	GO:0003723	GO:0004252	GO:0005618	GO:0006396	GO:0006508	GO:0008173	GO:0016020	GO:0042802	GO:0043086
transcript_177	GO:0003677	GO:0003899	GO:0005665	GO:0006351	GO:0006366
transcript_178	GO:0006952	GO:0043531
transcript_179	GO:0005488	GO:0005515
transcript_181	GO:0003677	GO:0003899	GO:0005665	GO:0006351	GO:0006366
transcript_182	GO:0005086	GO:0005488	GO:0032012
transcript_183	GO:0003712	GO:0004402	GO:0005515	GO:0005634	GO:0006355	GO:0008270
transcript_184	GO:0003677	GO:0005634	GO:0006351
transcript_188	GO:0000166	GO:0003676
transcript_191	GO:0016651	GO:0048038	GO:0051287	GO:0055114
transcript_192	GO:0005488	GO:0005515
transcript_193	GO:0000148	GO:0003843	GO:0006075	GO:0016020
transcript_195	GO:0003824	GO:0004519	GO:0006281	GO:0006284	GO:0051539
transcript_196	GO:0000148	GO:0003843	GO:0006075	GO:0016020
transcript_199	GO:0004221	GO:0005515	GO:0006511	GO:0046872
transcript_201	GO:0005488
transcript_202	GO:0003677	GO:0003899	GO:0006351
transcript_205	GO:0005086	GO:0005488	GO:0032012
transcript_206	GO:0003677	GO:0003682
transcript_207	GO:0005515	GO:0008270
transcript_210	GO:0003968
transcript_215	GO:0005643	GO:0006606
transcript_218	GO:0005086	GO:0005488	GO:0032012
transcript_219	GO:0005086	GO:0005488	GO:0032012
transcript_220	GO:0003677	GO:0003723	GO:0003964	GO:0004519	GO:0005622	GO:0006278	GO:0006281
transcript_221	GO:0000148	GO:0003843	GO:0006075	GO:0016020
transcript_223	GO:0005524	GO:0015986	GO:0015991	GO:0015992	GO:0016820	GO:0033178	GO:0045261	GO:0046034	GO:0046933	GO:0046961
transcript_224	GO:0005086	GO:0005488	GO:0032012
transcript_226	GO:0003677	GO:0005634	GO:0006351
transcript_227	GO:0016020
transcript_228	GO:0006952	GO:0043531
transcript_229	GO:0006952	GO:0043531
transcript_230	GO:0003677	GO:0005634	GO:0006351
transcript_231	GO:0005085	GO:0007264
transcript_232	GO:0000148	GO:0003843	GO:0006075	GO:0016020
transcript_233	GO:0003677	GO:0003700	GO:0006351	GO:0006355	GO:0043565
transcript_234	GO:0005488	GO:0005515
transcript_235	GO:0005515
transcript_236	GO:0005198	GO:0005488	GO:0005515	GO:0006886	GO:0016192	GO:0030130	GO:0030132
transcript_237	GO:0003677	GO:0005634	GO:0006351
transcript_238	GO:0005488
transcript_239	GO:0005198	GO:0005488	GO:0005515	GO:0006886	GO:0016192	GO:0030130	GO:0030132
transcript_240	GO:0005488	GO:0005515
transcript_243	GO:0003677	GO:0003682
transcript_244	GO:0005198	GO:0005488	GO:0005515	GO:0006886	GO:0016192	GO:0030130	GO:0030132
transcript_245	GO:0003723	GO:0004252	GO:0005618	GO:0006396	GO:0006508	GO:0008173	GO:0016020	GO:0042802	GO:0043086
transcript_248	GO:0005680
transcript_249	GO:0003824	GO:0004519	GO:0006281	GO:0006284	GO:0051539
transcript_250	GO:0003677	GO:0005634	GO:0006351
transcript_251	GO:0005198	GO:0005488	GO:0005515	GO:0006886	GO:0016192	GO:0030130	GO:0030132
transcript_252	GO:0003677	GO:0005634	GO:0006351
transcript_253	GO:0003677	GO:0003682
transcript_254	GO:0003723	GO:0004252	GO:0005618	GO:0006396	GO:0006508	GO:0008173	GO:0016020	GO:0042802	GO:0043086
transcript_255	GO:0005198	GO:0005488	GO:0005515	GO:0006886	GO:0016192	GO:0030130	GO:0030132
transcript_257	GO:0004579	GO:0008250	GO:0016021
transcript_261	GO:0005085	GO:0007264
transcript_262	GO:0005515
transcript_263	GO:0005198	GO:0005488	GO:0005515	GO:0006886	GO:0016192	GO:0030130	GO:0030132
transcript_264	GO:0005488
transcript_265	GO:0005198	GO:0005488	GO:0005515	GO:0006886	GO:0016192	GO:0030130	GO:0030132
transcript_266	GO:0003677	GO:0003682
transcript_267	GO:0005198	GO:0005488	GO:0005515	GO:0006886	GO:0016192	GO:0030130	GO:0030132
transcript_268	GO:0005086	GO:0005488	GO:0032012
transcript_269	GO:0003676	GO:0003677	GO:0004386	GO:0005524
transcript_270	GO:0005515
transcript_271	GO:0000148	GO:0003843	GO:0006075	GO:0016020
transcript_272	GO:0000148	GO:0003843	GO:0006075	GO:0016020
transcript_274	GO:0005488	GO:0005515
transcript_275	GO:0003676	GO:0003723	GO:0003964	GO:0006278	GO:0015074
transcript_276	GO:0003677	GO:0003682
transcript_277	GO:0005086	GO:0005488	GO:0032012
transcript_278	GO:0003980	GO:0006486	GO:0016757
transcript_280	GO:0005086	GO:0005488	GO:0032012
transcript_281	GO:0004842	GO:0008270
transcript_282	GO:0005086	GO:0005488	GO:0032012
transcript_283	GO:0003677	GO:0003682
transcript_284	GO:0005198	GO:0005488	GO:0005515	GO:0006886	GO:0016192	GO:0030130	GO:0030132
transcript_285	GO:0005198	GO:0005488	GO:0005515	GO:0006886	GO:0016192	GO:0030130	GO:0030132
transcript_288	GO:0003677	GO:0005634	GO:0006351
transcript_289	GO:0005515
transcript_290	GO:0005086	GO:0005488	GO:0032012
transcript_294	GO:0005198	GO:0005488	GO:0005515	GO:0006886	GO:0016192	GO:0030130	GO:0030132
transcript_295	GO:0000166	GO:0005524	GO:0017111
transcript_296	GO:0005515	GO:0008270
transcript_298	GO:0003824	GO:0004519	GO:0006281	GO:0006284	GO:0051539
transcript_299	GO:0005524	GO:0015986	GO:0015991	GO:0015992	GO:0016820	GO:0033178	GO:0045261	GO:0046034	GO:0046933	GO:0046961
transcript_300	GO:0004672	GO:0004674	GO:0004713	GO:0005515	GO:0005524	GO:0006468	GO:0016772
transcript_301	GO:0005488
transcript_302	GO:0005488	GO:0005515
transcript_303	GO:0005198	GO:0005488	GO:0005515	GO:0006886	GO:0016192	GO:0030130	GO:0030132
transcript_304	GO:0005198	GO:0005488	GO:0005515	GO:0006886	GO:0016192	GO:0030130	GO:0030132
transcript_305	GO:0005488
transcript_306	GO:0005198	GO:0005488	GO:0005515	GO:0006886	GO:0016192	GO:0030130	GO:0030132
transcript_308	GO:0005085	GO:0007264
transcript_309	GO:0005198	GO:0005488	GO:0005515	GO:0006886	GO:0016192	GO:0030130	GO:0030132
transcript_310	GO:0005198	GO:0005488	GO:0005515	GO:0006886	GO:0016192	GO:0030130	GO:0030132
transcript_312	GO:0005198	GO:0005488	GO:0005515	GO:0006886	GO:0016192	GO:0030130	GO:0030132
transcript_313	GO:0003677	GO:0003682
transcript_314	GO:0003677	GO:0003682
transcript_315	GO:0005198	GO:0005488	GO:0005515	GO:0006886	GO:0016192	GO:0030130	GO:0030132
transcript_317	GO:0005198	GO:0005488	GO:0005515	GO:0006886	GO:0016192	GO:0030130	GO:0030132
transcript_319	GO:0005198	GO:0005488	GO:0005515	GO:0006886	GO:0016192	GO:0030130	GO:0030132
transcript_320	GO:0005198	GO:0005488	GO:0005515	GO:0006886	GO:0016192	GO:0030130	GO:0030132
transcript_322	GO:0003677	GO:0005515	GO:0005622	GO:0005634	GO:0008270	GO:0016706	GO:0055114
transcript_323	GO:0005198	GO:0005488	GO:0005515	GO:0006886	GO:0016192	GO:0030130	GO:0030132
transcript_324	GO:0005198	GO:0005488	GO:0005515	GO:0006886	GO:0016192	GO:0030130	GO:0030132
transcript_325	GO:0005488
transcript_326	GO:0003677	GO:0003723	GO:0005488	GO:0005515	GO:0016070
transcript_327	GO:0005488
transcript_328	GO:0005515
transcript_329	GO:0005198	GO:0005488	GO:0005515	GO:0006886	GO:0016192	GO:0030130	GO:0030132
transcript_330	GO:0005198	GO:0005488	GO:0005515	GO:0006886	GO:0016192	GO:0030130	GO:0030132
transcript_331	GO:0005524	GO:0015986	GO:0015991	GO:0015992	GO:0016820	GO:0033178	GO:0045261	GO:0046034	GO:0046933	GO:0046961
transcript_333	GO:0005515
transcript_334	GO:0000175	GO:0003723	GO:0004654	GO:0006396	GO:0006402
transcript_336	GO:0005515
transcript_337	GO:0005198	GO:0005488	GO:0005515	GO:0006886	GO:0016192	GO:0030130	GO:0030132
transcript_338	GO:0005198	GO:0005488	GO:0005515	GO:0006886	GO:0016192	GO:0030130	GO:0030132
transcript_339	GO:0003677	GO:0003723	GO:0005488	GO:0005515	GO:0016070
transcript_340	GO:0005085	GO:0007264
transcript_341	GO:0005198	GO:0005488	GO:0005515	GO:0006886	GO:0016192	GO:0030130	GO:0030132
transcript_343	GO:0003677	GO:0003723	GO:0005488	GO:0005515	GO:0016070
transcript_345	GO:0005515
transcript_346	GO:0005086	GO:0005488	GO:0032012
transcript_347	GO:0003723	GO:0003964	GO:0006278	GO:0006397
transcript_348	GO:0005488
transcript_349	GO:0005488	GO:0005515
transcript_351	GO:0004842	GO:0005488	GO:0005515
transcript_353	GO:0005524
transcript_355	GO:0005680
transcript_356	GO:0005198	GO:0005488	GO:0005515	GO:0006886	GO:0016192	GO:0030130	GO:0030132
transcript_357	GO:0005488	GO:0005515
transcript_359	GO:0005488
transcript_360	GO:0003980	GO:0006486	GO:0016757
transcript_361	GO:0005524
transcript_363	GO:0005198	GO:0005488	GO:0005515	GO:0006886	GO:0016192	GO:0030130	GO:0030132
transcript_364	GO:0005515
transcript_365	GO:0003980	GO:0006486	GO:0016757
transcript_366	GO:0005488
transcript_367	GO:0003980	GO:0006486	GO:0016757
transcript_368	GO:0003677	GO:0003723	GO:0005488	GO:0005515	GO:0016070
transcript_369	GO:0005515
transcript_370	GO:0004672	GO:0004674	GO:0004713	GO:0005515	GO:0005524	GO:0006468	GO:0016772
transcript_371	GO:0005198	GO:0005488	GO:0005515	GO:0006886	GO:0016192	GO:0030130	GO:0030132
transcript_372	GO:0005198	GO:0005488	GO:0005515	GO:0006886	GO:0016192	GO:0030130	GO:0030132
transcript_374	GO:0006952	GO:0043531
transcript_375	GO:0003677	GO:0003723	GO:0005488	GO:0005515	GO:0016070
transcript_377	GO:0005515
transcript_378	GO:0005515
transcript_379	GO:0005198	GO:0005488	GO:0005515	GO:0006886	GO:0016192	GO:0030130	GO:0030132
transcript_380	GO:0005515
transcript_381	GO:0005198	GO:0005488	GO:0005515	GO:0006886	GO:0016192	GO:0030130	GO:0030132
transcript_382	GO:0005198	GO:0005488	GO:0005515	GO:0006886	GO:0016192	GO:0030130	GO:0030132
transcript_383	GO:0003677	GO:0003723	GO:0005488	GO:0005515	GO:0016070
transcript_384	GO:0003980	GO:0006486	GO:0016757
transcript_386	GO:0004672	GO:0004713	GO:0005524	GO:0006468	GO:0016772
transcript_387	GO:0005488	GO:0005515
transcript_388	GO:0005488
transcript_389	GO:0003677	GO:0005634	GO:0006351
transcript_390	GO:0003676	GO:0003677	GO:0046983
transcript_391	GO:0005515
transcript_393	GO:0005086	GO:0005488	GO:0032012
transcript_395	GO:0016757
transcript_396	GO:0005086	GO:0005488	GO:0032012
transcript_397	GO:0000148	GO:0003843	GO:0006075	GO:0016020
transcript_398	GO:0005086	GO:0005488	GO:0032012
transcript_399	GO:0005488
transcript_400	GO:0003677	GO:0003700	GO:0006355	GO:0043565
transcript_401	GO:0005515
transcript_402	GO:0005643
transcript_403	GO:0005515
transcript_404	GO:0009055	GO:0016020	GO:0016491	GO:0016651	GO:0051536	GO:0051539	GO:0055114
transcript_406	GO:0005515
transcript_407	GO:0000148	GO:0003843	GO:0006075	GO:0016020
transcript_408	GO:0003677	GO:0003682
transcript_409	GO:0005086	GO:0005488	GO:0032012
transcript_410	GO:0005515
transcript_411	GO:0006952	GO:0043531
transcript_412	GO:0005198	GO:0005488	GO:0005515	GO:0006886	GO:0016192	GO:0030130	GO:0030132
transcript_413	GO:0005515
transcript_414	GO:0003677	GO:0003723	GO:0005488	GO:0005515	GO:0016070
transcript_415	GO:0003899	GO:0006351	GO:0046983
transcript_417	GO:0005488	GO:0005515
transcript_418	GO:0003676	GO:0015074
transcript_419	GO:0005198	GO:0005488	GO:0005515	GO:0006886	GO:0016192	GO:0030130	GO:0030132
transcript_420	GO:0003677	GO:0005634	GO:0006351
transcript_422	GO:0000148	GO:0003843	GO:0006075	GO:0016020
transcript_423	GO:0009019	GO:0016740	GO:0030488
transcript_424	GO:0005515
transcript_426	GO:0004842	GO:0005488	GO:0005515
transcript_427	GO:0005524
transcript_428	GO:0005515
transcript_429	GO:0005524	GO:0015986	GO:0015991	GO:0015992	GO:0016820	GO:0033178	GO:0045261	GO:0046034	GO:0046933	GO:0046961
transcript_430	GO:0004672	GO:0004674	GO:0004713	GO:0005524	GO:0006468	GO:0016772
transcript_432	GO:0005515
transcript_434	GO:0003677	GO:0003916	GO:0003917	GO:0005694	GO:0006265
transcript_435	GO:0003676	GO:0015074
transcript_437	GO:0004842	GO:0005488	GO:0005515
transcript_438	GO:0005198	GO:0005488	GO:0005515	GO:0006886	GO:0016192	GO:0030130	GO:0030132
transcript_439	GO:0005524	GO:0015986	GO:0015991	GO:0015992	GO:0016820	GO:0033178	GO:0045261	GO:0046034	GO:0046933	GO:0046961
transcript_441	GO:0003676	GO:0015074
transcript_442	GO:0003676	GO:0015074
transcript_443	GO:0005515	GO:0016791
transcript_444	GO:0005515
transcript_445	GO:0005524	GO:0015986	GO:0015991	GO:0015992	GO:0016820	GO:0033178	GO:0045261	GO:0046034	GO:0046933	GO:0046961
transcript_446	GO:0005524	GO:0015986	GO:0015991	GO:0015992	GO:0016820	GO:0033178	GO:0045261	GO:0046034	GO:0046933	GO:0046961
transcript_448	GO:0005515
transcript_450	GO:0005515
transcript_451	GO:0005524	GO:0015986	GO:0015991	GO:0015992	GO:0016820	GO:0033178	GO:0045261	GO:0046034	GO:0046933	GO:0046961
transcript_452	GO:0005515
transcript_453	GO:0005198	GO:0005488	GO:0005515	GO:0006886	GO:0016192	GO:0030130	GO:0030132
transcript_454	GO:0005515
transcript_455	GO:0005524
transcript_456	GO:0005086	GO:0005488	GO:0032012
transcript_457	GO:0005198	GO:0005488	GO:0005515	GO:0006886	GO:0016192	GO:0030130	GO:0030132
transcript_458	GO:0005515
transcript_459	GO:0000398	GO:0005681	GO:0097157
transcript_460	GO:0005515
transcript_462	GO:0005488
transcript_464	GO:0003824	GO:0006537	GO:0006807	GO:0008152	GO:0015930	GO:0016491	GO:0016638	GO:0055114
transcript_465	GO:0000398	GO:0005681	GO:0097157
transcript_466	GO:0003677	GO:0003723	GO:0005488	GO:0005515	GO:0016070
transcript_467	GO:0003676	GO:0015074
transcript_468	GO:0003677	GO:0003899	GO:0006351
transcript_469	GO:0004672	GO:0004674	GO:0004713	GO:0005524	GO:0006468	GO:0016772
transcript_470	GO:0004222	GO:0006508	GO:0008233	GO:0016020	GO:0071586
transcript_471	GO:0005086	GO:0005488	GO:0032012
transcript_472	GO:0005488	GO:0005515
transcript_473	GO:0003676	GO:0003723	GO:0004386	GO:0005515	GO:0005524	GO:0008026	GO:0008270	GO:0046872
transcript_474	GO:0003980	GO:0006486	GO:0016757
transcript_475	GO:0005085	GO:0007264
transcript_476	GO:0005515
transcript_477	GO:0005198	GO:0005488	GO:0005515	GO:0006886	GO:0016192	GO:0030130	GO:0030132
transcript_478	GO:0003677	GO:0003723	GO:0005488	GO:0005515	GO:0016070
transcript_479	GO:0005515
transcript_481	GO:0003980	GO:0006486	GO:0016757
transcript_482	GO:0005515
transcript_484	GO:0003980	GO:0006486	GO:0016757
transcript_485	GO:0000148	GO:0003843	GO:0006075	GO:0016020
transcript_486	GO:0003677	GO:0003700	GO:0006355	GO:0043565
transcript_487	GO:0005524	GO:0016307	GO:0044267	GO:0046488
transcript_488	GO:0004842	GO:0005488	GO:0008270
transcript_491	GO:0005198	GO:0005488	GO:0005515	GO:0006886	GO:0016192	GO:0030130	GO:0030132
transcript_493	GO:0000166	GO:0005524	GO:0005737	GO:0016787	GO:0017111	GO:0030163
transcript_494	GO:0003980	GO:0006486	GO:0016757
transcript_496	GO:0003824	GO:0006537	GO:0006807	GO:0008152	GO:0015930	GO:0016491	GO:0016638	GO:0055114
transcript_497	GO:0005515
transcript_498	GO:0005198	GO:0005488	GO:0005515	GO:0006886	GO:0016192	GO:0030130	GO:0030132
transcript_504	GO:0003824	GO:0005506	GO:0006537	GO:0006807	GO:0008152	GO:0010181	GO:0015930	GO:0016040	GO:0016491	GO:0016638	GO:0016639	GO:0045181	GO:0050660	GO:0051536	GO:0055114
transcript_506	GO:0003676	GO:0003723	GO:0004386	GO:0005515	GO:0005524	GO:0008026	GO:0008270	GO:0046872
transcript_507	GO:0005524	GO:0015986	GO:0015991	GO:0015992	GO:0016820	GO:0033178	GO:0045261	GO:0046034	GO:0046933	GO:0046961
transcript_508	GO:0005198	GO:0005488	GO:0005515	GO:0006886	GO:0016192	GO:0030130	GO:0030132
transcript_509	GO:0000398	GO:0005681	GO:0097157
transcript_510	GO:0000166	GO:0003676
transcript_511	GO:0003980	GO:0006486	GO:0016757
transcript_512	GO:0005515	GO:0005634	GO:0008270	GO:0018024
transcript_514	GO:0003824	GO:0006537	GO:0006807	GO:0008152	GO:0015930	GO:0016491	GO:0016638	GO:0055114
transcript_515	GO:0005524	GO:0015986	GO:0015991	GO:0015992	GO:0016820	GO:0033178	GO:0045261	GO:0046034	GO:0046933	GO:0046961
transcript_517	GO:0005515
transcript_518	GO:0003980	GO:0006486	GO:0016757
transcript_519	GO:0046983
transcript_520	GO:0003676	GO:0003723	GO:0004386	GO:0005515	GO:0005524	GO:0008026	GO:0008270	GO:0046872
transcript_521	GO:0003676	GO:0003723	GO:0003964	GO:0004523	GO:0006278	GO:0015074
transcript_523	GO:0005524	GO:0016307	GO:0044267	GO:0046488
transcript_524	GO:0005524	GO:0016307	GO:0044267	GO:0046488
transcript_525	GO:0000148	GO:0003843	GO:0006075	GO:0016020
transcript_527	GO:0003824	GO:0006537	GO:0006807	GO:0008152	GO:0015930	GO:0016491	GO:0016638	GO:0055114
transcript_528	GO:0003980	GO:0006486	GO:0016757
transcript_530	GO:0003723	GO:0006139	GO:0006357	GO:0016788	GO:0032784
transcript_532	GO:0003980	GO:0006486	GO:0016757
transcript_533	GO:0005524	GO:0015986	GO:0015991	GO:0015992	GO:0016820	GO:0033178	GO:0045261	GO:0046034	GO:0046933	GO:0046961
transcript_534	GO:0048208
transcript_536	GO:0005488	GO:0005515
transcript_537	GO:0009055	GO:0016020	GO:0016491	GO:0022904
transcript_539	GO:0003723	GO:0003964	GO:0006278
transcript_541	GO:0000166	GO:0005524	GO:0006810	GO:0016021	GO:0016887	GO:0017111	GO:0042626	GO:0055085
transcript_543	GO:0005086	GO:0005488	GO:0032012
transcript_544	GO:0005198	GO:0005488	GO:0005515	GO:0006886	GO:0016192	GO:0030130	GO:0030132
transcript_545	GO:0005198	GO:0005488	GO:0005515
transcript_546	GO:0003980	GO:0006486	GO:0016757
transcript_548	GO:0004672	GO:0004713	GO:0005524	GO:0006468	GO:0016772
transcript_549	GO:0004842
transcript_550	GO:0003676	GO:0003723	GO:0004386	GO:0005515	GO:0005524	GO:0008026	GO:0008270	GO:0046872
transcript_551	GO:0000398	GO:0005681	GO:0097157
transcript_552	GO:0000166	GO:0005524	GO:0006810	GO:0016021	GO:0016887	GO:0017111	GO:0042626	GO:0055085
transcript_553	GO:0000166	GO:0005524	GO:0006810	GO:0016021	GO:0016887	GO:0017111	GO:0042626	GO:0055085
transcript_554	GO:0005198	GO:0005488	GO:0005515	GO:0006886	GO:0016192	GO:0030130	GO:0030132
transcript_557	GO:0003980	GO:0006486	GO:0016757
transcript_558	GO:0003980	GO:0006486	GO:0016757
transcript_559	GO:0003824	GO:0006537	GO:0006807	GO:0008152	GO:0015930	GO:0016491	GO:0016638	GO:0055114
transcript_562	GO:0005488
transcript_564	GO:0008137	GO:0042773	GO:0055114
transcript_565	GO:0005488	GO:0005515
transcript_566	GO:0000398	GO:0003723	GO:0005515	GO:0005681	GO:0017070	GO:0030623
transcript_568	GO:0008137	GO:0042773	GO:0055114
transcript_570	GO:0003774	GO:0005515	GO:0005524	GO:0016459
transcript_572	GO:0003774	GO:0005515	GO:0005524	GO:0016459
transcript_573	GO:0004672	GO:0004674	GO:0004713	GO:0005524	GO:0006468	GO:0016020	GO:0016772
transcript_574	GO:0005524
transcript_575	GO:0000398	GO:0005681	GO:0097157
transcript_576	GO:0003774	GO:0005515	GO:0005524	GO:0016459
transcript_577	GO:0003774	GO:0005515	GO:0005524	GO:0016459
transcript_578	GO:0005524	GO:0015986	GO:0015991	GO:0015992	GO:0016820	GO:0033178	GO:0045261	GO:0046034	GO:0046933	GO:0046961
transcript_579	GO:0005622	GO:0006886
transcript_580	GO:0005524	GO:0016307	GO:0044267	GO:0046488
transcript_581	GO:0048208
transcript_582	GO:0005524	GO:0015986	GO:0015991	GO:0015992	GO:0016820	GO:0033178	GO:0045261	GO:0046034	GO:0046933	GO:0046961
transcript_583	GO:0003723	GO:0006139	GO:0006357	GO:0016788	GO:0032784
transcript_584	GO:0005515
transcript_585	GO:0005515
transcript_586	GO:0000398	GO:0005681	GO:0097157
transcript_587	GO:0003980	GO:0006486	GO:0016757
transcript_588	GO:0005524
transcript_589	GO:0003824	GO:0006537	GO:0006807	GO:0008152	GO:0015930	GO:0016491	GO:0016638	GO:0055114
transcript_590	GO:0005524	GO:0016307	GO:0044267	GO:0046488
transcript_591	GO:0003723	GO:0003964	GO:0006278
transcript_592	GO:0005488	GO:0005515
transcript_593	GO:0003824	GO:0006537	GO:0006807	GO:0008152	GO:0015930	GO:0016491	GO:0016638	GO:0055114
transcript_594	GO:0000166	GO:0005524	GO:0006810	GO:0016021	GO:0016887	GO:0017111	GO:0042626	GO:0055085
transcript_597	GO:0005524
transcript_598	GO:0048208
transcript_599	GO:0006357	GO:0032784	GO:0032968
transcript_601	GO:0003676	GO:0004386	GO:0005524	GO:0008026
transcript_602	GO:0003774	GO:0005515	GO:0005524	GO:0016459
transcript_603	GO:0003924	GO:0005525
transcript_604	GO:0000398	GO:0005681	GO:0097157
transcript_605	GO:0005524
transcript_606	GO:0003980	GO:0006486	GO:0016757
transcript_6071	GO:0003824	GO:0004630	GO:0005509	GO:0005515	GO:0008152	GO:0016020	GO:0046470
transcript_6072	GO:0004672	GO:0004674	GO:0004713	GO:0005524	GO:0006468	GO:0016772	GO:0030247
transcript_6074	GO:0005488
transcript_6076	GO:0003723	GO:0003735	GO:0005622	GO:0005840	GO:0006412	GO:0019843
transcript_6077	GO:0004540	GO:0004672	GO:0004674	GO:0004713	GO:0005515	GO:0005524	GO:0006397	GO:0006468	GO:0016772
transcript_6078	GO:0003924	GO:0005525
transcript_6079	GO:0003876	GO:0006188	GO:0009168	GO:0019239
transcript_6080	GO:0005515	GO:0008270
transcript_6081	GO:0005509	GO:0006915
transcript_6083	GO:0009521	GO:0009523	GO:0009767	GO:0009772	GO:0015979	GO:0016020	GO:0016168	GO:0019684	GO:0030076	GO:0045156
transcript_6084	GO:0004672	GO:0004713	GO:0005515	GO:0005524	GO:0006468	GO:0016772
transcript_6085	GO:0000155	GO:0000160	GO:0004672	GO:0004674	GO:0004713	GO:0004871	GO:0005524	GO:0006468	GO:0007165	GO:0016772
transcript_6087	GO:0042578
transcript_6088	GO:0003924	GO:0005525
transcript_6090	GO:0005515
transcript_6091	GO:0000156	GO:0000160	GO:0005515	GO:0006355
transcript_6093	GO:0003677	GO:0005515	GO:0016491	GO:0055114
transcript_6094	GO:0042578
transcript_6095	GO:0006886	GO:0006888	GO:0008270	GO:0030127
transcript_6096	GO:0005515
transcript_6097	GO:0005515	GO:0008270	GO:0016020	GO:0016760	GO:0030244
transcript_6099	GO:0000166	GO:0005515	GO:0005524	GO:0017111	GO:0019538
transcript_6100	GO:0005515	GO:0008270
transcript_6101	GO:0004252	GO:0005618	GO:0006508	GO:0016020	GO:0042802	GO:0043086
transcript_6102	GO:0004672	GO:0004674	GO:0004713	GO:0005515	GO:0005524	GO:0006468	GO:0016772
transcript_6103	GO:0005506	GO:0005515	GO:0016165	GO:0016702	GO:0046872	GO:0055114
transcript_6105	GO:0000139	GO:0005488	GO:0005737	GO:0006886	GO:0008565	GO:0016020	GO:0048193	GO:0048280
transcript_6106	GO:0003676	GO:0005515
transcript_6107	GO:0006952	GO:0043531
transcript_6108	GO:0003677	GO:0003700	GO:0006355	GO:0043565
transcript_6109	GO:0006952	GO:0043531
transcript_6110	GO:0003677	GO:0003700	GO:0006355	GO:0043565
transcript_6111	GO:0000155	GO:0000156	GO:0000160	GO:0004871	GO:0005524	GO:0006355	GO:0007165	GO:0016020	GO:0016310	GO:0016772
transcript_6117	GO:0003924	GO:0005525
transcript_6119	GO:0006952	GO:0043531
transcript_6120	GO:0003677	GO:0006306	GO:0008168
transcript_6121	GO:0005515
transcript_6123	GO:0003676	GO:0005515
transcript_6124	GO:0003876	GO:0006188	GO:0009168	GO:0019239
transcript_6125	GO:0003824	GO:0005992	GO:0008152
transcript_6126	GO:0003677	GO:0005634	GO:0006355	GO:0009725	GO:0046983
transcript_6127	GO:0004842	GO:0005515
transcript_6130	GO:0003824	GO:0004553	GO:0004559	GO:0005975	GO:0006013	GO:0008270	GO:0015923	GO:0030246
transcript_6131	GO:0005524	GO:0015986	GO:0015991	GO:0015992	GO:0016820	GO:0033178	GO:0045261	GO:0046034	GO:0046933	GO:0046961
transcript_6132	GO:0003723	GO:0003743	GO:0005515	GO:0005852	GO:0006413	GO:0031369
transcript_6133	GO:0005515	GO:0008270
transcript_6134	GO:0006952	GO:0043531
transcript_6135	GO:0009522	GO:0009579	GO:0015979	GO:0016021
transcript_6137	GO:0000287	GO:0008152	GO:0010333	GO:0016829
transcript_6139	GO:0009521	GO:0009523	GO:0009767	GO:0009772	GO:0015979	GO:0016020	GO:0016168	GO:0019684	GO:0030076	GO:0045156
transcript_6140	GO:0000156	GO:0000160	GO:0005515	GO:0006355
transcript_6141	GO:0003723	GO:0003743	GO:0005515	GO:0005852	GO:0006413	GO:0031369
transcript_6142	GO:0003676	GO:0005515
transcript_6143	GO:0000166	GO:0004222	GO:0005524	GO:0006508	GO:0008270	GO:0016020	GO:0016021	GO:0017111	GO:0030163
transcript_6144	GO:0008270
transcript_6145	GO:0005515
transcript_6146	GO:0003824	GO:0005992	GO:0008152
transcript_6147	GO:0005515
transcript_6149	GO:0000166	GO:0003676	GO:0005515	GO:0005622	GO:0006396
transcript_6151	GO:0003677	GO:0003682	GO:0005515
transcript_6153	GO:0004672	GO:0004674	GO:0004713	GO:0005524	GO:0006468	GO:0016772
transcript_6155	GO:0009521	GO:0009523	GO:0009767	GO:0015979	GO:0016020	GO:0016168	GO:0019684
transcript_6156	GO:0003824	GO:0004553	GO:0005975	GO:0030246
transcript_6157	GO:0005515	GO:0005634	GO:0008270	GO:0018024	GO:0034968
transcript_6158	GO:0008270
transcript_6159	GO:0003676	GO:0008270
transcript_6160	GO:0005198	GO:0005488	GO:0006886	GO:0016192	GO:0030117	GO:0030126
transcript_6161	GO:0005515	GO:0005524	GO:0005694	GO:0051276
transcript_6162	GO:0005097	GO:0032313
transcript_6164	GO:0005515
transcript_6165	GO:0004129	GO:0015002	GO:0016020	GO:0019646	GO:0022904
transcript_6168	GO:0004672	GO:0004674	GO:0004713	GO:0005524	GO:0006468	GO:0016772
transcript_6171	GO:0003824	GO:0005992	GO:0008152
transcript_6172	GO:0003824	GO:0005992	GO:0008152
transcript_6174	GO:0005515
transcript_6175	GO:0005097	GO:0032313
transcript_6176	GO:0005515
transcript_6177	GO:0003735	GO:0005622	GO:0005840	GO:0006412	GO:0015935
transcript_6178	GO:0003676	GO:0004386	GO:0005524	GO:0008026
transcript_6179	GO:0008152	GO:0051539
transcript_6181	GO:0030554	GO:0050660
transcript_6182	GO:0015078	GO:0015991	GO:0033179
transcript_6183	GO:0004427	GO:0009678	GO:0015992	GO:0016020
transcript_6184	GO:0008137	GO:0042773	GO:0055114
transcript_6185	GO:0004672	GO:0004707	GO:0004713	GO:0005524	GO:0006468	GO:0016772
transcript_6189	GO:0003676	GO:0003723	GO:0003964	GO:0004523	GO:0006278	GO:0015074
transcript_6190	GO:0000148	GO:0003843	GO:0006075	GO:0016020
transcript_6191	GO:0005643	GO:0006810
transcript_6192	GO:0006952	GO:0043531
transcript_6194	GO:0000155	GO:0000156	GO:0000160	GO:0004871	GO:0005524	GO:0006355	GO:0007165	GO:0016020	GO:0016310	GO:0016772
transcript_6195	GO:0005515
transcript_6196	GO:0005515	GO:0046872
transcript_6197	GO:0000166	GO:0006200	GO:0006754	GO:0006812	GO:0016021	GO:0016887	GO:0019829	GO:0046872
transcript_6198	GO:0004965	GO:0004970	GO:0005215	GO:0005234	GO:0006810	GO:0007186	GO:0016020	GO:0016021
transcript_6199	GO:0005198	GO:0005515	GO:0006886	GO:0016192	GO:0030117	GO:0030126
transcript_6200	GO:0000166	GO:0005515	GO:0006952	GO:0007165	GO:0017111	GO:0043531
transcript_6202	GO:0003723	GO:0003735	GO:0005622	GO:0006412	GO:0015935	GO:0019843
transcript_6203	GO:0043531
transcript_6205	GO:0008152	GO:0051539
transcript_6210	GO:0003676	GO:0005515
transcript_6211	GO:0005515
transcript_6213	GO:0005097	GO:0032313
transcript_6214	GO:0004672	GO:0004674	GO:0004713	GO:0005524	GO:0006468	GO:0016772
transcript_6215	GO:0000166	GO:0004176	GO:0004252	GO:0005524	GO:0006508	GO:0006515	GO:0017111	GO:0030163
transcript_6218	GO:0003723	GO:0003964	GO:0006278	GO:0006397
transcript_6219	GO:0005515
transcript_6220	GO:0000166	GO:0003676
transcript_6221	GO:0000166	GO:0003677	GO:0003678	GO:0005524	GO:0006260	GO:0006270	GO:0015078	GO:0015991	GO:0017111	GO:0033179	GO:0042555
transcript_6222	GO:0005524	GO:0015986	GO:0015991	GO:0015992	GO:0016820	GO:0033178	GO:0045261	GO:0046034	GO:0046933	GO:0046961
transcript_6223	GO:0008168
transcript_6225	GO:0003676	GO:0015074
transcript_6226	GO:0006508	GO:0008237	GO:0008270
transcript_6227	GO:0000166	GO:0004725	GO:0005515	GO:0005524	GO:0006470	GO:0008138	GO:0016311	GO:0016772	GO:0016773	GO:0016791	GO:0017111	GO:0019538
transcript_6232	GO:0003824	GO:0006527	GO:0008295	GO:0008792
transcript_6234	GO:0004672	GO:0004674	GO:0004713	GO:0005524	GO:0006468	GO:0016772
transcript_6236	GO:0005524	GO:0006298	GO:0030983	GO:0032301	GO:0032302
transcript_6237	GO:0005524	GO:0015986	GO:0015991	GO:0015992	GO:0016820	GO:0033178	GO:0045261	GO:0046034	GO:0046933	GO:0046961
transcript_6241	GO:0005515
transcript_6242	GO:0005488	GO:0005515
transcript_6243	GO:0004129	GO:0015002	GO:0016020	GO:0019646	GO:0022904
transcript_6244	GO:0046983
transcript_6245	GO:0003824	GO:0005992	GO:0008152
transcript_6247	GO:0000155	GO:0000156	GO:0000160	GO:0004673	GO:0004871	GO:0005515	GO:0005524	GO:0005789	GO:0006355	GO:0007165	GO:0009873	GO:0016020
transcript_6249	GO:0000156	GO:0000160	GO:0005515	GO:0006355
transcript_6250	GO:0003677	GO:0003887	GO:0006260
transcript_6251	GO:0003924	GO:0005525
transcript_6254	GO:0004553	GO:0005975	GO:0016758	GO:0031227
transcript_6256	GO:0000166	GO:0005507	GO:0006812	GO:0006825	GO:0016021	GO:0019829	GO:0030001	GO:0043682	GO:0046872
transcript_6258	GO:0003924	GO:0005525
transcript_6259	GO:0004427	GO:0009678	GO:0015992	GO:0016020
transcript_6260	GO:0015078	GO:0015986	GO:0045263
transcript_6261	GO:0004252	GO:0005618	GO:0006508	GO:0016020	GO:0042802	GO:0043086
transcript_6262	GO:0000155	GO:0000156	GO:0000160	GO:0004673	GO:0004871	GO:0005515	GO:0005524	GO:0005789	GO:0006355	GO:0007165	GO:0009873
transcript_6264	GO:0005515
transcript_6265	GO:0003824	GO:0004553	GO:0004559	GO:0005975	GO:0006013	GO:0008270	GO:0015923	GO:0030246
transcript_6266	GO:0003824	GO:0004553	GO:0004559	GO:0005975	GO:0006013	GO:0008270	GO:0015923	GO:0030246
transcript_6267	GO:0005515
transcript_6269	GO:0000139	GO:0005488	GO:0005737	GO:0006886	GO:0008565	GO:0016020	GO:0048193	GO:0048280
transcript_6270	GO:0003677	GO:0005622
transcript_6273	GO:0015078	GO:0015986	GO:0045263
transcript_6276	GO:0003824	GO:0004553	GO:0005975	GO:0030246
transcript_6277	GO:0005515
transcript_6278	GO:0005985	GO:0009058	GO:0016157
transcript_6279	GO:0004672	GO:0004674	GO:0004713	GO:0005524	GO:0006468	GO:0016772
transcript_6280	GO:0005515	GO:0008270
transcript_6281	GO:0005516
transcript_6282	GO:0000166	GO:0003676	GO:0046872
transcript_6283	GO:0005506	GO:0009055	GO:0016491	GO:0020037	GO:0030151	GO:0042128	GO:0043546	GO:0046857	GO:0046872	GO:0050660	GO:0055114
transcript_6284	GO:0005515
transcript_6285	GO:0003824	GO:0004553	GO:0005975	GO:0030246
transcript_6286	GO:0008137	GO:0042773	GO:0055114
transcript_6288	GO:0003824	GO:0005992	GO:0008152
transcript_6289	GO:0005515
transcript_6290	GO:0004594	GO:0005524	GO:0015937
transcript_6291	GO:0000166	GO:0005524	GO:0017111
transcript_6293	GO:0003824	GO:0005992	GO:0008152
transcript_6294	GO:0005515
transcript_6295	GO:0005198	GO:0005515	GO:0006886	GO:0016192	GO:0030117
transcript_6296	GO:0004672	GO:0004713	GO:0005524	GO:0006468	GO:0016772
transcript_6298	GO:0004672	GO:0004674	GO:0004713	GO:0005524	GO:0006468	GO:0006508	GO:0008234	GO:0016772
transcript_6299	GO:0000166	GO:0003676	GO:0005515	GO:0005622	GO:0006396
transcript_6303	GO:0003677	GO:0003723	GO:0005488	GO:0005515	GO:0016070
transcript_6304	GO:0003677	GO:0003700	GO:0006355
transcript_6305	GO:0005515
transcript_6306	GO:0003899	GO:0006351	GO:0046983
transcript_6307	GO:0004672	GO:0004713	GO:0005515	GO:0005524	GO:0006468	GO:0016772
transcript_6308	GO:0006952	GO:0043531
transcript_6309	GO:0008270
transcript_6310	GO:0000166	GO:0003676	GO:0006396	GO:0008173	GO:0046872
transcript_6311	GO:0003824	GO:0004553	GO:0005975	GO:0043169
transcript_6313	GO:0005524	GO:0015986	GO:0015991	GO:0015992	GO:0016820	GO:0033178	GO:0045261	GO:0046034	GO:0046933	GO:0046961
transcript_6315	GO:0003824	GO:0004553	GO:0005975	GO:0030246
transcript_6316	GO:0046983
transcript_6318	GO:0005524	GO:0015986	GO:0015991	GO:0015992	GO:0016820	GO:0033178	GO:0045261	GO:0046034	GO:0046933	GO:0046961
transcript_6319	GO:0000159	GO:0005488	GO:0007165	GO:0008601
transcript_6320	GO:0006886	GO:0006888	GO:0008270	GO:0030127
transcript_6322	GO:0000155	GO:0000156	GO:0000160	GO:0004673	GO:0004871	GO:0005515	GO:0005524	GO:0005789	GO:0006355	GO:0007165	GO:0009873
transcript_6323	GO:0016020	GO:0016760	GO:0030244
transcript_6324	GO:0005509	GO:0055085
transcript_6326	GO:0005506	GO:0005515	GO:0016165	GO:0016702	GO:0046872	GO:0055114
transcript_6327	GO:0004427	GO:0009678	GO:0015992	GO:0016020
transcript_6328	GO:0003824	GO:0005992	GO:0008152
transcript_6329	GO:0003677	GO:0003723	GO:0005488	GO:0005515	GO:0016070
transcript_6330	GO:0005198	GO:0005515	GO:0006886	GO:0016192	GO:0030117	GO:0030126
transcript_6331	GO:0004672	GO:0004713	GO:0005524	GO:0006468	GO:0016772
transcript_6333	GO:0003824	GO:0004553	GO:0005975	GO:0030246
transcript_6334	GO:0000156	GO:0000160	GO:0005515	GO:0006355
transcript_6335	GO:0003677	GO:0005634	GO:0006355	GO:0009725	GO:0046983
transcript_6338	GO:0005524	GO:0015986	GO:0015991	GO:0015992	GO:0016820	GO:0033178	GO:0045261	GO:0046034	GO:0046933	GO:0046961
transcript_6339	GO:0008152	GO:0051539
transcript_6341	GO:0015078	GO:0015986	GO:0045263
transcript_6342	GO:0003913	GO:0006281
transcript_6343	GO:0004672	GO:0004674	GO:0004713	GO:0005524	GO:0006468	GO:0016772
transcript_6344	GO:0003677	GO:0005634	GO:0006355	GO:0009725
transcript_6345	GO:0005515	GO:0008270
transcript_6348	GO:0006952	GO:0043531
transcript_6352	GO:0006725	GO:0008198	GO:0008270	GO:0016491	GO:0016701	GO:0055114
transcript_6353	GO:0000166	GO:0006200	GO:0006754	GO:0006812	GO:0016021	GO:0016887	GO:0019829	GO:0046872
transcript_6355	GO:0004842
transcript_6356	GO:0005515
transcript_6358	GO:0005515
transcript_6359	GO:0005515	GO:0046872
transcript_6360	GO:0005515
transcript_6361	GO:0004252	GO:0005618	GO:0006508	GO:0016020	GO:0042802	GO:0043086
transcript_6362	GO:0000272	GO:0003824	GO:0005975	GO:0016161
transcript_6363	GO:0000166	GO:0003677	GO:0003678	GO:0005524	GO:0006260	GO:0006270	GO:0015078	GO:0015991	GO:0017111	GO:0033179	GO:0042555
transcript_6364	GO:0003677	GO:0003723	GO:0005488	GO:0005515	GO:0016070
transcript_6365	GO:0000166	GO:0005524	GO:0017111
transcript_6366	GO:0005198	GO:0005488	GO:0006886	GO:0016192	GO:0030117	GO:0030126
transcript_6368	GO:0000339	GO:0003677	GO:0003723	GO:0005488	GO:0005515	GO:0005846	GO:0016070	GO:0045292	GO:0051028
transcript_6369	GO:0000156	GO:0000160	GO:0005515	GO:0006355
transcript_6370	GO:0003676	GO:0005515
transcript_6371	GO:0005488	GO:0006886	GO:0008565	GO:0015031	GO:0016192	GO:0030117	GO:0030131
transcript_6372	GO:0015078	GO:0015991	GO:0033179
transcript_6373	GO:0000166	GO:0005524	GO:0017111
transcript_6375	GO:0005506	GO:0005515	GO:0016165	GO:0016702	GO:0046872	GO:0055114
transcript_6377	GO:0051087
transcript_6378	GO:0006886	GO:0006888	GO:0008270	GO:0030127
transcript_6381	GO:0004672	GO:0004674	GO:0004713	GO:0005515	GO:0005524	GO:0006468	GO:0016772
transcript_6382	GO:0004672	GO:0004674	GO:0004713	GO:0005524	GO:0006468	GO:0016772
transcript_6383	GO:0003677	GO:0003723	GO:0005488	GO:0005515	GO:0016070
transcript_6385	GO:0008270
transcript_6387	GO:0008270
transcript_6388	GO:0005488	GO:0005515
transcript_6389	GO:0015078	GO:0015986	GO:0045263
transcript_6390	GO:0004842	GO:0005515
transcript_6394	GO:0005524	GO:0016307	GO:0044267	GO:0046488	GO:0046872
transcript_6396	GO:0004672	GO:0004674	GO:0004713	GO:0005524	GO:0006468	GO:0016772
transcript_6398	GO:0005488	GO:0006886	GO:0016192	GO:0030117
transcript_6399	GO:0005515
transcript_6400	GO:0003824	GO:0004553	GO:0005975	GO:0030246
transcript_6401	GO:0006952	GO:0043531
transcript_6402	GO:0005198	GO:0005488	GO:0006886	GO:0016192	GO:0030117	GO:0030126
transcript_6404	GO:0005524	GO:0015986	GO:0015991	GO:0015992	GO:0016820	GO:0033178	GO:0045261	GO:0046034	GO:0046933	GO:0046961
transcript_6405	GO:0006904	GO:0016192
transcript_6406	GO:0004576	GO:0006486	GO:0016020
transcript_6407	GO:0000184	GO:0003677	GO:0004386	GO:0005524	GO:0005737	GO:0008270
transcript_6411	GO:0016020	GO:0016760	GO:0030244
transcript_6412	GO:0005515
transcript_6414	GO:0003824	GO:0004722	GO:0006470
transcript_6415	GO:0003677	GO:0005634	GO:0006355	GO:0009725	GO:0046983
transcript_6417	GO:0004672	GO:0004713	GO:0005515	GO:0005524	GO:0006468	GO:0016772
transcript_6418	GO:0003824	GO:0004630	GO:0005509	GO:0005515	GO:0008152	GO:0016020	GO:0046470
transcript_6420	GO:0000166	GO:0005524	GO:0016020	GO:0016887	GO:0017111
transcript_6422	GO:0005516	GO:0008270
transcript_6423	GO:0004672	GO:0004674	GO:0004713	GO:0005524	GO:0006468	GO:0016772
transcript_6424	GO:0004672	GO:0004674	GO:0004713	GO:0005524	GO:0006468	GO:0016772
transcript_6425	GO:0000166	GO:0003676	GO:0008270
transcript_6426	GO:0003723	GO:0003735	GO:0005622	GO:0006412	GO:0015935	GO:0019843
transcript_6427	GO:0003824	GO:0004553	GO:0005975	GO:0030246
transcript_6428	GO:0005515
transcript_6430	GO:0005515	GO:0006364
transcript_6432	GO:0005515
transcript_6433	GO:0004672	GO:0004674	GO:0004713	GO:0005524	GO:0006468	GO:0016772
transcript_6434	GO:0015079	GO:0016020	GO:0071805
transcript_6435	GO:0005515
transcript_6436	GO:0005515
transcript_6437	GO:0005515
transcript_6438	GO:0000166	GO:0006812	GO:0016021	GO:0019829	GO:0030001	GO:0046872
transcript_6439	GO:0008168
transcript_6441	GO:0004672	GO:0004674	GO:0004713	GO:0005524	GO:0006468	GO:0016772	GO:0048544
transcript_6442	GO:0004478	GO:0005524	GO:0006556
transcript_6443	GO:0005515	GO:0005634	GO:0008270	GO:0018024	GO:0034968
transcript_6444	GO:0005507	GO:0016491	GO:0055114
transcript_6445	GO:0015079	GO:0016020	GO:0071805
transcript_6446	GO:0051087
transcript_6447	GO:0005515	GO:0005524	GO:0005694	GO:0051276
transcript_6448	GO:0003871	GO:0008270	GO:0008652	GO:0009086
transcript_6449	GO:0004672	GO:0004674	GO:0004713	GO:0005524	GO:0006468	GO:0016772
transcript_6451	GO:0000042	GO:0005515
transcript_6452	GO:0005737	GO:0006887	GO:0048278
transcript_6453	GO:0005524	GO:0015986	GO:0015991	GO:0015992	GO:0016820	GO:0033178	GO:0045261	GO:0046034	GO:0046933	GO:0046961
transcript_6454	GO:0005515
transcript_6455	GO:0005515
transcript_6456	GO:0004594	GO:0005524	GO:0015937
transcript_6457	GO:0004427	GO:0009678	GO:0015992	GO:0016020
transcript_6458	GO:0003824	GO:0004553	GO:0005975	GO:0016798
transcript_6459	GO:0005515
transcript_6461	GO:0005515
transcript_6462	GO:0003824	GO:0004553	GO:0005975	GO:0030246
transcript_6463	GO:0005516	GO:0008270
transcript_6464	GO:0006952	GO:0043531
transcript_6466	GO:0006508	GO:0008233
transcript_6469	GO:0005515	GO:0008270
transcript_6472	GO:0003677	GO:0006306	GO:0008168
transcript_6473	GO:0004427	GO:0009678	GO:0015992	GO:0016020
transcript_6477	GO:0003824	GO:0005992	GO:0008152
transcript_6479	GO:0005515
transcript_6480	GO:0003824	GO:0006527	GO:0008295	GO:0008792
transcript_6481	GO:0006904	GO:0016192
transcript_6482	GO:0009521	GO:0009523	GO:0009767	GO:0009772	GO:0015979	GO:0016020	GO:0016168	GO:0019684	GO:0030076	GO:0045156
transcript_6483	GO:0005515
transcript_6484	GO:0003824	GO:0004553	GO:0004645	GO:0005975	GO:0008184	GO:0030170
transcript_6485	GO:0003677	GO:0003723	GO:0005488	GO:0005515	GO:0016070
transcript_6487	GO:0003723	GO:0003964	GO:0006278
transcript_6489	GO:0004221	GO:0006511
transcript_6490	GO:0005515	GO:0006364	GO:0032040
transcript_6492	GO:0005515
transcript_6494	GO:0005097	GO:0032313
transcript_6496	GO:0005515
transcript_6497	GO:0003676	GO:0046983
transcript_6498	GO:0006952	GO:0043531
transcript_6499	GO:0051087
transcript_6500	GO:0003723
transcript_6501	GO:0005198	GO:0005488	GO:0006886	GO:0016192	GO:0030117	GO:0030126
transcript_6502	GO:0005515	GO:0005634	GO:0008270	GO:0018024	GO:0034968
transcript_6503	GO:0015078	GO:0015991	GO:0033179
transcript_6504	GO:0000156	GO:0000160	GO:0006355
transcript_6505	GO:0005524
transcript_6506	GO:0005509	GO:0016021	GO:0055085
transcript_6507	GO:0003824	GO:0006099	GO:0008964	GO:0015977
transcript_6508	GO:0005516	GO:0008270
transcript_6511	GO:0003723	GO:0006396
transcript_6513	GO:0005515
transcript_6515	GO:0005097	GO:0032313
transcript_6516	GO:0005515
transcript_6517	GO:0005515
transcript_6518	GO:0006508	GO:0008237	GO:0008270
transcript_6520	GO:0005515
transcript_6521	GO:0006725	GO:0008198	GO:0008270	GO:0016491	GO:0016701	GO:0055114
transcript_6522	GO:0000166	GO:0003676
transcript_6523	GO:0004672	GO:0004674	GO:0004713	GO:0005524	GO:0006468	GO:0016772
transcript_6524	GO:0005198	GO:0005488	GO:0006886	GO:0016192	GO:0030117	GO:0030126
transcript_6525	GO:0005506	GO:0005515	GO:0016165	GO:0016702	GO:0046872	GO:0055114
transcript_6527	GO:0003735	GO:0005840	GO:0006412
transcript_6528	GO:0004591	GO:0006099	GO:0008152	GO:0016624	GO:0030976	GO:0055114
transcript_6529	GO:0005516	GO:0008270
transcript_6531	GO:0004221	GO:0005515	GO:0006511
transcript_6532	GO:0003924	GO:0005525
transcript_6534	GO:0003677	GO:0005634	GO:0006355	GO:0009725	GO:0046983
transcript_6535	GO:0003677	GO:0003917	GO:0003918	GO:0005694	GO:0006265
transcript_6536	GO:0005515
transcript_6537	GO:0003723	GO:0003735	GO:0005622	GO:0005840	GO:0006412	GO:0015935
transcript_6538	GO:0000156	GO:0000160	GO:0005515	GO:0006355
transcript_6539	GO:0004672	GO:0004674	GO:0004713	GO:0005524	GO:0006468	GO:0016772
transcript_6541	GO:0005516	GO:0008270
transcript_6543	GO:0006952	GO:0043531
transcript_6544	GO:0004672	GO:0004674	GO:0004713	GO:0005524	GO:0006468	GO:0016772
transcript_6545	GO:0005515
transcript_6546	GO:0005643	GO:0006810
transcript_6547	GO:0004427	GO:0009678	GO:0015992	GO:0016020
transcript_6548	GO:0005515
transcript_6549	GO:0006508	GO:0008237	GO:0008270
transcript_6550	GO:0003924	GO:0005525
transcript_6551	GO:0016874
transcript_6552	GO:0005509	GO:0016021	GO:0055085
transcript_6555	GO:0005216	GO:0005247	GO:0006821	GO:0016020	GO:0030554	GO:0055085
transcript_6556	GO:0008270
transcript_6558	GO:0000287	GO:0010333	GO:0016829
transcript_6559	GO:0005515
transcript_6560	GO:0004252	GO:0005618	GO:0006508	GO:0016020	GO:0042802	GO:0043086
transcript_6561	GO:0005198	GO:0005488	GO:0006886	GO:0016192	GO:0030117	GO:0030126
transcript_6563	GO:0015078	GO:0015991	GO:0033179
transcript_6565	GO:0003824
transcript_6566	GO:0006952	GO:0043531
transcript_6567	GO:0006952	GO:0043531
transcript_6568	GO:0003824	GO:0006527	GO:0008295	GO:0008792
transcript_6569	GO:0003824	GO:0005524	GO:0006464	GO:0008641
transcript_6571	GO:0016307	GO:0046488
transcript_6572	GO:0003677	GO:0003723	GO:0005488	GO:0005515	GO:0016070
transcript_6573	GO:0004672	GO:0004674	GO:0004713	GO:0005524	GO:0006468	GO:0016772
transcript_6575	GO:0005515
transcript_6577	GO:0015078	GO:0015991	GO:0033179
transcript_6578	GO:0003924	GO:0005525
transcript_6580	GO:0003824	GO:0004553	GO:0005975	GO:0043169
transcript_6581	GO:0005515
transcript_6582	GO:0004252	GO:0006508	GO:0042802	GO:0043086
transcript_6585	GO:0005515	GO:0008270
transcript_6586	GO:0004645	GO:0005975	GO:0008184	GO:0030170
transcript_6588	GO:0003824	GO:0004553	GO:0005975
transcript_6590	GO:0004252	GO:0006508	GO:0042802	GO:0043086
transcript_6591	GO:0000166	GO:0005524	GO:0016020	GO:0016887	GO:0017111
transcript_6592	GO:0004672	GO:0004713	GO:0005515	GO:0005524	GO:0006468	GO:0015031	GO:0016021	GO:0016772
transcript_6594	GO:0005643	GO:0006810
transcript_6596	GO:0003824	GO:0006527	GO:0008295	GO:0008792
transcript_6598	GO:0003824	GO:0004553	GO:0005975	GO:0016798
transcript_6599	GO:0005515	GO:0008270	GO:0016020	GO:0016760	GO:0030244
transcript_6601	GO:0005515
transcript_6602	GO:0005198	GO:0005488	GO:0006886	GO:0016192	GO:0030117	GO:0030126
transcript_6603	GO:0000166	GO:0003676	GO:0003723	GO:0008270
transcript_6605	GO:0006952	GO:0043531
transcript_6606	GO:0005515	GO:0046872
transcript_6609	GO:0004672	GO:0004713	GO:0005524	GO:0006468	GO:0016772
transcript_6610	GO:0005515	GO:0046872
transcript_6611	GO:0003824	GO:0005992	GO:0008152
transcript_6614	GO:0009521	GO:0009523	GO:0009767	GO:0009772	GO:0015979	GO:0016020	GO:0016168	GO:0019684	GO:0030076	GO:0045156
transcript_6615	GO:0006952	GO:0043531
transcript_6616	GO:0004806	GO:0006629
transcript_6620	GO:0005516	GO:0008270
transcript_6621	GO:0004252	GO:0005618	GO:0006508	GO:0016020	GO:0042802	GO:0043086
transcript_6622	GO:0000166	GO:0005524	GO:0017111
transcript_6624	GO:0003824	GO:0004553	GO:0005975	GO:0043169
transcript_6625	GO:0003924	GO:0005525
transcript_6626	GO:0008152	GO:0051539
transcript_6627	GO:0005515
transcript_6628	GO:0005506	GO:0009055	GO:0016491	GO:0020037	GO:0030151	GO:0042128	GO:0043546	GO:0046857	GO:0046872	GO:0050660	GO:0055114
transcript_6629	GO:0005515
transcript_6631	GO:0004672	GO:0004674	GO:0004713	GO:0005524	GO:0006468	GO:0016772
transcript_6633	GO:0016787
transcript_6635	GO:0006952	GO:0043531
transcript_6636	GO:0000166	GO:0003676	GO:0003723	GO:0005634	GO:0046872
transcript_6637	GO:0000166	GO:0003676	GO:0005515	GO:0005622	GO:0006396
transcript_6639	GO:0004672	GO:0004674	GO:0004713	GO:0005524	GO:0006468	GO:0016772	GO:0048544
transcript_6641	GO:0003824	GO:0006527	GO:0008295	GO:0008792
transcript_6642	GO:0005515	GO:0008270	GO:0016020	GO:0016760	GO:0030244
transcript_6643	GO:0003924	GO:0005525
transcript_6644	GO:0005515
transcript_6645	GO:0004553	GO:0005975	GO:0016758	GO:0031227
transcript_6646	GO:0003677	GO:0005634	GO:0006355	GO:0009725	GO:0046983
transcript_6647	GO:0005506	GO:0005515	GO:0016165	GO:0016702	GO:0046872	GO:0055114
transcript_6648	GO:0005515
transcript_6649	GO:0005198	GO:0005515	GO:0006886	GO:0016192	GO:0030117	GO:0030126
transcript_6650	GO:0005216	GO:0005249	GO:0005515	GO:0006811	GO:0006813	GO:0016020	GO:0055085
transcript_6652	GO:0003824	GO:0005992	GO:0008152
transcript_6653	GO:0005515	GO:0008270
transcript_6654	GO:0043531
transcript_6655	GO:0003677	GO:0003723	GO:0005488	GO:0005515	GO:0016070
transcript_6656	GO:0006886	GO:0006888	GO:0008270	GO:0030127
transcript_6658	GO:0005506	GO:0005515	GO:0016165	GO:0016702	GO:0046872	GO:0055114
transcript_6659	GO:0004672	GO:0004674	GO:0004713	GO:0005524	GO:0006468	GO:0016772
transcript_6663	GO:0000166	GO:0003677	GO:0003678	GO:0005524	GO:0006260	GO:0006270	GO:0015078	GO:0015991	GO:0017111	GO:0033179	GO:0042555
transcript_6664	GO:0003824	GO:0005992	GO:0008152
transcript_6666	GO:0043531
transcript_6667	GO:0003995	GO:0008152	GO:0016627	GO:0016772	GO:0050660	GO:0055114
transcript_6670	GO:0005515
transcript_6671	GO:0005884	GO:0045010
transcript_6672	GO:0005488	GO:0006886	GO:0008565	GO:0015031	GO:0016192	GO:0030117	GO:0030131
transcript_6674	GO:0005515	GO:0005634
transcript_6676	GO:0005515
transcript_6678	GO:0003824	GO:0008152	GO:0030151	GO:0030170
transcript_6679	GO:0004221	GO:0005515	GO:0006511	GO:0008242	GO:0008270
transcript_6680	GO:0005515
transcript_6682	GO:0000502	GO:0005488	GO:0030234	GO:0042176
transcript_6683	GO:0005515	GO:0007165
transcript_6684	GO:0005515
transcript_6686	GO:0004427	GO:0009678	GO:0015992	GO:0016020
transcript_6687	GO:0009522	GO:0009579	GO:0015979	GO:0016021
transcript_6688	GO:0005515	GO:0005524	GO:0005694	GO:0051276
transcript_6689	GO:0005506	GO:0005515	GO:0016165	GO:0016702	GO:0046872	GO:0055114
transcript_6691	GO:0005985	GO:0009058	GO:0016157
transcript_6692	GO:0003824	GO:0004553	GO:0005975	GO:0030246
transcript_6693	GO:0004672	GO:0004674	GO:0005524	GO:0006468	GO:0016772
transcript_6694	GO:0016772
transcript_6695	GO:0005515
transcript_6696	GO:0006952	GO:0043531
transcript_6697	GO:0003677	GO:0003723	GO:0005488	GO:0005515	GO:0016070
transcript_6698	GO:0005509	GO:0005515
transcript_6700	GO:0004672	GO:0004674	GO:0004713	GO:0005524	GO:0006468	GO:0016772
transcript_6701	GO:0004672	GO:0004674	GO:0004713	GO:0005524	GO:0006468	GO:0016772
transcript_6702	GO:0005515
transcript_6704	GO:0008137	GO:0042773	GO:0055114
transcript_6705	GO:0003824	GO:0005992	GO:0008152
transcript_6706	GO:0003924	GO:0005525
transcript_6707	GO:0003924	GO:0005525
transcript_6708	GO:0003676	GO:0004386	GO:0005524	GO:0008026
transcript_6709	GO:0004252	GO:0006508	GO:0042802	GO:0043086
transcript_6710	GO:0006952	GO:0043531
transcript_6711	GO:0005488	GO:0005515
transcript_6712	GO:0005515
transcript_6716	GO:0009058	GO:0015995	GO:0016851
transcript_6717	GO:0000287	GO:0010333	GO:0016829
transcript_6719	GO:0005524	GO:0006457	GO:0006950	GO:0051082
transcript_6720	GO:0005515
transcript_6721	GO:0003677	GO:0003723	GO:0005488	GO:0005515	GO:0016070
transcript_6722	GO:0005515
transcript_6723	GO:0000166	GO:0003676	GO:0003723	GO:0005634	GO:0046872
transcript_6724	GO:0046983
transcript_6727	GO:0009521	GO:0009523	GO:0009767	GO:0009772	GO:0015979	GO:0016020	GO:0016168	GO:0019684	GO:0030076	GO:0045156
transcript_6730	GO:0000156	GO:0000160	GO:0003677	GO:0006355
transcript_6734	GO:0005488	GO:0005515	GO:0006886	GO:0008536
transcript_6735	GO:0003677	GO:0003682	GO:0005515	GO:0008270
transcript_6737	GO:0003924	GO:0005525
transcript_6738	GO:0005515	GO:0008270	GO:0046872
transcript_6739	GO:0003824	GO:0004553	GO:0004565	GO:0005975	GO:0009341	GO:0030246
transcript_6742	GO:0003824	GO:0004630	GO:0005509	GO:0005515	GO:0008152	GO:0016020	GO:0046470
transcript_6743	GO:0005515	GO:0008270
transcript_6744	GO:0005515
transcript_6745	GO:0004553	GO:0005975	GO:0016758	GO:0031227
transcript_6748	GO:0000166	GO:0003677	GO:0003678	GO:0005524	GO:0006260	GO:0006270	GO:0015078	GO:0015991	GO:0017111	GO:0033179	GO:0042555
transcript_6750	GO:0003824	GO:0006527	GO:0008295	GO:0008792
transcript_6752	GO:0005515
transcript_6753	GO:0005515
transcript_6758	GO:0004221	GO:0005515	GO:0006511	GO:0008242	GO:0008270
transcript_6760	GO:0003924	GO:0004871	GO:0007165	GO:0007186	GO:0019001	GO:0031683
transcript_6761	GO:0005524	GO:0006457	GO:0006950	GO:0051082
transcript_6762	GO:0005515	GO:0008270
transcript_6763	GO:0005516	GO:0008270
transcript_6765	GO:0000166	GO:0004222	GO:0005524	GO:0006508	GO:0016020	GO:0017111	GO:0030163
transcript_6766	GO:0008610
transcript_6767	GO:0003735	GO:0005622	GO:0005840	GO:0006412
transcript_6768	GO:0003924	GO:0005525
transcript_6769	GO:0003677	GO:0003723	GO:0005488	GO:0005515	GO:0016070
transcript_6770	GO:0003676	GO:0003723	GO:0004386	GO:0005524	GO:0005634	GO:0008026	GO:0016818
transcript_6771	GO:0003677	GO:0046983
transcript_6772	GO:0006952	GO:0043531
transcript_6773	GO:0005198	GO:0005488	GO:0006886	GO:0016192	GO:0030117	GO:0030126
transcript_6775	GO:0003677	GO:0003682	GO:0005515	GO:0008270
transcript_6776	GO:0000502	GO:0005488	GO:0030234	GO:0042176
transcript_6777	GO:0016773
transcript_6778	GO:0005488	GO:0005515
transcript_6779	GO:0005097	GO:0032313
transcript_6780	GO:0005515
transcript_6781	GO:0008152	GO:0051539
transcript_6783	GO:0005515
transcript_6784	GO:0005515
transcript_6785	GO:0003899	GO:0006351	GO:0046983
transcript_6787	GO:0005515
transcript_6789	GO:0016616	GO:0051287	GO:0055114
transcript_6790	GO:0003995	GO:0008152	GO:0016627	GO:0016772	GO:0050660	GO:0055114
transcript_6791	GO:0005515	GO:0005622	GO:0006396
transcript_6792	GO:0005524	GO:0005737	GO:0008360	GO:0009058	GO:0016874	GO:0016881	GO:0051301
transcript_6793	GO:0043531
transcript_6794	GO:0008168
transcript_6795	GO:0003677	GO:0003723	GO:0005488	GO:0005515	GO:0016070
transcript_6798	GO:0005524	GO:0015986	GO:0015991	GO:0015992	GO:0016820	GO:0033178	GO:0045261	GO:0046034	GO:0046933	GO:0046961
transcript_6800	GO:0000339	GO:0003677	GO:0003723	GO:0005488	GO:0005515	GO:0005846	GO:0016070	GO:0045292	GO:0051028
transcript_6801	GO:0016020
transcript_6804	GO:0003924	GO:0005525
transcript_6805	GO:0003824	GO:0004553	GO:0005975	GO:0030246
transcript_6806	GO:0005524	GO:0015986	GO:0015991	GO:0015992	GO:0016820	GO:0033178	GO:0045261	GO:0046034	GO:0046933	GO:0046961
transcript_6807	GO:0000166	GO:0006200	GO:0006754	GO:0006812	GO:0016021	GO:0016887	GO:0019829	GO:0046872
transcript_6809	GO:0005515	GO:0046872
transcript_6810	GO:0003924	GO:0005525
transcript_6811	GO:0003924	GO:0005525
transcript_6813	GO:0003677	GO:0003723	GO:0005488	GO:0005515	GO:0016070
transcript_6814	GO:0004427	GO:0009678	GO:0015992	GO:0016020
transcript_6815	GO:0005515
transcript_6817	GO:0005515	GO:0008270
transcript_6818	GO:0005524	GO:0015986	GO:0015991	GO:0015992	GO:0016820	GO:0033178	GO:0045261	GO:0046034	GO:0046933	GO:0046961
transcript_6820	GO:0003824	GO:0004630	GO:0005509	GO:0005515	GO:0008152	GO:0016020	GO:0046470
transcript_6822	GO:0005515
transcript_6823	GO:0000166	GO:0003677	GO:0003678	GO:0005524	GO:0006260	GO:0006270	GO:0015078	GO:0015991	GO:0017111	GO:0033179	GO:0042555
transcript_6824	GO:0004672	GO:0004674	GO:0004713	GO:0005524	GO:0006468	GO:0016772
transcript_6825	GO:0008565	GO:0031204
transcript_6827	GO:0005515
transcript_6829	GO:0000166	GO:0003677	GO:0003678	GO:0005524	GO:0006260	GO:0006270	GO:0015078	GO:0015991	GO:0017111	GO:0033179	GO:0042555
transcript_6830	GO:0000155	GO:0000156	GO:0000160	GO:0004673	GO:0004871	GO:0005515	GO:0005524	GO:0005789	GO:0006355	GO:0007165	GO:0009873	GO:0016020	GO:0016310	GO:0016772
transcript_6831	GO:0000166	GO:0003676	GO:0006396	GO:0008173	GO:0046872
transcript_6835	GO:0000166	GO:0003676	GO:0003677	GO:0003723	GO:0003899	GO:0005666	GO:0006383	GO:0008270
transcript_6836	GO:0004672	GO:0004674	GO:0004713	GO:0004871	GO:0005524	GO:0006468	GO:0007165	GO:0016772
transcript_6837	GO:0004594	GO:0005524	GO:0015937
transcript_6838	GO:0003899	GO:0006351	GO:0046983
transcript_6839	GO:0005515
transcript_6840	GO:0004672	GO:0004674	GO:0004713	GO:0005524	GO:0006468	GO:0016772
transcript_6844	GO:0004420	GO:0008299	GO:0015936	GO:0016021	GO:0016616	GO:0050661	GO:0050662	GO:0055114
transcript_6848	GO:0005515
transcript_6849	GO:0006511	GO:0031461	GO:0031625
transcript_6850	GO:0004252	GO:0006508	GO:0042802	GO:0043086
transcript_6851	GO:0006511	GO:0031461	GO:0031625
transcript_6853	GO:0005524	GO:0015986	GO:0015991	GO:0015992	GO:0016820	GO:0033178	GO:0045261	GO:0046034	GO:0046933	GO:0046961
transcript_6854	GO:0009521	GO:0009523	GO:0009767	GO:0009772	GO:0015979	GO:0016020	GO:0016168	GO:0019684	GO:0030076	GO:0045156
transcript_6855	GO:0004721	GO:0005515	GO:0005634
transcript_6856	GO:0000166	GO:0003677	GO:0003678	GO:0005524	GO:0006260	GO:0006270	GO:0015078	GO:0015991	GO:0017111	GO:0033179	GO:0042555
transcript_6857	GO:0000166	GO:0003677	GO:0003678	GO:0005524	GO:0006260	GO:0006270	GO:0015078	GO:0015991	GO:0017111	GO:0033179	GO:0042555
transcript_6858	GO:0000166	GO:0003676
transcript_6860	GO:0005515
transcript_6865	GO:0005515	GO:0008270
transcript_6866	GO:0003824
transcript_6870	GO:0005515	GO:0046872
transcript_6871	GO:0003824	GO:0006527	GO:0008295	GO:0008792
transcript_6872	GO:0005515
transcript_6873	GO:0003700	GO:0006355	GO:0043565
transcript_6875	GO:0005515	GO:0008270
transcript_6876	GO:0003824	GO:0006527	GO:0008295	GO:0008792
transcript_6877	GO:0003676	GO:0005515
transcript_6878	GO:0005515
transcript_6881	GO:0004672	GO:0004674	GO:0004713	GO:0005524	GO:0006468	GO:0016772
transcript_6882	GO:0005488	GO:0006886	GO:0008565	GO:0015031	GO:0016192	GO:0030117	GO:0030131
transcript_6883	GO:0008565	GO:0031204
transcript_6884	GO:0005515
transcript_6885	GO:0042578
transcript_6886	GO:0009521	GO:0009523	GO:0009767	GO:0009772	GO:0015979	GO:0016020	GO:0016168	GO:0019684	GO:0030076	GO:0045156
transcript_6887	GO:0006952	GO:0043531
transcript_6888	GO:0005524	GO:0015986	GO:0015991	GO:0015992	GO:0016820	GO:0033178	GO:0045261	GO:0046034	GO:0046933	GO:0046961
transcript_6889	GO:0008270
transcript_6890	GO:0005515
transcript_6891	GO:0008168
transcript_6892	GO:0016020
transcript_6894	GO:0006508	GO:0008237	GO:0008270
transcript_6895	GO:0005488	GO:0006886	GO:0008565	GO:0015031	GO:0016192	GO:0030117	GO:0030131
transcript_6896	GO:0046983
transcript_6897	GO:0003924	GO:0005525
transcript_6898	GO:0006508	GO:0008236
transcript_6899	GO:0005515	GO:0008270
transcript_6900	GO:0003676	GO:0003677	GO:0004386	GO:0005524
transcript_6901	GO:0005488	GO:0005515	GO:0006886	GO:0008536
transcript_6902	GO:0005516	GO:0008270
transcript_6904	GO:0005506	GO:0005515	GO:0016165	GO:0016702	GO:0046872	GO:0055114
transcript_6905	GO:0003824	GO:0004553	GO:0005975	GO:0030246
transcript_6906	GO:0005488
transcript_6909	GO:0004143	GO:0007205	GO:0035556
transcript_6910	GO:0000166	GO:0003677	GO:0003678	GO:0005524	GO:0006260	GO:0006270	GO:0015078	GO:0015991	GO:0017111	GO:0033179	GO:0042555
transcript_6913	GO:0006886	GO:0006888	GO:0008270	GO:0030127
transcript_6914	GO:0005199	GO:0009664
transcript_6915	GO:0004672	GO:0004674	GO:0004713	GO:0005509	GO:0005524	GO:0006468	GO:0016772
transcript_6917	GO:0003824	GO:0005524	GO:0016301	GO:0016310
transcript_6918	GO:0003676	GO:0004386	GO:0005524	GO:0008026
transcript_6924	GO:0004252	GO:0006508	GO:0042802	GO:0043086
transcript_6925	GO:0000166	GO:0006200	GO:0006754	GO:0006812	GO:0016021	GO:0016887	GO:0019829	GO:0046872
transcript_6926	GO:0000166	GO:0004222	GO:0005524	GO:0006508	GO:0016020	GO:0017111	GO:0030163
transcript_6927	GO:0005515
transcript_6928	GO:0005985	GO:0009058	GO:0016157
transcript_6929	GO:0003924	GO:0005525
transcript_6934	GO:0006464
transcript_6938	GO:0006952	GO:0043531
transcript_6939	GO:0003777	GO:0005524	GO:0005871	GO:0007018	GO:0008017
transcript_6940	GO:0000156	GO:0000160	GO:0005515	GO:0006355
transcript_6943	GO:0003824	GO:0004553	GO:0005975	GO:0043169
transcript_6944	GO:0008987	GO:0009435
transcript_6946	GO:0008270
transcript_6947	GO:0003755	GO:0006457
transcript_6948	GO:0003677	GO:0003700	GO:0006355	GO:0043565
transcript_6949	GO:0000166	GO:0004222	GO:0005524	GO:0006508	GO:0016020	GO:0017111	GO:0030163
transcript_6950	GO:0006508	GO:0008237	GO:0008270
transcript_6951	GO:0003723	GO:0003735	GO:0005622	GO:0006412	GO:0015935	GO:0019843
transcript_6952	GO:0008987	GO:0009435
transcript_6953	GO:0008168
transcript_6954	GO:0005643	GO:0006810
transcript_6958	GO:0000166	GO:0003677	GO:0003678	GO:0005524	GO:0006260	GO:0006270	GO:0015078	GO:0015991	GO:0017111	GO:0033179	GO:0042555
transcript_6959	GO:0016773
transcript_6960	GO:0005515
transcript_6962	GO:0000166	GO:0003676	GO:0003723	GO:0005515
transcript_6963	GO:0009522	GO:0009579	GO:0015979	GO:0016021
transcript_6964	GO:0005524
transcript_6965	GO:0043531
transcript_6966	GO:0000166	GO:0003676	GO:0003677	GO:0003723	GO:0003899	GO:0005666	GO:0006383	GO:0008270
transcript_6967	GO:0003954	GO:0005739	GO:0008137
transcript_6969	GO:0005515
transcript_6970	GO:0005515	GO:0005622	GO:0006396
transcript_6972	GO:0006952	GO:0043531
transcript_6974	GO:0004594	GO:0005524	GO:0015937
transcript_6975	GO:0005524	GO:0015986	GO:0015991	GO:0015992	GO:0016820	GO:0033178	GO:0045261	GO:0046034	GO:0046933	GO:0046961
transcript_6976	GO:0005515	GO:0046872
transcript_6977	GO:0003723
transcript_6978	GO:0016021
transcript_6980	GO:0004672	GO:0004674	GO:0004713	GO:0005524	GO:0006468	GO:0016772
transcript_6984	GO:0005515	GO:0006364	GO:0032040
transcript_6985	GO:0003871	GO:0008270	GO:0008652	GO:0009086
transcript_6986	GO:0005515
transcript_6988	GO:0005515	GO:0005634	GO:0008270	GO:0018024	GO:0034968
transcript_6989	GO:0003924	GO:0005525
transcript_6990	GO:0005524	GO:0015986	GO:0015991	GO:0015992	GO:0016820	GO:0033178	GO:0045261	GO:0046034	GO:0046933	GO:0046961
transcript_6992	GO:0015079	GO:0016020	GO:0071805
transcript_6996	GO:0000166	GO:0003676
transcript_6997	GO:0005488	GO:0006886	GO:0008565	GO:0015031	GO:0016192	GO:0030117	GO:0030131
transcript_6998	GO:0005524	GO:0015986	GO:0015991	GO:0015992	GO:0016820	GO:0033178	GO:0045261	GO:0046034	GO:0046933	GO:0046961
transcript_6999	GO:0000166	GO:0004222	GO:0005524	GO:0006508	GO:0008270	GO:0016020	GO:0016021	GO:0017111	GO:0030163
transcript_7000	GO:0000166	GO:0003677	GO:0003678	GO:0005524	GO:0006260	GO:0006270	GO:0015078	GO:0015991	GO:0017111	GO:0033179	GO:0042555
transcript_7001	GO:0005524	GO:0015986	GO:0015991	GO:0015992	GO:0016820	GO:0033178	GO:0045261	GO:0046034	GO:0046933	GO:0046961
transcript_7002	GO:0005507	GO:0008131	GO:0009308	GO:0048038	GO:0055114
transcript_7003	GO:0015078	GO:0015986	GO:0045263
transcript_7005	GO:0003824	GO:0004553	GO:0005975	GO:0043169
transcript_7006	GO:0016021
transcript_7008	GO:0005506	GO:0005515	GO:0016165	GO:0016702	GO:0046872	GO:0055114
transcript_7009	GO:0005506	GO:0005515	GO:0016165	GO:0016702	GO:0046872	GO:0055114
transcript_7010	GO:0004252	GO:0006508	GO:0042802	GO:0043086
transcript_7012	GO:0005515
transcript_7013	GO:0004672	GO:0004674	GO:0004713	GO:0005524	GO:0006468	GO:0016772
transcript_7016	GO:0005488	GO:0005515
transcript_7018	GO:0003677	GO:0003723	GO:0005488	GO:0005515	GO:0016070
transcript_7019	GO:0000166	GO:0003676	GO:0003723	GO:0005515
transcript_7020	GO:0004143	GO:0007205
transcript_7021	GO:0005515	GO:0008270
transcript_7024	GO:0003677	GO:0005634	GO:0006355	GO:0009725	GO:0046983
transcript_7025	GO:0003677	GO:0005515	GO:0008270
transcript_7026	GO:0051087
transcript_7027	GO:0003924	GO:0005525
transcript_7032	GO:0003824	GO:0004553	GO:0005975	GO:0030246
transcript_7033	GO:0003676	GO:0003723	GO:0004386	GO:0005524	GO:0005634	GO:0008026	GO:0016818
transcript_7034	GO:0003924	GO:0005525
transcript_7039	GO:0005515
transcript_7040	GO:0000145	GO:0006904
transcript_7042	GO:0043531
transcript_7043	GO:0051087
transcript_7044	GO:0015078	GO:0015986	GO:0045263
transcript_7046	GO:0008152	GO:0051539
transcript_7049	GO:0006508	GO:0008237	GO:0008270
transcript_7050	GO:0005488	GO:0006886	GO:0008565	GO:0015031	GO:0016192	GO:0030117	GO:0030131
transcript_7051	GO:0005515
transcript_7052	GO:0000166	GO:0005524	GO:0006810	GO:0016021	GO:0016887	GO:0017111	GO:0042626	GO:0055085
transcript_7055	GO:0000166	GO:0003677	GO:0003678	GO:0005524	GO:0006260	GO:0006270	GO:0015078	GO:0015991	GO:0017111	GO:0033179	GO:0042555
transcript_7056	GO:0008168
transcript_7057	GO:0000062	GO:0005515
transcript_7060	GO:0000155	GO:0000160	GO:0004672	GO:0004674	GO:0004713	GO:0004871	GO:0005524	GO:0006468	GO:0007165	GO:0016772
transcript_7061	GO:0005515
transcript_7062	GO:0005515
transcript_7063	GO:0000166	GO:0006200	GO:0006754	GO:0006812	GO:0016021	GO:0016887	GO:0019829	GO:0046872
transcript_7064	GO:0001510	GO:0005515	GO:0008168	GO:0009452
transcript_7065	GO:0005515
transcript_7066	GO:0005515	GO:0008270
transcript_7068	GO:0005515	GO:0008270
transcript_7070	GO:0003723
transcript_7071	GO:0005643	GO:0006810
transcript_7073	GO:0004143	GO:0007205
transcript_7074	GO:0015079	GO:0016020	GO:0071805
transcript_7075	GO:0005216	GO:0005247	GO:0006821	GO:0016020	GO:0030554	GO:0055085
transcript_7077	GO:0003924	GO:0005525
transcript_7078	GO:0008168
transcript_7079	GO:0005524	GO:0015986	GO:0015991	GO:0015992	GO:0016820	GO:0033178	GO:0045261	GO:0046034	GO:0046933	GO:0046961
transcript_7080	GO:0003924	GO:0005525
transcript_7082	GO:0016773
transcript_7083	GO:0003824	GO:0006527	GO:0008295	GO:0008792
transcript_7084	GO:0009521	GO:0009523	GO:0009767	GO:0009772	GO:0015979	GO:0016020	GO:0016168	GO:0019684	GO:0030076	GO:0045156
transcript_7085	GO:0008168
transcript_7086	GO:0000339	GO:0003677	GO:0003723	GO:0005488	GO:0005515	GO:0005846	GO:0016070	GO:0045292	GO:0051028
transcript_7087	GO:0000166	GO:0003677	GO:0003678	GO:0005524	GO:0006260	GO:0006270	GO:0015078	GO:0015991	GO:0017111	GO:0033179	GO:0042555
transcript_7088	GO:0004672	GO:0004674	GO:0004713	GO:0005524	GO:0006468	GO:0016772
transcript_7089	GO:0005515
transcript_7090	GO:0016773
transcript_7091	GO:0003824
transcript_7093	GO:0008168
transcript_7095	GO:0008152	GO:0016779
transcript_7096	GO:0003824	GO:0004812	GO:0004821	GO:0005524	GO:0005737	GO:0006418	GO:0006427	GO:0009058	GO:0016841
transcript_7097	GO:0005524	GO:0015986	GO:0015991	GO:0015992	GO:0016820	GO:0033178	GO:0045261	GO:0046034	GO:0046933	GO:0046961
transcript_7098	GO:0003824	GO:0004812	GO:0004821	GO:0005524	GO:0005737	GO:0006418	GO:0006427	GO:0009058	GO:0016841
transcript_7099	GO:0008168
transcript_7101	GO:0005515
transcript_7102	GO:0005515	GO:0008270
transcript_7103	GO:0006457	GO:0051082
transcript_7104	GO:0006508	GO:0008237	GO:0008270
transcript_7105	GO:0003924	GO:0005525
transcript_7107	GO:0000166	GO:0003676	GO:0005515	GO:0005622	GO:0006396
transcript_7111	GO:0015079	GO:0016020	GO:0071805
transcript_7112	GO:0004672	GO:0004674	GO:0004713	GO:0005524	GO:0006468	GO:0016772
transcript_7115	GO:0005516	GO:0008270
transcript_7117	GO:0003924	GO:0005525
transcript_7118	GO:0005515	GO:0046872
transcript_7119	GO:0005524	GO:0015986	GO:0015991	GO:0015992	GO:0016820	GO:0033178	GO:0045261	GO:0046034	GO:0046933	GO:0046961
transcript_7120	GO:0000166
transcript_7121	GO:0008168
transcript_7122	GO:0003677	GO:0003917	GO:0003918	GO:0005694	GO:0006265
transcript_7123	GO:0004484	GO:0004651	GO:0004725	GO:0005634	GO:0006370	GO:0006397	GO:0006470	GO:0008138	GO:0016311	GO:0016791
transcript_7124	GO:0004553	GO:0005975	GO:0016758	GO:0031227
transcript_7126	GO:0005216	GO:0005247	GO:0006821	GO:0016020	GO:0030554	GO:0055085
transcript_7127	GO:0003824	GO:0004630	GO:0005509	GO:0005515	GO:0008152	GO:0016020	GO:0046470
transcript_7130	GO:0003723
transcript_7131	GO:0005515
transcript_7132	GO:0003924	GO:0005525
transcript_7133	GO:0003824	GO:0006527	GO:0008295	GO:0008792
transcript_7134	GO:0004806	GO:0006629
transcript_7139	GO:0005506	GO:0005515	GO:0016165	GO:0016702	GO:0046872	GO:0055114
transcript_7140	GO:0003676	GO:0003677	GO:0004386	GO:0005524
transcript_7142	GO:0000226	GO:0000910	GO:0008017
transcript_7143	GO:0016021
transcript_7146	GO:0005524	GO:0015986	GO:0015991	GO:0015992	GO:0016820	GO:0033178	GO:0045261	GO:0046034	GO:0046933	GO:0046961
transcript_7148	GO:0005506	GO:0009055	GO:0016491	GO:0020037	GO:0030151	GO:0042128	GO:0043546	GO:0046857	GO:0046872	GO:0050660	GO:0055114
transcript_7149	GO:0004672	GO:0004674	GO:0004713	GO:0005524	GO:0006468	GO:0016772
transcript_7150	GO:0000166	GO:0003677	GO:0003678	GO:0005524	GO:0006260	GO:0006270	GO:0015078	GO:0015991	GO:0017111	GO:0033179	GO:0042555
transcript_7152	GO:0016020	GO:0016760	GO:0030244
transcript_7156	GO:0000166	GO:0003676	GO:0005515	GO:0005622	GO:0006396
transcript_7158	GO:0004672	GO:0004674	GO:0004713	GO:0005524	GO:0006468	GO:0016772	GO:0048544
transcript_7159	GO:0016772
transcript_7161	GO:0000156	GO:0000160	GO:0003677	GO:0003682	GO:0006355
transcript_7162	GO:0004553	GO:0005975	GO:0016758	GO:0031227
transcript_7163	GO:0003677	GO:0003723	GO:0005488	GO:0005515	GO:0016070
transcript_7164	GO:0005488	GO:0006886	GO:0008565	GO:0015031	GO:0016192	GO:0030117	GO:0030131
transcript_7165	GO:0008168
transcript_7167	GO:0004252	GO:0006508	GO:0042802	GO:0043086
transcript_7168	GO:0003723	GO:0003735	GO:0005622	GO:0005840	GO:0006412	GO:0015935
transcript_7169	GO:0016773
transcript_7170	GO:0004672	GO:0004674	GO:0004713	GO:0005524	GO:0006468	GO:0016772
transcript_7175	GO:0006508	GO:0008237	GO:0008270
transcript_7178	GO:0000775	GO:0005634	GO:0007067
transcript_7179	GO:0003677	GO:0003723	GO:0005488	GO:0005515	GO:0016070
transcript_7180	GO:0005524	GO:0016307	GO:0016308	GO:0046488
transcript_7182	GO:0003677	GO:0003723	GO:0005488	GO:0005515	GO:0016070
transcript_7183	GO:0005507	GO:0008131	GO:0009308	GO:0048038	GO:0055114
transcript_7185	GO:0003676	GO:0003723	GO:0003964	GO:0006278	GO:0015074
transcript_7186	GO:0003677	GO:0005634	GO:0006355	GO:0009725	GO:0046983
transcript_7187	GO:0005515
transcript_7188	GO:0008270
transcript_7189	GO:0015078	GO:0015986	GO:0045263
transcript_7190	GO:0003677	GO:0003700	GO:0006355	GO:0043565
transcript_7191	GO:0005515
transcript_7192	GO:0005515
transcript_7194	GO:0004672	GO:0004674	GO:0005524	GO:0006468	GO:0016772
transcript_7195	GO:0003989	GO:0006633	GO:0009317	GO:0016874
transcript_7196	GO:0003924	GO:0005525
transcript_7198	GO:0003677	GO:0005634
transcript_7201	GO:0005215	GO:0006810	GO:0016020	GO:0055085
transcript_7202	GO:0008168
transcript_7203	GO:0005515	GO:0031519
transcript_7204	GO:0005215	GO:0006810	GO:0016020	GO:0055085
transcript_7206	GO:0003824	GO:0004553	GO:0005975	GO:0043169
transcript_7207	GO:0006508	GO:0008234
transcript_7208	GO:0004553	GO:0005975	GO:0016758	GO:0031227
transcript_7210	GO:0003924	GO:0005525
transcript_7211	GO:0046872
transcript_7212	GO:0004672	GO:0004674	GO:0004713	GO:0005524	GO:0006468	GO:0016772
transcript_7214	GO:0009521	GO:0009523	GO:0009767	GO:0009772	GO:0015979	GO:0016020	GO:0016168	GO:0019684	GO:0030076	GO:0045156
transcript_7215	GO:0006891	GO:0017119
transcript_7216	GO:0005515	GO:0046872
transcript_7217	GO:0003989	GO:0006633	GO:0009317	GO:0016874
transcript_7218	GO:0003824	GO:0004630	GO:0005509	GO:0005515	GO:0008152	GO:0016020	GO:0046470
transcript_7219	GO:0000156	GO:0000160	GO:0005515	GO:0006355
transcript_7220	GO:0005515
transcript_7221	GO:0003677	GO:0003682	GO:0005515
transcript_7222	GO:0000151	GO:0004842	GO:0005488	GO:0005515	GO:0016567
transcript_7223	GO:0004553	GO:0005975	GO:0016758	GO:0031227
transcript_7224	GO:0000166	GO:0006200	GO:0006754	GO:0006812	GO:0016021	GO:0016887	GO:0019829	GO:0046872
transcript_7225	GO:0005515
transcript_7230	GO:0004252	GO:0005618	GO:0006508	GO:0016020	GO:0042802	GO:0043086
transcript_7232	GO:0046983
transcript_7233	GO:0003824	GO:0004553	GO:0005975	GO:0030246
transcript_7235	GO:0003924	GO:0005525
transcript_7236	GO:0006508	GO:0008236	GO:0016020
transcript_7238	GO:0003899	GO:0005634	GO:0006351
transcript_7239	GO:0005515
transcript_7240	GO:0003913	GO:0006281
transcript_7241	GO:0003824	GO:0006527	GO:0008295	GO:0008792
transcript_7242	GO:0005515
transcript_7243	GO:0016020
transcript_7244	GO:0005515
transcript_7245	GO:0008987	GO:0009435
transcript_7246	GO:0005515
transcript_7247	GO:0008270
transcript_7248	GO:0009058	GO:0015995	GO:0016851
transcript_7250	GO:0005985	GO:0009058	GO:0016157
transcript_7251	GO:0005198	GO:0005515	GO:0006886	GO:0016192	GO:0030117
transcript_7252	GO:0005515
transcript_7253	GO:0000166	GO:0005524	GO:0016020	GO:0016887	GO:0017111
transcript_7254	GO:0000272	GO:0003824	GO:0005975	GO:0016161
transcript_7255	GO:0005515
transcript_7256	GO:0015078	GO:0015991	GO:0033179
transcript_7257	GO:0005515
transcript_7258	GO:0000339	GO:0003677	GO:0003723	GO:0005488	GO:0005515	GO:0005846	GO:0016070	GO:0045292	GO:0051028
transcript_7259	GO:0003924	GO:0005525
transcript_7260	GO:0003924	GO:0005525
transcript_7261	GO:0015079	GO:0016020	GO:0071805
transcript_7262	GO:0005515	GO:0006364
transcript_7263	GO:0004672	GO:0004713	GO:0005524	GO:0006468	GO:0016772
transcript_7265	GO:0005488	GO:0005515	GO:0009058	GO:0016070	GO:0016779
transcript_7266	GO:0004553	GO:0005975	GO:0016758	GO:0031227
transcript_7267	GO:0000166	GO:0003677	GO:0003678	GO:0005524	GO:0006260	GO:0006270	GO:0015078	GO:0015991	GO:0017111	GO:0033179	GO:0042555
transcript_7270	GO:0005669	GO:0006352	GO:0046982
transcript_7271	GO:0003924	GO:0005525
transcript_7272	GO:0003677	GO:0003700	GO:0006355	GO:0043565
transcript_7273	GO:0004672	GO:0004674	GO:0004713	GO:0005524	GO:0006468	GO:0016772	GO:0048544
transcript_7274	GO:0008168
transcript_7275	GO:0008168
transcript_7276	GO:0000226	GO:0000910	GO:0008017
transcript_7277	GO:0003913	GO:0006281
transcript_7278	GO:0005524
transcript_7280	GO:0005215	GO:0006810	GO:0016020	GO:0055085
transcript_7281	GO:0004484	GO:0004651	GO:0004725	GO:0005634	GO:0006370	GO:0006397	GO:0006470	GO:0008138	GO:0016311	GO:0016791
transcript_7282	GO:0000166	GO:0003676	GO:0003677	GO:0003723	GO:0003899	GO:0005666	GO:0006383	GO:0008270
transcript_7283	GO:0004672	GO:0004674	GO:0004713	GO:0005524	GO:0006468	GO:0016772
transcript_7285	GO:0043531
transcript_7286	GO:0000166	GO:0003676
transcript_7287	GO:0005515	GO:0048312
transcript_7288	GO:0004806	GO:0006629
transcript_7291	GO:0003824	GO:0004630	GO:0005509	GO:0005515	GO:0008152	GO:0016020	GO:0046470
transcript_7292	GO:0005506	GO:0009055	GO:0016491	GO:0020037	GO:0030151	GO:0042128	GO:0043546	GO:0046857	GO:0046872	GO:0050660	GO:0055114
transcript_7293	GO:0003684	GO:0005524	GO:0006298	GO:0030983	GO:0045005
transcript_7294	GO:0004252	GO:0005618	GO:0006508	GO:0016020	GO:0042802	GO:0043086
transcript_7295	GO:0000775	GO:0005634	GO:0007067
transcript_7296	GO:0003676
transcript_7298	GO:0000166	GO:0003677	GO:0003678	GO:0005524	GO:0006260	GO:0006270	GO:0015078	GO:0015991	GO:0017111	GO:0033179	GO:0042555
transcript_7299	GO:0000166	GO:0004222	GO:0005524	GO:0006508	GO:0016020	GO:0017111	GO:0030163
transcript_7301	GO:0005524	GO:0006457	GO:0006950	GO:0051082
transcript_7302	GO:0001522	GO:0003723	GO:0009451	GO:0009982
transcript_7303	GO:0003871	GO:0008270	GO:0008652	GO:0009086
transcript_7304	GO:0005524	GO:0015986	GO:0015991	GO:0015992	GO:0016820	GO:0033178	GO:0045261	GO:0046034	GO:0046933	GO:0046961
transcript_7306	GO:0000166	GO:0003676	GO:0003735	GO:0005622	GO:0005840	GO:0006414
transcript_7307	GO:0015078	GO:0015986	GO:0015991	GO:0033177	GO:0045263
transcript_7309	GO:0003924	GO:0005525
transcript_7310	GO:0004672	GO:0004713	GO:0005524	GO:0006468	GO:0016772
transcript_7311	GO:0003676	GO:0008270
transcript_7312	GO:0003755	GO:0006457
transcript_7313	GO:0004672	GO:0004674	GO:0004713	GO:0005524	GO:0006468	GO:0016772
transcript_7314	GO:0008152	GO:0051539
transcript_7315	GO:0006725	GO:0008198	GO:0008270	GO:0016491	GO:0016701	GO:0055114
transcript_7316	GO:0004672	GO:0004713	GO:0005524	GO:0006468	GO:0016772
transcript_7317	GO:0008987	GO:0009435
transcript_7319	GO:0003677	GO:0003678	GO:0005524	GO:0005634	GO:0006260	GO:0006270	GO:0042555
transcript_7320	GO:0003924	GO:0005525
transcript_7321	GO:0005515	GO:0005622	GO:0006396
transcript_7322	GO:0005515	GO:0046872
transcript_7323	GO:0016787	GO:0016891	GO:0042779
transcript_7324	GO:0003913	GO:0006281
transcript_7325	GO:0005515
transcript_7326	GO:0008270
transcript_7327	GO:0004672	GO:0004674	GO:0004713	GO:0005524	GO:0006468	GO:0016772	GO:0048544
transcript_7328	GO:0016020
transcript_7329	GO:0015079	GO:0016020	GO:0071805
transcript_7330	GO:0003676	GO:0004523	GO:0015074
transcript_7334	GO:0004672	GO:0004674	GO:0004713	GO:0005524	GO:0006468	GO:0016772
transcript_7335	GO:0004143	GO:0007205
transcript_7336	GO:0004672	GO:0004713	GO:0005515	GO:0005524	GO:0006468	GO:0016772
transcript_7337	GO:0003677	GO:0003682	GO:0005515
transcript_7338	GO:0008168
transcript_7339	GO:0016747
transcript_7341	GO:0000287	GO:0008152	GO:0010333	GO:0016829
transcript_7343	GO:0008137	GO:0042773	GO:0055114
transcript_7344	GO:0003824	GO:0004630	GO:0005509	GO:0005515	GO:0008152	GO:0016020	GO:0046470
transcript_7345	GO:0015078	GO:0015991	GO:0033179
transcript_7346	GO:0000166	GO:0003677	GO:0003678	GO:0005524	GO:0006260	GO:0006270	GO:0015078	GO:0015991	GO:0017111	GO:0033179	GO:0042555
transcript_7347	GO:0003924	GO:0005525
transcript_7348	GO:0006886	GO:0017119
transcript_7351	GO:0003755	GO:0006457
transcript_7353	GO:0003723	GO:0003735	GO:0005622	GO:0005840	GO:0006412	GO:0015935
transcript_7354	GO:0003824	GO:0004553	GO:0005975	GO:0043169
transcript_7355	GO:0003924	GO:0005525
transcript_7357	GO:0004576	GO:0006486	GO:0016020
transcript_7358	GO:0005634	GO:0006355
transcript_7359	GO:0008168
transcript_7363	GO:0003723	GO:0004652	GO:0005634	GO:0016779	GO:0031123	GO:0043631
transcript_7365	GO:0000166	GO:0003677	GO:0003678	GO:0005524	GO:0006260	GO:0006270	GO:0015078	GO:0015991	GO:0017111	GO:0033179	GO:0042555
transcript_7366	GO:0003924	GO:0005525
transcript_7367	GO:0005515
transcript_7368	GO:0003677	GO:0005634	GO:0006355	GO:0009725	GO:0046983
transcript_7370	GO:0003677	GO:0003723	GO:0005488	GO:0005515	GO:0016070
transcript_7371	GO:0000166	GO:0004222	GO:0005524	GO:0006508	GO:0008270	GO:0016020	GO:0016021	GO:0017111	GO:0030163
transcript_7372	GO:0003824	GO:0006527	GO:0008295	GO:0008792
transcript_7373	GO:0003924	GO:0005525
transcript_7375	GO:0007030	GO:0015031	GO:0016020
transcript_7378	GO:0003924	GO:0005525
transcript_7380	GO:0005515	GO:0005622	GO:0006396
transcript_7381	GO:0003924	GO:0005525
transcript_7382	GO:0004672	GO:0004674	GO:0004713	GO:0005524	GO:0006468	GO:0016772
transcript_7383	GO:0003924	GO:0005525
transcript_7384	GO:0003924	GO:0005525
transcript_7387	GO:0016773
transcript_7388	GO:0000166	GO:0004222	GO:0005524	GO:0006508	GO:0008270	GO:0016020	GO:0016021	GO:0017111	GO:0030163
transcript_7389	GO:0004672	GO:0004713	GO:0005524	GO:0006468	GO:0016772
transcript_7391	GO:0016773
transcript_7392	GO:0005634	GO:0006355
transcript_7394	GO:0003723
transcript_7395	GO:0003849	GO:0009073
transcript_7396	GO:0003824	GO:0004553	GO:0005975	GO:0030246
transcript_7397	GO:0008270
transcript_7400	GO:0000287	GO:0008152	GO:0010333	GO:0016829
transcript_7401	GO:0003677	GO:0005634	GO:0006355	GO:0009725
transcript_7402	GO:0005488	GO:0005515	GO:0006886	GO:0008536
transcript_7404	GO:0005515	GO:0008270
transcript_7405	GO:0005524	GO:0016307	GO:0016308	GO:0046488
transcript_7406	GO:0005985	GO:0009058	GO:0016157
transcript_7407	GO:0003824	GO:0044237	GO:0050662
transcript_7409	GO:0004252	GO:0006508	GO:0042802	GO:0043086
transcript_7410	GO:0003924	GO:0005525
transcript_7411	GO:0000166	GO:0004725	GO:0005515	GO:0005524	GO:0006470	GO:0008138	GO:0016311	GO:0016772	GO:0016773	GO:0016791	GO:0017111	GO:0019538
transcript_7412	GO:0005515	GO:0008270
transcript_7413	GO:0051087
transcript_7415	GO:0003824
transcript_7416	GO:0003824	GO:0006527	GO:0008295	GO:0008792
transcript_7417	GO:0004672	GO:0004713	GO:0005524	GO:0006468	GO:0016772	GO:0016998
transcript_7418	GO:0003824	GO:0005524	GO:0016301	GO:0016310	GO:0030246	GO:2001070
transcript_7419	GO:0004672	GO:0004674	GO:0004713	GO:0005509	GO:0005524	GO:0006468	GO:0016772
transcript_7420	GO:0003924	GO:0005525
transcript_7422	GO:0003924	GO:0005525
transcript_7424	GO:0003924	GO:0005525
transcript_7425	GO:0003824	GO:0008152	GO:0008661	GO:0016114
transcript_7427	GO:0005199	GO:0009664
transcript_7428	GO:0003677	GO:0003917	GO:0003918	GO:0005694	GO:0006265
transcript_7429	GO:0005515
transcript_7430	GO:0005515	GO:0005622	GO:0006396
transcript_7433	GO:0003723	GO:0003735	GO:0005622	GO:0005840	GO:0006412	GO:0015935
transcript_7434	GO:0005515
transcript_7435	GO:0005509
transcript_7437	GO:0000166	GO:0003676
transcript_7438	GO:0016757
transcript_7439	GO:0003677	GO:0005515	GO:0008270
transcript_7441	GO:0004672	GO:0005488	GO:0005524	GO:0006468	GO:0016772
transcript_7442	GO:0005524	GO:0015986	GO:0015991	GO:0015992	GO:0016820	GO:0033178	GO:0045261	GO:0046034	GO:0046933	GO:0046961
transcript_7444	GO:0016773
transcript_7445	GO:0005985	GO:0009058	GO:0016157
transcript_7446	GO:0000166	GO:0003677	GO:0003678	GO:0005524	GO:0006260	GO:0006270	GO:0015078	GO:0015991	GO:0017111	GO:0033179	GO:0042555
transcript_7447	GO:0005506	GO:0010181	GO:0016491	GO:0055114
transcript_7450	GO:0003677	GO:0005634	GO:0006355	GO:0009725	GO:0046983
transcript_7451	GO:0003677	GO:0005634	GO:0006355	GO:0009725
transcript_7452	GO:0004645	GO:0005975	GO:0008184	GO:0030170
transcript_7453	GO:0003824	GO:0006099	GO:0008964	GO:0015977
transcript_7454	GO:0004672	GO:0005488	GO:0005524	GO:0006468	GO:0016772
transcript_7457	GO:0003723	GO:0004652	GO:0005634	GO:0016779	GO:0031123	GO:0043631
transcript_7458	GO:0005507	GO:0008131	GO:0009308	GO:0048038	GO:0055114
transcript_7459	GO:0005515
transcript_7460	GO:0005985	GO:0009058	GO:0016157
transcript_7461	GO:0015079	GO:0016020	GO:0071805
transcript_7462	GO:0004672	GO:0004713	GO:0005524	GO:0006468	GO:0016772
transcript_7466	GO:0000166	GO:0003677	GO:0003678	GO:0005524	GO:0006260	GO:0006270	GO:0015078	GO:0015991	GO:0017111	GO:0033179	GO:0042555
transcript_7467	GO:0008168
transcript_7468	GO:0004871	GO:0005515	GO:0007165
transcript_7469	GO:0006508	GO:0008236	GO:0016020
transcript_7470	GO:0000166	GO:0003677	GO:0003678	GO:0005524	GO:0006260	GO:0006270	GO:0015078	GO:0015991	GO:0017111	GO:0033179	GO:0042555
transcript_7471	GO:0005198	GO:0005515	GO:0006886	GO:0016192	GO:0030117
transcript_7472	GO:0046983
transcript_7475	GO:0004672	GO:0004674	GO:0004713	GO:0005524	GO:0006468	GO:0016772
transcript_7479	GO:0005506	GO:0005515	GO:0016165	GO:0016702	GO:0046872	GO:0055114
transcript_7481	GO:0005506	GO:0005515	GO:0016165	GO:0016702	GO:0046872	GO:0055114
transcript_7482	GO:0046983
transcript_7483	GO:0008565	GO:0031204
transcript_7486	GO:0000166	GO:0003676	GO:0005515	GO:0005622	GO:0006396
transcript_7487	GO:0003924	GO:0005525
transcript_7488	GO:0003824	GO:0006527	GO:0008295	GO:0008792
transcript_7489	GO:0003824	GO:0004553	GO:0005975	GO:0030246
transcript_7490	GO:0046872
transcript_7491	GO:0005086	GO:0005488	GO:0032012
transcript_7492	GO:0004672	GO:0004713	GO:0005524	GO:0006468	GO:0016772
transcript_7494	GO:0016772
transcript_7495	GO:0003723	GO:0005488
transcript_7499	GO:0005097	GO:0032313
transcript_7500	GO:0016772
transcript_7501	GO:0016773
transcript_7502	GO:0003723	GO:0003735	GO:0005622	GO:0005840	GO:0006412	GO:0015935
transcript_7503	GO:0008270
transcript_7504	GO:0003924	GO:0005525
transcript_7505	GO:0005515
transcript_7506	GO:0005524	GO:0015986	GO:0015991	GO:0015992	GO:0016820	GO:0033178	GO:0045261	GO:0046034	GO:0046933	GO:0046961
transcript_7508	GO:0003677	GO:0003723	GO:0005488	GO:0005515	GO:0016070
transcript_7509	GO:0003824	GO:0016866
transcript_7510	GO:0004672	GO:0004713	GO:0005524	GO:0006468	GO:0016772
transcript_7511	GO:0005515
transcript_7512	GO:0005524	GO:0015986	GO:0015991	GO:0015992	GO:0016820	GO:0033178	GO:0045261	GO:0046034	GO:0046933	GO:0046961
transcript_7513	GO:0008987	GO:0009435
transcript_7516	GO:0004221	GO:0005515	GO:0006511	GO:0008242	GO:0008270
transcript_7517	GO:0005506	GO:0005515	GO:0016165	GO:0016702	GO:0046872	GO:0055114
transcript_7519	GO:0008168
transcript_7520	GO:0003824	GO:0006527	GO:0008295	GO:0008792
transcript_7521	GO:0006508	GO:0008236
transcript_7522	GO:0000287	GO:0008152	GO:0010333	GO:0016829
transcript_7523	GO:0005509	GO:0016021	GO:0055085
transcript_7524	GO:0003824	GO:0006527	GO:0008295	GO:0008792
transcript_7525	GO:0005515
transcript_7526	GO:0005515	GO:0008270
transcript_7527	GO:0005524	GO:0015986	GO:0015991	GO:0015992	GO:0016820	GO:0033178	GO:0045261	GO:0046034	GO:0046933	GO:0046961
transcript_7528	GO:0005515
transcript_7531	GO:0003924	GO:0005525
transcript_7533	GO:0003824	GO:0004630	GO:0005509	GO:0005515	GO:0008152	GO:0016020	GO:0046470
transcript_7534	GO:0009521	GO:0009523	GO:0009767	GO:0009772	GO:0015979	GO:0016020	GO:0016168	GO:0019684	GO:0030076	GO:0045156
transcript_7535	GO:0005516
transcript_7537	GO:0005515
transcript_7538	GO:0005515
transcript_7539	GO:0003677	GO:0003678	GO:0005524	GO:0005634	GO:0006260	GO:0006270	GO:0042555
transcript_7542	GO:0008987	GO:0009435
transcript_7543	GO:0003924	GO:0005525
transcript_7544	GO:0005515
transcript_7545	GO:0003735	GO:0005840	GO:0006412
transcript_7548	GO:0008168
transcript_7550	GO:0005515	GO:0008270
transcript_7551	GO:0005515
transcript_7552	GO:0016020	GO:0055085
transcript_7554	GO:0003924	GO:0005525
transcript_7556	GO:0003723	GO:0008168	GO:0016428
transcript_7557	GO:0005515
transcript_7559	GO:0003913	GO:0006281
transcript_7561	GO:0005515
transcript_7562	GO:0016772
transcript_7567	GO:0005515
transcript_7568	GO:0000166	GO:0005524	GO:0016787	GO:0017111
transcript_7570	GO:0005216	GO:0005247	GO:0006821	GO:0016020	GO:0030554	GO:0055085
transcript_7571	GO:0004672	GO:0004713	GO:0005515	GO:0005524	GO:0006468	GO:0016772
transcript_7572	GO:0008168
transcript_7573	GO:0004672	GO:0004713	GO:0005515	GO:0005524	GO:0006468	GO:0016772
transcript_7574	GO:0008987	GO:0009435
transcript_7575	GO:0005515
transcript_7576	GO:0005515
transcript_7577	GO:0009521	GO:0009523	GO:0009767	GO:0009772	GO:0015979	GO:0016020	GO:0016168	GO:0019684	GO:0030076	GO:0045156
transcript_7580	GO:0004553	GO:0005975	GO:0016758	GO:0031227
transcript_7582	GO:0005506	GO:0010181	GO:0016491	GO:0055114
transcript_7584	GO:0006812	GO:0008324	GO:0016021	GO:0055085
transcript_7585	GO:0003824	GO:0016866
transcript_7586	GO:0046872
transcript_7587	GO:0016020	GO:0055085
transcript_7588	GO:0046872
transcript_7589	GO:0003700	GO:0005634
transcript_7590	GO:0005515
transcript_7591	GO:0003871	GO:0008270	GO:0008652	GO:0009086
transcript_7592	GO:0006508	GO:0008236	GO:0016020
transcript_7593	GO:0003824	GO:0008152
transcript_7594	GO:0005576	GO:0019953
transcript_7595	GO:0016757
transcript_7596	GO:0005515
transcript_7597	GO:0006886	GO:0017119
transcript_7598	GO:0005515	GO:0008270
transcript_7600	GO:0009521	GO:0009523	GO:0009767	GO:0009772	GO:0015979	GO:0016020	GO:0016168	GO:0019684	GO:0030076	GO:0045156
transcript_7601	GO:0004553	GO:0005975
transcript_7603	GO:0046983
transcript_7604	GO:0003824	GO:0004553	GO:0004559	GO:0005975	GO:0006013	GO:0008270	GO:0015923	GO:0030246
transcript_7605	GO:0004672	GO:0004674	GO:0004713	GO:0005524	GO:0006468	GO:0016772
transcript_7606	GO:0009522	GO:0009579	GO:0015979	GO:0016021
transcript_7608	GO:0005515
transcript_7609	GO:0005515
transcript_7610	GO:0006508	GO:0008237	GO:0008270
transcript_7611	GO:0008270
transcript_7613	GO:0000166	GO:0003676	GO:0046872
transcript_7615	GO:0004672	GO:0004674	GO:0004713	GO:0005524	GO:0006468	GO:0016772
transcript_7616	GO:0003746	GO:0003924	GO:0005525	GO:0005622	GO:0006414
transcript_7617	GO:0003924	GO:0005525
transcript_7619	GO:0016020
transcript_7620	GO:0000166	GO:0003676	GO:0003723	GO:0005515
transcript_7621	GO:0005216	GO:0005249	GO:0005515	GO:0006811	GO:0006813	GO:0016020	GO:0055085
transcript_7623	GO:0003989	GO:0006633	GO:0009317	GO:0016874
transcript_7626	GO:0000166	GO:0003677	GO:0003678	GO:0005524	GO:0006260	GO:0006270	GO:0015078	GO:0015991	GO:0017111	GO:0033179	GO:0042555
transcript_7627	GO:0003871	GO:0008270	GO:0008652	GO:0009086
transcript_7628	GO:0000148	GO:0003843	GO:0006075	GO:0016020
transcript_7629	GO:0008270	GO:0016772
transcript_7630	GO:0004672	GO:0004674	GO:0004713	GO:0005515	GO:0005524	GO:0006468	GO:0016772
transcript_7631	GO:0003824	GO:0004349	GO:0004350	GO:0006561	GO:0008152	GO:0008652	GO:0016491	GO:0016620	GO:0055114
transcript_7632	GO:0003924	GO:0005525
transcript_7634	GO:0004672	GO:0004674	GO:0005524	GO:0006468	GO:0016772
transcript_7635	GO:0004672	GO:0005488	GO:0005524	GO:0006468	GO:0016772
transcript_7636	GO:0006886	GO:0017119
transcript_7637	GO:0003824	GO:0004630	GO:0005509	GO:0005515	GO:0008152	GO:0016020	GO:0046470
transcript_7638	GO:0004672	GO:0004713	GO:0005524	GO:0006468	GO:0016772
transcript_7639	GO:0005507	GO:0008131	GO:0009308	GO:0048038	GO:0055114
transcript_7641	GO:0005515
transcript_7642	GO:0004672	GO:0004674	GO:0004713	GO:0005524	GO:0006468	GO:0016772
transcript_7644	GO:0000166	GO:0006200	GO:0006754	GO:0006812	GO:0016021	GO:0016887	GO:0019829	GO:0046872
transcript_7646	GO:0005215	GO:0006810	GO:0006857	GO:0016020
transcript_7647	GO:0003924	GO:0005525
transcript_7648	GO:0003824	GO:0005992	GO:0008152
transcript_7649	GO:0016757
transcript_7650	GO:0051087
transcript_7651	GO:0006952	GO:0043531
transcript_7653	GO:0006891	GO:0030173
transcript_7654	GO:0006807	GO:0009039	GO:0016151	GO:0016787	GO:0016810	GO:0019627	GO:0043419
transcript_7655	GO:0000166	GO:0003676	GO:0003677	GO:0003723	GO:0003899	GO:0005666	GO:0006383	GO:0008270
transcript_7656	GO:0005515
transcript_7657	GO:0003924	GO:0005525
transcript_7658	GO:0004252	GO:0006508	GO:0042802	GO:0043086
transcript_7660	GO:0016614	GO:0046577	GO:0050660	GO:0055114
transcript_7661	GO:0003676	GO:0003723	GO:0004386	GO:0005524	GO:0005634	GO:0008026	GO:0016818
transcript_7662	GO:0004672	GO:0004674	GO:0004707	GO:0004713	GO:0005524	GO:0006468	GO:0016772
transcript_7663	GO:0005515
transcript_7664	GO:0006812	GO:0008324	GO:0016021	GO:0055085
transcript_7665	GO:0000166	GO:0005524	GO:0016787	GO:0017111
transcript_7666	GO:0008987	GO:0009435
transcript_7667	GO:0004672	GO:0004674	GO:0004713	GO:0005524	GO:0006468	GO:0016772
transcript_7668	GO:0004553	GO:0005975	GO:0016758	GO:0031227
transcript_7672	GO:0004672	GO:0004713	GO:0005524	GO:0006468	GO:0016772
transcript_7675	GO:0004672	GO:0004674	GO:0005524	GO:0006468	GO:0016772
transcript_7676	GO:0003824	GO:0004630	GO:0005509	GO:0005515	GO:0008152	GO:0016020	GO:0046470
transcript_7677	GO:0005515
transcript_7679	GO:0000166	GO:0003677	GO:0003678	GO:0005524	GO:0006260	GO:0006270	GO:0015078	GO:0015991	GO:0017111	GO:0033179	GO:0042555
transcript_7681	GO:0000166	GO:0003677	GO:0003678	GO:0005524	GO:0006260	GO:0006270	GO:0015078	GO:0015991	GO:0017111	GO:0033179	GO:0042555
transcript_7682	GO:0004672	GO:0005488	GO:0005524	GO:0006468	GO:0016772
transcript_7683	GO:0003824	GO:0005975	GO:0016901	GO:0048038
transcript_7684	GO:0000166	GO:0003676	GO:0003723	GO:0003743	GO:0005515	GO:0005852	GO:0006413	GO:0031369
transcript_7686	GO:0030001	GO:0046872
transcript_7687	GO:0005515	GO:0045454
transcript_7688	GO:0005515
transcript_7690	GO:0003924	GO:0005525
transcript_7691	GO:0000166	GO:0003677	GO:0003678	GO:0005524	GO:0006260	GO:0006270	GO:0017111	GO:0042555
transcript_7693	GO:0003824	GO:0004812	GO:0004821	GO:0005524	GO:0005737	GO:0006418	GO:0006427	GO:0009058	GO:0016841
transcript_7695	GO:0003677	GO:0005634	GO:0006355	GO:0009725	GO:0046983
transcript_7697	GO:0003677	GO:0003723	GO:0005488	GO:0005515	GO:0016070
transcript_7698	GO:0005515	GO:0046872
transcript_7699	GO:0005515
transcript_7700	GO:0016773
transcript_7702	GO:0009521	GO:0009523	GO:0009767	GO:0009772	GO:0015979	GO:0016020	GO:0016168	GO:0019684	GO:0030076	GO:0045156
transcript_7704	GO:0003824	GO:0004553	GO:0005975	GO:0030246
transcript_7705	GO:0003924	GO:0005525
transcript_7706	GO:0008270
transcript_7707	GO:0005507	GO:0008131	GO:0009308	GO:0048038	GO:0055114
transcript_7708	GO:0004672	GO:0004674	GO:0004713	GO:0005524	GO:0006468	GO:0007165	GO:0016772
transcript_7709	GO:0005515
transcript_7710	GO:0003924	GO:0005525
transcript_7711	GO:0005516
transcript_7712	GO:0003676	GO:0046872
transcript_7714	GO:0008168
transcript_7716	GO:0003677	GO:0003916	GO:0003917	GO:0005694	GO:0006265
transcript_7717	GO:0005524	GO:0015986	GO:0015991	GO:0015992	GO:0016820	GO:0033178	GO:0045261	GO:0046034	GO:0046933	GO:0046961
transcript_7718	GO:0005515
transcript_7720	GO:0005515
transcript_7721	GO:0004672	GO:0004674	GO:0004713	GO:0005524	GO:0006468	GO:0016772
transcript_7722	GO:0004252	GO:0006508	GO:0042802	GO:0043086
transcript_7723	GO:0003871	GO:0008270	GO:0008652	GO:0009086
transcript_7724	GO:0005515	GO:0008270
transcript_7725	GO:0000166	GO:0003677	GO:0003678	GO:0005524	GO:0006260	GO:0006270	GO:0015078	GO:0015991	GO:0017111	GO:0033179	GO:0042555
transcript_7728	GO:0015079	GO:0016020	GO:0071805
transcript_7729	GO:0003924	GO:0005525
transcript_7730	GO:0005524	GO:0015986	GO:0015991	GO:0015992	GO:0016820	GO:0033178	GO:0045261	GO:0046034	GO:0046933	GO:0046961
transcript_7731	GO:0016020	GO:0016192	GO:0048193
transcript_7732	GO:0005985	GO:0009058	GO:0016157
transcript_7733	GO:0005216	GO:0005247	GO:0006821	GO:0016020	GO:0030554	GO:0055085
transcript_7734	GO:0005488	GO:0005515
transcript_7735	GO:0005669	GO:0006352	GO:0046982
transcript_7736	GO:0016773
transcript_7738	GO:0003824	GO:0004349	GO:0004350	GO:0006561	GO:0008152	GO:0008652	GO:0016491	GO:0016620	GO:0055114
transcript_7739	GO:0000166	GO:0003677	GO:0003678	GO:0005524	GO:0006260	GO:0006270	GO:0015078	GO:0015991	GO:0017111	GO:0033179	GO:0042555
transcript_7741	GO:0005515	GO:0046872
transcript_7742	GO:0003824	GO:0006527	GO:0008295	GO:0008792
transcript_7744	GO:0016773
transcript_7745	GO:0003723	GO:0004652	GO:0005634	GO:0016779	GO:0031123	GO:0043631
transcript_7746	GO:0000775	GO:0005634	GO:0007067
transcript_7747	GO:0005515	GO:0006952	GO:0007165	GO:0043531
transcript_7748	GO:0003824	GO:0004812	GO:0004821	GO:0005524	GO:0005737	GO:0006418	GO:0006427	GO:0009058	GO:0016841
transcript_7749	GO:0004427	GO:0009678	GO:0015992	GO:0016020
transcript_7750	GO:0003824	GO:0006527	GO:0008295	GO:0008792
transcript_7751	GO:0005215	GO:0006810	GO:0016020	GO:0016021	GO:0022857	GO:0022891	GO:0055085
transcript_7752	GO:0003924	GO:0005525
transcript_7753	GO:0003676	GO:0003677	GO:0046983
transcript_7754	GO:0003824	GO:0004630	GO:0005509	GO:0005515	GO:0008152	GO:0016020	GO:0046470
transcript_7755	GO:0008270
transcript_7756	GO:0003723
transcript_7757	GO:0005515
transcript_7758	GO:0005524	GO:0006457	GO:0006950	GO:0051082
transcript_7759	GO:0008168
transcript_7760	GO:0003723	GO:0008168	GO:0016428
transcript_7762	GO:0003924	GO:0005525
transcript_7763	GO:0005524	GO:0015986	GO:0015991	GO:0015992	GO:0016820	GO:0033178	GO:0045261	GO:0046034	GO:0046933	GO:0046961
transcript_7767	GO:0003924	GO:0005525
transcript_7768	GO:0000166	GO:0003676
transcript_7770	GO:0000151	GO:0004842	GO:0005488	GO:0005515	GO:0016567
transcript_7772	GO:0000166	GO:0003676	GO:0005515	GO:0005622	GO:0006396
transcript_7773	GO:0004672	GO:0005488	GO:0005524	GO:0006468	GO:0016772
transcript_7775	GO:0003824
transcript_7776	GO:0004672	GO:0004713	GO:0005524	GO:0006468	GO:0016772
transcript_7777	GO:0000166	GO:0003677	GO:0005524	GO:0005801	GO:0006259	GO:0006886	GO:0008094	GO:0016020	GO:0017111
transcript_7781	GO:0004672	GO:0004713	GO:0005515	GO:0005524	GO:0006468	GO:0016772
transcript_7782	GO:0008060	GO:0008270	GO:0032312
transcript_7783	GO:0003676
transcript_7785	GO:0000166	GO:0006812	GO:0016021	GO:0019829	GO:0046872
transcript_7786	GO:0003723	GO:0003735	GO:0005622	GO:0006412	GO:0015935	GO:0019843
transcript_7787	GO:0003924	GO:0005525
transcript_7788	GO:0046983
transcript_7791	GO:0016773
transcript_7792	GO:0005097	GO:0032313
transcript_7795	GO:0000166	GO:0003676	GO:0005515	GO:0008270
transcript_7796	GO:0004252	GO:0006508	GO:0042802	GO:0043086
transcript_7797	GO:0005215	GO:0005622	GO:0006810
transcript_7798	GO:0016757
transcript_7800	GO:0004672	GO:0004674	GO:0004713	GO:0005524	GO:0006468	GO:0016772	GO:0048544
transcript_7801	GO:0005515	GO:0016772	GO:0016773
transcript_7802	GO:0003777	GO:0005515	GO:0005524	GO:0005871	GO:0007018	GO:0008017
transcript_7803	GO:0000042	GO:0005515
transcript_7804	GO:0005524	GO:0015986	GO:0015991	GO:0015992	GO:0016820	GO:0033178	GO:0045261	GO:0046034	GO:0046933	GO:0046961
transcript_7806	GO:0003777	GO:0005524	GO:0005871	GO:0007018	GO:0008017
transcript_7808	GO:0005452	GO:0006820	GO:0016020	GO:0016021
transcript_7810	GO:0016020
transcript_7811	GO:0003824	GO:0015969
transcript_7812	GO:0016772
transcript_7813	GO:0003676
transcript_7814	GO:0003746	GO:0003924	GO:0005525	GO:0005622	GO:0006414
transcript_7815	GO:0003924	GO:0005525
transcript_7818	GO:0005515	GO:0031519
transcript_7819	GO:0016757
transcript_7820	GO:0006904	GO:0016192
transcript_7821	GO:0005515	GO:0008270
transcript_7823	GO:0004672	GO:0004713	GO:0005524	GO:0006468	GO:0016772
transcript_7825	GO:0003824	GO:0006527	GO:0008295	GO:0008792
transcript_7826	GO:0008987	GO:0009435
transcript_7827	GO:0008987	GO:0009435
transcript_7828	GO:0005985	GO:0009058	GO:0016157
transcript_7831	GO:0004672	GO:0004713	GO:0005524	GO:0006468	GO:0016772
transcript_7833	GO:0000272	GO:0003824	GO:0005975	GO:0016161
transcript_7834	GO:0046983
transcript_7835	GO:0003677	GO:0005634	GO:0006355	GO:0009725	GO:0046983
transcript_7836	GO:0008168
transcript_7837	GO:0005515	GO:0046872
transcript_7840	GO:0006886	GO:0017119
transcript_7842	GO:0005488	GO:0006886	GO:0016192	GO:0030117
transcript_7843	GO:0004611	GO:0004612	GO:0005524	GO:0006094	GO:0017076
transcript_7844	GO:0005524	GO:0015986	GO:0015991	GO:0015992	GO:0016820	GO:0033178	GO:0045261	GO:0046034	GO:0046933	GO:0046961
transcript_7846	GO:0016757
transcript_7847	GO:0003677	GO:0005634	GO:0006355	GO:0009725	GO:0046983
transcript_7848	GO:0005488	GO:0005515	GO:0016303	GO:0016772	GO:0016773	GO:0046854	GO:0048015
transcript_7849	GO:0003677	GO:0005634	GO:0006355	GO:0009725	GO:0046983
transcript_7851	GO:0046983
transcript_7852	GO:0005515	GO:0008270
transcript_7854	GO:0005515
transcript_7855	GO:0004672	GO:0004674	GO:0005524	GO:0006468	GO:0016772
transcript_7857	GO:0000166	GO:0003677	GO:0003678	GO:0005524	GO:0006260	GO:0006270	GO:0015078	GO:0015991	GO:0017111	GO:0033179	GO:0042555
transcript_7858	GO:0005515
transcript_7859	GO:0003924	GO:0005525
transcript_7860	GO:0003824	GO:0008152	GO:0008661	GO:0016114
transcript_7861	GO:0003824	GO:0008152	GO:0008661	GO:0016114
transcript_7862	GO:0006486	GO:0008378	GO:0016020	GO:0030246
transcript_7863	GO:0000166	GO:0003677	GO:0003678	GO:0005524	GO:0006260	GO:0006270	GO:0015078	GO:0015991	GO:0017111	GO:0033179	GO:0042555
transcript_7864	GO:0000775	GO:0005634	GO:0007067
transcript_7865	GO:0005515	GO:0006952	GO:0043531
transcript_7866	GO:0015079	GO:0016020	GO:0071805
transcript_7868	GO:0003684	GO:0005524	GO:0006298	GO:0030983	GO:0045005
transcript_7869	GO:0005515	GO:0008270
transcript_7870	GO:0004143	GO:0007205
transcript_7871	GO:0016020
transcript_7872	GO:0003924	GO:0005525
transcript_7873	GO:0003676	GO:0015074
transcript_7874	GO:0005515	GO:0008270
transcript_7876	GO:0005524	GO:0006457	GO:0006950	GO:0051082
transcript_7879	GO:0003924	GO:0005525
transcript_7880	GO:0000151	GO:0004672	GO:0004713	GO:0004842	GO:0005524	GO:0006468	GO:0016567	GO:0016772
transcript_7882	GO:0003824	GO:0015969
transcript_7883	GO:0016773
transcript_7884	GO:0005515
transcript_7885	GO:0008898
transcript_7886	GO:0000166	GO:0003676	GO:0003723
transcript_7887	GO:0003824
transcript_7888	GO:0000145	GO:0006887
transcript_7889	GO:0009521	GO:0009523	GO:0009767	GO:0009772	GO:0015979	GO:0016020	GO:0016168	GO:0019684	GO:0030076	GO:0045156
transcript_7890	GO:0005515
transcript_7891	GO:0003824
transcript_7893	GO:0005524	GO:0006457	GO:0006950	GO:0051082
transcript_7895	GO:0003676	GO:0003723	GO:0004386	GO:0005524	GO:0005634	GO:0008026	GO:0008270
transcript_7896	GO:0003824	GO:0006527	GO:0008295	GO:0008792
transcript_7897	GO:0005985	GO:0009058	GO:0016157
transcript_7898	GO:0005985	GO:0009058	GO:0016157
transcript_7899	GO:0005488	GO:0006886	GO:0008565	GO:0015031	GO:0016192	GO:0030117	GO:0030131
transcript_7900	GO:0003723	GO:0003735	GO:0005622	GO:0005840	GO:0006412	GO:0015935
transcript_7901	GO:0004672	GO:0005488	GO:0005524	GO:0006468	GO:0016772
transcript_7902	GO:0004129	GO:0015002	GO:0016020	GO:0019646	GO:0022904
transcript_7904	GO:0003899	GO:0006351	GO:0046983
transcript_7906	GO:0000151	GO:0004842	GO:0005488	GO:0005515	GO:0016567
transcript_7907	GO:0005515
transcript_7908	GO:0016773
transcript_7909	GO:0000156	GO:0000160	GO:0005515	GO:0006355
transcript_7910	GO:0005524	GO:0015986	GO:0015991	GO:0015992	GO:0016820	GO:0033178	GO:0045261	GO:0046034	GO:0046933	GO:0046961
transcript_7911	GO:0005488	GO:0016070
transcript_7913	GO:0003980	GO:0006486	GO:0016757
transcript_7914	GO:0016773
transcript_7915	GO:0046872
transcript_7916	GO:0000166	GO:0003676	GO:0003723	GO:0003743	GO:0005515	GO:0005852	GO:0006413	GO:0031369
transcript_7917	GO:0005515	GO:0046872
transcript_7921	GO:0016773
transcript_7923	GO:0016773
transcript_7924	GO:0003824	GO:0004812	GO:0004821	GO:0005524	GO:0005737	GO:0006418	GO:0006427	GO:0009058	GO:0016841
transcript_7925	GO:0003824	GO:0006527	GO:0008295	GO:0008792
transcript_7926	GO:0015079	GO:0016020	GO:0071805
transcript_7927	GO:0005515
transcript_7928	GO:0003676	GO:0003723	GO:0004386	GO:0005524	GO:0005634	GO:0008026
transcript_7929	GO:0005488	GO:0006886	GO:0006913	GO:0008536	GO:0008565
transcript_7930	GO:0005515	GO:0008270
transcript_7932	GO:0003677	GO:0005634	GO:0006355	GO:0009725	GO:0046983
transcript_7933	GO:0003677	GO:0005634	GO:0006355	GO:0009725	GO:0046983
transcript_7934	GO:0005515	GO:0005634	GO:0008270	GO:0016571	GO:0018024	GO:0034968	GO:0042393
transcript_7936	GO:0003871	GO:0008270	GO:0008652	GO:0009086
transcript_7937	GO:0003676	GO:0003723	GO:0004386	GO:0005524	GO:0005634	GO:0008026	GO:0008270
transcript_7938	GO:0005524	GO:0015986	GO:0015991	GO:0015992	GO:0016820	GO:0033178	GO:0045261	GO:0046034	GO:0046933	GO:0046961
transcript_7939	GO:0004427	GO:0009678	GO:0015992	GO:0016020
transcript_7942	GO:0003824	GO:0004349	GO:0004350	GO:0006561	GO:0008152	GO:0008652	GO:0016491	GO:0016620	GO:0055114
transcript_7943	GO:0005524	GO:0015986	GO:0015991	GO:0015992	GO:0016820	GO:0033178	GO:0045261	GO:0046034	GO:0046933	GO:0046961
transcript_7944	GO:0046983
transcript_7945	GO:0005506	GO:0005515	GO:0016165	GO:0016702	GO:0046872	GO:0055114
transcript_7946	GO:0006812	GO:0008324	GO:0016021	GO:0055085
transcript_7948	GO:0015078	GO:0015986	GO:0045263
transcript_7949	GO:0005515
transcript_7950	GO:0004806	GO:0006629
transcript_7952	GO:0003871	GO:0008270	GO:0008652	GO:0009086
transcript_7953	GO:0003913	GO:0006281
transcript_7954	GO:0003677	GO:0005634	GO:0006355	GO:0009725	GO:0046983
transcript_7955	GO:0005515	GO:0008270
transcript_7956	GO:0005634	GO:0006355
transcript_7957	GO:0001104	GO:0006357	GO:0016592
transcript_7958	GO:0004645	GO:0005975	GO:0008184	GO:0030170
transcript_7959	GO:0003824
transcript_7960	GO:0016772
transcript_7961	GO:0004427	GO:0009678	GO:0015992	GO:0016020
transcript_7962	GO:0005524	GO:0016307	GO:0016308	GO:0046488
transcript_7963	GO:0003676	GO:0004386	GO:0005524	GO:0008026	GO:0016817	GO:0016818
transcript_7964	GO:0046983
transcript_7965	GO:0016020	GO:0055085
transcript_7966	GO:0005515
transcript_7967	GO:0015078	GO:0015986	GO:0045263
transcript_7968	GO:0005515
transcript_7970	GO:0005471	GO:0005524	GO:0006810	GO:0016021
transcript_7971	GO:0000155	GO:0000156	GO:0000160	GO:0004673	GO:0004871	GO:0005515	GO:0005524	GO:0005789	GO:0006355	GO:0007165	GO:0009873	GO:0016020	GO:0016310	GO:0016772
transcript_7972	GO:0005216	GO:0005247	GO:0006821	GO:0016020	GO:0030554	GO:0055085
transcript_7974	GO:0004672	GO:0004674	GO:0005524	GO:0006468	GO:0016772
transcript_7976	GO:0003677	GO:0003678	GO:0005524	GO:0005634	GO:0006260	GO:0006270	GO:0042555
transcript_7977	GO:0008168
transcript_7978	GO:0003723	GO:0005515	GO:0006396
transcript_7979	GO:0008987	GO:0009435
transcript_7980	GO:0005515
transcript_7981	GO:0005515	GO:0007154	GO:0035091
transcript_7982	GO:0004672	GO:0004674	GO:0004713	GO:0005524	GO:0006468	GO:0016772	GO:0048544
transcript_7984	GO:0003871	GO:0008270	GO:0008652	GO:0009086
transcript_7985	GO:0003677	GO:0003682
transcript_7990	GO:0000166	GO:0003676	GO:0003723	GO:0008270
transcript_7992	GO:0005524	GO:0015986	GO:0015991	GO:0015992	GO:0016820	GO:0033178	GO:0045261	GO:0046034	GO:0046933	GO:0046961
transcript_7993	GO:0005985	GO:0009058	GO:0016157
transcript_7994	GO:0003924	GO:0005525
transcript_7996	GO:0000145	GO:0006887
transcript_7997	GO:0005985	GO:0009058	GO:0016157
transcript_7998	GO:0000166	GO:0003677	GO:0003678	GO:0005524	GO:0006260	GO:0006270	GO:0015078	GO:0015991	GO:0017111	GO:0033179	GO:0042555
transcript_7999	GO:0004672	GO:0004674	GO:0005524	GO:0006468	GO:0016772
transcript_8000	GO:0005216	GO:0005247	GO:0006821	GO:0016020	GO:0030554	GO:0055085
transcript_8001	GO:0004672	GO:0005488	GO:0005524	GO:0006468	GO:0016772
transcript_8002	GO:0016757
transcript_8005	GO:0000151	GO:0004842	GO:0005488	GO:0016567
transcript_8006	GO:0005216	GO:0005247	GO:0006821	GO:0016020	GO:0030554	GO:0055085
transcript_8011	GO:0000166	GO:0005524	GO:0016787	GO:0017111
transcript_8012	GO:0006071	GO:0006629	GO:0008081	GO:0008889
transcript_8013	GO:0005216	GO:0006811	GO:0016020	GO:0055085
transcript_8014	GO:0004672	GO:0004707	GO:0004713	GO:0005524	GO:0006468	GO:0016772
transcript_8016	GO:0005515
transcript_8018	GO:0005509
transcript_8019	GO:0003824	GO:0015969
transcript_8020	GO:0004427	GO:0009678	GO:0015992	GO:0016020
transcript_8021	GO:0005524	GO:0006457	GO:0006950	GO:0051082
transcript_8023	GO:0005488	GO:0006886	GO:0016192	GO:0030117
transcript_8024	GO:0006364	GO:0032040
transcript_8025	GO:0005524	GO:0015986	GO:0015991	GO:0015992	GO:0016820	GO:0033178	GO:0045261	GO:0046034	GO:0046933	GO:0046961
transcript_8026	GO:0000166	GO:0005507	GO:0006812	GO:0006825	GO:0016021	GO:0019829	GO:0030001	GO:0043682	GO:0046872
transcript_8027	GO:0005506	GO:0010181	GO:0016491	GO:0055114
transcript_8029	GO:0003824	GO:0006527	GO:0008295	GO:0008792
transcript_8030	GO:0005524	GO:0015986	GO:0015991	GO:0015992	GO:0016820	GO:0033178	GO:0045261	GO:0046034	GO:0046933	GO:0046961
transcript_8031	GO:0004553	GO:0005975
transcript_8033	GO:0008270
transcript_8034	GO:0000166	GO:0003676
transcript_8036	GO:0005515
transcript_8039	GO:0000166	GO:0005524	GO:0016787	GO:0017111
transcript_8040	GO:0008987	GO:0009435
transcript_8041	GO:0003824	GO:0004630	GO:0005509	GO:0005515	GO:0008152	GO:0016020	GO:0046470
transcript_8043	GO:0003676	GO:0003677	GO:0004386	GO:0005515	GO:0005524	GO:0008270	GO:0046872
transcript_8044	GO:0006886	GO:0017119
transcript_8045	GO:0000156	GO:0000160	GO:0003677	GO:0003682	GO:0006355
transcript_8048	GO:0016773
transcript_8051	GO:0000166	GO:0005524	GO:0016787	GO:0017111
transcript_8052	GO:0006071	GO:0006629	GO:0008081	GO:0008889
transcript_8054	GO:0000166	GO:0005524	GO:0016787	GO:0017111
transcript_8055	GO:0007010	GO:0008017
transcript_8058	GO:0005216	GO:0005247	GO:0006821	GO:0016020	GO:0030554	GO:0055085
transcript_8059	GO:0004252	GO:0006508	GO:0042802	GO:0043086
transcript_8060	GO:0000166	GO:0000287	GO:0004012	GO:0005524	GO:0006812	GO:0015914	GO:0016021	GO:0019829	GO:0046872
transcript_8061	GO:0006511	GO:0031461	GO:0031625
transcript_8063	GO:0016020	GO:0055114
transcript_8064	GO:0004252	GO:0006508	GO:0008236	GO:0070008
transcript_8065	GO:0004672	GO:0004713	GO:0005524	GO:0006468	GO:0016772
transcript_8066	GO:0005097	GO:0032313
transcript_8069	GO:0003924	GO:0005525
transcript_8070	GO:0000166	GO:0003677	GO:0003678	GO:0005524	GO:0006260	GO:0006270	GO:0015078	GO:0015991	GO:0017111	GO:0033179	GO:0042555
transcript_8072	GO:0003824	GO:0008152
transcript_8073	GO:0006355	GO:0046983
transcript_8076	GO:0003824	GO:0004812	GO:0004821	GO:0005524	GO:0005737	GO:0006418	GO:0006427	GO:0009058	GO:0016841
transcript_8077	GO:0000156	GO:0000160	GO:0003677	GO:0006355
transcript_8079	GO:0000166	GO:0003677	GO:0003678	GO:0005524	GO:0006260	GO:0006270	GO:0015078	GO:0015991	GO:0017111	GO:0033179	GO:0042555
transcript_8080	GO:0003700	GO:0006355	GO:0043565
transcript_8081	GO:0005634	GO:0042254
transcript_8083	GO:0004252	GO:0006508	GO:0042802	GO:0043086
transcript_8085	GO:0005524	GO:0006457	GO:0006950	GO:0051082
transcript_8086	GO:0004806	GO:0006629
transcript_8087	GO:0009521	GO:0009523	GO:0009767	GO:0009772	GO:0015979	GO:0016020	GO:0016168	GO:0019684	GO:0030076	GO:0045156
transcript_8089	GO:0003777	GO:0005524	GO:0005871	GO:0007018	GO:0008017
transcript_8090	GO:0016020
transcript_8091	GO:0006508	GO:0008237	GO:0008270
transcript_8094	GO:0005975	GO:0008152	GO:0016758	GO:0030259
transcript_8095	GO:0005515
transcript_8096	GO:0005515	GO:0048312
transcript_8098	GO:0003677	GO:0003700	GO:0006355	GO:0043565
transcript_8099	GO:0005524	GO:0006457	GO:0006950	GO:0051082
transcript_8101	GO:0000166	GO:0005524	GO:0016787	GO:0017111
transcript_8102	GO:0009521	GO:0009523	GO:0009767	GO:0009772	GO:0015979	GO:0016020	GO:0016168	GO:0019684	GO:0030076	GO:0045156
transcript_8104	GO:0003824
transcript_8105	GO:0005215	GO:0005622	GO:0006810
transcript_8106	GO:0005524	GO:0006457	GO:0006950	GO:0051082
transcript_8107	GO:0004252	GO:0006508	GO:0008236	GO:0070008
transcript_8108	GO:0005515
transcript_8109	GO:0006886	GO:0017119
transcript_8110	GO:0004553	GO:0005975	GO:0016758	GO:0031227
transcript_8111	GO:0004252	GO:0006508	GO:0008236	GO:0070008
transcript_8113	GO:0004672	GO:0004674	GO:0004713	GO:0005524	GO:0006468	GO:0016772	GO:0048544
transcript_8114	GO:0005515	GO:0006491
transcript_8115	GO:0003899	GO:0006351	GO:0046983
transcript_8120	GO:0000166	GO:0004222	GO:0005524	GO:0006508	GO:0008270	GO:0016020	GO:0016021	GO:0017111	GO:0030163
transcript_8122	GO:0000166	GO:0005524	GO:0017111
transcript_8124	GO:0004672	GO:0004674	GO:0004713	GO:0005524	GO:0006468	GO:0016772	GO:0048544
transcript_8126	GO:0016757
transcript_8128	GO:0000166	GO:0005524	GO:0016787	GO:0017111
transcript_8130	GO:0015078	GO:0015986	GO:0045263
transcript_8131	GO:0008168
transcript_8133	GO:0004748	GO:0005524	GO:0005971	GO:0006260	GO:0055114
transcript_8134	GO:0003824	GO:0004553	GO:0005975	GO:0030246
transcript_8136	GO:0008987	GO:0009435
transcript_8138	GO:0016773
transcript_8139	GO:0003824
transcript_8140	GO:0006071	GO:0006629	GO:0008081	GO:0008889
transcript_8141	GO:0006071	GO:0006629	GO:0008081	GO:0008889
transcript_8142	GO:0003924	GO:0005525
transcript_8143	GO:0004252	GO:0006508	GO:0042802	GO:0043086
transcript_8145	GO:0003723	GO:0003735	GO:0005622	GO:0006412	GO:0015935	GO:0019843
transcript_8147	GO:0003677	GO:0005634	GO:0006355	GO:0009725	GO:0046983
transcript_8148	GO:0005515	GO:0008270
transcript_8149	GO:0005515	GO:0008270
transcript_8150	GO:0005216	GO:0005247	GO:0006821	GO:0016020	GO:0030554	GO:0055085
transcript_8151	GO:0000151	GO:0004842	GO:0005488	GO:0005515	GO:0016567
transcript_8152	GO:0004748	GO:0005524	GO:0005971	GO:0006260	GO:0055114
transcript_8153	GO:0004672	GO:0004674	GO:0004713	GO:0005524	GO:0006468	GO:0016772	GO:0030246
transcript_8155	GO:0004672	GO:0004674	GO:0004713	GO:0005524	GO:0006468	GO:0016772
transcript_8156	GO:0016021
transcript_8158	GO:0005515	GO:0008270
transcript_8160	GO:0003824	GO:0004630	GO:0005509	GO:0005515	GO:0008152	GO:0016020	GO:0046470
transcript_8161	GO:0005488	GO:0016070
transcript_8162	GO:0004427	GO:0009678	GO:0015992	GO:0016020
transcript_8163	GO:0003677	GO:0003916	GO:0003917	GO:0005694	GO:0006265
transcript_8164	GO:0016773
transcript_8165	GO:0005515
transcript_8166	GO:0005515	GO:0005680	GO:0030154	GO:0051302
transcript_8169	GO:0004252	GO:0006508	GO:0042802	GO:0043086
transcript_8171	GO:0003735	GO:0005840	GO:0006412
transcript_8172	GO:0003824	GO:0008152
transcript_8174	GO:0003871	GO:0008270	GO:0008652	GO:0009086
transcript_8176	GO:0000166	GO:0003676
transcript_8177	GO:0003824	GO:0006527	GO:0008295	GO:0008792
transcript_8178	GO:0005515
transcript_8182	GO:0000166	GO:0003677	GO:0003678	GO:0005524	GO:0006260	GO:0006270	GO:0015078	GO:0015991	GO:0017111	GO:0033179	GO:0042555
transcript_8183	GO:0004553	GO:0005975
transcript_8184	GO:0006511	GO:0031461	GO:0031625
transcript_8185	GO:0004871	GO:0005515	GO:0007165
transcript_8186	GO:0009521	GO:0009522	GO:0009579	GO:0009767	GO:0015979	GO:0016020	GO:0016021	GO:0016168	GO:0019684
transcript_8188	GO:0005524	GO:0015986	GO:0015991	GO:0015992	GO:0016820	GO:0033178	GO:0045261	GO:0046034	GO:0046933	GO:0046961
transcript_8189	GO:0004427	GO:0009678	GO:0015992	GO:0016020
transcript_8190	GO:0046983
transcript_8191	GO:0003824	GO:0004722	GO:0006470
transcript_8192	GO:0005506	GO:0005515	GO:0016165	GO:0016702	GO:0046872	GO:0055114
transcript_8193	GO:0003677	GO:0005634	GO:0006355	GO:0009725	GO:0046983
transcript_8195	GO:0003677	GO:0003682
transcript_8196	GO:0003824	GO:0004349	GO:0004350	GO:0006561	GO:0008152	GO:0008652	GO:0016491	GO:0016620	GO:0055114
transcript_8197	GO:0005524	GO:0015986	GO:0015991	GO:0015992	GO:0016820	GO:0033178	GO:0045261	GO:0046034	GO:0046933	GO:0046961
transcript_8198	GO:0003677	GO:0003909	GO:0003910	GO:0005524	GO:0006260	GO:0006281	GO:0006310	GO:0051103
transcript_8199	GO:0005488
transcript_8200	GO:0004672	GO:0004674	GO:0004713	GO:0005515	GO:0005524	GO:0006468	GO:0016772
transcript_8201	GO:0005515
transcript_8203	GO:0003677	GO:0005634	GO:0006355	GO:0009725	GO:0046983
transcript_8204	GO:0005515
transcript_8205	GO:0005524	GO:0015986	GO:0015991	GO:0015992	GO:0016820	GO:0033178	GO:0045261	GO:0046034	GO:0046933	GO:0046961
transcript_8206	GO:0003824	GO:0008152
transcript_8208	GO:0003871	GO:0008270	GO:0008652	GO:0009086
transcript_8209	GO:0003677	GO:0003723	GO:0005488	GO:0005515	GO:0016070
transcript_8210	GO:0003746	GO:0003924	GO:0005525	GO:0005622	GO:0006414
transcript_8211	GO:0003824	GO:0008152	GO:0008661	GO:0016114
transcript_8213	GO:0003777	GO:0005524	GO:0005871	GO:0007018	GO:0008017
transcript_8214	GO:0004672	GO:0004674	GO:0005524	GO:0006468	GO:0016772
transcript_8215	GO:0004672	GO:0004713	GO:0005524	GO:0006468	GO:0016772
transcript_8216	GO:0016773
transcript_8217	GO:0005488	GO:0016070
transcript_8218	GO:0005524	GO:0015986	GO:0015991	GO:0015992	GO:0016820	GO:0033178	GO:0045261	GO:0046034	GO:0046933	GO:0046961
transcript_8219	GO:0003677	GO:0006355
transcript_8221	GO:0005515	GO:0008270
transcript_8222	GO:0015078	GO:0015991	GO:0033179
transcript_8223	GO:0005515	GO:0006952	GO:0043531
transcript_8224	GO:0005515	GO:0008270
transcript_8225	GO:0005515	GO:0005525
transcript_8226	GO:0005198	GO:0005488	GO:0005515	GO:0006886	GO:0016192	GO:0030130	GO:0030132
transcript_8227	GO:0005216	GO:0005509	GO:0006811	GO:0016020	GO:0055085
transcript_8229	GO:0003871	GO:0008270	GO:0008652	GO:0009086
transcript_8230	GO:0003924	GO:0005525
transcript_8232	GO:0003824	GO:0015969
transcript_8233	GO:0005216	GO:0005247	GO:0006821	GO:0016020	GO:0030554	GO:0055085
transcript_8236	GO:0005515
transcript_8238	GO:0003677	GO:0003723	GO:0005488	GO:0005515	GO:0016070
transcript_8239	GO:0000166	GO:0003676	GO:0005515	GO:0005622	GO:0006396
transcript_8240	GO:0004842	GO:0005488	GO:0008270
transcript_8241	GO:0003677	GO:0003700	GO:0006355	GO:0043565
transcript_8242	GO:0004427	GO:0009678	GO:0015992	GO:0016020
transcript_8244	GO:0003333	GO:0015171	GO:0016020
[truncated: 16,043 more rows]
