# Supplementary material for: Reconstruction of the full-length transcriptome of cigar tobacco without a reference genome and characterization of anion channel/transporter transcripts
Source: BMC Plant Biol. 2021 Jun 29;21:299. doi: 10.1186/s12870-021-03091-6 (PMC8240255; doi:10.1186/s12870-021-03091-6)
Supplement: Supplementary file 6 — Additional file 6: Table S3. KEGG pathway enrichment of annotated transcripts. [file 12870_2021_3091_MOESM6_ESM.xls]

## Sheet: KEGG.pathway
Pathway	ProteinNumber	RichFactor	Pvalue
Ribosome	995	0.284422	3.59326e-26
Photosynthesis	78	0.589744	2.26163e-18
Carbon fixation in photosynthetic organisms	248	0.334677	1.3918e-12
Carbon metabolism	735	0.25034	6.21402e-12
Glycosylphosphatidylinositol(GPI)-anchor biosynthesis	212	0.0235849	1.54176e-10
Cutin, suberine and wax biosynthesis	237	0.0295359	1.66781e-10
Oxidative phosphorylation	532	0.257519	3.79569e-10
Carotenoid biosynthesis	305	0.0491803	2.8185e-09
Biosynthesis of amino acids	652	0.23773	1.03704e-08
Zeatin biosynthesis	243	0.0452675	3.30553e-08
Cysteine and methionine metabolism	257	0.280156	1.45586e-07
Diterpenoid biosynthesis	151	0.0264901	1.70304e-07
Flavonoid biosynthesis	264	0.0568182	3.41516e-07
mRNA surveillance pathway	423	0.243499	7.41262e-07
RNA transport	752	0.214096	4.05557e-06
Plant hormone signal transduction	1833	0.12275	4.10452e-06
Plant-pathogen interaction	1888	0.123941	5.86658e-06
Carbon fixation pathways in prokaryotes	97	0.329897	1.06258e-05
Stilbenoid, diarylheptanoid and gingerol biosynthesis	211	0.0616114	1.41722e-05
Glyoxylate and dicarboxylate metabolism	251	0.25498	1.59975e-05
Isoflavonoid biosynthesis	115	0.0347826	2.62358e-05
Phenylpropanoid biosynthesis	711	0.106892	2.97689e-05
Pentose phosphate pathway	140	0.285714	3.90738e-05
Aminoacyl-tRNA biosynthesis	205	0.258537	5.06281e-05
Pyruvate metabolism	277	0.241877	5.55383e-05
Pentose and glucuronate interconversions	439	0.095672	5.8983e-05
Brassinosteroid biosynthesis	57	0	6.21476e-05
Selenocompound metabolism	59	0.355932	9.26957e-05
Protein processing in endoplasmic reticulum	921	0.197611	9.4297e-05
Proteasome	181	0.259669	0.00010951
