# Supplementary material for: Reconstruction of the full-length transcriptome of cigar tobacco without a reference genome and characterization of anion channel/transporter transcripts
Source: BMC Plant Biol. 2021 Jun 29;21:299. doi: 10.1186/s12870-021-03091-6 (PMC8240255; doi:10.1186/s12870-021-03091-6)
Supplement: Supplementary file 8 — Additional file 8: Table S4. Identified lncRNAs in cigar tobacco. [file 12870_2021_3091_MOESM8_ESM.xlsx]

## Sheet: Sheet1
transcript	transcript_length	peptide_length	Fickett_score	pI	leaf1	leaf2	leaf3	root1	root2	root3	stem1	stem2	stem3	leaf	root	stem	name	ORF_integrity	coding_probability	label	function
transcript_22906	607	44	0.34801	7.78143	9.22884	8.96952	9.53317	11.2943	10.8515	10.3377	12.2716	12.1344	12.6918	9.24385	10.8278	12.3659	-	1	0.012327	noncoding	-
transcript_23064	544	63	0.40165	5.96893	10.7869	10.0821	9.38054	11.2763	10.8626	11.4541	10.8291	10.9228	10.9307	10.0832	11.1977	10.8942	-	1	0.0670439	noncoding	-
transcript_20072	501	118	0.42572	3.52606	10.1858	8.07155	8.35243	8.61958	10.6439	9.82402	11.8023	12.8832	12.4624	8.86992	9.69582	12.3826	-	-1	0.0958578	noncoding	-
transcript_23195	517	80	0.41789	9.00372	9.45154	10.8317	10.5346	9.01612	11.1962	9.6464	9.62777	10.0048	11.1603	10.2726	9.9529	10.2643	-	1	0.165083	noncoding	-
transcript_23738	391	35	0.37229	10.2774	9.2248	8.81613	8.44492	10.8733	10.2647	11.1971	9.99576	10.0674	10.39	8.82862	10.7784	10.1511	-	1	0.0168726	noncoding	-
transcript_23622	468	23	0.42424	10.8344	8.71962	8.81937	7.8182	10.4822	10.1688	11.0247	9.82832	9.70429	9.95582	8.4524	10.5586	9.82948	-	-1	0.110804	noncoding	-
transcript_22736	661	104	0.4152	6.59625	10.3369	8.77379	7.80515	9.91981	10.0416	10.7191	9.65241	9.74863	9.19851	8.97195	10.2268	9.53318	-	1	0.472448	noncoding	-
transcript_14567	1863	207	0.35704	8.44489	11.3547	9.26585	7.24067	9.4972	10.3502	10.5295	9.08005	8.58671	8.58321	9.28706	10.1256	8.74999	-	-1	0.196608	noncoding	-
transcript_23209	555	63	0.37419	5.96893	9.42496	8.61536	8.16588	10.2249	9.57378	10.5566	9.00326	9.04006	9.28217	8.7354	10.1184	9.1085	-	1	0.0504	noncoding	-
transcript_23638	461	45	0.30432	11.8349	9.24389	9.0163	8.60582	10.5423	9.6168	10.7656	8.55854	8.97484	8.45652	8.95534	10.3082	8.6633	-	1	0.0247863	noncoding	-
transcript_21875	762	107	0.43355	11.6083	8.98654	8.35774	8.1879	9.50193	9.28154	9.38651	9.88343	9.76147	10.1507	8.51073	9.38999	9.93186	-	1	0.480537	noncoding	-
transcript_19171	1194	30	0.44351	9.30231	7.51449	6.99384	6.30826	8.48173	8.96589	10.2214	10.9306	11.4848	11.6797	6.93887	9.223	11.3651	-	1	0.0188457	noncoding	-
transcript_20122	1002	48	0.37349	5.93536	9.20688	8.65433	8.15783	10.028	9.35686	11.0572	8.37046	8.80024	8.63647	8.67301	10.1474	8.60239	-	1	0.0212332	noncoding	-
transcript_10328	2594	107	0.38243	8.44525	9.0846	8.88443	8.30869	9.69184	9.1851	10.3266	8.51029	9.07999	8.68976	8.75924	9.73451	8.76001	-	1	0.316078	noncoding	-
transcript_22164	648	80	0.29118	9.30109	8.70865	8.35093	8.21206	9.4503	9.96496	9.4106	8.76945	9.18166	9.27128	8.42388	9.60862	9.07413	-	1	0.0490134	noncoding	-
transcript_21182	835	77	0.4463	11.9438	10.1074	8.10414	8.42933	9.56457	9.2621	9.5546	9.12018	8.09713	8.73863	8.88028	9.46043	8.65198	-	-1	0.199327	noncoding	-
transcript_23343	537	90	0.39874	10.1363	8.64793	8.39295	7.78607	9.20195	8.9488	9.41698	8.86835	8.97481	9.13365	8.27565	9.18924	8.99227	-	1	0.211611	noncoding	-
transcript_22683	587	62	0.44158	5.17975	7.87432	11.0724	6.78497	7.32029	9.94304	6.67548	7.98587	12.4911	8.82058	8.57722	7.9796	9.76584	-	-1	0.0280899	noncoding	-
transcript_23177	576	45	0.44242	7.93329	9.27388	10.1986	9.65187	6.7556	9.05716	6.96787	7.38413	9.91072	9.34388	9.70813	7.59354	8.87958	-	1	0.0287882	noncoding	-
transcript_23630	376	29	0.47539	10.289	10.4952	9.52017	10.3891	7.55685	4.13363	8.24363	9.68035	8.27114	9.70413	10.1348	6.6447	9.21854	-	1	0.0444833	noncoding	-
transcript_21255	846	277	0.42447	9.84747	8.98136	7.87648	7.12074	8.59378	8.80861	8.791	9.30172	8.92578	9.57033	7.99286	8.73113	9.26594	-	-1	0.418903	noncoding	-
transcript_23218	623	33	0.41921	11.8343	7.01382	8.31631	5.25922	9.40936	9.59942	10.528	8.83038	9.14831	9.65683	6.86312	9.84561	9.21184	-	1	0.0242926	noncoding	-
transcript_23306	508	64	0.46195	9.95868	9.34106	8.1939	8.03397	9.41268	9.25952	8.33845	6.83243	9.47396	8.86015	8.52298	9.00355	8.38885	-	1	0.178297	noncoding	-
transcript_23291	539	75	0.45485	4.35944	9.54671	7.3543	7.24599	8.56901	9.77248	8.91504	8.95519	8.14691	9.17301	8.049	9.08551	8.75837	-	1	0.367395	noncoding	-
transcript_21612	786	61	0.43962	7.75409	9.84073	7.54645	7.69172	9.18183	9.38929	9.28575	8.65851	7.82643	8.02817	8.35963	9.28562	8.17104	-	1	0.0689842	noncoding	-
transcript_23024	557	51	0.40053	5.93463	9.46844	8.75229	8.93662	7.67796	7.62108	7.44784	9.47828	8.73235	9.18725	9.05245	7.5823	9.13263	-	1	0.0326941	noncoding	-
transcript_22386	642	49	0.35	6.2049	8.2249	8.0938	7.8491	8.95625	8.62093	9.16044	8.79241	8.57045	8.85026	8.05593	8.91254	8.7377	-	1	0.0176634	noncoding	-
transcript_23694	275	65	0.42866	3.93951	8.44162	8.17529	8.16378	9.40793	8.22931	8.69251	8.79196	8.55817	8.65572	8.26023	8.77658	8.66862	-	-1	0.0338218	noncoding	-
transcript_23412	485	93	0.42782	9.62286	10.645	10.5731	10.6654	8.5595	6.08568	6.96729	8.72275	6.92534	7.46961	10.6278	7.20416	7.7059	-	1	0.33742	noncoding	-
transcript_23808	419	41	0.33763	11.7126	7.72313	7.85387	7.57603	9.08016	8.38172	9.66127	8.85526	8.52654	8.82025	7.71768	9.04105	8.73402	-	1	0.021215	noncoding	-
transcript_21678	786	34	0.41693	9.99188	7.40219	8.17817	7.60546	9.42022	9.72966	7.92335	7.54013	10.1717	8.16691	7.72861	9.02441	8.62625	-	1	0.0213484	noncoding	-
transcript_22378	613	26	0.36597	11.5406	9.04309	9.29246	8.11444	8.72976	9.26599	8.78676	6.14024	8.87828	7.2088	8.81667	8.9275	7.40911	-	1	0.013692	noncoding	-
transcript_21830	764	88	0.43475	12.4051	10.1337	8.45295	8.89153	8.05278	7.56221	8.48085	8.39935	7.27574	8.1445	9.15938	8.03195	7.93986	-	1	0.201663	noncoding	-
transcript_22593	613	69	0.38118	9.69696	8.41076	7.51738	7.38163	9.08341	8.38466	8.99454	8.40668	8.34312	8.57856	7.76992	8.82087	8.44279	-	1	0.0699136	noncoding	-
transcript_24051	254	24	0.41594	11.0001	8.55186	7.62392	7.59663	8.20417	8.34726	8.21426	8.41607	8.96438	8.6077	7.92414	8.25523	8.66272	-	1	0.0164485	noncoding	-
transcript_23665	459	50	0.38972	10.2145	7.45781	7.60977	7.4952	8.35206	8.42567	8.87776	8.17911	8.78935	9.06305	7.52092	8.55183	8.67717	-	1	0.0360704	noncoding	-
transcript_21862	721	25	0.39927	7.99945	9.79977	7.55211	6.84839	8.33198	8.63177	8.80734	8.18551	7.82521	8.19986	8.06676	8.59037	8.07019	-	1	0.00632217	noncoding	-
transcript_24169	223	27	0.32803	7.76849	7.50394	8.27669	8.12744	9.0547	7.7504	7.83452	7.77864	8.89572	8.92612	7.96936	8.21321	8.5335	-	1	0.00528281	noncoding	-
transcript_22855	632	50	0.41401	9.8941	8.36544	7.74649	7.32965	8.50188	8.01703	7.41862	8.99515	8.58698	8.60325	7.81386	7.97918	8.72846	-	1	0.0439884	noncoding	-
transcript_23283	552	53	0.37017	9.89655	8.12724	7.77925	7.62624	8.57546	7.81955	8.50785	8.87488	7.7398	8.13676	7.84424	8.30095	8.25048	-	1	0.0326974	noncoding	-
transcript_23544	552	72	0.42486	9.26422	5.82395	7.4636	6.21035	8.50147	8.04527	9.39055	8.72523	9.41369	9.4823	6.4993	8.64576	9.20707	-	1	0.129328	noncoding	-
transcript_19472	1031	95	0.44738	12.5457	8.27266	6.9204	7.72277	8.32279	7.88083	8.68064	8.89996	8.31538	7.88215	7.63861	8.29475	8.36583	-	1	0.295163	noncoding	-
transcript_23540	536	0	0.29882	0	7.85616	7.33581	8.13124	8.6039	7.71623	9.20018	8.46648	7.70364	7.86925	7.7744	8.50677	8.01312	-	-1	5.31854e-07	noncoding	-
transcript_21987	834	91	0.43947	6.74078	8.09319	6.55594	7.71274	9.58224	8.7276	9.8977	7.72306	7.15697	7.12436	7.45396	9.40251	7.3348	-	1	0.336893	noncoding	-
transcript_23350	535	46	0.41278	5.82037	8.81266	7.50747	7.96503	8.73279	7.00745	8.64357	8.33311	7.39829	8.09716	8.09505	8.12794	7.94285	-	-1	0.0199555	noncoding	-
transcript_23384	678	56	0.48901	8.34357	8.46757	6.83406	8.62457	8.77058	7.90404	9.42761	8.40016	6.46933	7.44776	7.9754	8.70074	7.43908	-	1	0.0962638	noncoding	-
transcript_20784	886	50	0.34699	7.05768	9.12657	8.28613	5.04467	9.39911	9.60016	9.65566	5.78154	9.18715	5.90603	7.48579	9.55164	6.95824	-	1	0.016228	noncoding	-
transcript_18043	1430	66	0.41601	8.7713	7.7073	7.3111	6.05545	8.58376	9.00243	8.55829	7.76142	8.54577	8.22695	7.02462	8.71482	8.17805	-	1	0.079208	noncoding	-
transcript_23034	582	31	0.44627	4.57489	6.01428	7.26865	6.00703	9.0216	7.36047	9.68433	8.53416	7.9137	9.82146	6.42999	8.6888	8.75644	-	1	0.0237451	noncoding	-
transcript_23400	545	59	0.4269	4.35883	6.71043	9.09606	7.36069	7.93817	9.12121	7.63012	6.2317	9.43594	8.0171	7.72239	8.22983	7.89491	-	1	0.151191	noncoding	-
transcript_24161	196	0	0.33058	0	8.06764	8.04472	7.27716	8.98074	8.02815	7.99132	7.14293	8.24222	7.75017	7.7965	8.3334	7.71177	-	-1	5.92543e-07	noncoding	-
transcript_19694	1048	79	0.40445	10.291	7.99544	8.87502	8.29098	6.39687	8.30536	7.64478	7.43575	8.68159	7.88443	8.38714	7.449	8.00059	-	1	0.149375	noncoding	-
transcript_22374	697	67	0.43785	8.88202	5.83323	5.06789	3.25006	8.70566	7.55849	9.68869	11.2057	8.99487	11.0875	4.71706	8.65095	10.4294	-	1	0.112176	noncoding	-
transcript_23477	518	17	0.45061	8.19049	7.76141	7.47998	6.74318	7.89057	7.56187	8.21787	8.21711	8.24272	8.62993	7.32819	7.8901	8.36325	-	-1	0.0236465	noncoding	-
transcript_23734	429	20	0.49865	4.5351	7.80942	8.4381	8.55402	7.8797	6.48201	6.57735	8.24843	8.04417	8.41904	8.26718	6.97969	8.23721	-	1	0.00576676	noncoding	-
transcript_21525	806	92	0.42282	6.57257	8.10585	6.42666	7.87282	9.1341	8.41518	9.33741	7.28284	7.01396	6.84013	7.46844	8.96223	7.04564	-	1	0.319481	noncoding	-
transcript_22544	641	36	0.33281	11.5923	9.91131	6.62998	6.11839	8.07144	7.98382	8.60183	7.6712	7.55538	7.72687	7.55323	8.21903	7.65115	-	1	0.0186121	noncoding	-
transcript_20119	969	58	0.36157	4.54169	8.50434	7.9004	8.07462	7.1315	7.15795	7.58043	7.99289	7.31267	8.15165	8.15978	7.28996	7.81907	-	1	0.0644834	noncoding	-
transcript_24041	295	90	0.35369	11.5322	7.52127	6.80895	7.71851	7.96517	7.56365	8.65519	8.24879	7.36218	7.93765	7.34958	8.06134	7.84954	-	-1	0.177284	noncoding	-
transcript_20428	929	42	0.34048	6.21185	7.29987	7.01815	6.92904	8.49093	7.9439	8.30519	7.90876	7.67266	7.82964	7.08235	8.24667	7.80369	-	1	0.0115658	noncoding	-
transcript_23755	427	26	0.37852	12.9079	6.68691	6.78565	6.27249	8.7741	8.54635	9.45076	7.15318	7.92857	7.75748	6.58168	8.92374	7.61307	-	1	0.00837449	noncoding	-
transcript_21328	825	84	0.36636	4.73639	8.30186	8.20383	8.21606	6.96374	6.65158	7.20645	8.10838	7.59483	8.04878	8.24058	6.94059	7.91733	-	-1	0.0334738	noncoding	-
transcript_22967	526	76	0.42331	6.22845	6.54941	7.41095	4.87624	7.83296	8.05254	8.87114	8.40782	8.31212	8.97791	6.27887	8.25222	8.56595	-	1	0.159476	noncoding	-
transcript_23982	265	17	0.37205	3.79938	6.9283	7.32876	5.34019	8.15934	8.55304	8.67721	7.83375	8.26153	8.0083	6.53241	8.46319	8.03453	-	1	0.00877177	noncoding	-
transcript_17142	1396	69	0.37347	6.63629	8.84063	7.38754	8.01156	7.76746	6.8893	7.08275	8.73963	6.06667	8.27113	8.07991	7.24651	7.69248	-	1	0.0583798	noncoding	-
transcript_21227	1365	112	0.33536	6.69464	7.45147	7.31324	4.06136	8.78824	9.1104	9.29852	7.28041	7.96813	7.74446	6.27535	9.06572	7.66433	-	1	0.28752	noncoding	-
transcript_23398	475	53	0.35962	7.76703	7.79112	7.0269	6.927	8.19876	7.34168	8.06307	8.09004	7.7219	7.84532	7.24834	7.86784	7.88575	-	-1	0.0578265	noncoding	-
transcript_24177	230	9	0.29696	5.27472	7.43049	7.16204	7.49589	7.73748	7.17492	8.76342	7.96688	7.77723	7.33418	7.36281	7.89194	7.69276	-	-1	0.0401362	noncoding	-
transcript_23390	503	69	0.43949	9.48578	6.25219	8.23026	5.76816	8.19573	9.21885	8.22367	5.95308	8.82305	7.50918	6.7502	8.54608	7.42843	-	1	0.143169	noncoding	-
transcript_23379	541	58	0.4128	8.89337	7.939	7.90287	7.56484	7.5079	7.13706	7.7378	7.73814	7.1106	7.53107	7.80224	7.46092	7.45994	-	1	0.0517451	noncoding	-
transcript_23900	333	25	0.3404	11.0128	8.11121	7.31004	7.32155	7.22903	6.83675	7.29074	8.1224	7.93976	8.00141	7.58093	7.11884	8.02119	-	1	0.0126369	noncoding	-
transcript_23822	404	5	0.4138	11.0003	7.25058	6.87389	7.24866	9.65089	7.37005	9.14231	7.30072	6.13152	6.94907	7.12438	8.72108	6.79377	-	1	0.0068272	noncoding	-
transcript_19030	1330	43	0.36741	12.3749	8.15165	7.45504	7.57574	7.50853	7.47477	7.58088	7.44005	7.27109	7.38873	7.72747	7.52139	7.36662	-	1	0.0193843	noncoding	-
transcript_23111	592	82	0.33709	6.15253	7.097	7.4204	5.39011	8.20516	8.31958	8.74973	6.26081	8.29966	7.8465	6.63584	8.42482	7.46899	-	1	0.0928651	noncoding	-
transcript_22758	535	32	0.42825	8.50006	5.70311	5.13485	4.65135	7.23621	7.26221	8.87835	8.97485	9.73866	9.88978	5.1631	7.79226	9.53443	-	1	0.0135049	noncoding	-
transcript_23173	591	75	0.30115	10.1824	8.55397	4.73923	5.52715	7.49782	7.88805	7.84015	8.95934	7.51161	8.81958	6.27345	7.74201	8.43017	-	1	0.0481449	noncoding	-
transcript_19266	1085	33	0.3927	10.2664	5.30193	5.96043	4.30481	10.4465	8.21339	8.61328	8.16595	8.24913	7.84604	5.18905	9.09104	8.08704	-	1	0.0175469	noncoding	-
transcript_23300	553	58	0.36673	4.867	7.12081	6.74366	6.78015	7.84579	7.44477	8.13702	7.74236	7.48816	7.7228	6.88154	7.80919	7.65111	-	1	0.056688	noncoding	-
transcript_23276	557	30	0.28904	9.6004	7.57675	8.2256	6.98467	7.37275	8.83376	7.98244	5.2661	8.47691	6.13433	7.59567	8.06298	6.62578	-	-1	0.183177	noncoding	-
transcript_21779	877	34	0.41249	6.69391	8.45412	8.06201	6.83103	7.01939	6.66302	6.57813	7.7674	7.7271	7.52057	7.78239	6.75352	7.67169	-	1	0.010825	noncoding	-
transcript_18169	1275	61	0.43718	11.9171	7.02322	6.71465	6.30306	8.1711	7.30892	7.42872	7.91298	7.62215	7.49268	6.68031	7.63625	7.67594	-	1	0.0996108	noncoding	-
transcript_23903	262	34	0.39734	9.99628	6.80717	6.49743	5.62366	8.35755	7.28627	8.49929	7.51408	7.55705	7.71716	6.30942	8.0477	7.5961	-	1	0.0177553	noncoding	-
transcript_20539	897	29	0.4306	5.05963	3.37364	5.02072	4.59625	5.36454	9.06985	6.9785	9.32297	11.2204	10.9116	4.33021	7.13763	10.485	-	1	0.0148529	noncoding	-
transcript_21374	880	92	0.48188	6.60309	8.06029	6.58942	7.42886	8.25247	7.64056	8.54751	6.65196	6.48076	5.9921	7.35953	8.14684	6.37494	-	1	0.400735	noncoding	-
transcript_23295	566	52	0.32547	11.6419	10.1336	9.35536	9.66677	6.07799	4.46005	6.0028	6.64477	6.82686	6.47149	9.71858	5.51361	6.64771	-	1	0.0287608	noncoding	-
transcript_23689	363	27	0.33335	11.097	7.96755	7.47914	5.40326	8.54896	8.73949	9.24876	5.11404	7.12101	5.96015	6.94999	8.84574	6.06506	-	1	0.0137927	noncoding	-
transcript_23510	498	55	0.41074	4.58319	8.56739	7.65383	8.34199	7.44269	7.13612	5.34109	7.69711	6.27207	7.0912	8.18774	6.63996	7.02013	-	1	0.0898563	noncoding	-
transcript_21752	771	78	0.37828	10.3099	7.49042	6.00378	5.91437	8.32759	7.31528	8.057	7.32196	7.81231	6.99444	6.46953	7.89996	7.37624	-	1	0.103313	noncoding	-
transcript_11849	2616	109	0.39551	7.63202	7.14	6.55999	5.64587	7.30617	7.58984	7.71519	7.77182	7.48679	7.98562	6.44862	7.53707	7.74808	-	1	0.409498	noncoding	-
transcript_22664	661	36	0.32874	4.86761	6.74049	6.25788	6.42973	7.97217	7.73306	7.97222	7.51014	7.06853	7.49736	6.47604	7.89248	7.35867	-	-1	0.025121	noncoding	-
transcript_21542	809	65	0.42699	9.30304	7.57827	5.86583	7.17088	8.50828	7.51394	8.96934	6.78689	6.15104	6.45439	6.87166	8.33052	6.46411	-	1	0.0955666	noncoding	-
transcript_23953	352	30	0.41919	9.10321	7.16798	8.06785	7.31695	6.93898	6.37355	6.48291	7.39556	7.41429	7.8097	7.51759	6.59848	7.53985	-	1	0.0133867	noncoding	-
transcript_23880	388	26	0.41437	12.9079	6.25529	6.02331	5.70713	8.17692	7.90855	9.12552	6.88583	7.36297	7.49458	5.99524	8.40366	7.24779	-	1	0.010004	noncoding	-
transcript_22522	726	97	0.43598	10.325	7.91468	7.46588	7.47051	7.83929	7.09301	7.1089	6.78107	6.55658	6.57675	7.61702	7.34706	6.63813	-	1	0.436181	noncoding	-
transcript_21921	795	88	0.4207	5.30292	6.78092	6.26296	6.40955	8.07013	7.33247	7.95017	7.45231	6.91703	7.52431	6.48448	7.78426	7.29788	-	1	0.382395	noncoding	-
transcript_21400	798	31	0.39811	9.99591	7.14064	8.6581	6.62024	7.34834	8.86693	7.73432	4.51077	8.16496	5.41504	7.47299	7.9832	6.03026	-	1	0.0155181	noncoding	-
transcript_23140	507	68	0.43266	7.75409	7.75865	6.252	6.13493	8.69139	7.86693	8.95974	7.29558	5.91948	5.56348	6.71519	8.50602	6.25951	-	1	0.0948228	noncoding	-
transcript_21804	1281	31	0.41134	10.9467	6.84686	6.37936	5.19886	7.9771	8.11572	8.01059	6.97607	7.59187	7.31727	6.1417	8.03447	7.29507	-	1	0.0213603	noncoding	-
transcript_22816	622	110	0.31413	9.09747	7.44746	8.22792	6.62553	5.1127	7.99005	5.01234	7.12819	9.12252	7.4721	7.43364	6.03836	7.9076	-	1	0.150577	noncoding	-
transcript_23243	672	43	0.3532	9.82184	6.77462	5.54546	5.67428	9.53875	8.4116	9.57843	6.18409	5.94338	6.47804	5.99812	9.17626	6.20184	-	1	0.0190351	noncoding	-
transcript_23527	832	64	0.47013	6.50568	5.31908	7.96605	3.38785	6.70045	7.76019	7.80154	7.76052	9.20899	8.18273	5.55766	7.42073	8.38408	-	1	0.0970356	noncoding	-
transcript_22654	657	36	0.45486	10.5485	6.54631	6.26925	6.3014	7.74159	7.26186	8.05907	7.0884	7.24655	7.48486	6.37232	7.68751	7.27327	-	1	0.0469324	noncoding	-
transcript_21982	885	90	0.38019	7.2901	7.59773	6.17969	7.79177	8.21523	6.89067	8.62415	6.72494	5.53226	6.39045	7.18973	7.91001	6.21588	-	1	0.164999	noncoding	-
transcript_6828	3020	88	0.32157	5.81158	7.24362	6.62684	6.10003	7.91627	7.49319	7.34823	7.83658	6.4157	6.95415	6.65683	7.5859	7.06881	-	1	0.127136	noncoding	-
transcript_23871	305	31	0.30769	9.77899	7.9457	6.79987	5.42328	7.20458	8.09233	8.30464	6.93526	6.39795	6.75954	6.72295	7.86718	6.69758	-	1	0.0114934	noncoding	-
transcript_23887	391	34	0.37361	7.72845	6.4363	6.97391	6.77491	7.44877	6.52051	8.57596	7.16941	6.20981	7.7419	6.72837	7.51508	7.04037	-	-1	0.0408713	noncoding	-
transcript_23368	540	39	0.40723	8.47369	6.89898	6.10681	6.06706	7.59974	7.3378	7.60738	7.80352	7.09884	7.33059	6.35762	7.51497	7.41098	-	1	0.0162353	noncoding	-
transcript_23329	539	23	0.32063	8.49445	6.91107	6.7555	6.34824	7.79766	7.44966	7.63126	6.94465	6.87392	6.85181	6.6716	7.62619	6.89013	-	1	0.00535456	noncoding	-
transcript_16592	1576	88	0.4115	4.78473	6.57412	6.53411	6.83521	7.07557	6.53093	7.14177	7.76985	7.30518	7.74857	6.64781	6.91609	7.60787	-	1	0.440063	noncoding	-
transcript_22845	615	44	0.31641	7.78143	4.64884	5.58023	4.05778	8.24083	7.58805	7.22324	8.81337	8.472	8.69999	4.76228	7.68404	8.66179	-	1	0.0114315	noncoding	-
transcript_21980	830	91	0.46268	10.4133	6.40875	5.50014	5.05983	7.0818	7.24024	8.53146	7.37462	7.58546	8.39679	5.65624	7.61783	7.78562	-	-1	0.153386	noncoding	-
transcript_23315	522	52	0.30251	10.0002	6.21643	6.35834	6.37284	7.6141	7.44557	8.1393	6.83235	7.04279	7.03749	6.31587	7.73299	6.97088	-	1	0.0238916	noncoding	-
transcript_21010	874	79	0.44217	10.8878	6.45885	6.15821	6.33121	7.43162	6.98161	7.21047	7.48685	7.14567	7.85452	6.31609	7.2079	7.49568	-	1	0.262275	noncoding	-
transcript_21952	749	59	0.34641	11.5399	6.30568	6.8638	6.77713	7.39299	6.77816	7.07462	7.00312	7.2111	7.57967	6.64887	7.08192	7.26463	-	1	0.0378681	noncoding	-
transcript_22463	609	74	0.36247	8.9693	5.80345	6.33874	5.64509	8.04398	7.53217	8.45149	6.80089	6.88244	7.40871	5.92909	8.00922	7.03068	-	1	0.0648014	noncoding	-
transcript_23625	525	47	0.39877	10.6481	6.18714	6.18797	5.53144	7.79203	7.57245	8.58933	7.05187	7.09775	6.89213	5.96885	7.9846	7.01392	-	-1	0.131114	noncoding	-
transcript_12619	2332	77	0.28787	9.15814	6.44813	6.97439	6.92648	7.40824	7.29098	7.07807	7.80611	6.26896	6.6077	6.783	7.2591	6.89426	-	1	0.0438086	noncoding	-
transcript_23207	597	104	0.38187	10.6569	7.36155	5.3397	5.14455	8.33833	7.30886	8.61857	7.89996	5.87619	6.9079	5.9486	8.08859	6.89468	-	1	0.266718	noncoding	-
transcript_23424	530	85	0.3524	9.56317	6.67845	6.41485	6.37038	7.22251	7.21714	7.35365	7.16533	6.86588	7.46693	6.48789	7.26443	7.16605	-	1	0.0966927	noncoding	-
transcript_22870	627	35	0.45942	4.36639	5.91696	6.40789	3.7314	8.17337	7.54496	8.61216	7.14599	7.77115	7.45096	5.35208	8.11016	7.45603	-	1	0.0345354	noncoding	-
transcript_23583	468	105	0.34605	8.72382	7.57343	8.28523	8.72494	5.49846	3.12906	4.30588	6.18068	9.98961	8.71609	8.19453	4.31113	8.29546	-	1	0.187362	noncoding	-
transcript_17974	1503	94	0.39387	11.6741	6.6774	6.19053	4.90374	7.27126	8.13652	7.19839	6.70824	7.70086	7.27839	5.92389	7.53539	7.22916	-	1	0.182436	noncoding	-
transcript_22951	619	89	0.41566	9.25702	6.14636	6.14869	6.20221	7.68766	7.47884	7.58364	6.87994	6.57846	7.15189	6.16575	7.58338	6.8701	-	1	0.242204	noncoding	-
transcript_22242	718	91	0.42178	10.1111	6.70569	6.35811	6.23739	6.54335	7.29383	6.85239	7.19072	7.25449	7.42135	6.43373	6.89652	7.28885	-	1	0.298147	noncoding	-
transcript_22297	611	44	0.33869	7.78143	5.03697	6.17892	5.29411	7.78271	7.07708	6.07463	7.47705	7.73189	9.1002	5.50333	6.97814	8.10304	-	1	0.0118746	noncoding	-
transcript_21204	848	41	0.34279	11.723	7.22194	6.02787	5.74154	9.70111	6.92905	8.99419	4.72059	7.41809	4.88302	6.33045	8.54145	5.6739	-	1	0.0212467	noncoding	-
transcript_21847	737	21	0.34951	7.63361	6.32792	5.79259	5.90218	7.49205	7.19158	7.54864	7.00941	6.79154	7.30842	6.00756	7.41076	7.03646	-	1	0.0038656	noncoding	-
transcript_23858	338	13	0.44236	8.39288	6.90435	7.61008	6.80923	6.60693	6.21775	6.76423	6.40637	7.15214	6.84567	7.10789	6.52964	6.80139	-	1	0.00494232	noncoding	-
transcript_23026	610	73	0.41306	11.4214	6.52269	6.33971	5.91222	7.50485	7.17078	7.64536	6.8078	6.56868	6.73412	6.25821	7.44033	6.70353	-	-1	0.174435	noncoding	-
transcript_23108	605	134	0.3873	9.76239	5.88471	5.45709	5.7205	7.52739	7.61411	7.9696	6.7027	7.04013	7.16811	5.68743	7.7037	6.97032	-	-1	0.160395	noncoding	-
transcript_22482	686	56	0.36565	9.8941	6.05103	8.02253	6.04865	7.10847	9.60145	6.3793	5.53411	6.79911	5.42694	6.7074	7.69641	5.92005	-	1	0.0357571	noncoding	-
transcript_17172	1449	66	0.37391	6.0246	6.28877	6.1032	6.06365	6.70663	6.63565	6.81729	7.44439	7.31283	7.57649	6.15187	6.71986	7.44457	-	1	0.0584723	noncoding	-
transcript_22298	703	122	0.33	6.1319	6.42365	6.69729	8.33196	7.16691	9.13987	7.50668	6.2058	3.4499	6.01755	7.15097	7.93782	5.22442	-	1	0.449299	noncoding	-
transcript_23752	403	33	0.38982	5.7276	6.98428	5.80333	5.41628	7.60903	7.07862	8.37322	6.76798	6.392	6.44636	6.06796	7.68696	6.53544	-	-1	0.0171815	noncoding	-
transcript_20809	893	60	0.34291	9.84613	6.59314	5.99571	5.86261	7.33299	6.92926	7.29583	6.86524	6.78793	7.15304	6.15048	7.18603	6.9354	-	-1	0.145683	noncoding	-
transcript_22916	768	107	0.35233	5.6192	6.46924	6.09373	5.93904	7.4713	7.41532	7.50426	6.56789	6.64203	6.70749	6.16734	7.46363	6.63914	-	1	0.387719	noncoding	-
transcript_18605	1195	54	0.37421	4.36908	6.26547	7.48695	6.81098	3.65369	6.88362	4.37736	8.24655	8.25203	8.74901	6.85447	4.97155	8.41586	-	1	0.0642578	noncoding	-
transcript_23102	832	77	0.44012	11.9537	5.18972	6.77276	4.80064	6.51564	6.77498	7.37193	6.93846	8.63668	7.56742	5.58771	6.88751	7.71419	-	1	0.192206	noncoding	-
transcript_20592	1033	33	0.35782	9.69098	6.86007	6.43151	6.45237	6.22212	6.70995	5.76877	7.43382	7.3177	7.32884	6.58132	6.23361	7.36012	-	1	0.0123583	noncoding	-
transcript_22813	633	104	0.34233	10.117	4.79562	7.70058	4.8416	8.08196	10.0356	8.22596	3.726	7.60219	5.42579	5.77927	8.78117	5.58466	-	1	0.168493	noncoding	-
transcript_22687	656	58	0.3147	11.4476	6.43501	6.75344	6.33414	7.09152	6.43387	7.0401	6.78966	6.60901	6.85854	6.50753	6.85516	6.7524	-	1	0.0338025	noncoding	-
transcript_22838	919	61	0.33812	4.55658	2.25372	5.55443	3.92878	8.26832	7.96023	9.36186	6.88522	7.49453	8.57141	3.91231	8.53014	7.65039	-	1	0.0636905	noncoding	-
transcript_22438	694	65	0.32797	9.16681	6.66574	6.25614	6.3286	7.22949	6.687	7.20633	6.81902	6.25333	6.73569	6.41682	7.04094	6.60268	-	1	0.0343818	noncoding	-
transcript_23467	606	55	0.48547	8.49286	6.96187	5.29169	7.32745	7.76545	6.61347	8.0307	6.6952	5.29986	6.14001	6.527	7.46987	6.04502	-	1	0.0940415	noncoding	-
transcript_11467	2460	67	0.30865	9.57806	7.34055	6.6404	7.17974	6.32353	5.62363	5.4607	7.66473	6.6617	7.20353	7.05356	5.80262	7.17665	-	1	0.0357829	noncoding	-
transcript_23515	503	54	0.44802	10.9483	6.12066	4.64548	5.35571	7.99319	6.87524	8.33921	7.17423	6.41286	7.1268	5.37395	7.73588	6.90463	-	1	0.103584	noncoding	-
transcript_22760	646	40	0.37203	10.9162	8.04082	7.39483	7.52389	5.86841	3.9401	6.1614	7.09187	7.18245	6.8064	7.65318	5.3233	7.02691	-	-1	0.157023	noncoding	-
transcript_22835	608	23	0.33485	8.49445	6.5937	6.34042	5.95558	7.45039	6.88649	7.39067	6.59615	6.26171	6.51996	6.29657	7.24252	6.45928	-	1	0.00523454	noncoding	-
transcript_17300	1544	20	0.37719	8.19098	6.41932	5.8923	4.49305	7.48525	7.82205	7.63705	6.20197	7.11385	6.76768	5.60156	7.64812	6.6945	-	1	0.00448374	noncoding	-
transcript_21187	877	43	0.35515	11.3135	8.59089	7.17719	8.1059	4.80941	6.99514	0	7.58145	7.85962	8.69779	7.95799	3.93485	8.04629	-	1	0.0240035	noncoding	-
transcript_18661	1181	48	0.38543	12.3027	6.95999	6.31128	5.86363	7.13653	6.9555	6.72651	6.1483	7.15805	6.49472	6.3783	6.93951	6.60036	-	1	0.0260016	noncoding	-
transcript_23429	701	73	0.42228	10.1552	4.44354	5.81334	4.52042	8.77113	8.4052	8.21792	5.83859	7.93801	5.78066	4.92577	8.46475	6.51909	-	1	0.147761	noncoding	-
transcript_22781	632	73	0.3616	6.65253	7.48068	6.68973	4.38592	6.83584	7.55794	7.21258	5.86063	7.2062	6.41814	6.18544	7.20212	6.49499	-	1	0.0638804	noncoding	-
transcript_22747	561	79	0.39984	4.41229	6.59578	5.79763	5.47845	7.02475	6.51494	7.16967	7.26859	6.75045	7.02616	5.95729	6.90312	7.01507	-	-1	0.0315845	noncoding	-
transcript_23275	538	65	0.379	4.36908	4.15429	5.73084	3.86224	7.74755	8.89627	7.95436	6.70468	6.89553	7.52246	4.58245	8.1994	7.04089	-	1	0.129231	noncoding	-
transcript_20175	1072	99	0.42003	9.30145	6.25557	4.42271	6.16703	8.72052	7.41491	8.35464	6.90632	5.32439	5.87451	5.6151	8.16336	6.03507	-	1	0.36894	noncoding	-
transcript_7229	2958	65	0.28461	9.64825	7.5725	6.89709	7.4489	6.31647	6.63013	4.39088	6.8073	6.74664	6.51423	7.30616	5.77916	6.68939	-	1	0.0327339	noncoding	-
transcript_21776	772	104	0.37675	11.7805	4.39388	4.96381	3.60592	7.87051	8.45543	8.02738	7.14688	7.18249	7.58486	4.3212	8.11777	7.30475	-	1	0.18818	noncoding	-
transcript_22817	660	81	0.39459	8.987	6.19013	5.71906	5.52488	7.26544	6.99347	7.57103	6.69531	6.43771	6.8334	5.81136	7.27664	6.65547	-	1	0.128408	noncoding	-
transcript_20563	950	21	0.38285	4.36908	4.57084	8.04548	2.92955	8.43912	8.844	8.24299	3.85788	8.26765	5.97796	5.18196	8.50871	6.0345	-	1	0.00880979	noncoding	-
transcript_23772	427	28	0.42489	7.78851	5.60342	5.61264	4.94137	7.76708	7.52596	8.72576	5.7884	6.52734	6.64099	5.38581	8.00626	6.31891	-	1	0.00874121	noncoding	-
transcript_24029	338	43	0.36301	9.3028	6.60945	6.19827	6.04452	7.14925	6.2899	6.70853	7.47304	6.22369	6.34317	6.28408	6.71589	6.67997	-	1	0.0174901	noncoding	-
transcript_17117	1498	43	0.34367	11.617	7.68968	7.32082	7.12471	7.12462	6.03265	7.07582	5.25355	5.91259	5.35863	7.3784	6.74436	5.50826	-	1	0.0228626	noncoding	-
transcript_24063	237	33	0.4609	7.93317	5.52825	5.97405	4.98194	7.62116	6.95572	6.99002	8.01513	6.12928	6.53819	5.49474	7.18897	6.8942	-	1	0.0166039	noncoding	-
transcript_22545	691	66	0.42573	4.54034	6.74829	6.59138	6.79112	7.37805	5.85604	5.86553	7.23095	5.54393	6.72719	6.71027	6.36654	6.50069	-	1	0.199022	noncoding	-
transcript_23503	778	106	0.34562	8.77728	5.9595	6.09637	7.34511	6.51168	3.3197	6.49975	5.83687	8.93685	8.21972	6.46699	5.44371	7.66448	-	1	0.193004	noncoding	-
transcript_20684	895	59	0.46839	9.80804	6.07286	5.3437	5.7446	7.43717	6.80819	7.30897	6.75347	6.35015	6.89973	5.72039	7.18478	6.66779	-	1	0.150944	noncoding	-
transcript_21870	745	77	0.43549	4.37372	6.5706	5.99518	6.04772	7.02938	6.74479	6.98727	6.18814	6.38634	6.65488	6.2045	6.92048	6.40979	-	-1	0.0409215	noncoding	-
transcript_22939	625	28	0.3825	5.19342	6.71052	8.0849	6.85465	4.55883	7.07646	4.58736	5.34518	8.36521	7.00675	7.21669	5.40755	6.90571	-	-1	0.0146542	noncoding	-
transcript_20796	966	140	0.31929	10.1345	5.81973	5.63915	5.66542	6.88192	6.60863	6.75832	6.96466	6.92845	7.27722	5.7081	6.74962	7.05678	-	1	0.330007	noncoding	-
transcript_7935	2884	88	0.32157	5.81158	8.42446	6.34437	7.62967	6.76089	6.85545	0.664153	8.01467	6.60525	7.19506	7.46617	4.76016	7.27166	-	1	0.127136	noncoding	-
transcript_22343	714	26	0.35723	5.75299	8.69148	9.23313	9.1179	3.47201	4.02754	3.93979	7.18752	6.39863	6.40182	9.01417	3.81312	6.66266	-	1	0.00556165	noncoding	-
transcript_23831	601	119	0.32855	10.8577	6.1197	5.42362	6.90781	7.26177	5.99802	7.94217	6.67426	5.75541	6.33441	6.15038	7.06732	6.25469	-	1	0.199698	noncoding	-
transcript_21424	796	50	0.30952	10.9313	6.15762	5.50157	2.47144	8.3196	7.19391	8.43891	6.24661	7.34291	6.71663	4.71021	7.98414	6.76872	-	1	0.0268775	noncoding	-
transcript_23639	471	27	0.44291	9.98431	3.90728	5.5128	0	8.38129	8.15008	9.01185	6.67068	8.51101	8.21969	3.14003	8.51441	7.80046	-	1	0.0205641	noncoding	-
transcript_21297	841	52	0.3721	5.09589	5.77771	6.25017	5.24029	6.96455	6.91245	7.39803	5.77668	7.28421	6.72488	5.75606	7.09168	6.59525	-	1	0.037249	noncoding	-
transcript_17254	1798	117	0.35405	6.53827	6.3285	5.81504	5.39544	6.67787	7.59723	6.61972	6.6428	6.70635	6.50672	5.84632	6.96494	6.61862	-	1	0.425399	noncoding	-
transcript_21949	795	38	0.43962	9.39874	6.25129	5.93072	5.76747	6.50404	6.30459	6.94358	6.65141	6.64304	7.24219	5.98316	6.58407	6.84555	-	-1	0.0586413	noncoding	-
transcript_23936	354	53	0.40624	3.69452	0	2.2438	1.49707	8.33395	10.9004	8.81942	7.94511	9.46645	9.02411	1.24696	9.35126	8.81189	-	1	0.139071	noncoding	-
transcript_23892	346	32	0.34613	6.49164	6.01364	5.77953	5.32449	7.22796	6.11625	7.65865	6.79195	6.29699	7.00723	5.70589	7.00095	6.69872	-	-1	0.0343862	noncoding	-
transcript_23356	535	65	0.43361	3.89899	5.48036	4.92963	5.13068	7.3642	6.88865	7.92426	6.81596	6.59858	7.05684	5.18022	7.39237	6.82379	-	1	0.291117	noncoding	-
transcript_7919	2889	82	0.2896	9.2995	6.77158	6.34071	6.04946	6.66425	6.51893	5.57046	7.0219	7.07782	6.13758	6.38725	6.25121	6.74577	-	1	0.0518121	noncoding	-
transcript_20744	911	76	0.45312	4.36554	5.57786	5.65157	3.41583	8.76845	9.17264	8.19469	4.67897	7.56496	5.07275	4.88175	8.71193	5.77223	-	1	0.384582	noncoding	-
transcript_17776	1344	87	0.38108	11.0954	6.9432	7.80324	6.13927	0	7.99958	8.23534	7.28375	7.15371	6.44012	6.9619	5.41164	6.95919	-	1	0.141912	noncoding	-
transcript_22070	662	100	0.42766	8.66217	6.08591	6.89205	3.90177	7.1534	8.2766	6.87346	4.70401	7.62725	6.30527	5.62658	7.43449	6.21217	-	1	0.404868	noncoding	-
transcript_23305	540	64	0.38058	4.36908	7.37566	5.62577	3.18225	7.46149	8.50647	7.81464	5.69031	6.9766	5.06483	5.39456	7.92753	5.91058	-	1	0.124373	noncoding	-
transcript_23498	565	57	0.46544	9.62653	6.16924	5.60664	5.30912	6.91783	6.23751	6.86007	6.67516	6.8347	6.85889	5.695	6.6718	6.78958	-	1	0.123141	noncoding	-
transcript_23803	417	61	0.42198	4.65118	7.06135	9.18879	7.60019	4.67979	7.02923	5.29583	3.77988	7.58087	5.22328	7.95011	5.66828	5.52801	-	1	0.13649	noncoding	-
transcript_24038	310	14	0.43304	4.78351	6.87939	5.27409	5.61427	6.61948	6.27702	6.83229	7.47443	5.74992	6.51042	5.92258	6.57627	6.57825	-	1	0.00641014	noncoding	-
transcript_23176	593	31	0.45107	10.2272	5.43768	5.44547	4.75756	7.39839	7.23641	8.22844	5.99749	6.33725	6.38487	5.21357	7.62108	6.23987	-	1	0.0311128	noncoding	-
transcript_20135	991	57	0.34901	11.3447	9.21826	8.59799	8.46603	6.16229	4.06049	5.52952	4.7187	5.34086	5.10761	8.76076	5.25076	5.05573	-	1	0.036923	noncoding	-
transcript_20658	917	89	0.4586	9.92108	5.72835	5.85658	5.14209	6.73998	6.85489	6.99999	6.07632	6.98325	6.70838	5.57567	6.86495	6.58932	-	1	0.443273	noncoding	-
transcript_21927	597	68	0.41721	7.82196	4.85608	5.93855	5.97442	6.5985	5.57676	7.69739	6.32527	6.13089	7.93419	5.58969	6.62422	6.79678	-	1	0.080352	noncoding	-
transcript_14951	1910	51	0.35978	9.30365	6.58411	5.80773	5.9599	6.89292	6.07538	6.35925	7.16445	6.05043	6.11194	6.11725	6.44252	6.44228	-	1	0.0244137	noncoding	-
transcript_21798	762	100	0.41801	10.5485	5.66816	5.29641	5.85551	6.75321	6.46621	7.47342	6.41698	5.99609	6.85796	5.60669	6.89761	6.42368	-	1	0.376797	noncoding	-
transcript_22221	656	58	0.4081	8.53461	6.07137	4.58352	5.22521	7.49432	6.45267	7.00076	7.1077	5.5662	7.21182	5.29337	6.98258	6.62857	-	1	0.0459132	noncoding	-
transcript_15225	1870	44	0.39635	4.86774	6.34096	6.36888	4.80487	6.36321	6.98464	6.46812	6.13149	6.5687	6.62889	5.83824	6.60532	6.44303	-	1	0.0328868	noncoding	-
transcript_13818	2149	41	0.24382	9.30255	6.79681	6.13603	6.08096	6.25522	5.77499	5.35454	7.52197	6.1945	6.50889	6.33793	5.79492	6.74179	-	1	0.0245716	noncoding	-
transcript_21909	741	87	0.41512	4.95795	6.05215	5.45515	5.75603	7.07846	6.78879	7.00029	6.17741	6.10269	6.20687	5.75444	6.95585	6.16232	-	-1	0.0382785	noncoding	-
transcript_23925	367	31	0.48326	8.14081	6.3864	4.93218	6.17623	5.80308	6.32521	5.89155	7.40741	6.90767	6.77878	5.8316	6.00661	7.03128	-	1	0.0190661	noncoding	-
transcript_17991	1308	57	0.47683	9.93024	6.121	6.18668	6.50088	5.90536	5.52921	5.69182	6.96178	6.65136	7.05473	6.26952	5.7088	6.88929	-	1	0.164941	noncoding	-
transcript_17028	1576	60	0.40552	6.09454	6.28542	5.55824	5.86971	6.65141	6.13898	6.26524	6.89438	6.39791	6.53702	5.90446	6.35188	6.60977	-	1	0.0560395	noncoding	-
transcript_13199	2250	61	0.29806	8.98639	6.46431	5.85139	5.76549	6.79803	5.46386	5.92295	7.4261	6.16379	6.73338	6.02707	6.06161	6.77442	-	-1	0.1591	noncoding	-
transcript_22017	1028	89	0.39308	5.63947	7.59658	6.67917	6.85316	5.91048	5.00269	7.31409	5.51748	5.97504	5.71185	7.04297	6.07575	5.73479	-	1	0.278122	noncoding	-
transcript_23870	321	27	0.33043	8.63422	5.94374	5.32352	5.73009	7.12126	6.18546	7.59154	6.75462	5.4402	6.44947	5.66578	6.96609	6.21476	-	1	0.00650885	noncoding	-
transcript_19483	1332	75	0.3903	12.0086	7.26366	6.73922	6.97813	5.74879	5.34074	5.31306	6.39182	6.16812	6.5507	6.99367	5.46753	6.37021	-	1	0.0798677	noncoding	-
transcript_23443	486	35	0.31241	6.5213	5.64547	6.03072	4.05954	7.3599	7.25103	7.69372	5.59293	6.71522	6.05913	5.24525	7.43488	6.12243	-	1	0.00780372	noncoding	-
transcript_22149	745	94	0.40615	11.5397	4.07284	6.13037	4.48649	7.05658	8.91487	6.48563	5.46844	7.74288	6.02462	4.89657	7.48569	6.41198	-	1	0.227554	noncoding	-
transcript_22280	705	43	0.36774	5.97186	4.4899	6.96532	4.11403	7.20518	8.44226	7.39449	3.82735	7.56283	6.20198	5.18975	7.68065	5.86405	-	1	0.0149819	noncoding	-
transcript_22608	1142	81	0.35395	9.16803	6.31748	5.84	5.55813	6.12638	6.19181	6.43578	6.62969	6.30019	6.72351	5.9052	6.25132	6.55113	-	1	0.0813111	noncoding	-
transcript_20930	872	38	0.42368	10.0244	6.35631	6.07528	6.18053	6.2953	6.34967	6.17198	6.247	5.8083	6.54351	6.20404	6.27232	6.19961	-	1	0.0283873	noncoding	-
transcript_24043	481	43	0.40225	5.30231	7.17593	5.11243	3.72816	6.40012	7.35557	7.84458	6.7635	5.40651	6.13409	5.33884	7.20009	6.10137	-	1	0.0261232	noncoding	-
transcript_18898	1162	58	0.35909	4.54169	6.43959	6.26239	5.94144	6.34589	6.10429	6.21269	6.02524	6.13261	6.36154	6.21447	6.22096	6.17313	-	1	0.0629954	noncoding	-
transcript_20124	1147	54	0.47341	4.17474	4.50249	4.06575	3.4452	5.60434	5.92102	7.08029	7.91844	8.5411	8.73524	4.00448	6.20188	8.39826	-	1	0.117398	noncoding	-
transcript_23353	542	68	0.4411	3.49225	3.23351	3.02469	3.23633	7.24967	8.35736	7.07612	8.18077	8.45209	6.96335	3.16484	7.56105	7.8654	-	1	0.430094	noncoding	-
transcript_17314	1457	47	0.35814	7.94012	3.81021	4.97338	4.08189	6.84545	7.6415	7.38722	6.69986	7.19498	7.11508	4.28849	7.29139	7.00331	-	-1	0.0601221	noncoding	-
transcript_21820	767	66	0.41691	9.72662	4.20331	4.63957	3.86715	7.42643	7.41355	7.39593	6.91656	6.72666	7.14154	4.23668	7.41197	6.92825	-	1	0.0945965	noncoding	-
transcript_22811	632	47	0.39748	9.51166	7.15103	6.99734	6.80967	5.72746	5.54683	5.79619	6.0849	5.58178	5.71818	6.98601	5.69016	5.79495	-	1	0.0290845	noncoding	-
transcript_23233	564	88	0.43594	11.218	5.77431	5.76325	5.47678	6.96938	6.46362	6.95866	5.97891	5.85458	6.17221	5.67144	6.79722	6.0019	-	1	0.315198	noncoding	-
transcript_22863	622	72	0.38528	7.45441	5.22814	3.95817	4.91318	8.2392	7.97047	6.87135	5.8602	6.71381	5.64578	4.69983	7.69367	6.07326	-	1	0.0699183	noncoding	-
transcript_23929	253	45	0.35366	5.95685	5.80574	5.92193	3.88951	6.8717	5.98916	7.61629	6.52951	6.43024	6.33453	5.20573	6.82572	6.43142	-	1	0.0153801	noncoding	-
transcript_23139	338	45	0.37443	7.95477	6.5429	6.15979	6.23899	7.05739	5.15404	5.95211	5.87762	6.16878	6.20051	6.31389	6.05451	6.0823	-	1	0.0155399	noncoding	-
transcript_13507	2920	102	0.33851	8.26605	6.639	6.25223	6.77373	5.81917	6.11665	4.78901	6.46655	6.384	5.9955	6.55499	5.57494	6.28202	-	1	0.155893	noncoding	-
transcript_23341	546	69	0.37717	5.49677	5.70746	6.32318	5.72074	6.51083	6.63074	6.52474	5.34258	6.33654	6.0607	5.91713	6.55544	5.91328	-	1	0.0877601	noncoding	-
transcript_23612	591	96	0.42566	8.46039	6.6682	4.74169	6.52755	7.05818	6.07853	7.94622	6.5848	4.22544	5.31629	5.97914	7.02764	5.37551	-	-1	0.0745412	noncoding	-
transcript_22547	626	74	0.39975	8.9693	4.96396	5.17779	4.83312	7.18294	6.60068	7.8092	6.0237	6.04797	6.43996	4.99162	7.19761	6.17054	-	1	0.098858	noncoding	-
transcript_23695	465	74	0.4402	8.81854	5.70866	6.50244	5.7152	6.09988	6.04473	5.7526	6.56303	6.11483	6.45204	5.97543	5.96574	6.37664	-	1	0.161729	noncoding	-
transcript_24059	293	27	0.3739	5.58722	0	1.03594	2.35752	8.18088	10.2531	8.55697	7.65817	8.55864	8.25537	1.13115	8.99697	8.15739	-	1	0.0067773	noncoding	-
transcript_19434	1229	37	0.36164	9.35431	3.00244	6.89887	5.24766	7.68886	8.95207	8.12	3.83413	6.32616	4.5789	5.04966	8.25364	4.91306	-	1	0.0134858	noncoding	-
transcript_11030	3348	79	0.3208	9.50787	6.37829	5.4289	5.79551	5.80191	6.27045	4.65753	7.27067	6.45307	6.56206	5.86757	5.57663	6.76193	-	1	0.057182	noncoding	-
transcript_23664	398	45	0.41422	8.16022	0	1.77214	1.2849	8.09795	11.0619	8.3335	6.99365	8.92399	8.11168	1.01901	9.16445	8.00977	-	1	0.0226367	noncoding	-
transcript_22394	694	48	0.40888	4.67706	5.64228	4.93937	4.85519	6.63379	6.73562	6.57397	6.61435	6.53111	6.0512	5.14561	6.64779	6.39889	-	1	0.0538391	noncoding	-
transcript_20142	513	100	0.44383	3.94281	5.85582	5.59142	5.38949	6.21801	6.66571	6.47423	5.98613	6.37299	5.99713	5.61225	6.45265	6.11875	-	-1	0.0773206	noncoding	-
transcript_23248	467	42	0.39694	9.98798	4.37899	5.27804	2.31703	8.89487	9.18201	9.36175	4.4816	6.26928	4.3252	3.99135	9.14621	5.02536	-	1	0.0256481	noncoding	-
transcript_17618	1408	59	0.40018	10.4532	5.4699	5.27823	5.43947	5.90407	5.87253	5.93412	6.81012	6.62004	7.0592	5.39587	5.90357	6.82979	-	1	0.061591	noncoding	-
transcript_22766	639	41	0.39643	9.15924	2.10636	0	0	8.37333	9.32154	8.6894	9.79269	8.87119	7.21751	0.702121	8.79476	8.62713	-	1	0.019544	noncoding	-
transcript_16791	1574	33	0.35079	10.0285	8.06396	5.97688	4.84726	5.29335	7.45376	5.6091	5.77419	5.87531	5.454	6.29603	6.11874	5.70117	-	1	0.0133802	noncoding	-
transcript_22947	614	53	0.35943	4.06903	3.67423	7.01639	4.01218	7.28993	8.15922	7.60525	3.8103	6.98087	5.78487	4.90093	7.6848	5.52535	-	1	0.0624115	noncoding	-
transcript_21765	695	19	0.40721	8.00031	5.83753	4.81526	5.13594	6.60125	6.15166	6.59778	6.65046	6.16183	6.3801	5.26291	6.45023	6.39746	-	1	0.00475186	noncoding	-
transcript_21688	794	10	0.39389	4.52972	6.87449	5.28369	5.89682	7.11707	6.50837	6.74192	5.20874	5.74929	4.89413	6.01833	6.78912	5.28405	-	1	0.00432258	noncoding	-
transcript_24122	288	84	0.386	11.7309	5.99076	5.69353	5.83831	5.71703	6.02482	6.59289	6.76564	5.95653	5.67699	5.84087	6.11158	6.13305	-	1	0.115503	noncoding	-
transcript_23455	533	79	0.39704	8.76312	5.35947	7.95555	6.41674	5.65386	5.37938	3.75468	4.85027	8.19413	6.60827	6.57725	4.92931	6.55089	-	1	0.118275	noncoding	-
transcript_20945	857	63	0.42543	8.2182	8.98169	8.85617	8.9172	0	2.7583	2.63233	7.44189	7.22696	7.33843	8.91835	1.79688	7.33576	-	1	0.0696633	noncoding	-
transcript_17394	1454	33	0.40058	10.5825	0	2.64272	0	6.75206	8.40858	6.4592	10.1469	10.5866	9.1183	0.880906	7.20661	9.9506	-	1	0.0200113	noncoding	-
transcript_22313	796	75	0.43006	4.35944	6.15515	4.96708	3.72111	7.19137	6.47806	7.39317	6.58524	5.44626	5.93207	4.94778	7.02087	5.98786	-	1	0.353234	noncoding	-
transcript_16585	1565	77	0.35269	10.3358	5.12932	6.88655	3.9189	7.47116	7.37223	6.84145	4.51501	6.59792	5.09281	5.31159	7.22828	5.40191	-	1	0.0756614	noncoding	-
transcript_22977	921	54	0.39544	6.52472	5.91947	5.11941	5.36955	6.42988	6.04093	6.48602	6.25315	5.84212	6.27086	5.46948	6.31894	6.12204	-	1	0.0318559	noncoding	-
transcript_21956	742	101	0.36618	7.97333	5.8751	4.11553	5.21117	7.75021	6.33082	8.03179	5.63378	5.73015	4.91857	5.06727	7.37094	5.4275	-	1	0.212005	noncoding	-
transcript_19209	1087	92	0.4101	8.91486	6.13972	6.79495	4.9383	5.3901	6.28754	5.70074	5.75583	6.22946	6.32003	5.95766	5.79279	6.10178	-	1	0.249251	noncoding	-
transcript_22690	653	103	0.38079	11.6584	5.5275	6.39232	3.66887	6.63882	7.75549	6.48502	3.8657	7.31562	5.89412	5.19623	6.95977	5.69181	-	1	0.202733	noncoding	-
transcript_23055	601	79	0.33429	8.76312	5.04017	7.47083	5.10524	6.20694	5.3865	4.98943	4.91617	7.81565	6.60983	5.87208	5.52762	6.44722	-	1	0.0597075	noncoding	-
transcript_22646	665	110	0.30335	9.09747	5.86086	7.374	5.64491	5.22491	5.69185	5.22174	4.9799	6.34624	7.10852	6.29325	5.3795	6.14489	-	1	0.134388	noncoding	-
transcript_14257	2716	69	0.35371	9.06696	6.75015	5.50562	6.58142	5.49842	4.95558	4.32406	7.08995	6.07122	6.63053	6.27906	4.92602	6.59723	-	1	0.0485447	noncoding	-
transcript_23814	315	31	0.43265	7.9223	3.4999	6.52451	4.19733	7.16124	7.94656	7.71313	3.53905	6.81452	5.85148	4.74058	7.60698	5.40168	-	-1	0.0270319	noncoding	-
transcript_17901	2023	151	0.32762	10.5496	6.5158	5.89895	4.80585	6.18786	6.84733	5.98501	5.0095	6.46945	5.49332	5.7402	6.34007	5.65742	-	1	0.429487	noncoding	-
transcript_21180	964	70	0.36188	10.6052	5.74297	5.2161	5.26069	6.53813	5.73367	6.56769	6.07527	5.7118	6.19977	5.40659	6.27983	5.99562	-	1	0.0647177	noncoding	-
transcript_22434	760	24	0.28668	8.36542	1.66414	2.94096	1.88682	6.18363	6.55244	7.47224	8.16473	9.40326	8.74545	2.16397	6.7361	8.77115	-	1	0.00657537	noncoding	-
transcript_20132	1006	87	0.28498	8.47443	5.47056	5.55919	5.98413	5.40422	5.25773	5.65521	5.84744	6.80444	7.01873	5.67129	5.43905	6.55687	-	1	0.0587675	noncoding	-
transcript_21880	877	46	0.33984	9.49652	5.15023	5.25093	4.34597	7.00142	6.35904	6.64524	5.85494	6.35798	6.02566	4.91571	6.66857	6.07953	-	1	0.0186105	noncoding	-
transcript_22739	627	79	0.32055	8.76312	5.78554	8.11131	5.30357	4.32802	5.69217	3.84068	5.28378	8.21392	6.34737	6.40014	4.62029	6.61502	-	1	0.0533715	noncoding	-
transcript_21699	768	54	0.28531	3.67279	5.47493	4.88613	4.90355	6.38617	6.20294	6.53104	6.08774	6.13177	6.26658	5.08821	6.37339	6.16203	-	1	0.10486	noncoding	-
transcript_23451	541	40	0.36258	10.0443	4.99562	5.30569	5.2236	6.60974	6.37235	6.92719	5.56764	5.86884	5.9999	5.17497	6.63643	5.81213	-	1	0.0186595	noncoding	-
transcript_21245	807	57	0.42185	7.83588	5.77518	4.89119	4.78605	6.42725	5.99819	6.47819	6.16091	5.73474	6.53334	5.15081	6.30121	6.143	-	1	0.0460427	noncoding	-
transcript_23401	482	42	0.35956	11.9102	4.6881	4.68747	3.09381	6.15652	6.90046	8.13793	5.18381	6.85985	7.03829	4.15646	7.06497	6.36065	-	1	0.0218097	noncoding	-
transcript_16511	1676	99	0.40302	7.61017	6.1444	5.99571	5.95279	5.70789	5.4123	5.65969	6.10366	5.77735	5.97638	6.03097	5.59329	5.95247	-	1	0.306985	noncoding	-
transcript_21354	1167	89	0.39676	6.73529	5.96742	5.37742	5.19793	6.1602	5.79358	6.00546	6.09393	5.85358	6.28015	5.51426	5.98641	6.07589	-	1	0.208841	noncoding	-
transcript_23331	451	37	0.4286	4.24652	5.38492	5.51855	5.4681	6.29696	5.26282	6.52964	6.72191	5.76189	5.74202	5.45719	6.02981	6.07528	-	1	0.0416558	noncoding	-
transcript_22775	623	49	0.389	10.9676	5.27093	4.78292	4.79107	6.79171	6.38616	6.71522	5.75358	5.93059	6.19856	4.94831	6.63103	5.96091	-	1	0.0371907	noncoding	-
transcript_20775	830	90	0.38697	10.7364	3.29857	3.65214	2.06866	6.96754	6.64611	7.63243	7.16909	7.59845	7.55188	3.00646	7.08203	7.43981	-	1	0.177717	noncoding	-
transcript_8612	2800	105	0.3248	8.8194	5.21643	3.2229	5.37218	6.34481	7.33558	3.45296	7.60218	6.95203	7.01727	4.60384	5.71111	7.19049	-	1	0.145185	noncoding	-
transcript_23519	515	31	0.413	8.13971	6.10284	3.86123	4.20176	6.2846	5.90201	7.49691	7.01941	5.18646	6.38028	4.72194	6.56117	6.19538	-	1	0.0101311	noncoding	-
transcript_22891	805	35	0.39868	11.8343	5.09358	4.64912	4.73022	6.98921	6.47381	6.83469	5.9034	5.5613	6.15936	4.82431	6.7659	5.87469	-	1	0.0214014	noncoding	-
transcript_18871	1144	43	0.38392	4.17072	0.150882	0.704487	1.96515	8.37157	6.14561	10.0726	8.23082	6.94301	9.74395	0.940171	8.19659	8.30592	-	1	0.0413022	noncoding	-
transcript_4075	3506	83	0.32847	9.18353	5.86204	5.74694	6.105	6.34272	6.30643	5.90144	5.85787	5.05681	5.00822	5.90466	6.18353	5.30763	-	1	0.068381	noncoding	-
transcript_22642	659	70	0.47923	4.35541	6.2068	5.73876	2.42956	7.94407	8.68579	7.71254	2.93203	6.84837	3.66162	4.79171	8.11414	4.48067	-	1	0.24552	noncoding	-
transcript_21258	725	92	0.49039	5.08685	5.83305	5.81786	3.96254	7.44677	8.99442	7.27279	0	7.60301	5.16679	5.20448	7.90466	4.2566	-	1	0.449764	noncoding	-
transcript_18273	1276	83	0.33671	8.44965	6.0726	4.8183	5.35442	6.27274	5.77756	5.7942	5.83315	6.13042	6.01491	5.41511	5.94816	5.99283	-	1	0.0707277	noncoding	-
transcript_23758	445	29	0.4442	11.5616	4.49352	4.27072	4.0991	7.44856	6.56432	7.84873	5.8375	5.56218	5.91945	4.28778	7.28721	5.77304	-	-1	0.140994	noncoding	-
transcript_18700	1206	227	0.36016	8.16437	7.53558	6.52088	2.54475	7.00174	7.29805	7.76157	4.14402	5.41893	3.81649	5.53373	7.35379	4.45981	-	-1	0.219144	noncoding	-
transcript_17107	1504	93	0.3313	8.48163	4.89583	6.27243	5.52889	6.10655	5.4085	6.0013	5.4557	6.30499	6.00999	5.56572	5.83878	5.92356	-	1	0.100443	noncoding	-
transcript_20095	1204	27	0.42275	10.9033	4.01538	3.90971	2.51273	5.19113	5.55121	7.32916	7.38255	7.86812	8.20667	3.47927	6.02384	7.81911	-	1	0.0200619	noncoding	-
transcript_23128	579	31	0.45169	4.57489	3.82227	5.26323	5.14114	6.69794	4.83054	7.5114	6.0928	5.40329	7.18832	4.74221	6.34663	6.22814	-	1	0.0236805	noncoding	-
transcript_24039	304	30	0.33981	5.36261	1.46218	3.66787	2.60874	8.28515	8.43601	7.96963	6.20179	6.87953	6.28688	2.5796	8.23027	6.45607	-	1	0.00755343	noncoding	-
transcript_23620	541	53	0.41555	3.66559	0	2.0977	0.717154	8.01875	10.1679	7.8085	6.27347	8.98969	7.67562	0.938284	8.66504	7.64626	-	1	0.156736	noncoding	-
transcript_7941	2880	67	0.28461	7.67914	6.18822	5.49141	5.24315	6.01682	5.70686	4.92257	6.33085	6.40102	5.41115	5.64093	5.54875	6.04767	-	1	0.0305459	noncoding	-
transcript_24055	279	15	0.33354	10.0005	6.00723	6.65188	6.13198	6.51245	5.56306	5.43873	5.44808	4.96208	4.97545	6.2637	5.83808	5.12853	-	1	0.00665895	noncoding	-
transcript_19502	1026	80	0.44589	4.33624	1.52387	5.44853	0.805927	6.20526	6.86902	7.8498	7.084	7.86062	8.00223	2.59278	6.97469	7.64895	-	1	0.458944	noncoding	-
transcript_23293	550	75	0.29509	8.83478	8.18028	6.38938	5.98905	7.02507	2.88044	5.07135	4.47675	4.63589	6.96829	6.8529	4.99229	5.36031	-	1	0.0406829	noncoding	-
transcript_22266	705	104	0.38195	11.5123	5.4944	6.22334	4.09154	6.10379	8.05862	5.91024	4.39965	6.26606	5.04376	5.26976	6.69088	5.23649	-	1	0.223412	noncoding	-
transcript_15789	1902	121	0.36262	8.63483	3.88287	5.581	4.34509	6.32567	5.99338	6.34282	6.27696	6.64647	6.18565	4.60299	6.22062	6.36969	-	1	0.391918	noncoding	-
transcript_21867	844	105	0.37669	11.5123	4.25326	6.62404	3.57492	6.43106	7.82654	6.61454	3.8583	6.85904	5.5203	4.81741	6.95738	5.41255	-	1	0.214449	noncoding	-
transcript_19965	1323	57	0.44832	5.43317	5.63095	5.29243	4.77781	6.10446	5.9213	5.97343	5.82991	6.01437	5.99276	5.23373	5.99973	5.94568	-	1	0.081177	noncoding	-
transcript_23634	504	7	0.46509	5.27277	4.11709	5.68965	3.7995	7.25445	6.4379	6.6586	5.0648	6.61236	5.87087	4.53541	6.78365	5.84934	-	1	0.00309329	noncoding	-
transcript_19144	1079	88	0.46376	12.378	6.15523	5.27392	5.6556	5.16789	4.85419	4.23268	6.19688	7.1996	6.68506	5.69492	4.75159	6.69385	-	1	0.361581	noncoding	-
transcript_23964	344	61	0.34864	9.95111	3.84217	4.70586	4.07313	7.45794	6.08557	7.46201	6.36389	6.11065	5.31524	4.20705	7.00184	5.92993	-	1	0.0387539	noncoding	-
transcript_23847	404	67	0.40564	9.87994	6.92396	6.77953	7.47374	5.38966	4.22124	4.87213	5.08435	5.31092	5.34047	7.05908	4.82768	5.24525	-	1	0.0875088	noncoding	-
transcript_9669	2701	78	0.35757	4.2785	6.41713	6.06994	5.81261	5.00018	5.10086	4.98662	6.17676	6.14939	5.59132	6.09989	5.02922	5.97249	-	1	0.214846	noncoding	-
transcript_13466	2241	77	0.25917	9.15814	5.89067	5.53334	6.25817	5.91479	5.26697	4.90161	5.78382	5.51343	6.14662	5.89406	5.36112	5.81462	-	1	0.046329	noncoding	-
transcript_9549	2689	49	0.27143	7.91864	6.03896	5.1212	5.41214	6.44629	4.55194	5.35864	6.73204	5.35016	6.15813	5.5241	5.45229	6.08011	-	1	0.0173649	noncoding	-
transcript_23229	558	54	0.3719	8.27472	5.14292	4.77046	4.49264	6.55674	6.18328	6.7153	5.66723	5.61406	5.98933	4.80201	6.48511	5.75687	-	1	0.0252184	noncoding	-
transcript_22305	694	38	0.39865	9.00592	5.32142	5.3944	4.85784	6.29998	6.13716	6.16597	5.65117	5.66771	5.63586	5.19122	6.20104	5.65158	-	1	0.016404	noncoding	-
transcript_4523	3387	86	0.33073	6.68378	7.76484	5.03935	3.25985	5.32187	7.59339	6.1987	4.81482	6.15946	4.92585	5.35468	6.37132	5.30004	-	1	0.0915511	noncoding	-
transcript_23981	344	86	0.43982	8.00128	6.52082	5.11069	5.717	2.27641	7.06591	5.40163	5.00642	7.46665	6.48059	5.78284	4.91465	6.31788	-	-1	0.05579	noncoding	-
transcript_14952	1916	49	0.38656	11.2908	4.94584	5.51815	5.15644	5.86011	5.62085	5.41358	6.29653	6.04121	6.19102	5.20681	5.63152	6.17625	-	1	0.0360976	noncoding	-
transcript_18380	1968	68	0.36225	4.60919	3.89295	6.68966	3.86425	7.0277	7.35554	6.71131	4.01767	6.44348	5.03534	4.81562	7.03152	5.1655	-	1	0.110596	noncoding	-
transcript_21946	747	35	0.39689	11.8349	3.59564	5.11656	2.6716	6.84808	8.46392	6.68122	5.19884	7.12532	5.31892	3.7946	7.33107	5.88102	-	1	0.0210952	noncoding	-
transcript_23649	347	47	0.37733	10.2889	2.47631	3.15883	1.97224	4.77824	7.49382	6.11077	7.4782	8.46536	8.97952	2.53579	6.12761	8.30769	-	-1	0.129558	noncoding	-
transcript_14703	1921	56	0.39708	5.82184	5.66257	5.19208	5.00858	6.16836	5.73402	5.76861	6.27785	5.47749	5.61492	5.28774	5.89033	5.79009	-	1	0.0444905	noncoding	-
transcript_16094	2150	48	0.39985	4.57111	5.62033	5.72747	4.06094	5.83023	6.29543	5.95346	5.5266	5.89185	5.93787	5.13625	6.02638	5.78544	-	1	0.0523477	noncoding	-
transcript_21473	831	101	0.37172	7.3078	6.42863	5.00638	5.91406	6.74749	5.87735	7.37802	4.85976	4.27321	4.30635	5.78302	6.66762	4.47977	-	1	0.243117	noncoding	-
transcript_23461	856	102	0.43235	8.9693	5.77623	6.18396	6.62519	5.1861	5.31682	4.65894	5.6762	5.55377	5.79023	6.19513	5.05395	5.6734	-	1	0.459352	noncoding	-
transcript_22982	588	31	0.36486	9.69818	2.8119	4.97832	1.82059	6.71105	8.97579	7.83247	4.88322	6.90459	5.84179	3.2036	7.83977	5.87653	-	1	0.0116768	noncoding	-
transcript_22788	648	5	0.35866	5.8399	5.6919	4.75803	3.58183	6.53156	6.79843	6.49634	5.36702	5.88249	5.6133	4.67725	6.60878	5.62094	-	1	7.80778e-06	noncoding	-
transcript_23845	342	9	0.34936	10.3013	5.12683	4.79817	5.19042	6.65465	6.37276	5.87866	6.00195	4.63301	6.02771	5.03848	6.30202	5.55422	-	1	0.00576499	noncoding	-
transcript_17795	1345	48	0.36234	12.3027	6.33921	5.73801	4.35319	6.12691	6.53738	6.24363	4.23295	5.94256	5.1564	5.4768	6.30264	5.11064	-	1	0.022995	noncoding	-
transcript_23969	304	25	0.3381	11.7114	5.08368	4.91669	3.90848	5.77349	5.91455	6.25437	6.51484	5.99883	6.16123	4.63628	5.9808	6.22497	-	1	0.0133857	noncoding	-
transcript_24167	216	44	0.35087	9.39032	5.20886	5.18829	5.80991	5.97516	5.76446	5.81075	6.03384	5.09742	5.61488	5.40235	5.85012	5.58205	-	1	0.0175152	noncoding	-
transcript_23952	342	45	0.3269	9.36102	5.68454	5.64663	4.84737	6.05529	5.6672	5.90981	5.34568	5.62317	5.585	5.39285	5.87743	5.51795	-	1	0.0165625	noncoding	-
transcript_23709	447	83	0.44826	9.77448	0	0	0	9.49872	10.5647	9.38474	6.72387	6.73259	7.3805	0	9.81605	6.94565	-	1	0.310126	noncoding	-
transcript_17930	1288	45	0.37606	9.78217	7.31765	7.05022	7.25498	4.35894	3.72714	3.6695	6.14055	5.0661	5.57224	7.20762	3.91853	5.59297	-	1	0.0235709	noncoding	-
transcript_19528	1053	74	0.38828	11.5496	5.49499	4.78254	4.67295	5.91149	5.48952	5.6602	6.27433	5.87839	5.96524	4.98349	5.68707	6.03932	-	1	0.0890976	noncoding	-
transcript_16618	1909	92	0.34079	9.65192	4.92841	5.11819	4.00641	6.02015	6.68197	5.65804	5.57804	6.22709	5.90818	4.68434	6.12005	5.90443	-	1	0.110619	noncoding	-
transcript_23103	602	63	0.38643	11.0065	0	0.0533547	0	8.98507	10.5958	8.8908	7.40068	6.93661	7.23939	0.0177849	9.49055	7.19223	-	1	0.0631076	noncoding	-
transcript_19332	1096	54	0.39637	10.064	4.32156	5.08569	4.72309	5.89905	5.34987	6.25464	5.85241	6.37776	6.23642	4.71012	5.83452	6.15553	-	1	0.0448957	noncoding	-
transcript_23867	353	90	0.43226	7.2796	6.30777	2.86744	5.0319	5.26205	6.82304	4.96712	6.53519	6.72638	5.46897	4.73571	5.68407	6.24351	-	-1	0.0483594	noncoding	-
transcript_21439	825	75	0.44064	6.18292	7.71544	4.56167	4.36649	4.72538	6.65835	5.53593	5.69083	5.17381	5.52292	5.54787	5.63989	5.46252	-	1	0.174096	noncoding	-
transcript_23984	341	15	0.4718	9.99237	5.55497	4.9063	4.67782	5.97245	5.82437	5.20531	6.11129	5.73324	5.8887	5.04636	5.66737	5.91108	-	-1	0.0578984	noncoding	-
transcript_23764	416	39	0.46165	5.99872	5.44047	3.80123	4.94642	5.95355	5.11471	6.18093	6.95708	4.97363	6.45623	4.72938	5.74973	6.12898	-	-1	0.01887	noncoding	-
transcript_21278	771	43	0.36809	5.62543	6.0324	5.73969	5.81562	5.31036	4.85343	5.03351	5.61979	5.54469	5.8599	5.86257	5.06576	5.67479	-	1	0.0167708	noncoding	-
transcript_8908	2851	78	0.31852	7.60907	6.24684	5.02124	5.46652	5.66336	5.3996	4.38611	6.31646	5.76377	5.53661	5.5782	5.14969	5.87228	-	1	0.0503854	noncoding	-
transcript_20223	974	50	0.43035	10.8475	5.64656	5.18901	4.44959	5.14209	5.62467	6.03007	5.92502	5.91754	5.81173	5.09505	5.59895	5.88476	-	1	0.0637721	noncoding	-
transcript_23732	402	43	0.39834	5.05206	2.59753	6.2769	3.60163	6.6885	7.96282	8.02334	3.46347	5.90329	5.18439	4.15869	7.55822	4.85038	-	-1	0.0175815	noncoding	-
transcript_22347	809	57	0.39906	11.2148	5.88509	5.99205	5.67733	5.19198	4.73733	5.27129	4.85329	5.98917	6.0811	5.85149	5.06687	5.64119	-	1	0.0564184	noncoding	-
transcript_9157	2737	65	0.35772	6.1828	5.62309	5.26954	5.29419	5.46167	5.20953	5.06272	5.84035	5.96154	5.91544	5.39561	5.24464	5.90578	-	1	0.0451631	noncoding	-
transcript_22353	641	54	0.35673	4.86774	6.06764	8.55095	6.90237	2.17915	5.26252	3.23135	3.82602	7.71514	5.69036	7.17366	3.55767	5.74384	-	1	0.0409442	noncoding	-
transcript_24087	220	22	0.35025	6.508	5.38487	4.38264	3.41406	6.31081	6.05943	6.26411	6.58377	4.88757	6.08749	4.39386	6.21145	5.85295	-	1	0.00382771	noncoding	-
transcript_18050	1294	126	0.34084	10.3465	4.78029	4.76566	4.81506	5.96326	5.97639	5.8028	5.53581	5.90046	5.80058	4.787	5.91415	5.74562	-	1	0.303896	noncoding	-
transcript_22727	1107	102	0.34222	9.91656	4.91078	5.14138	4.62223	5.68469	5.39233	6.24369	5.47437	5.77969	6.01343	4.89146	5.77357	5.75583	-	1	0.158731	noncoding	-
transcript_23254	544	92	0.3317	6.04181	4.60113	7.20903	5.03156	4.89726	4.84822	4.26444	4.79838	7.424	6.09243	5.61391	4.66998	6.10494	-	1	0.149053	noncoding	-
transcript_22942	608	64	0.42411	4.54669	8.35005	9.78006	9.80456	0	1.16145	0	6.53031	6.6831	6.82634	9.31156	0.387149	6.67992	-	1	0.175452	noncoding	-
transcript_23186	715	117	0.36437	9.85016	4.77141	4.19164	4.31274	6.19992	5.82819	6.5122	5.50606	6.00819	5.72491	4.42526	6.1801	5.74639	-	1	0.33585	noncoding	-
transcript_22478	614	88	0.37424	11.4816	5.53769	5.72962	2.19814	5.24383	8.38999	6.89951	3.17348	7.15417	4.6713	4.48848	6.84444	4.99965	-	1	0.123708	noncoding	-
transcript_17616	1403	64	0.43145	6.81476	5.50257	3.43143	4.57875	5.92343	4.9645	5.53497	7.39265	4.4505	7.21146	4.50425	5.4743	6.35154	-	1	0.0768196	noncoding	-
transcript_15750	1786	77	0.37342	9.98798	6.73058	6.76761	6.63402	4.74357	4.30283	4.06815	5.40121	5.40533	4.93572	6.71074	4.37152	5.24742	-	1	0.0922774	noncoding	-
transcript_6665	3554	74	0.32538	9.61871	5.81555	4.46273	5.31224	5.88217	5.41794	4.54788	6.09732	5.93031	5.51337	5.19684	5.28267	5.847	-	1	0.0502916	noncoding	-
transcript_22107	653	73	0.3323	6.78839	4.41205	4.41182	4.21507	5.7337	5.83859	5.59464	5.82905	6.24908	6.6896	4.34631	5.72231	6.25591	-	1	0.048731	noncoding	-
transcript_23334	525	32	0.43531	6.50555	5.5949	5.02595	4.74311	5.32501	4.98275	5.40635	5.76016	5.89481	6.156	5.12132	5.23804	5.93699	-	1	0.0114956	noncoding	-
transcript_22996	631	43	0.43145	5.97186	2.52932	6.77258	3.158	6.85621	7.75207	7.43042	2.83787	6.3741	5.12137	4.1533	7.34623	4.77778	-	1	0.0253774	noncoding	-
transcript_24097	244	29	0.38343	11.7339	4.59246	3.63062	3.71819	7.15402	5.01166	7.09117	6.00002	5.37206	6.19294	3.98042	6.41895	5.85501	-	1	0.0157994	noncoding	-
transcript_24175	216	27	-6.15516	7.82391	4.67512	3.60334	4.62164	6.26468	6.31926	6.4364	5.91247	5.22299	5.70064	4.30003	6.34011	5.61203	-	1	0.00891428	noncoding	-
transcript_23426	533	28	0.40472	10.2774	4.37273	5.51261	5.54649	5.93694	5.20524	5.33609	5.21378	5.7415	5.88164	5.14394	5.49276	5.61231	-	1	0.0153796	noncoding	-
transcript_13026	2275	109	0.41773	10.1412	7.29768	4.11827	4.16282	5.35304	6.10507	5.56692	5.79385	4.98437	5.3363	5.19292	5.67501	5.3715	-	1	0.491274	noncoding	-
transcript_14592	2005	73	0.33078	6.01801	3.36591	4.75594	3.94796	5.71485	5.97913	6.20894	6.17846	6.41313	6.14873	4.02327	5.96764	6.24677	-	1	0.0595618	noncoding	-
transcript_16307	1667	48	0.38487	4.07538	5.55082	3.231	5.16182	5.3363	4.43132	4.70532	7.26566	5.5795	7.43443	4.64788	4.82431	6.75986	-	1	0.0607784	noncoding	-
transcript_22117	1124	62	0.44853	5.50983	6.30614	7.15668	5.52705	2.78861	5.52842	2.98212	4.97634	7.19707	6.12999	6.32995	3.76638	6.10113	-	1	0.106792	noncoding	-
transcript_19220	1084	65	0.33706	9.64825	5.97897	5.56993	6.07542	5.19159	5.38934	3.75935	5.89753	5.4955	5.22584	5.87477	4.7801	5.53962	-	1	0.0395252	noncoding	-
transcript_23385	711	88	0.42594	9.30182	3.28652	5.08575	2.76924	6.38525	5.92555	7.04056	5.90951	6.32236	5.83505	3.71384	6.45045	6.02231	-	1	0.266197	noncoding	-
transcript_21856	772	65	0.37067	10.2609	5.17545	4.98518	4.96775	5.74166	4.92823	5.7839	5.54469	5.48573	5.79315	5.04279	5.4846	5.60786	-	-1	0.141779	noncoding	-
transcript_17078	1600	107	0.38638	9.12823	5.44844	4.53908	4.73176	5.97659	5.62602	5.5353	5.7026	5.22577	5.48675	4.90642	5.71263	5.47171	-	1	0.327619	noncoding	-
transcript_14458	2028	64	0.28411	9.26324	4.8028	3.00263	2.59424	7.4374	7.78148	6.05489	5.79038	5.95286	4.84059	3.46656	7.09126	5.52795	-	1	0.0298645	noncoding	-
transcript_22839	551	80	0.44075	9.00372	5.45797	7.0231	6.05019	0	6.76747	6.29535	5.11873	4.64046	6.8379	6.17708	4.35427	5.53236	-	1	0.221653	noncoding	-
transcript_22604	607	30	0.33936	8.36542	0	0	0	10.4839	10.3082	9.24972	5.7879	5.59121	6.76779	0	10.014	6.04897	-	-1	0.0813682	noncoding	-
transcript_18667	1215	137	0.29783	7.73212	5.57759	6.50122	5.53197	6.02211	6.19599	3.46097	4.77631	7.01416	3.0982	5.87026	5.22636	4.96289	-	-1	0.161332	noncoding	-
transcript_23313	637	25	0.45493	9.30414	3.66768	3.26177	3.8858	7.78832	7.31643	7.42978	4.8673	4.44269	5.38349	3.60508	7.51151	4.89783	-	1	0.0165773	noncoding	-
transcript_22008	686	80	0.4798	9.93451	4.63482	5.48777	2.6497	6.09171	8.67016	7.29884	2.44687	6.69875	4.03359	4.25743	7.35357	4.39307	-	1	0.436568	noncoding	-
transcript_23263	550	74	0.41886	4.9538	0	0	0	9.59206	10.1909	8.91423	5.12122	7.88163	6.26847	0	9.56573	6.42377	-	1	0.230654	noncoding	-
transcript_22706	665	30	0.36396	9.77899	3.91894	6.19157	2.92521	6.56891	8.56986	7.04519	1.98843	6.62009	4.07594	4.34524	7.39465	4.22816	-	-1	0.111151	noncoding	-
transcript_23663	385	23	0.32053	12.0085	4.40608	4.11026	3.6922	7.45109	6.03672	7.1224	5.71501	4.38635	4.97265	4.06952	6.87007	5.02467	-	1	0.0135078	noncoding	-
transcript_17842	1351	74	0.41561	10.2166	3.7199	3.76686	3.68736	6.319	6.4938	5.6868	6.4271	5.75286	6.027	3.72471	6.16653	6.06899	-	1	0.140984	noncoding	-
transcript_22244	714	49	0.38109	9.92255	3.31952	5.3811	2.28399	6.45457	7.17183	6.97581	3.7682	7.09687	5.42102	3.66154	6.8674	5.4287	-	1	0.0302125	noncoding	-
transcript_16801	1556	75	0.37098	8.93781	5.55836	4.74321	4.52019	5.4225	5.22007	5.60004	5.94579	5.29663	5.5534	4.94059	5.4142	5.5986	-	1	0.0738915	noncoding	-
transcript_24193	214	23	0.31983	7.91705	5.22579	4.63944	4.00613	5.93514	6.41856	5.8354	4.62456	5.13543	5.9162	4.62379	6.06304	5.22539	-	1	0.00462232	noncoding	-
transcript_24154	238	9	0.42599	5.27472	5.9721	5.49852	6.28857	2.39433	5.28745	3.83044	6.30474	6.2544	5.89472	5.91973	3.83741	6.15129	-	-1	0.0104133	noncoding	-
transcript_17932	1327	34	0.38842	4.93573	3.96994	6.27648	3.30973	6.50208	7.00512	6.0243	3.3793	6.34075	4.83838	4.51872	6.5105	4.85281	-	1	0.0155466	noncoding	-
transcript_7331	2963	67	0.27252	7.67914	5.84275	5.25764	4.96064	5.30881	5.35185	4.07622	5.82781	6.04196	4.96935	5.35367	4.91229	5.61304	-	1	0.0325715	noncoding	-
transcript_20671	897	73	0.41616	9.14813	4.53882	4.85707	4.11148	6.12883	5.87978	5.37244	5.16845	5.66101	5.88417	4.50245	5.79368	5.57121	-	1	0.11874	noncoding	-
transcript_16152	1680	70	0.33687	9.49713	5.41068	5.02757	4.55399	5.59545	5.2349	5.18721	5.7809	5.44535	5.31111	4.99741	5.33919	5.51245	-	1	0.0466154	noncoding	-
transcript_21651	795	56	0.3741	4.19171	1.79914	4.10329	0.658101	6.53538	5.74573	6.71103	8.13109	6.94791	6.77974	2.18684	6.33072	7.28625	-	1	0.0807107	noncoding	-
transcript_16737	1579	48	0.30162	7.76752	5.4382	5.32179	5.24983	5.18426	4.89003	5.33549	5.31889	5.15686	5.42623	5.3366	5.13659	5.30066	-	1	0.0137859	noncoding	-
transcript_14854	2094	87	0.34725	9.89056	4.54415	3.66562	2.33236	5.74566	5.40679	5.84434	6.99912	5.8461	6.9053	3.51404	5.6656	6.58351	-	1	0.100325	noncoding	-
transcript_22597	669	26	0.39075	3.79938	0	4.60299	0	7.45797	9.4015	8.00088	4.47566	7.39373	5.94047	1.53433	8.28678	5.93662	-	-1	0.0115914	noncoding	-
transcript_22285	716	57	0.34612	9.6662	4.4723	5.94997	3.20366	6.20953	7.2385	6.4206	3.69097	5.95438	4.10801	4.54197	6.62288	4.58446	-	1	0.0309432	noncoding	-
transcript_22081	734	68	0.43283	8.05756	1.75533	5.74859	2.36686	6.96306	8.47244	8.28349	2.12084	7.12354	4.3657	3.29026	7.90633	4.53669	-	1	0.0974195	noncoding	-
transcript_14366	2007	146	0.29756	9.73761	5.63027	4.98444	2.86151	6.2322	7.13762	6.29604	3.68572	6.09927	4.25497	4.49207	6.55529	4.67999	-	1	0.3023	noncoding	-
transcript_22578	1069	103	0.39729	10.3519	2.18193	6.21411	3.09457	6.44213	8.0008	6.74829	3.15856	6.37303	4.95086	3.83021	7.06374	4.82748	-	1	0.322776	noncoding	-
transcript_8323	2865	89	0.31356	9.21832	5.54628	4.45222	4.96809	5.51036	5.14262	4.54933	6.35194	5.25547	5.33015	4.98886	5.06744	5.64585	-	1	0.074522	noncoding	-
transcript_24024	338	12	0.36827	3.79938	4.84508	5.59607	4.9058	6.99033	5.52056	6.64247	1.56783	5.7378	5.22791	5.11565	6.38445	4.17785	-	1	0.0061418	noncoding	-
transcript_22407	653	17	0.34892	8.34503	4.92356	4.48616	2.90503	6.27551	6.03358	6.71799	5.53357	4.87366	5.28443	4.10492	6.34236	5.23056	-	1	0.00379385	noncoding	-
transcript_23566	502	17	0.3346	5.93768	3.97005	5.50751	5.00524	4.98554	5.43232	5.57782	4.9111	6.3922	5.14841	4.8276	5.33189	5.4839	-	1	0.00314349	noncoding	-
transcript_21682	939	31	0.44445	6.05988	7.04084	4.46648	4.23944	5.26501	5.60385	6.10816	5.32376	3.75834	5.10587	5.24892	5.65901	4.72932	-	1	0.0122248	noncoding	-
transcript_19624	1052	106	0.30576	5.36395	6.03422	4.70281	6.21168	5.1171	4.10685	4.64185	5.31257	4.79716	5.97704	5.64957	4.62193	5.36226	-	1	0.309647	noncoding	-
transcript_22726	640	73	0.35843	6.78839	4.469	4.52714	4.09944	6.04992	5.65764	5.79381	4.97677	5.73137	5.587	4.36519	5.83379	5.43171	-	1	0.060293	noncoding	-
transcript_17137	1475	91	0.40987	7.6817	5.15599	4.0779	4.08934	5.43298	5.62412	5.63637	5.79814	5.36826	5.6999	4.44108	5.56449	5.6221	-	1	0.234307	noncoding	-
transcript_20627	860	9	0.40064	10.0009	4.31387	3.91071	3.08069	6.84019	7.61703	5.13961	5.11547	5.7039	5.13197	3.76842	6.53228	5.31711	-	1	0.00554964	noncoding	-
transcript_23604	476	32	0.42181	7.80255	8.29868	7.80591	6.65759	0	0	0.804907	6.74229	8.36364	7.99715	7.58739	0.268302	7.70103	-	1	0.0108138	noncoding	-
transcript_12841	2232	41	0.28461	9.30255	5.64004	4.97601	4.50823	5.70556	5.40282	5.01282	5.38521	4.73339	5.30203	5.04143	5.37373	5.14021	-	1	0.0150034	noncoding	-
transcript_22166	711	27	0.37708	9.98444	4.55139	4.89823	4.58468	5.38793	4.7331	5.52316	4.97856	6.10789	5.8837	4.6781	5.21473	5.65672	-	1	0.0112976	noncoding	-
transcript_19955	1022	103	0.32666	9.33368	6.85371	3.05661	2.63596	6.00391	5.15351	5.64768	6.21394	5.32185	5.75558	4.18209	5.6017	5.76379	-	1	0.137103	noncoding	-
transcript_21165	839	47	0.38108	9.8736	4.79341	3.4908	3.47137	8.60599	7.03929	8.1765	4.22709	3.99457	2.73814	3.91853	7.94059	3.65327	-	1	0.0273595	noncoding	-
transcript_3769	3599	92	0.28035	5.07452	5.54438	4.89299	4.66327	5.95758	5.55466	5.31428	5.45481	4.54307	4.5202	5.03355	5.60884	4.83936	-	1	0.230917	noncoding	-
transcript_19079	1529	82	0.37742	10.295	6.11263	5.99748	6.05917	4.3798	3.98604	4.23133	5.32446	5.02535	5.30704	6.05643	4.19906	5.21895	-	1	0.119276	noncoding	-
transcript_24035	284	17	0.4192	5.27472	5.17328	4.58464	4.28522	6.17137	5.04375	6.25217	5.44601	4.56609	4.84873	4.68105	5.82243	4.95361	-	-1	0.0118105	noncoding	-
transcript_17975	1456	36	0.32521	6.69147	3.03818	4.15039	2.80833	7.7172	4.93314	6.24674	5.78492	5.8327	5.8306	3.3323	6.29903	5.81607	-	1	0.00777167	noncoding	-
transcript_17270	1454	56	0.3513	6.08917	4.50579	3.79167	4.52408	7.25142	5.72429	6.33374	5.04201	4.72218	4.36989	4.27385	6.43648	4.71136	-	1	0.0269536	noncoding	-
transcript_18187	1646	102	0.40849	6.9494	4.86654	4.64489	4.34501	4.6654	5.10298	4.20972	5.78917	6.30704	6.28373	4.61882	4.65937	6.12664	-	1	0.392113	noncoding	-
transcript_24171	241	72	0.27467	11.3891	5.03839	5.73956	4.79689	4.91359	4.48867	6.331	5.60857	5.30744	3.94731	5.19161	5.24442	4.95444	-	-1	0.128287	noncoding	-
transcript_21033	876	54	0.38748	9.42804	5.08844	7.06349	5.00012	6.6934	8.15397	6.217	1.02458	5.00254	1.90208	5.71735	7.02146	2.64307	-	-1	0.0898048	noncoding	-
transcript_23292	547	66	0.38114	9.42523	4.41014	4.83361	4.66517	5.87914	5.16202	5.89232	5.00948	4.9458	5.19837	4.63631	5.64449	5.05122	-	1	0.058817	noncoding	-
transcript_23921	338	47	0.3205	7.68719	5.62736	4.65056	5.4924	5.41678	4.35685	5.43395	5.59753	4.71563	4.62393	5.25677	5.06919	4.97903	-	1	0.0129782	noncoding	-
transcript_23237	530	54	0.36331	10.0546	4.5751	7.26165	5.22089	4.77065	3.7917	3.18573	4.11796	7.25811	5.68535	5.68588	3.91603	5.68714	-	1	0.0333143	noncoding	-
transcript_18012	1303	71	0.41249	11.3242	5.03598	3.97655	4.13544	7.22902	5.94657	5.77726	4.87153	4.6997	4.15963	4.38265	6.31762	4.57695	-	1	0.11541	noncoding	-
transcript_23335	604	60	0.44626	5.14459	5.55148	7.59437	3.94676	3.18895	5.761	2.11773	4.37304	8.07309	5.1393	5.69754	3.68923	5.86181	-	1	0.11095	noncoding	-
transcript_17188	998	132	0.47423	4.87054	4.23616	4.11206	4.17426	5.26673	5.7722	4.86916	5.66944	5.72375	5.79633	4.17416	5.3027	5.72984	-	-1	0.1231	noncoding	-
transcript_23668	449	88	0.37582	6.79938	1.89181	5.81026	1.97364	9.83037	9.34615	8.37345	1.37944	5.54673	1.42281	3.22523	9.18332	2.78299	-	1	0.15497	noncoding	-
transcript_22345	706	66	0.40343	4.54034	5.02848	5.29127	5.13272	6.05361	3.27887	4.48673	5.8081	5.08347	5.3711	5.15082	4.6064	5.42089	-	1	0.163064	noncoding	-
transcript_13603	2685	78	0.28808	9.55841	4.83518	5.04872	5.16711	5.41344	5.10703	5.05497	5.7514	4.21453	4.91646	5.01701	5.19181	4.96079	-	1	0.0469231	noncoding	-
transcript_22922	718	43	0.45969	4.3288	0.804463	5.84696	2.97774	7.03341	9.02626	6.56557	2.73242	6.61283	3.86733	3.20972	7.54174	4.40419	-	1	0.060007	noncoding	-
transcript_21658	784	102	0.35405	8.83026	4.89463	2.77504	4.93259	6.82737	5.71039	6.7825	4.7663	4.61768	4.07154	4.20075	6.44009	4.48517	-	1	0.184504	noncoding	-
transcript_19663	1767	80	0.4483	10.0181	3.64389	5.02311	3.62171	6.08962	5.8407	5.51702	4.59758	5.73064	5.28828	4.09623	5.81578	5.2055	-	1	0.285348	noncoding	-
transcript_23992	287	23	0.38262	7.72821	5.61114	4.83858	2.38155	5.30918	7.53446	5.74544	4.74217	5.89783	3.26899	4.27709	6.19636	4.63633	-	-1	0.0330719	noncoding	-
transcript_23864	407	57	0.38177	9.83856	5.72976	7.15302	7.35173	0.820667	4.48036	3.38022	4.27001	6.09445	6.02888	6.74484	2.89375	5.46445	-	1	0.0425598	noncoding	-
transcript_22031	1015	114	0.36884	4.77435	4.26117	4.13272	3.91633	5.83715	5.69573	6.14528	5.01266	5.12486	5.18019	4.10341	5.89272	5.1059	-	-1	0.0522798	noncoding	-
transcript_14473	1990	71	0.35959	10.2745	5.42922	4.46447	2.80093	6.29922	7.01043	6.00719	3.28222	6.26613	3.7354	4.23154	6.43895	4.42792	-	1	0.0646154	noncoding	-
transcript_20705	891	69	0.39766	8.44672	4.87381	5.15881	5.13624	4.78201	4.30693	5.64636	4.94809	5.4756	4.92145	5.05629	4.91177	5.11505	-	1	0.0710579	noncoding	-
transcript_17743	1385	80	0.33897	10.2761	4.95956	4.65106	4.61372	5.33743	5.13089	5.07549	5.33375	4.92479	5.22066	4.74145	5.18127	5.15973	-	1	0.0735287	noncoding	-
transcript_22120	721	39	0.40121	6.52094	5.08463	4.72602	4.69371	5.41605	5.19553	5.23062	5.18662	4.76929	4.92132	4.83478	5.28073	4.95908	-	1	0.0137117	noncoding	-
transcript_17422	1430	45	0.40839	8.8432	3.05649	5.42662	2.42597	5.14994	5.68979	5.94695	6.08249	5.37606	6.05027	3.63636	5.59556	5.83627	-	1	0.0247627	noncoding	-
transcript_23231	509	29	0.41113	6.68744	2.50339	4.64112	3.21026	5.30135	4.92378	6.36274	4.83037	7.51172	5.90104	3.45159	5.52929	6.08104	-	1	0.00789019	noncoding	-
transcript_20810	897	33	0.32165	5.45026	3.84846	4.14938	4.55213	5.31184	4.26127	4.13905	5.84405	6.93303	6.13747	4.18332	4.57072	6.30485	-	1	0.00883781	noncoding	-
transcript_16431	1828	109	0.37575	9.76825	5.38495	3.08855	5.21014	3.82782	4.04292	3.90876	6.5473	6.46364	6.69067	4.56121	3.9265	6.5672	-	1	0.304865	noncoding	-
transcript_14759	1960	73	0.28736	9.94586	5.34472	4.72904	2.78492	5.82498	6.61167	6.15022	3.65073	5.8786	4.10732	4.28623	6.19562	4.54555	-	1	0.0427087	noncoding	-
transcript_23521	513	27	0.39578	10.3012	1.6507	5.02723	0	5.53288	6.86086	7.5569	4.8006	7.04251	6.57822	2.22598	6.65021	6.14044	-	1	0.0137919	noncoding	-
transcript_22933	593	99	0.44586	7.50861	0	0	0	9.80693	9.95869	7.96583	5.36867	5.3816	6.51533	0	9.24382	5.7552	-	1	0.451231	noncoding	-
transcript_20472	889	10	0.39841	4.52972	5.50136	3.31343	4.2004	6.92587	6.72923	6.23475	3.54379	4.53024	4.00953	4.33839	6.62995	4.02785	-	1	0.00449094	noncoding	-
transcript_10044	2952	83	0.36809	8.74249	6.29814	5.0234	4.29912	4.66178	5.18623	4.93447	5.03958	4.75197	4.76784	5.20689	4.92749	4.85313	-	1	0.100261	noncoding	-
transcript_21968	767	71	0.38058	8.78094	4.86411	4.33792	4.15459	5.48487	5.27726	5.74025	4.94404	5.04899	5.02897	4.4522	5.50079	5.00734	-	1	0.0671022	noncoding	-
transcript_15736	1770	70	0.37335	9.56989	6.24589	4.57981	5.40249	5.06356	4.75932	5.14559	5.45093	4.32285	3.79517	5.4094	4.98949	4.52298	-	1	0.0659611	noncoding	-
transcript_23739	382	41	0.42538	9.5899	7.36897	4.17127	5.57399	5.84148	0	5.54774	5.94348	4.82286	5.40687	5.70474	3.79641	5.39107	-	-1	0.0703021	noncoding	-
transcript_23848	388	46	0.37378	8.13837	0	0	1.05237	5.7855	9.04612	6.78807	6.96929	7.31958	7.64238	0.350789	7.20656	7.31042	-	1	0.016726	noncoding	-
transcript_23996	319	65	0.3104	11.5545	4.85701	5.29527	4.92937	4.24622	4.27899	3.14554	6.36826	5.46888	5.99241	5.02722	3.89025	5.94319	-	1	0.0395618	noncoding	-
transcript_5770	3157	54	0.3296	9.81757	4.54739	4.50395	4.01423	5.46466	4.94503	5.15113	5.59488	5.08613	5.22942	4.35519	5.18694	5.30348	-	1	0.0260711	noncoding	-
transcript_21548	801	55	0.45162	11.7114	5.18496	2.32381	6.39813	8.31486	7.45713	5.7435	0	3.16829	5.87188	4.63563	7.17183	3.01339	-	1	0.109567	noncoding	-
transcript_23164	600	56	0.28923	6.02655	3.91601	4.46526	3.94895	5.59756	4.8017	6.07846	4.85873	5.2919	5.50017	4.11007	5.49258	5.21693	-	-1	0.0898179	noncoding	-
transcript_16804	1595	84	0.44771	9.18219	4.39784	4.11422	4.1415	5.87097	5.14555	5.65068	5.28961	4.88113	4.95365	4.21785	5.55574	5.04147	-	1	0.294461	noncoding	-
transcript_21368	805	37	0.2951	11.3648	5.16691	4.78628	4.53678	4.64043	4.92224	5.00943	4.88414	5.28894	5.19722	4.82999	4.85737	5.12344	-	1	0.0216686	noncoding	-
transcript_21781	783	107	0.41852	10.293	4.52139	4.97606	4.14698	4.96179	4.72012	5.07365	5.03689	5.63957	5.3404	4.54814	4.91852	5.33896	-	1	0.468692	noncoding	-
transcript_22913	691	26	0.31325	11.4943	2.85074	6.26853	4.45891	2.23463	3.16873	4.30469	6.98251	6.9599	7.15663	4.52606	3.23602	7.03301	-	1	0.0151708	noncoding	-
transcript_7290	3623	60	0.28726	10.0244	5.7178	5.43044	5.3859	5.37116	4.21698	4.11881	5.52879	4.45942	4.15342	5.51138	4.56898	4.71388	-	1	0.0304883	noncoding	-
transcript_5573	3206	64	0.31538	8.5882	5.35012	4.40396	3.15448	5.18389	5.7697	5.64574	5.67947	4.22461	4.95298	4.30285	5.53311	4.95236	-	1	0.0285288	noncoding	-
transcript_21435	1210	56	0.42174	10.015	3.85923	5.00964	4.63793	4.78062	3.45432	5.59488	5.26588	5.59364	6.14234	4.50227	4.60994	5.66729	-	1	0.0663321	noncoding	-
transcript_23223	531	45	0.38169	8.16022	0	3.20062	1.82199	4.55452	8.35942	5.61378	5.98127	7.70418	7.09651	1.6742	6.17591	6.92732	-	1	0.01693	noncoding	-
transcript_11564	2464	81	0.37475	7.78119	5.18418	4.57926	4.54894	5.36196	5.04893	4.59675	5.76802	4.6298	4.50505	4.77079	5.00255	4.96762	-	1	0.096538	noncoding	-
transcript_23236	481	53	0.43676	3.72589	0	0.4734	0.394097	7.01376	9.03088	7.11163	5.78973	7.36982	6.9323	0.289166	7.71876	6.69729	-	1	0.174137	noncoding	-
transcript_20689	911	43	0.43169	5.9693	4.84502	3.84157	4.75463	4.33137	5.49548	4.07762	5.78133	5.45246	5.52134	4.48041	4.63482	5.58504	-	1	0.0254365	noncoding	-
transcript_21971	684	43	0.42279	4.78046	8.9532	9.62022	9.43295	0	0	0	5.30872	5.24042	5.52815	9.33546	0	5.3591	-	-1	0.018873	noncoding	-
transcript_16516	1702	66	0.43971	7.90118	5.04837	4.874	4.7633	5.17407	4.52337	4.54755	5.04849	5.1654	4.92736	4.89523	4.74833	5.04709	-	1	0.0926752	noncoding	-
transcript_11905	2416	58	0.41035	10.9533	5.06447	4.83444	5.101	4.63593	4.65713	3.8592	5.35157	5.3961	5.14724	4.99997	4.38409	5.2983	-	1	0.0684158	noncoding	-
transcript_6268	3100	54	0.33142	4.86823	4.98311	4.69869	4.59028	5.27191	4.57692	4.39489	5.84381	4.80224	4.85022	4.75736	4.74791	5.16542	-	1	0.0357067	noncoding	-
transcript_10088	2637	64	0.28159	8.46356	5.93067	5.01641	5.18912	4.72163	4.50087	3.43397	5.99442	4.53514	4.66941	5.37873	4.21883	5.06632	-	1	0.0274585	noncoding	-
transcript_21759	773	22	0.33367	11.7291	4.96407	4.14288	3.81587	5.50543	5.03061	5.02125	5.08987	5.07748	5.32054	4.30761	5.18576	5.16263	-	1	0.0124684	noncoding	-
transcript_14355	2344	63	0.28044	9.09857	4.66453	4.50737	4.06452	5.45065	4.82497	5.33999	5.46855	4.80444	4.83742	4.41214	5.2052	5.0368	-	1	0.0284927	noncoding	-
transcript_12716	2717	51	0.29676	11.8583	4.43238	4.53951	3.90905	5.47469	5.41609	5.73842	4.89732	4.92052	4.57559	4.29365	5.54307	4.79781	-	1	0.02903	noncoding	-
transcript_8433	3097	114	0.31526	9.48871	4.89573	4.23599	4.35988	5.47737	4.82158	4.64904	5.72809	4.68225	5.04628	4.4972	4.98266	5.15221	-	1	0.169408	noncoding	-
transcript_23090	596	37	0.35387	10.4691	4.49258	2.88762	3.70452	6.87063	5.05939	6.9708	5.0744	4.28518	4.52071	3.69491	6.30027	4.62676	-	1	0.0176295	noncoding	-
transcript_8856	2988	70	0.31852	9.73822	5.69951	5.04275	4.44066	4.99183	4.55969	3.92224	5.416	5.43581	4.30621	5.06097	4.49125	5.05268	-	1	0.0425398	noncoding	-
transcript_16638	1603	53	0.33432	4.88934	4.32844	4.36304	4.19266	5.26074	4.52074	5.1958	5.07474	5.45094	5.42403	4.29471	4.99243	5.31657	-	1	0.0336593	noncoding	-
transcript_21452	1148	96	0.40638	8.71136	8.42689	9.38717	9.38975	0	0.870444	0	4.70296	5.47723	5.50289	9.06794	0.290148	5.22769	-	1	0.277007	noncoding	-
transcript_22965	950	115	0.42501	7.93524	4.48718	4.01934	3.61725	5.52779	5.37867	5.95185	4.77386	4.85153	5.09126	4.04126	5.61944	4.90555	-	-1	0.0786396	noncoding	-
transcript_14657	1991	88	0.34776	11.763	4.69551	3.79216	4.02359	6.09586	5.36476	6.66308	4.45382	3.97535	4.60791	4.17042	6.04123	4.34569	-	1	0.0846436	noncoding	-
transcript_19869	1025	40	0.41074	11.5816	3.34211	3.46562	4.70349	4.86553	5.17994	5.74772	5.34463	5.23979	5.71729	3.83707	5.2644	5.4339	-	1	0.0308828	noncoding	-
transcript_13012	2293	59	0.41655	5.0025	5.12297	4.42977	3.19103	4.97181	6.31488	4.58081	4.36676	6.03418	4.59167	4.24793	5.28917	4.99754	-	1	0.0944052	noncoding	-
transcript_16269	1656	107	0.38831	7.83966	2.65284	3.86978	3.191	5.74798	5.79097	5.78971	5.33621	5.87377	5.31324	3.23787	5.77622	5.50774	-	1	0.348807	noncoding	-
transcript_22833	709	65	0.35342	10.4464	4.2545	4.89469	3.70523	4.15904	5.118	5.18487	5.3091	5.79224	5.12596	4.28481	4.82063	5.4091	-	1	0.0496597	noncoding	-
transcript_18036	1261	68	0.42999	5.47015	4.42779	4.69374	3.36855	5.30232	6.81531	5.21456	3.95855	5.35532	4.37567	4.16336	5.77739	4.56318	-	1	0.141296	noncoding	-
transcript_9169	2744	52	0.31657	10.308	5.95784	4.37691	5.1768	5.20029	4.17089	3.94367	5.69054	4.35312	4.52324	5.17052	4.43828	4.85564	-	1	0.0258892	noncoding	-
transcript_24000	344	35	0.3935	9.0351	5.54556	6.62591	5.81054	7.08848	5.55616	5.1038	3.57711	1.60768	2.45772	5.994	5.91615	2.5475	-	1	0.0136163	noncoding	-
transcript_23340	546	15	0.39264	7.95343	0	2.57754	0	9.4294	9.87162	8.32848	2.36683	7.79217	2.95379	0.859179	9.20983	4.37093	-	1	0.00345256	noncoding	-
transcript_15038	2227	67	0.32037	11.2892	3.96823	4.77655	3.96981	4.41608	5.18244	5.64327	4.59089	5.74007	4.99789	4.2382	5.0806	5.10962	-	1	0.0436685	noncoding	-
transcript_5536	3237	44	0.31082	6.49371	5.25644	4.34627	4.44818	5.22795	4.76282	3.8123	5.82319	4.73122	4.86522	4.68363	4.60102	5.13988	-	1	0.0121645	noncoding	-
transcript_6640	3026	78	0.30169	6.5014	5.28094	6.34241	5.3563	4.98744	3.13158	5.44406	5.53922	3.50873	3.67507	5.65989	4.52103	4.24101	-	1	0.0592882	noncoding	-
transcript_11512	2474	83	0.36207	8.74249	5.91463	4.34987	3.53645	5.19691	5.54605	5.38496	4.32344	4.78846	4.18188	4.60032	5.37597	4.43126	-	1	0.0936022	noncoding	-
transcript_6859	3718	128	0.32465	9.29962	5.10266	3.99021	3.19661	5.54781	5.1456	5.26055	5.65161	4.56969	4.70405	4.09649	5.31799	4.97512	-	1	0.289054	noncoding	-
transcript_14969	2357	59	0.29302	8.10492	4.46537	4.35262	4.14464	5.25547	4.3857	4.81601	5.72286	5.03495	4.91251	4.32088	4.81906	5.22344	-	1	0.0219614	noncoding	-
transcript_20475	915	64	0.34036	10.3963	4.79549	4.26514	3.92815	4.86482	4.95988	5.23867	5.28061	4.69698	5.05259	4.32959	5.02112	5.01006	-	1	0.0433264	noncoding	-
transcript_13260	2256	97	0.43622	9.09784	4.40889	3.27562	5.0934	4.89627	4.12064	4.28287	5.41919	5.65125	5.88531	4.2593	4.43326	5.65192	-	1	0.410531	noncoding	-
transcript_23262	812	30	0.28922	9.10321	4.87623	5.66151	4.61275	5.33081	3.91887	4.52704	4.69131	4.54511	4.85601	5.05016	4.59224	4.69748	-	1	0.00972197	noncoding	-
transcript_23531	471	56	0.37044	7.56256	0	0.548224	0	6.40498	8.99404	6.41558	5.92691	7.99747	6.69462	0.182741	7.27153	6.873	-	-1	0.0487076	noncoding	-
transcript_21305	816	92	0.40988	5.08685	4.883	4.97109	0	6.27072	7.07347	4.97921	4.93304	5.36808	4.47714	3.2847	6.1078	4.92609	-	1	0.449279	noncoding	-
transcript_23882	295	26	0.39414	9.69403	4.85815	4.53311	5.78886	7.27343	8.95148	6.83571	3.81161	0	0.87441	5.06004	7.68688	1.56201	-	-1	0.0803363	noncoding	-
transcript_22473	673	73	0.39659	6.78839	2.98761	3.72931	3.51334	5.01502	5.29234	4.84481	5.37727	5.88691	6.24692	3.41009	5.05073	5.83703	-	1	0.0903472	noncoding	-
transcript_7689	2908	65	0.33689	6.49359	5.04461	3.99897	4.41855	5.82409	4.57525	4.72264	5.10086	5.00819	4.18877	4.48738	5.04066	4.76594	-	1	0.0358303	noncoding	-
transcript_19065	1138	50	0.46546	6.88495	8.22137	8.41524	8.84235	0	0	0	6.52354	5.16556	5.57648	8.49299	0	5.75519	-	1	0.0406482	noncoding	-
transcript_22796	775	75	0.37937	6.00848	2.42084	4.96089	0.663466	4.85662	6.04837	4.80358	5.47887	7.18604	6.18559	2.68173	5.23619	6.2835	-	1	0.102581	noncoding	-
transcript_21121	863	103	0.29863	9.39227	4.42054	1.52319	2.73914	4.94433	4.64743	4.88029	7.00056	5.74532	6.53469	2.89429	4.82402	6.42686	-	1	0.103007	noncoding	-
transcript_21209	1418	53	0.40477	9.69305	6.33531	7.1536	6.68906	2.7739	3.04871	2.37137	4.71323	4.72544	4.54126	6.72599	2.73133	4.65997	-	1	0.0436848	noncoding	-
transcript_20350	921	141	0.34351	10.5897	4.81784	4.68443	3.75125	5.06019	5.22881	5.06393	4.27891	4.22774	5.22244	4.41784	5.11764	4.57636	-	1	0.427128	noncoding	-
transcript_15657	2028	80	0.33969	9.99188	5.85113	5.90412	5.68182	4.17235	3.57682	3.65574	4.66731	4.62576	4.17296	5.81236	3.80164	4.48868	-	1	0.0727886	noncoding	-
transcript_14103	2472	108	0.27207	9.0545	4.22647	4.25336	4.86598	5.06558	4.83503	4.46824	4.10601	5.45384	4.96559	4.4486	4.78962	4.84181	-	1	0.102042	noncoding	-
transcript_12078	2401	70	0.3514	10.5627	5.60768	3.78485	3.68637	4.87568	4.92968	4.69466	5.31858	4.56953	4.76497	4.35964	4.83334	4.88436	-	-1	0.165943	noncoding	-
transcript_20786	864	26	0.392	4.13873	3.44771	6.9814	2.85706	5.6038	7.34955	3.98304	3.1853	6.08384	2.70937	4.42872	5.64546	3.99284	-	1	0.0154627	noncoding	-
transcript_23621	459	27	0.46013	9.30023	0.404598	4.72037	0	5.41498	6.8414	7.40653	4.26851	6.61791	6.45129	1.70832	6.5543	5.77924	-	1	0.0198827	noncoding	-
transcript_24206	200	10	0.38034	5.27228	4.75663	5.58895	5.28575	6.4207	4.17823	6.54154	0	5.66122	3.68936	5.21044	5.71349	3.11686	-	1	0.00276012	noncoding	-
transcript_14953	1896	110	0.34057	9.96185	4.5196	3.67525	3.64126	5.30987	4.91355	5.05588	5.19285	4.91124	4.88173	3.94537	5.0931	4.99528	-	1	0.200204	noncoding	-
transcript_24013	298	40	0.37666	9.03363	4.97591	3.42226	3.36096	5.44841	4.89771	6.09055	4.76937	3.96235	5.10386	3.91971	5.47889	4.61186	-	-1	0.0753494	noncoding	-
transcript_12904	2297	97	0.30203	9.56012	4.14891	3.91478	4.35814	4.67395	4.66876	4.10695	5.19606	5.4846	5.41767	4.14061	4.48322	5.36611	-	1	0.0885642	noncoding	-
transcript_5557	3226	86	0.2921	10.407	5.17783	6.15454	5.49479	2.56781	4.91529	2.82633	4.54335	5.43282	4.83079	5.60905	3.43648	4.93565	-	-1	0.165004	noncoding	-
transcript_23876	330	30	0.36923	10.4689	4.78069	4.77235	3.86164	5.86494	3.71184	5.4888	4.27318	3.87963	5.28022	4.47156	5.02186	4.47768	-	1	0.0141726	noncoding	-
transcript_21996	621	30	0.3697	8.3847	4.82019	4.50074	3.93238	4.82325	4.84644	4.46892	4.78095	4.74588	4.9879	4.41777	4.71287	4.83824	-	1	0.00762374	noncoding	-
transcript_21883	778	43	0.32199	10.768	5.5976	4.54691	4.4968	4.6537	4.43151	4.89212	4.30815	4.41856	4.54205	4.88044	4.65911	4.42292	-	1	0.0215029	noncoding	-
transcript_20595	954	48	0.36485	9.3017	2.20613	6.32353	0.336271	7.51573	8.58329	6.42733	1.0868	6.68506	2.71497	2.95531	7.50878	3.49561	-	1	0.0221193	noncoding	-
transcript_22893	640	75	0.45419	5.79449	0	0	0	8.49426	9.30892	7.99546	4.63887	5.9501	5.47446	0	8.59955	5.35448	-	1	0.205133	noncoding	-
transcript_14411	2029	138	0.30787	8.80719	2.22556	3.70829	3.3084	5.23664	5.53424	5.74985	5.25428	5.63768	5.17005	3.08075	5.50691	5.354	-	1	0.32479	noncoding	-
transcript_22229	714	49	0.4153	9.98395	0	6.08505	3.79946	3.90998	6.6407	5.17668	4.74859	5.65588	5.75686	3.29484	5.24245	5.38711	-	1	0.0434251	noncoding	-
transcript_23926	271	14	0.42406	4.6673	3.80512	4.19436	2.73442	5.49903	4.98509	5.51748	5.87555	4.02412	5.08053	3.57796	5.33387	4.9934	-	-1	0.0113806	noncoding	-
transcript_22091	1059	87	0.33695	5.89056	6.91247	7.36052	7.38447	0	0.897639	0	6.70273	6.17401	6.27616	7.21915	0.299213	6.3843	-	1	0.129966	noncoding	-
transcript_9155	2803	65	0.26995	10.2073	3.36578	4.49094	2.4641	4.67932	5.68613	5.52487	4.31509	5.86138	5.27136	3.44027	5.29677	5.14928	-	1	0.0377172	noncoding	-
transcript_10749	2548	64	0.28953	8.5882	5.35993	3.86572	3.18048	4.83937	5.46808	4.70087	5.615	3.79167	4.78034	4.13537	5.00277	4.729	-	1	0.0272794	noncoding	-
transcript_20609	879	48	0.40146	9.3017	2.64175	5.76123	3.19183	6.81135	7.75302	6.56441	2.46309	6.33238	0	3.86494	7.04292	2.93182	-	1	0.0301648	noncoding	-
transcript_13067	2860	72	0.34691	7.78583	4.24635	3.98387	4.40203	4.95839	4.56354	4.33044	4.73752	5.03998	5.13435	4.21075	4.61746	4.97062	-	1	0.0471449	noncoding	-
transcript_12593	2302	64	0.3439	5.46478	4.68891	4.23202	4.29907	4.93024	4.75724	4.52476	5.23623	4.32626	4.38928	4.40667	4.73742	4.65059	-	1	0.0496179	noncoding	-
transcript_23193	598	32	0.40266	7.65253	3.59219	3.71378	3.01062	4.5794	4.16683	4.96076	5.35762	5.9957	5.96402	3.43886	4.569	5.77245	-	1	0.00906249	noncoding	-
transcript_12276	2355	128	0.33447	10.3698	4.4302	3.81465	4.96369	4.60122	4.17011	3.81652	4.89397	5.49593	5.1397	4.40284	4.19595	5.17653	-	1	0.293213	noncoding	-
transcript_20461	879	63	0.44188	8.2182	7.33867	7.64768	7.37463	3.10078	0.774056	0	5.07734	5.07546	4.91052	7.45366	1.29161	5.02111	-	1	0.0841123	noncoding	-
transcript_21547	793	53	0.43315	10.94	1.5446	3.56221	3.90859	5.0422	5.39198	5.33017	5.59678	6.91155	3.9861	3.00513	5.25478	5.49814	-	1	0.0766303	noncoding	-
transcript_13200	2374	113	0.34991	8.91364	4.85473	3.87777	4.30901	5.49142	4.24332	4.49959	5.23847	4.32233	4.41042	4.34717	4.74478	4.65707	-	1	0.258408	noncoding	-
transcript_10762	2585	49	0.29813	10.4551	5.77695	5.26926	5.68642	4.42068	4.1831	2.5799	4.74268	4.79571	3.78844	5.57754	3.7279	4.44228	-	1	0.0243716	noncoding	-
transcript_22710	968	69	0.39079	8.74823	1.40264	3.08039	1.2588	6.19848	6.45345	6.49673	5.1255	5.40929	5.80665	1.91395	6.38289	5.44714	-	1	0.0680891	noncoding	-
transcript_22621	655	38	0.39543	10.1258	1.3056	5.23095	1.48238	6.59351	7.90949	6.5001	2.38474	5.96286	3.85946	2.67298	7.00103	4.06902	-	-1	0.104232	noncoding	-
transcript_7813	2905	53	0.42964	10.2949	3.74222	4.33678	3.09133	4.82935	6.15716	5.15787	4.01523	5.35488	4.48803	3.72344	5.38146	4.61938	-	1	0.0676798	noncoding	-
transcript_23474	581	20	0.35072	11.097	5.11949	6.57991	6.47472	3.63118	3.74111	3.05641	3.68512	4.97595	3.84404	6.05804	3.47623	4.16837	-	1	0.0107285	noncoding	-
transcript_14948	1910	81	0.34594	5.24176	2.84803	3.12096	3.01777	5.61203	5.59236	6.37767	4.74682	4.89395	4.88967	2.99558	5.86069	4.84348	-	1	0.137135	noncoding	-
transcript_23597	473	45	0.30558	8.16022	0	2.40062	0.786538	3.92483	8.18678	5.31372	5.90507	7.74592	6.7934	1.06239	5.80845	6.8148	-	1	0.0125746	noncoding	-
transcript_22013	704	40	0.44078	10.0975	5.41428	4.43874	3.68901	4.74999	5.78236	1.95298	2.61865	7.39061	5.00887	4.51401	4.16177	5.00604	-	-1	0.0849746	noncoding	-
transcript_14164	2070	38	0.31895	7.81158	6.87742	5.49767	3.15628	4.84103	6.29342	4.91758	3.8085	3.69307	1.93194	5.17712	5.35068	3.1445	-	1	0.00880593	noncoding	-
transcript_16235	1660	80	0.35206	12.6776	4.23479	3.52177	3.98815	4.46401	4.82592	4.41122	5.22635	4.94069	5.37069	3.9149	4.56705	5.17924	-	1	0.0421645	noncoding	-
transcript_19837	1013	106	0.3856	10.0767	1.50683	5.19726	1.89749	6.13988	7.96404	6.5574	1.75959	6.07226	3.86961	2.86719	6.88711	3.90049	-	1	0.310238	noncoding	-
transcript_12246	2353	88	0.2727	10.1768	4.74124	4.02346	4.06227	5.25579	3.91249	3.91711	5.62957	4.47433	4.93913	4.27566	4.3618	5.01434	-	1	0.0626132	noncoding	-
transcript_4181	3501	68	0.32422	9.09747	4.6446	3.64506	3.86497	4.88117	4.58982	4.42659	5.78542	4.0559	5.02939	4.05154	4.63253	4.95691	-	1	0.0372941	noncoding	-
transcript_4027	3557	68	0.31035	9.42694	4.74461	4.84938	4.14947	5.71191	5.22506	4.22164	4.08523	4.32917	3.59308	4.58115	5.05287	4.00249	-	1	0.0363939	noncoding	-
transcript_23580	470	70	0.41909	9.34296	1.5514	2.67321	0.712023	7.35149	8.63848	7.42762	3.42987	5.02978	4.0826	1.64555	7.80586	4.18075	-	1	0.110339	noncoding	-
transcript_19002	1080	61	0.40473	10.1172	3.77658	5.24051	3.40429	3.40469	6.57173	4.33624	4.04819	6.05761	3.93368	4.14046	4.77089	4.67982	-	1	0.0682783	noncoding	-
transcript_23956	342	30	0.32162	9.30255	3.65735	2.33874	3.00822	6.36514	6.58135	5.59995	5.4659	4.02532	3.70578	3.00144	6.18214	4.399	-	1	0.00917428	noncoding	-
transcript_20448	799	36	0.48038	4.76776	5.66827	6.48208	6.35433	1.7347	3.52746	2.48721	4.47022	5.3784	4.63756	6.16823	2.58312	4.82873	-	1	0.0235246	noncoding	-
transcript_11626	3166	127	0.29367	9.76886	4.35248	4.49929	4.20134	4.80623	4.07682	4.48478	5.00352	4.37842	4.8985	4.35104	4.45594	4.76015	-	1	0.184485	noncoding	-
transcript_21097	847	89	0.44155	7.83539	3.63687	4.1702	2.61651	4.81569	5.11161	4.63622	5.4165	5.18379	5.0567	3.47453	4.8545	5.219	-	1	0.296191	noncoding	-
transcript_8913	2781	67	0.24382	10.4285	4.79769	5.00385	4.76227	4.25786	4.1266	4.1417	4.75404	4.35529	4.39949	4.85461	4.17539	4.50294	-	1	0.0524511	noncoding	-
transcript_11486	2483	85	0.2942	10.0296	6.71538	5.07052	3.89055	4.16583	4.73065	2.5617	4.96243	4.19971	4.29853	5.22549	3.81939	4.48689	-	1	0.0608485	noncoding	-
transcript_12987	2582	115	0.34467	11.6745	4.27406	3.8028	3.94113	4.91924	4.90733	4.59351	4.85392	4.72143	4.58023	4.006	4.80669	4.71853	-	1	0.175116	noncoding	-
transcript_23501	526	109	0.45475	4.33673	4.36384	3.17857	4.1876	3.84474	5.06597	3.84541	5.55357	5.56434	4.97095	3.91	4.25204	5.36296	-	-1	0.0883695	noncoding	-
transcript_20998	859	60	0.36802	9.60016	3.69312	3.067	3.04953	5.27393	4.54854	5.83742	5.25387	4.78166	5.04947	3.26988	5.21996	5.02833	-	1	0.0409421	noncoding	-
transcript_22022	937	91	0.43855	5.51312	4.92432	3.90432	2.46013	5.19489	5.53627	5.58903	4.19457	4.45645	4.29298	3.76292	5.44006	4.31467	-	1	0.442849	noncoding	-
transcript_11799	2423	81	0.37342	10.8035	5.3497	3.54262	3.62958	4.7162	4.74633	4.60804	5.00375	4.45164	4.49338	4.17397	4.69019	4.64959	-	-1	0.166579	noncoding	-
transcript_24084	279	25	0.43048	10.694	2.1528	2.89716	2.91549	6.18138	6.89741	6.1391	3.6034	5.03668	4.62454	2.65515	6.40596	4.42154	-	-1	0.103144	noncoding	-
transcript_16052	1658	90	0.37774	9.75311	5.14045	2.78354	4.1298	5.30013	4.21551	4.858	6.90961	0	6.9894	4.01793	4.79121	4.633	-	1	0.160037	noncoding	-
transcript_18160	1271	103	0.30966	9.83392	4.16383	3.40325	3.43672	4.99668	4.83141	4.72796	5.09269	4.62554	5.02011	3.66793	4.85202	4.91278	-	1	0.113542	noncoding	-
transcript_5274	3260	98	0.2896	8.11163	4.69033	5.00947	4.19824	5.36131	4.32071	4.64987	4.39613	4.08194	3.57307	4.63268	4.7773	4.01705	-	1	0.0890033	noncoding	-
transcript_11572	2521	80	0.40857	9.30048	4.50495	4.02301	4.43554	4.34079	4.33757	4.08136	5.26679	4.46455	4.74694	4.32117	4.25324	4.82609	-	1	0.151319	noncoding	-
transcript_14638	2165	105	0.33969	8.987	6.60843	6.47505	6.12311	2.97329	3.54343	2.32905	4.00032	4.22205	3.83315	6.4022	2.94859	4.01851	-	1	0.172286	noncoding	-
transcript_6113	3124	59	0.29897	9.74933	4.55018	4.20422	3.8859	5.0457	4.70952	4.03984	5.17658	4.2886	4.18384	4.21344	4.59835	4.54968	-	1	0.0279553	noncoding	-
transcript_3270	3732	108	0.34343	9.01349	4.76064	4.08038	3.46313	4.32959	4.44506	4.43563	5.00493	4.75225	4.79151	4.10138	4.40343	4.84956	-	1	0.20029	noncoding	-
transcript_19917	1007	66	0.36197	8.78668	4.45692	3.6999	3.90896	4.63953	3.73862	4.65332	4.8389	5.14553	4.96324	4.02193	4.34382	4.98256	-	1	0.0440975	noncoding	-
transcript_23935	317	24	0.42899	5.84015	3.75513	3.84197	4.00617	5.98099	3.95668	5.58206	4.78764	3.81765	4.27381	3.86776	5.17324	4.29304	-	1	0.00764232	noncoding	-
transcript_24049	391	54	0.39115	9.30194	4.37045	3.61174	4.39369	5.14023	4.76148	4.83869	4.37919	4.00332	4.47728	4.12529	4.91347	4.2866	-	1	0.0364764	noncoding	-
transcript_1163	5422	64	0.3208	9.74176	4.60667	4.4908	4.54886	4.56427	3.91913	3.41049	5.37984	4.41465	4.53239	4.54877	3.96463	4.77563	-	1	0.0351014	noncoding	-
transcript_19213	1111	64	0.34691	10.3798	8.03441	8.14325	8.0818	0.809827	0.245348	0.667572	5.73402	4.0461	4.07767	8.08649	0.574249	4.61926	-	1	0.0452879	noncoding	-
transcript_13487	2184	65	0.36361	9.81952	4.35084	3.44115	3.57747	4.68151	4.82157	4.35735	5.00949	4.67969	4.89046	3.78982	4.62014	4.85988	-	1	0.0503279	noncoding	-
transcript_20176	968	38	0.34632	7.73846	3.98761	3.79409	4.09431	5.01755	4.14422	4.41773	4.65601	4.81327	4.87689	3.95867	4.5265	4.78206	-	1	0.00907787	noncoding	-
transcript_21122	833	55	0.38801	11.8882	4.01421	2.3525	3.02553	5.92418	5.44741	5.5391	4.41992	4.95959	4.05569	3.13074	5.6369	4.4784	-	1	0.0405242	noncoding	-
transcript_23815	378	44	0.36638	3.71368	1.84942	2.91701	1.70247	5.01527	5.30203	5.98894	6.11726	5.74333	5.08657	2.1563	5.43541	5.64906	-	1	0.0487647	noncoding	-
transcript_21521	795	79	0.42186	8.71161	4.60191	4.62322	4.04009	4.36711	4.06976	4.49189	4.67232	4.43359	4.39298	4.42174	4.30959	4.49963	-	1	0.160309	noncoding	-
transcript_10377	2613	54	0.26189	9.95624	6.73662	5.06004	4.17039	2.99985	4.39329	2.5422	5.32473	3.68411	4.75063	5.32235	3.31178	4.58649	-	1	0.0296877	noncoding	-
transcript_21194	841	59	0.41524	11.7161	4.38137	3.82659	3.63797	4.93324	4.59143	4.97673	4.0488	4.77708	4.34995	3.94864	4.8338	4.39194	-	1	0.0685307	noncoding	-
transcript_24128	305	9	0.29882	5.27472	4.46162	3.98846	4.77381	4.46312	4.46581	4.37329	5.16513	3.87892	3.94832	4.40796	4.43407	4.33079	-	-1	0.0385576	noncoding	-
transcript_21124	839	15	0.34156	4.20709	4.56437	5.00293	4.91317	3.82976	3.54812	3.8257	4.30749	4.70167	4.74526	4.82682	3.73453	4.58481	-	1	0.00522445	noncoding	-
transcript_21648	741	34	0.44104	4.66949	4.17914	4.54857	3.85651	4.39317	4.67679	4.85788	3.87723	4.3572	4.66158	4.19474	4.64261	4.29867	-	1	0.0270969	noncoding	-
transcript_4716	3353	65	0.32774	6.5379	3.62676	4.03886	3.62435	5.02357	4.25389	5.0305	4.80085	4.44236	4.5514	3.76333	4.76932	4.59821	-	1	0.0338954	noncoding	-
transcript_9802	2863	88	0.33061	9.33441	4.9583	3.16754	4.206	4.47944	4.45644	3.15949	5.26817	4.96197	4.71995	4.11061	4.03179	4.98336	-	1	0.0846892	noncoding	-
transcript_20843	868	92	0.41515	5.08685	4.20691	3.77015	0.59156	6.2874	7.18092	6.96113	1.66921	5.63118	3.03101	2.85621	6.80981	3.4438	-	1	0.46603	noncoding	-
transcript_23146	554	64	0.48577	9.95868	4.49582	3.507	2.48341	4.53661	4.78527	5.94898	4.19764	4.76501	4.58117	3.49541	5.09029	4.51461	-	1	0.265181	noncoding	-
transcript_20359	914	58	0.4275	10.9759	3.54433	4.59372	2.76894	4.34698	4.83515	4.3073	5.44707	4.46329	4.98352	3.63566	4.49648	4.96463	-	1	0.0873868	noncoding	-
transcript_13894	2100	67	0.39879	5.22308	3.24493	3.8774	3.08588	4.31109	4.50834	4.40289	5.25862	5.22154	5.3571	3.40274	4.40744	5.27909	-	1	0.112851	noncoding	-
transcript_20978	728	26	0.44334	9.81976	1.70051	5.29027	2.85777	4.65992	6.50433	5.27035	2.33501	5.57684	4.98241	3.28285	5.4782	4.29809	-	1	0.0184729	noncoding	-
transcript_23866	370	35	0.43897	9.57062	0	2.03331	0	4.73754	8.33114	5.26352	5.37849	7.18272	6.23199	0.677769	6.11074	6.2644	-	1	0.0256922	noncoding	-
transcript_15725	1548	104	0.34714	8.43329	1.62867	3.12359	1.35567	4.97618	5.45968	5.89959	4.93812	6.28656	5.4734	2.03597	5.44515	5.56603	-	1	0.18484	noncoding	-
transcript_10559	2601	45	0.39006	4.68256	4.32219	3.69288	3.57997	4.82248	4.42327	4.41613	5.0751	4.41796	4.38878	3.86501	4.55396	4.62728	-	1	0.0364562	noncoding	-
transcript_11778	2450	77	0.37472	6.79816	4.05607	4.00201	2.94416	3.93903	4.03437	4.09404	5.61558	4.79963	5.64922	3.66741	4.02248	5.35481	-	1	0.0877438	noncoding	-
transcript_24047	317	69	0.39598	11.0533	3.69908	4.29262	4.02301	5.02894	3.5649	5.19901	4.08411	4.44924	4.76068	4.00491	4.59762	4.43134	-	-1	0.162099	noncoding	-
transcript_12476	2340	55	0.26968	7.93414	4.28041	3.59655	3.67594	4.66191	4.30933	4.47098	4.99666	4.32423	4.73721	3.85096	4.48074	4.68603	-	1	0.0216746	noncoding	-
transcript_23264	631	47	0.33767	12.3715	3.372	4.6208	2.01879	5.06769	6.69695	5.41931	2.38936	5.94596	3.49452	3.3372	5.72798	3.94328	-	1	0.0208813	noncoding	-
transcript_23787	490	22	0.41163	6.80768	4.81398	3.06995	3.75071	4.68864	4.04507	5.02118	4.38777	4.25672	4.95618	3.87821	4.58496	4.53355	-	1	0.00511674	noncoding	-
transcript_7113	3283	52	0.34774	5.97308	5.25025	4.60055	4.58335	4.26063	4.1151	3.46349	4.87164	3.8866	3.9468	4.81139	3.9464	4.23501	-	1	0.0218706	noncoding	-
transcript_9710	2652	107	0.33565	8.70953	4.76662	5.28312	2.74263	4.26602	4.79056	3.77864	3.77694	5.05782	4.45297	4.26412	4.27841	4.42924	-	1	0.177637	noncoding	-
transcript_23655	428	11	0.3858	8.27509	3.51393	3.58388	3.54656	5.29614	4.62347	5.66024	4.47029	4.08804	4.11403	3.54812	5.19328	4.22412	-	1	0.00295625	noncoding	-
transcript_2898	3772	112	0.36151	9.33405	4.59066	4.21763	4.04874	4.27374	4.46903	3.75652	5.04846	4.35695	4.13231	4.28567	4.16643	4.51257	-	1	0.284659	noncoding	-
transcript_20034	1650	48	0.40608	6.70514	4.85471	3.91553	1.25684	5.50246	5.91607	5.83121	3.14819	4.53753	3.90697	3.34236	5.74991	3.86423	-	1	0.0239168	noncoding	-
transcript_24089	281	45	0.36935	7.93878	0	0	0	6.42137	8.26878	6.32547	5.53761	6.16122	6.14571	0	7.00521	5.94818	-	1	0.0149564	noncoding	-
transcript_11988	2416	41	0.31236	9.30255	4.33064	4.05577	3.83393	4.66162	4.34196	3.6769	5.35531	4.38155	4.11792	4.07345	4.22683	4.61826	-	1	0.0138392	noncoding	-
transcript_11045	2545	105	0.35196	9.64337	3.6005	4.1287	3.78388	4.51081	4.65151	3.72704	5.58004	4.3893	4.36758	3.83769	4.29645	4.77897	-	1	0.198893	noncoding	-
transcript_20286	863	71	0.44051	4.01544	0.736237	1.41449	1.19954	2.41085	6.01599	4.79718	6.39418	7.66265	8.02258	1.11676	4.408	7.3598	-	1	0.365615	noncoding	-
transcript_11922	2429	83	0.32798	9.76178	4.44696	2.61379	2.1673	5.47162	4.57059	5.76471	4.50801	4.71898	4.30239	3.07602	5.26897	4.50979	-	1	0.0713107	noncoding	-
transcript_22203	649	37	0.27134	10.2664	2.26036	1.45687	2.21044	6.60343	7.14897	4.76648	4.29381	5.61426	4.20859	1.97589	6.17296	4.70555	-	1	0.0200693	noncoding	-
transcript_23454	516	96	0.44651	9.79022	6.22854	7.56949	2.03968	0	6.6658	0	4.62617	9.22042	2.11261	5.27923	2.22193	5.31973	-	1	0.46924	noncoding	-
transcript_23188	547	53	0.38031	9.93036	5.76922	5.07222	5.30995	4.92644	3.00447	2.49022	3.97845	3.60557	4.29278	5.3838	3.47371	3.95894	-	-1	0.114738	noncoding	-
transcript_13191	2187	55	0.33808	8.76886	3.58149	3.37311	3.65253	4.86727	4.72434	4.2515	4.87397	4.26876	4.83596	3.53571	4.61437	4.65956	-	-1	0.108012	noncoding	-
transcript_24008	360	15	0.40913	8.36481	3.62789	4.05658	4.71655	4.37009	3.50609	5.38606	4.74556	4.24297	3.77469	4.13368	4.42075	4.25441	-	1	0.00425539	noncoding	-
transcript_12655	2281	45	0.3867	10.3323	4.80865	3.53466	3.11472	3.91881	4.6199	3.6581	5.38021	4.66578	4.72447	3.81935	4.0656	4.92349	-	1	0.028827	noncoding	-
transcript_18317	1280	77	0.34649	4.93561	1.4119	5.53247	1.27495	6.10199	7.24788	5.60532	1.9289	6.37243	2.93092	2.73978	6.3184	3.74408	-	1	0.130366	noncoding	-
transcript_3904	3567	82	0.38889	6.02997	4.07758	3.71363	3.95817	4.30826	4.0898	3.98316	5.07046	4.49863	4.69043	3.91646	4.12708	4.75317	-	1	0.164146	noncoding	-
transcript_21178	804	63	0.34461	9.74017	4.1161	3.52586	3.78908	5.34419	4.1852	4.93903	4.21575	4.21752	4.04991	3.81035	4.82281	4.16106	-	-1	0.141184	noncoding	-
transcript_16068	2836	118	0.31985	9.42694	4.84042	2.52139	4.71733	3.04015	2.8247	2.74563	5.83459	5.81871	6.02229	4.02638	2.87016	5.89186	-	1	0.202393	noncoding	-
transcript_23244	623	92	0.42656	6.3443	0	4.01964	1.94306	4.62055	7.40231	6.36708	2.795	6.51398	4.67152	1.98757	6.12998	4.66017	-	1	0.345293	noncoding	-
transcript_19853	1299	58	0.3063	9.61066	2.13164	4.58538	1.87297	5.17362	7.03686	4.57759	3.41396	5.43912	4.10069	2.86333	5.59602	4.31793	-	-1	0.167899	noncoding	-
transcript_2391	4182	67	0.27218	6.71466	4.22231	3.29769	3.47713	4.85978	4.56883	4.47017	5.0131	4.17556	4.20905	3.66571	4.63293	4.4659	-	1	0.0408118	noncoding	-
transcript_14773	1986	68	0.34039	6.81207	3.5148	4.40258	3.43582	3.86486	4.50617	4.96778	4.06984	5.12708	4.39965	3.7844	4.44627	4.53219	-	1	0.0400304	noncoding	-
transcript_12729	2307	112	0.29838	10.0038	4.37204	3.79188	3.95563	4.51506	3.67879	3.7989	5.126	4.33478	4.57568	4.03985	3.99758	4.67882	-	1	0.129633	noncoding	-
transcript_18462	1212	51	0.34971	9.69403	4.17261	3.29849	3.86545	4.43463	4.37378	4.22145	4.70515	4.36807	4.67265	3.77885	4.34328	4.58196	-	1	0.0250436	noncoding	-
transcript_18794	1193	46	0.39481	8.25336	4.35973	3.88386	3.63154	5.19516	4.14803	4.39154	4.53146	3.81959	4.13197	3.95838	4.57824	4.16101	-	1	0.0202484	noncoding	-
transcript_19113	1120	53	0.3405	9.34259	4.17395	3.80992	4.03488	4.6431	4.7252	4.5252	4.31827	3.6854	4.15459	4.00625	4.63117	4.05275	-	1	0.0238133	noncoding	-
transcript_23550	497	82	0.42451	8.94525	0	0	0	10.1814	9.56541	9.12182	3.8784	1.81658	3.50544	0	9.62288	3.06681	-	1	0.1954	noncoding	-
transcript_22988	599	61	0.33492	7.73932	2.76486	2.43499	1.35874	7.22945	6.36531	6.58004	3.53572	3.52213	4.2209	2.1862	6.72493	3.75958	-	1	0.025854	noncoding	-
transcript_23816	413	68	0.42948	6.6402	6.85085	0	2.22704	3.4952	5.03762	4.5335	5.79688	4.73275	5.2872	3.02596	4.35544	5.27228	-	-1	0.031122	noncoding	-
transcript_23928	538	47	0.3119	10.5286	4.07485	4.29845	3.43339	4.65809	3.70514	4.42683	3.92729	4.66449	4.75307	3.93557	4.26335	4.44828	-	1	0.0231265	noncoding	-
transcript_23768	417	36	0.3797	6.51569	2.31839	3.59027	3.61351	4.47815	6.43229	4.0328	4.8123	4.35162	4.26392	3.17406	4.98108	4.47595	-	-1	0.0241879	noncoding	-
transcript_17220	1430	65	0.28785	9.67706	5.50276	4.74626	2.35246	5.70588	6.47058	3.50292	2.81453	4.03775	2.71223	4.20049	5.22646	3.18817	-	1	0.0328284	noncoding	-
transcript_23179	588	171	0.4343	10.0931	2.71297	4.84998	5.11595	2.72807	4.45712	3.45773	4.31547	4.61283	5.52993	4.2263	3.54764	4.81941	-	-1	0.240771	noncoding	-
transcript_12245	3168	69	0.38074	9.29901	3.81932	4.35054	1.95985	5.49996	6.29948	5.44179	2.13427	5.13622	3.06253	3.37657	5.74707	3.44434	-	1	0.0657639	noncoding	-
transcript_7832	3097	64	0.28251	8.5882	4.44118	3.93768	2.31475	4.96187	5.10221	5.34221	4.6628	3.24935	3.68303	3.56454	5.13543	3.86506	-	1	0.0276193	noncoding	-
transcript_20321	952	25	0.37029	9.29913	3.85048	3.26355	3.36429	4.82069	4.17648	4.69911	4.62422	4.03266	4.84257	3.49277	4.56543	4.49981	-	1	0.0079769	noncoding	-
transcript_8303	4225	115	0.29892	7.96442	3.69328	3.41104	3.34465	4.69721	4.48004	3.92931	5.46788	4.19806	4.40328	3.48299	4.36885	4.68974	-	1	0.172164	noncoding	-
transcript_23946	274	29	0.39892	11.5552	6.99148	8.21664	8.41816	0	0	0	5.14313	4.11199	4.68531	7.87543	0	4.64681	-	1	0.0177219	noncoding	-
transcript_22150	673	59	0.39174	6.54108	0	0	0	8.45412	10.9632	6.16723	0	8.00066	3.91192	0	8.52819	3.97086	-	1	0.0409583	noncoding	-
transcript_3872	3588	62	0.28812	10.1122	4.51268	4.3239	4.22015	4.66003	3.95007	3.45529	4.72331	3.89855	3.73718	4.35224	4.02179	4.11968	-	1	0.0326722	noncoding	-
transcript_13240	2244	66	0.3519	11.5816	5.76157	5.98389	5.86735	1.25643	2.43049	0	5.19817	5.51786	5.44319	5.87093	1.22898	5.38641	-	1	0.0481132	noncoding	-
transcript_23495	466	52	0.37542	9.86981	4.1634	4.82006	4.03649	5.518	4.81891	6.02217	1.74133	2.20142	4.07484	4.33998	5.45303	2.67253	-	1	0.0325109	noncoding	-
transcript_20216	989	44	0.3863	7.80255	3.75012	3.5427	2.95886	4.50131	4.8441	4.3538	4.77807	4.22531	4.30841	3.41723	4.5664	4.43727	-	1	0.0158513	noncoding	-
transcript_15551	1730	43	0.299	11.617	6.54493	6.262	5.99003	4.61596	2.17443	3.13118	2.13186	3.74029	2.64888	6.26565	3.30719	2.84034	-	1	0.0245599	noncoding	-
transcript_13219	2678	100	0.38227	11.4372	4.01752	3.59162	3.53207	4.10626	4.54296	3.68125	4.79195	4.68087	4.2513	3.71374	4.11016	4.57471	-	1	0.203514	noncoding	-
transcript_3538	3691	65	0.35541	6.49359	4.60829	3.88652	3.40193	4.7342	4.05506	3.61324	4.7092	4.51405	3.66488	3.96558	4.13417	4.29604	-	1	0.0409171	noncoding	-
transcript_6880	3032	72	0.27226	7.78815	4.37371	3.46424	3.72057	4.4755	3.91171	3.70191	5.22186	4.10318	4.20752	3.85284	4.02971	4.51085	-	1	0.0382674	noncoding	-
transcript_5801	3131	101	0.35552	11.4363	3.92171	3.26526	4.4656	4.01515	5.66517	3.5204	5.08771	3.62322	3.59387	3.88419	4.40024	4.1016	-	1	0.149136	noncoding	-
transcript_24178	225	30	0.44221	8.88568	3.71739	5.21288	1.00515	4.95046	7.4256	3.05346	4.66552	3.47713	3.6423	3.31181	5.14317	3.92832	-	1	0.0158589	noncoding	-
transcript_13691	2555	97	0.36777	11.2536	3.73939	3.18654	3.41279	4.58959	4.51447	4.4802	4.57648	4.24399	4.38405	3.44624	4.52809	4.40151	-	1	0.16152	noncoding	-
transcript_20969	814	21	0.32133	6.51166	2.36209	3.59622	0.33678	6.46185	8.51882	6.84024	1.89523	4.82314	2.21647	2.09836	7.27363	2.97828	-	-1	0.0468564	noncoding	-
transcript_17940	1341	72	0.32832	8.41888	4.18962	4.09311	3.24656	3.78266	5.94307	4.3634	3.25312	4.51153	3.6325	3.8431	4.69637	3.79905	-	1	0.0416654	noncoding	-
transcript_14934	1931	111	0.35789	6.80548	1.31859	4.13243	2.72023	3.48158	3.59866	4.29229	5.74836	5.31263	6.39826	2.72375	3.79084	5.81975	-	1	0.339033	noncoding	-
transcript_17278	1443	82	0.34665	9.18439	0	5.99558	3.87085	2.60991	2.63978	2.18699	6.00476	6.88119	6.75248	3.28881	2.47889	6.54614	-	1	0.0785222	noncoding	-
transcript_21288	834	93	0.31637	9.49799	0.118627	3.7011	1.28607	7.66564	8.65562	5.57872	2.40581	5.4087	2.06614	1.70193	7.29999	3.29355	-	1	0.0883857	noncoding	-
transcript_16987	1489	127	0.33596	8.56708	1.76296	2.91881	1.00505	4.74876	5.20597	5.4397	4.55452	6.06909	5.14569	1.89561	5.13148	5.25643	-	1	0.345652	noncoding	-
transcript_24139	241	24	0.43785	3.56342	4.63723	0.866415	3.55825	5.51266	4.43034	5.78168	4.20225	4.37393	3.38793	3.02063	5.24156	3.98804	-	-1	0.0190984	noncoding	-
transcript_11582	2475	85	0.2942	10.0296	6.20141	3.59271	4.25308	2.8164	3.88957	2.7392	4.88713	3.926	4.43165	4.6824	3.14839	4.41493	-	1	0.0608485	noncoding	-
transcript_6751	3016	53	0.30077	8.63361	4.14868	4.86985	4.09004	2.66101	4.87383	1.80972	4.51375	5.28028	4.4839	4.36952	3.11485	4.75931	-	1	0.0184378	noncoding	-
transcript_15173	1873	120	0.38292	9.92719	4.96592	4.31314	4.6426	4.04553	3.60338	3.13743	3.99196	4.2776	3.70041	4.64055	3.59545	3.98999	-	1	0.450297	noncoding	-
transcript_23413	687	32	0.38134	7.93976	3.82226	3.73999	3.03036	4.34684	3.5368	4.81628	4.23722	4.42009	4.72651	3.53087	4.2333	4.46127	-	1	0.00816782	noncoding	-
transcript_8688	2799	75	0.37146	8.26715	3.69457	3.55969	3.23774	4.84897	4.40798	4.34113	4.52236	3.98467	4.06383	3.49733	4.53269	4.19029	-	1	0.0701405	noncoding	-
transcript_9394	2759	82	0.28507	5.29169	3.77329	3.46171	3.09616	4.51224	4.40601	4.60533	4.12392	4.25446	4.40632	3.44372	4.50786	4.26157	-	1	0.130951	noncoding	-
transcript_7045	2795	72	0.32406	7.78815	4.20032	3.63256	3.70472	4.53629	3.94703	3.84594	5.07592	3.69628	3.97539	3.84587	4.10975	4.2492	-	1	0.039807	noncoding	-
transcript_21727	768	100	0.43486	11.7036	3.8169	3.29015	3.92897	4.67616	3.95254	4.64342	4.11091	3.46981	4.71914	3.67867	4.42404	4.09996	-	1	0.398807	noncoding	-
transcript_23578	592	38	0.44371	10.4536	6.31342	9.03529	8.53458	0	0	0	3.17475	5.28216	4.2652	7.9611	0	4.24071	-	1	0.0419373	noncoding	-
transcript_16882	1543	28	0.35789	5.95612	3.49565	4.17118	4.17326	4.08027	3.44062	3.21569	4.60643	5.07042	4.29373	3.9467	3.57886	4.65686	-	1	0.00595407	noncoding	-
transcript_7137	2925	107	0.32597	7.6889	3.89417	3.55213	3.68843	4.19941	3.96251	3.77905	4.85789	4.25204	4.25498	3.71158	3.98033	4.45497	-	1	0.174894	noncoding	-
transcript_9786	2643	127	0.33635	7.7182	3.86029	2.93264	3.35561	4.40424	4.44985	4.28011	4.66168	4.08583	4.40866	3.38284	4.37807	4.38539	-	1	0.385011	noncoding	-
transcript_4585	3972	122	0.2727	10.1806	4.7154	3.88725	3.54793	4.46582	4.43384	2.95843	4.9005	4.18397	3.32853	4.05019	3.95269	4.13767	-	1	0.131214	noncoding	-
transcript_22409	550	63	0.39399	5.96893	4.75217	2.93974	4.23258	3.78888	4.6039	3.7674	3.80965	3.50932	5.00731	3.97483	4.05339	4.10876	-	1	0.061905	noncoding	-
transcript_5884	3148	65	0.2962	9.87177	3.69075	3.73322	3.43765	4.55932	3.89291	3.61591	4.69265	4.20937	4.50936	3.62054	4.02271	4.47046	-	1	0.0341152	noncoding	-
transcript_19269	1111	86	0.44148	10.5099	3.57901	3.92209	3.00745	4.32079	5.06204	4.3549	3.89349	4.23084	3.93237	3.50285	4.57924	4.0189	-	1	0.332733	noncoding	-
transcript_13945	2116	114	0.27661	9.82599	2.97854	3.57991	3.86518	5.45177	1.50312	4.62904	5.41039	3.90463	4.90351	3.47455	3.86131	4.73951	-	1	0.1155	noncoding	-
transcript_14827	1934	51	0.37869	9.78168	4.53516	3.07163	3.54153	4.99452	3.76653	4.16654	4.72723	3.0562	4.34765	3.71611	4.3092	4.04369	-	1	0.0313978	noncoding	-
transcript_14404	2009	61	0.33901	9.89886	3.49773	3.55102	3.65274	4.20809	3.79865	4.15402	4.38453	4.39235	4.55592	3.56716	4.05359	4.44427	-	1	0.0359721	noncoding	-
transcript_18283	1278	152	0.33608	11.173	4.14582	3.88804	3.85447	3.51498	4.04417	4.40265	4.31219	3.75982	4.26996	3.96278	3.98727	4.11399	-	1	0.421126	noncoding	-
transcript_21822	795	44	0.29013	11.166	3.58201	3.34311	2.93097	4.11679	4.08426	4.74229	4.61947	4.30461	4.40395	3.28536	4.31445	4.44267	-	1	0.0253612	noncoding	-
transcript_20699	900	51	0.41838	6.51569	3.54754	3.53464	3.14532	4.18235	3.80328	4.27731	4.65177	4.20025	4.73218	3.40917	4.08764	4.52807	-	1	0.033043	noncoding	-
transcript_19468	1076	81	0.38203	9.7326	3.65195	3.04126	3.27414	4.46945	4.26327	4.45338	4.50522	4.0818	4.27783	3.32245	4.39537	4.28829	-	1	0.117713	noncoding	-
transcript_13864	2110	88	0.33765	9.83234	4.72718	3.62501	1.20585	5.48274	6.1397	5.65094	1.93022	5.00016	2.23231	3.18601	5.75779	3.05423	-	-1	0.156705	noncoding	-
transcript_24210	243	0	0.40503	0	3.56649	4.49775	4.26352	3.72406	2.94683	4.60872	3.95758	4.48157	3.93373	4.10925	3.75987	4.12429	-	-1	0.0056877	noncoding	-
transcript_16950	1553	91	0.36336	10.3965	1.95086	2.61087	0.993395	4.2683	5.03714	5.51837	4.62124	5.84866	5.10182	1.85171	4.94127	5.19058	-	1	0.139846	noncoding	-
transcript_12082	2733	108	0.40772	10.1376	4.55078	4.32861	4.75667	3.34111	3.49728	2.80628	4.81912	3.76892	4.08113	4.54535	3.21489	4.22305	-	1	0.428047	noncoding	-
transcript_23744	406	53	0.43594	3.72589	0	0.0379725	0	5.28226	8.23182	4.61059	5.3986	6.32912	6.00913	0.0126575	6.04156	5.91228	-	1	0.17357	noncoding	-
transcript_23560	451	70	0.39582	9.47357	5.20922	1.63973	0.888128	3.35027	5.74471	3.19526	5.54183	4.68488	5.63312	2.57903	4.09675	5.28661	-	1	0.0838514	noncoding	-
transcript_13316	2401	82	0.30796	10.9357	3.81091	3.59594	3.09637	4.76326	4.04769	4.17456	4.85099	3.93171	3.61008	3.50107	4.32851	4.13093	-	1	0.0620616	noncoding	-
transcript_8506	2806	145	0.33353	10.7337	4.40118	3.81139	3.37687	4.79629	3.57837	3.93261	4.69448	3.60268	3.67841	3.86315	4.10242	3.99186	-	1	0.396563	noncoding	-
transcript_8047	2897	81	0.30119	8.53339	4.11842	3.77792	3.59578	4.26395	4.01392	3.80206	4.35719	3.70316	4.11936	3.8307	4.02665	4.0599	-	1	0.0505427	noncoding	-
transcript_23419	484	45	0.29912	8.16022	0	0	0	5.47707	8.05554	5.80641	4.35786	6.39678	5.63067	0	6.44634	5.46177	-	1	0.0127645	noncoding	-
transcript_13355	2912	162	0.3231	11.5435	3.38637	3.40445	3.27429	4.09062	3.66328	4.04799	4.54426	4.42479	4.74512	3.35504	3.93396	4.57139	-	1	0.369163	noncoding	-
transcript_22556	650	32	0.33399	9.10052	3.79511	3.16581	3.79174	4.04381	3.96887	3.88488	4.71129	3.77717	4.44091	3.58422	3.96585	4.30979	-	1	0.00928886	noncoding	-
transcript_13792	2135	72	0.34024	6.28021	3.38223	3.07268	3.70147	4.0617	4.25234	3.26909	4.30874	4.86459	4.62199	3.38546	3.86104	4.59844	-	1	0.055303	noncoding	-
transcript_6150	3118	162	0.28731	8.70941	4.64992	4.71652	4.84215	3.36597	3.47817	2.27682	4.65631	3.88987	3.56556	4.7362	3.04032	4.03725	-	1	0.448354	noncoding	-
transcript_3057	3818	125	0.35128	9.81732	3.76088	3.47364	2.90285	3.8355	4.74155	4.53602	4.09238	4.01457	4.08226	3.37913	4.37103	4.06307	-	1	0.353275	noncoding	-
transcript_23269	649	25	0.35768	4.52972	2.60532	3.00102	2.81841	4.84609	4.52753	5.14305	4.18953	3.94816	4.3393	2.80825	4.83889	4.159	-	1	0.00855605	noncoding	-
transcript_19223	1027	66	0.33583	6.16949	4.20829	3.48221	3.13161	3.97885	4.0311	4.64011	4.07691	3.75449	4.06234	3.60737	4.21669	3.96458	-	1	0.0408033	noncoding	-
transcript_21851	692	21	0.30588	4.78339	3.0757	3.6304	2.66147	4.45388	3.92906	4.44017	4.03274	4.68466	4.42037	3.12253	4.27437	4.37926	-	1	0.0069068	noncoding	-
transcript_12010	2404	54	0.35685	9.10211	4.17694	4.11092	4.43811	3.63342	3.97815	3.20204	4.21587	3.86253	3.62309	4.24199	3.60454	3.9005	-	1	0.0261087	noncoding	-
transcript_24064	229	16	0.38176	5.58771	1.6537	5.15695	2.02694	6.00358	6.9923	5.48302	1.69078	4.57775	1.61324	2.94586	6.15964	2.62726	-	1	0.00363	noncoding	-
transcript_5442	3226	175	0.28396	9.45245	3.28213	2.89891	2.45672	5.64668	5.26447	4.53647	3.90893	3.5527	3.63333	2.87925	5.14921	3.69832	-	1	0.467471	noncoding	-
transcript_5062	3731	67	0.27618	10.5067	3.5897	3.48929	3.32262	3.9579	4.01073	3.3029	5.09983	4.00855	4.31651	3.4672	3.75718	4.47496	-	1	0.0403845	noncoding	-
transcript_18254	1643	43	0.37209	11.617	4.72563	4.68984	4.31866	4.96972	3.12486	4.51463	2.44197	3.52447	2.73567	4.57804	4.20307	2.9007	-	1	0.0251937	noncoding	-
transcript_11892	3296	97	0.31464	10.951	3.34685	4.13331	1.43556	5.09466	5.96907	5.3809	2.00873	4.85337	2.79045	2.9719	5.48154	3.21751	-	1	0.0956033	noncoding	-
transcript_2279	4542	92	0.30141	10.7221	3.53903	3.20659	2.86564	4.2498	4.18499	3.26247	5.31705	4.2422	4.11161	3.20375	3.89909	4.55695	-	1	0.0773727	noncoding	-
transcript_4097	3851	150	0.30824	10.496	4.59541	4.10687	4.06162	3.58924	3.47699	3.03024	4.05161	4.06503	3.90508	4.25463	3.36549	4.00724	-	1	0.330201	noncoding	-
transcript_13849	2098	109	0.33127	6.16986	3.65517	3.11474	3.2449	4.2832	4.31444	4.21782	4.01775	4.25276	3.77645	3.33827	4.27182	4.01565	-	1	0.289907	noncoding	-
transcript_16783	1566	42	0.39656	8.88947	2.60597	3.1306	2.19444	4.57172	5.37409	4.64008	3.89997	4.75384	3.69319	2.64367	4.86196	4.11567	-	1	0.0191649	noncoding	-
transcript_22636	683	96	0.344	11.5413	2.39211	1.62777	0	6.21649	6.5499	5.2208	4.16007	4.63329	4.03542	1.33996	5.99573	4.27626	-	1	0.109878	noncoding	-
transcript_22334	720	43	0.37591	4.55658	2.24012	4.75602	2.19157	3.69808	8.34232	5.11431	1.23316	4.5273	2.71408	3.06257	5.71823	2.82485	-	1	0.0298214	noncoding	-
transcript_13821	2658	97	0.38171	10.951	4.15306	3.81566	1.51147	4.66596	5.62379	4.37577	2.50218	4.9197	3.1702	3.16006	4.88851	3.53069	-	1	0.204874	noncoding	-
transcript_2980	3839	79	0.38259	9.29938	3.78678	2.81247	2.9809	4.17933	4.42833	3.81297	4.3946	4.06914	4.27012	3.19338	4.14021	4.24462	-	1	0.104631	noncoding	-
transcript_15943	1528	100	0.3372	8.75165	1.27875	2.58805	1.30234	4.28993	4.80311	5.51485	4.3572	5.66291	4.89471	1.72305	4.8693	4.97161	-	1	0.139841	noncoding	-
transcript_18156	1280	112	0.36186	11.8295	3.91315	3.57445	3.32399	3.84422	3.60983	4.2057	4.51925	3.50175	4.18136	3.60386	3.88658	4.06745	-	1	0.189029	noncoding	-
transcript_4846	3304	112	0.30268	6.12738	5.10909	3.79675	2.17185	4.08077	4.90796	3.9556	2.92773	4.37942	3.14054	3.69256	4.31478	3.48256	-	1	0.274057	noncoding	-
transcript_2074	4434	110	0.27883	11.0793	3.88834	2.48456	3.03695	3.98067	4.36508	3.68345	4.83067	3.99344	4.09954	3.13661	4.00973	4.30789	-	1	0.0980006	noncoding	-
transcript_5363	3252	81	0.44206	10.2039	2.84332	2.54476	2.09725	4.57793	4.46405	5.13573	4.01471	4.26146	4.4025	2.49511	4.7259	4.22622	-	1	0.275752	noncoding	-
transcript_8567	2824	87	0.30624	5.21259	3.38281	2.88174	2.53561	4.58	4.33031	4.49573	4.14085	4.00628	3.98803	2.93338	4.46868	4.04505	-	1	0.154991	noncoding	-
transcript_7629	3303	112	0.30896	8.4516	3.69998	3.23426	3.282	3.9261	3.82717	3.59974	4.56355	4.14017	4.06015	3.40541	3.78434	4.25462	-	1	0.159444	noncoding	-
transcript_23569	384	62	0.43829	5.53864	3.62644	2.52999	3.17969	4.61272	3.19131	4.24517	5.35104	3.76632	3.81336	3.11204	4.0164	4.31024	-	1	0.101445	noncoding	-
transcript_22009	699	110	0.37146	8.89935	6.90079	7.72018	7.6834	0.193739	0.585445	0	3.62015	3.5061	3.94906	7.43479	0.259728	3.69177	-	1	0.30435	noncoding	-
transcript_23170	568	45	0.43019	9.40033	6.33862	6.79953	7.33856	0	0	0	4.45039	4.20277	4.96989	6.82557	0	4.54102	-	1	0.0368397	noncoding	-
transcript_22319	821	51	0.39047	9.78864	2.43155	3.12543	2.64075	4.81259	3.74889	4.80456	4.25294	3.92634	4.31397	2.73258	4.45535	4.16442	-	1	0.0349723	noncoding	-
transcript_22102	819	29	0.34975	10.4332	0	1.64258	0.737938	6.10958	5.89401	4.99127	3.95701	6.3839	4.30017	0.793505	5.66495	4.88036	-	-1	0.154812	noncoding	-
transcript_20710	811	113	0.39754	9.57904	0	2.58224	0.835018	6.54319	8.07491	6.64562	1.42973	5.99493	1.87426	1.13909	7.08791	3.09964	-	1	0.444589	noncoding	-
transcript_14247	2247	73	0.40886	5.15253	3.5101	3.02657	2.68335	4.25295	4.17467	4.31142	4.25863	3.8	3.8193	3.07334	4.24634	3.95931	-	1	0.181277	noncoding	-
transcript_24106	279	12	0.42208	5.27496	2.87795	3.5815	2.76275	4.43153	3.1301	5.28118	4.05576	3.73968	3.97545	3.07406	4.28094	3.92363	-	-1	0.0108892	noncoding	-
transcript_19354	1173	52	0.41595	11.0135	3.91638	3.50995	3.09412	3.96317	3.9491	4.30052	3.46929	3.73478	3.88089	3.50682	4.07093	3.69498	-	-1	0.143124	noncoding	-
transcript_2112	4334	123	0.30576	11.0859	3.88364	2.62477	3.45537	3.97221	3.79289	2.96583	5.0554	3.90554	4.15797	3.32126	3.57698	4.37297	-	1	0.158878	noncoding	-
transcript_23860	407	108	0.45001	9.09808	6.14363	7.429	7.29542	0	0	0	4.87095	4.47054	3.57393	6.95602	0	4.30514	-	-1	0.107247	noncoding	-
transcript_21052	824	77	0.32923	4.93561	1.80901	4.7431	0.445949	6.0455	6.65464	5.51557	0.990614	5.808	1.77038	2.33268	6.07191	2.85633	-	1	0.116612	noncoding	-
transcript_996	7169	57	0.29676	11.5792	3.58476	4.0016	2.45446	3.77262	3.7479	3.7571	4.35536	3.96939	4.13949	3.34694	3.75921	4.15474	-	1	0.0333904	noncoding	-
transcript_23280	518	67	0.36932	11.6115	0.0379683	4.11217	0	3.37588	5.09681	5.79873	4.17434	5.27812	5.84984	1.38338	4.75714	5.10077	-	1	0.0564703	noncoding	-
transcript_14896	1936	105	0.32177	9.13141	3.67208	3.21408	3.01507	3.82325	3.90816	3.79497	4.54331	3.84072	3.87426	3.30041	3.84213	4.0861	-	1	0.13909	noncoding	-
transcript_18557	1262	29	0.33778	11.0002	4.98303	4.47559	5.29068	3.50675	2.76355	2.4981	3.60038	3.02633	3.50371	4.91643	2.9228	3.37681	-	1	0.0143964	noncoding	-
transcript_13742	2158	112	0.37854	6.8017	5.06236	5.09302	0.816261	4.5915	5.09088	4.31526	1.62076	5.24251	1.66268	3.65722	4.66588	2.84198	-	-1	0.0656804	noncoding	-
transcript_12830	2271	91	0.39527	8.73273	0	4.16788	0	4.65853	4.38044	5.30382	4.48876	5.3772	5.09881	1.38929	4.78093	4.98825	-	1	0.197438	noncoding	-
transcript_22888	717	55	0.35153	4.64838	2.93647	2.63506	2.68816	4.6059	4.00646	4.89535	4.40989	3.14416	4.09672	2.75323	4.50257	3.88359	-	1	0.0468208	noncoding	-
transcript_21942	964	81	0.39838	9.10016	7.3336	7.34624	7.57824	0	0	0	3.59935	3.88637	3.66659	7.41936	0	3.71744	-	1	0.136075	noncoding	-
transcript_23486	377	38	0.46049	9.57062	0	0	0	5.56706	7.87365	4.51806	3.29002	7.02094	5.12696	0	5.98626	5.14597	-	1	0.0412186	noncoding	-
transcript_21790	775	84	0.3734	7.53754	4.54346	4.51148	4.29905	3.80868	2.30114	3.6802	3.96606	2.59669	3.68089	4.45133	3.26334	3.41455	-	1	0.111449	noncoding	-
transcript_11693	2458	80	0.35429	4.95758	3.49518	2.87345	3.10387	3.92928	3.89838	3.94085	4.35663	3.74573	3.9973	3.1575	3.92284	4.03322	-	1	0.16119	noncoding	-
transcript_21377	929	23	0.32156	11.0003	2.13603	2.53967	2.45924	4.83072	4.68071	4.7016	3.35941	4.58519	4.03929	2.37832	4.73768	3.99463	-	1	0.0124063	noncoding	-
transcript_3249	3734	58	0.25734	6.26434	3.07873	1.92307	1.73596	4.33308	5.64778	4.10561	4.53374	4.29917	3.66113	2.24592	4.69549	4.16468	-	1	0.044057	noncoding	-
transcript_23266	536	21	0.44285	4.94464	3.56665	3.29296	2.38701	4.11119	3.60538	4.3801	4.29284	4.12688	3.55181	3.08221	4.03222	3.99051	-	1	0.00967153	noncoding	-
transcript_19891	1008	51	0.38995	8.8913	5.16727	3.52905	3.88735	4.07395	3.43231	4.1338	3.28166	2.44779	3.34316	4.19456	3.88002	3.0242	-	-1	0.0681473	noncoding	-
transcript_14014	2094	63	0.31554	9.22406	5.44092	3.87156	2.26732	3.5968	5.15055	3.21477	3.23312	3.80177	2.71734	3.85993	3.98737	3.25074	-	1	0.0302111	noncoding	-
transcript_3456	3696	83	0.29771	10.4338	2.80325	2.81318	2.41968	5.30451	4.94798	4.25099	4.08541	3.20689	3.45243	2.6787	4.83449	3.58158	-	1	0.0601043	noncoding	-
transcript_4101	3510	88	0.37763	10.2476	3.19661	3.06138	3.1947	3.92406	4.3932	3.61734	4.31108	3.75476	3.79908	3.1509	3.9782	3.95497	-	1	0.149806	noncoding	-
transcript_9767	2637	51	0.31986	10.6653	2.88268	2.96288	2.98506	3.84589	3.79253	4.19423	3.99435	4.14893	4.32936	2.94354	3.94422	4.15755	-	1	0.0268801	noncoding	-
transcript_17857	1346	41	0.35882	11.723	3.52897	4.71791	0	4.47661	4.43481	6.65428	3.96466	0	5.33083	2.74896	5.18857	3.0985	-	1	0.0219119	noncoding	-
transcript_23657	354	52	0.31085	8.76813	3.78461	3.42867	2.49459	4.48836	1.24024	3.61373	4.41256	4.7997	4.83047	3.23596	3.11411	4.68091	-	1	0.0182615	noncoding	-
transcript_9965	2601	58	0.33563	8.88483	3.74977	2.90148	3.04086	3.68788	3.9369	3.51526	4.3199	3.98742	3.95334	3.23071	3.71335	4.08689	-	1	0.0258981	noncoding	-
transcript_5854	3186	77	0.31678	6.37982	2.46953	2.99692	0	5.04425	7.06996	4.54366	3.29795	5.61466	2.01896	1.82215	5.55262	3.64385	-	1	0.0604765	noncoding	-
transcript_13531	2199	83	0.27718	6.79877	5.59199	4.86541	4.36934	1.94894	3.13573	1.57652	3.88241	4.3839	3.21005	4.94225	2.2204	3.82545	-	1	0.0703744	noncoding	-
transcript_22100	725	41	0.39048	4.30768	6.16091	7.02137	7.22637	0	1.88498	0	3.13006	3.87695	3.61618	6.80288	0.628327	3.54106	-	1	0.0358639	noncoding	-
transcript_7503	2932	125	0.37178	9.30109	3.31859	1.94194	2.84071	3.54901	4.29477	2.45489	5.20548	4.72606	4.52556	2.70041	3.43289	4.81903	-	-1	0.14094	noncoding	-
transcript_8680	3481	94	0.34269	10.1774	3.13243	3.90047	3.63075	3.29203	2.78733	3.35075	4.15427	4.3197	4.27893	3.55455	3.14337	4.25097	-	1	0.122116	noncoding	-
transcript_663	5483	88	0.40209	8.65009	3.60841	2.74967	3.45819	3.55249	3.87163	3.27644	4.53386	3.62828	4.10101	3.27209	3.56685	4.08772	-	1	0.18798	noncoding	-
transcript_24003	335	35	0.36108	9.57062	0	0	0	5.50526	6.97178	5.4328	4.31442	6.04303	4.38875	0	5.96995	4.9154	-	1	0.0131432	noncoding	-
transcript_18907	1229	103	0.36177	12.0085	2.44214	0.310156	0	6.4039	6.61849	5.29376	3.81352	3.86172	3.89114	0.917431	6.10538	3.85546	-	1	0.134905	noncoding	-
transcript_12198	2382	71	0.37261	10.1512	3.52947	2.6387	2.33159	4.38913	4.6429	4.0686	3.47525	3.82672	3.57942	2.83325	4.36688	3.62713	-	1	0.0729026	noncoding	-
transcript_2174	4927	75	0.29756	9.39008	2.53883	3.03407	2.24194	4.1793	3.90823	3.57801	4.96308	3.96821	3.96289	2.60495	3.88851	4.29806	-	1	0.0432718	noncoding	-
transcript_7403	3318	57	0.30953	11.5792	3.25745	3.65617	2.40177	3.77416	3.78507	2.94019	3.95991	4.21959	4.31073	3.10513	3.49981	4.16341	-	1	0.0326792	noncoding	-
transcript_1941	4642	91	0.35272	11.4951	3.56639	2.52103	3.23466	3.81488	4.04582	3.26181	4.22469	3.85106	3.7337	3.10736	3.7075	3.93648	-	1	0.105902	noncoding	-
transcript_24192	232	67	0.38335	11.2553	2.6771	3.57441	3.69827	4.19063	4.07526	4.0016	4.09438	2.18256	3.73606	3.31659	4.08916	3.33767	-	-1	0.171155	noncoding	-
transcript_16121	2005	81	0.4142	9.18231	3.52445	3.02441	3.46255	3.61227	3.09523	3.36511	4.18085	3.50151	4.45927	3.33714	3.35754	4.04721	-	1	0.168009	noncoding	-
transcript_6118	3117	88	0.27901	5.81158	3.96292	2.99289	2.1889	5.19976	4.00792	4.44922	3.96077	2.85726	2.59318	3.04823	4.5523	3.13707	-	1	0.131728	noncoding	-
transcript_21181	1264	141	0.33998	10.4544	2.94212	3.17166	2.91982	4.3356	3.89153	4.09314	3.52539	3.46723	3.82962	3.0112	4.10676	3.60742	-	1	0.41818	noncoding	-
transcript_22614	766	40	0.32762	9.78534	3.53629	3.08438	1.52514	3.89018	3.94473	3.92727	4.85318	3.65618	3.74312	2.71527	3.92073	4.08416	-	1	0.0154864	noncoding	-
transcript_22364	750	19	0.28112	4.20709	0	1.19001	0.0989181	6.48035	5.82147	4.92958	3.77919	6.0091	3.83746	0.429643	5.7438	4.54192	-	1	0.013942	noncoding	-
transcript_18220	1759	62	0.36341	12.8454	3.09175	2.62984	2.4736	4.19257	3.83816	3.96435	3.90347	4.05507	3.95688	2.73173	3.99836	3.97181	-	1	0.0241785	noncoding	-
transcript_3498	3668	89	0.4107	5.18024	3.1497	2.94404	3.16945	4.23349	4.28724	3.83629	3.32964	3.75403	3.34111	3.08773	4.11901	3.47493	-	1	0.387926	noncoding	-
transcript_14017	2806	100	0.30191	9.612	3.20592	2.55036	2.43489	4.07231	3.98442	3.32083	4.50401	3.9038	4.04027	2.73039	3.79252	4.14936	-	1	0.0967869	noncoding	-
transcript_5953	3156	82	0.3351	9.1275	3.67773	2.47073	3.19359	3.4577	3.65643	2.03403	5.44677	3.92092	4.07752	3.11402	3.04939	4.48174	-	1	0.0696958	noncoding	-
transcript_5204	4885	131	0.36624	9.89276	3.66824	1.9141	1.578	4.99862	4.17426	4.87703	4.33712	1.71439	4.60227	2.38678	4.6833	3.55126	-	1	0.488418	noncoding	-
transcript_18467	1225	76	0.40544	7.77631	2.99171	3.46175	2.43241	3.42716	3.53829	2.74164	3.86043	5.24672	4.13543	2.96196	3.2357	4.41419	-	1	0.107153	noncoding	-
transcript_23809	413	22	0.2912	9.4964	1.45769	1.58028	0	6.12859	7.80754	4.97437	2.36648	6.37167	1.12921	1.01265	6.3035	3.28912	-	1	0.0085249	noncoding	-
transcript_19879	992	69	0.47175	8.49664	3.20753	3.29815	2.48723	4.13619	3.71911	3.95705	3.7026	3.55052	3.71987	2.99764	3.93745	3.65766	-	1	0.171932	noncoding	-
transcript_23970	213	27	0.33068	9.38385	0	2.44661	0	5.60613	5.94301	6.21883	3.05428	4.30667	4.16822	0.815537	5.92266	3.84306	-	-1	0.130686	noncoding	-
transcript_2232	4273	127	0.33698	7.66888	3.26349	2.93684	2.79214	3.4246	3.72486	2.97457	4.45779	4.07119	4.06857	2.99749	3.37468	4.19918	-	1	0.390889	noncoding	-
transcript_18845	1149	59	0.41944	8.94012	2.35577	3.76967	3.16187	1.54221	4.14183	2.44892	4.132	5.5709	4.57879	3.09577	2.71099	4.76057	-	1	0.0595323	noncoding	-
transcript_3026	3847	95	0.45184	8.78986	0	4.22538	0	4.13098	4.0575	3.35622	5.56382	4.91137	5.41551	1.40846	3.84823	5.2969	-	1	0.439378	noncoding	-
transcript_1909	4697	70	0.3715	9.12238	3.81352	2.55418	2.57834	3.19283	3.32512	3.12563	4.64735	3.93266	4.43721	2.98201	3.21453	4.33907	-	1	0.0607978	noncoding	-
transcript_24045	331	32	0.24797	10.5518	3.00311	3.18117	4.80101	4.44434	2.41159	4.89466	3.00123	2.36256	3.50039	3.66177	3.91686	2.95473	-	-1	0.159196	noncoding	-
transcript_8954	2789	49	0.32762	4.71503	4.41927	4.141	4.97587	2.62538	2.92062	2.21401	4.30432	2.80301	3.19325	4.51205	2.58667	3.43353	-	1	0.0291139	noncoding	-
transcript_19826	1026	27	0.44267	7.85663	3.37363	4.36532	3.61119	3.21576	3.25686	3.21517	2.96099	4.48738	3.10647	3.78338	3.22926	3.51828	-	1	0.00968202	noncoding	-
transcript_22069	775	30	0.41012	6.69989	5.57517	6.13737	6.23125	0	0	0	3.81796	5.14	4.56385	5.98126	0	4.50727	-	1	0.00831775	noncoding	-
transcript_10648	2605	71	0.35807	9.74481	2.88241	3.45811	3.35836	3.19526	2.34737	3.86616	3.93044	4.1292	4.27405	3.23296	3.13626	4.11123	-	1	0.0602911	noncoding	-
transcript_8631	3407	72	0.30343	7.78815	3.60665	3.0469	3.09398	4.49256	3.25762	3.15092	4.15207	3.22483	3.31333	3.24918	3.6337	3.56341	-	1	0.0364849	noncoding	-
transcript_449	6074	90	0.41206	9.65924	3.21258	2.44761	2.40996	2.72619	5.45153	4.23951	3.58845	3.48256	3.74566	2.69005	4.13907	3.60555	-	1	0.247477	noncoding	-
transcript_10419	2839	101	0.40689	9.59979	2.38418	2.62714	1.49881	4.23298	5.62874	4.47262	2.55371	4.38574	3.43104	2.17005	4.77811	3.45683	-	1	0.343541	noncoding	-
transcript_2795	4381	99	0.316	10.8395	3.51247	2.84434	3.26024	3.98889	3.62223	3.37797	4.07893	2.97876	3.50626	3.20568	3.66303	3.52132	-	1	0.103224	noncoding	-
transcript_22700	653	92	0.37541	6.70929	4.54944	5.36869	3.32708	0	3.61081	1.58749	3.65995	4.69441	4.36737	4.41507	1.73277	4.24058	-	1	0.190477	noncoding	-
transcript_5861	3366	119	0.39147	10.5173	4.18175	2.33284	3.54667	3.0037	3.71803	2.99791	4.38305	2.90911	4.08362	3.35375	3.23988	3.79193	-	1	0.461651	noncoding	-
transcript_21442	827	36	0.38467	9.69806	2.02929	0.752755	1.62554	6.27115	5.09362	5.99536	3.14179	2.88539	3.34245	1.46919	5.78671	3.12321	-	-1	0.0924415	noncoding	-
transcript_19982	910	48	0.37863	9.3017	0.52957	4.58441	0.616627	5.98246	7.19152	6.11487	0	5.68831	0.419039	1.9102	6.42962	2.03578	-	1	0.0245114	noncoding	-
transcript_2046	4456	97	0.33313	4.50433	3.34877	2.43184	3.20044	3.87061	3.60308	3.00046	4.17801	3.59399	3.85139	2.99368	3.49138	3.87447	-	1	0.36048	noncoding	-
transcript_6982	3591	65	0.3897	6.81354	3.16551	2.31178	2.9002	3.93763	3.66868	3.66902	4.25051	3.68407	3.46761	2.7925	3.75844	3.80073	-	1	0.0536619	noncoding	-
transcript_21775	737	86	0.45012	10.1356	0	2.73478	0	5.43018	7.90626	3.57877	1.55027	8.19484	1.6506	0.911595	5.6384	3.79857	-	1	0.365442	noncoding	-
transcript_4459	3371	53	0.33661	7.69965	3.3488	3.13122	2.39013	4.41767	3.48768	3.47875	4.01361	3.38506	3.27933	2.95672	3.7947	3.55933	-	1	0.0179132	noncoding	-
transcript_9812	2943	55	0.33596	9.23773	3.49591	2.5987	2.71058	4.3244	3.48871	4.14952	3.83154	3.07111	3.23579	2.93506	3.98754	3.37948	-	1	0.0246245	noncoding	-
transcript_22322	1046	43	0.43855	5.97186	1.11939	4.46267	1.21234	4.22469	5.64363	4.51784	1.89381	4.28269	3.51861	2.2648	4.79538	3.2317	-	1	0.026461	noncoding	-
transcript_21152	1484	41	0.33281	8.27411	3.39346	2.43506	1.59249	3.89174	4.05067	3.00613	4.34571	4.04134	4.11413	2.47367	3.64951	4.16706	-	1	0.0109659	noncoding	-
transcript_18910	1148	112	0.3556	9.18207	0.591854	1.63663	0	5.94926	5.87023	5.42065	2.95003	4.43001	3.98157	0.742829	5.74671	3.7872	-	1	0.265693	noncoding	-
transcript_13043	2279	64	0.28862	11.2557	3.87329	3.04433	1.91612	4.15432	3.78477	3.97963	3.58635	3.32436	3.13689	2.94458	3.97291	3.3492	-	1	0.0394906	noncoding	-
transcript_10187	2648	102	0.33061	4.73944	3.08967	2.79363	2.67956	3.72116	3.40186	3.42616	4.13482	3.91981	3.62651	2.85429	3.51639	3.89371	-	1	0.386873	noncoding	-
transcript_21478	912	73	0.38383	9.58978	2.85649	2.80191	2.47301	3.68335	3.80626	3.95652	3.96779	3.33352	3.90909	2.71047	3.81538	3.7368	-	1	0.0844969	noncoding	-
transcript_16066	1711	66	0.38463	9.8399	4.63073	4.15176	3.72418	4.25336	2.49195	3.8313	2.10275	2.90125	2.68124	4.16889	3.52554	2.56175	-	1	0.0649968	noncoding	-
transcript_16716	1557	137	0.33135	8.97589	3.37693	2.76041	3.01679	3.65987	3.3951	3.6592	4.0963	3.2977	3.50577	3.05138	3.57139	3.63326	-	1	0.409017	noncoding	-
transcript_21532	880	38	0.35123	10.08	2.70884	4.1398	2.23825	3.70995	3.86546	3.04197	3.02707	4.21552	3.8149	3.02896	3.53913	3.68583	-	1	0.0165405	noncoding	-
transcript_11436	3001	52	0.28982	10.9676	3.15789	2.64203	2.74958	3.76069	3.37048	3.56833	4.03456	3.57667	3.87221	2.84983	3.5665	3.82781	-	1	0.029503	noncoding	-
transcript_24189	205	4	0.32611	5.27277	5.87712	6.84285	6.27595	0	2.07233	0	2.20554	3.43637	3.99787	6.33197	0.690777	3.21326	-	-1	0.0210519	noncoding	-
transcript_6509	3060	57	0.30788	11.5792	3.33352	3.19457	2.34709	4.04245	3.60171	3.83982	3.90938	3.28071	3.15091	2.95839	3.828	3.447	-	1	0.0327149	noncoding	-
transcript_23835	250	11	0.33878	9.99261	1.62232	0	2.10859	5.054	3.86069	5.6877	4.69255	3.31409	4.22279	1.24364	4.86746	4.07648	-	-1	0.144214	noncoding	-
transcript_23362	455	38	0.42094	7.97968	3.70607	2.57362	2.68942	3.74512	3.82591	3.74881	3.59773	3.03383	3.5491	2.98971	3.77328	3.39355	-	1	0.0156955	noncoding	-
transcript_23669	288	29	0.4204	7.99921	5.07195	5.09489	5.07653	4.59747	0	2.96226	3.17202	0	4.43757	5.08112	2.51991	2.53653	-	-1	0.0289946	noncoding	-
transcript_5089	3292	87	0.41622	8.58929	3.22353	2.59979	2.72497	4.01936	3.59991	3.46053	4.18523	3.23681	3.36163	2.84943	3.69327	3.59456	-	1	0.213119	noncoding	-
transcript_16722	2011	53	0.29374	10.4249	1.35204	1.99797	1.05454	4.96669	4.81609	5.20708	4.15273	3.33486	3.50192	1.46818	4.99662	3.66317	-	1	0.0271632	noncoding	-
transcript_7015	2963	138	0.27126	8.66644	2.32071	2.7048	2.91429	3.36923	4.00409	4.00268	3.64011	3.4706	3.9543	2.6466	3.792	3.68834	-	1	0.232268	noncoding	-
transcript_23702	450	27	0.3332	10.9033	1.9046	0	0	5.21421	2.11544	5.97065	4.08855	5.28016	5.77512	0.634868	4.43343	5.04795	-	1	0.0133211	noncoding	-
transcript_23592	473	32	0.4148	10.014	0	0	0	8.5813	8.66358	6.49977	0	6.57905	0	0	7.91488	2.19302	-	1	0.0190421	noncoding	-
transcript_258	5857	79	0.32661	7.5838	3.24299	2.52671	2.80789	3.50902	3.88838	2.91274	4.10022	3.6469	3.68072	2.85919	3.43671	3.80928	-	1	0.0555876	noncoding	-
transcript_4903	3305	91	0.37522	6.26117	3.40045	2.57089	3.03245	3.503	3.49023	3.00582	4.16058	3.51363	3.63749	3.00127	3.33301	3.77057	-	1	0.204157	noncoding	-
transcript_11090	2514	66	0.41792	10.5099	4.42125	1.86217	2.68305	2.89908	3.81912	2.30905	4.53522	3.90656	3.81185	2.98882	3.00908	4.08455	-	1	0.105566	noncoding	-
transcript_23688	392	12	0.37055	9.50006	0	0	0	7.53265	7.47543	8.26147	0	4.80144	2.13816	0	7.75652	2.3132	-	1	0.00473478	noncoding	-
transcript_12479	2680	66	0.4011	9.50775	3.43823	2.55862	3.34565	3.70585	3.49142	3.12601	3.74933	3.03517	3.74987	3.11417	3.44109	3.51146	-	1	0.0746851	noncoding	-
transcript_9096	2799	54	0.29615	7.8078	2.99622	2.88961	2.6929	3.49335	3.34344	3.28451	3.99716	3.77029	3.69484	2.85958	3.37377	3.82076	-	1	0.0178226	noncoding	-
transcript_18219	1533	91	0.439	9.7702	7.19231	6.74167	7.11774	0	0	0	4.11201	2.05385	2.93562	7.01724	0	3.03383	-	1	0.363121	noncoding	-
transcript_9845	2648	84	0.35693	9.38959	2.95674	2.75448	3.73759	3.23115	3.31255	3.22075	4.01121	2.99375	3.9175	3.1496	3.25481	3.64082	-	1	0.0965787	noncoding	-
transcript_6409	3277	78	0.36906	7.60907	4.2788	3.62035	2.82512	4.80685	2.4462	4.30468	3.51314	1.83783	2.46617	3.57476	3.85257	2.60571	-	1	0.0787769	noncoding	-
transcript_23345	686	24	0.36481	9.6972	2.49303	2.61777	2.37474	4.53059	3.56606	4.15266	3.7657	3.23241	3.3579	2.49518	4.08311	3.452	-	1	0.00860471	noncoding	-
transcript_8331	2874	64	0.34504	8.5882	4.03931	2.82824	1.96754	3.72666	3.90298	4.39866	3.90946	2.07328	3.20756	2.94503	4.00943	3.06343	-	1	0.0340194	noncoding	-
transcript_22191	732	20	0.41125	5.27032	3.66857	3.98406	2.28234	5.08385	4.46905	1.93072	0.967555	4.58053	3.05648	3.31166	3.82788	2.86819	-	1	0.00651652	noncoding	-
transcript_23672	715	64	0.42489	5.8233	0	2.35051	0	3.69931	4.10986	5.7602	3.3727	5.2952	5.38574	0.783502	4.52312	4.68455	-	1	0.0932709	noncoding	-
transcript_11082	2512	112	0.30908	8.09308	3.67676	3.2445	3.84334	2.43727	3.14827	2.53468	3.68642	3.59348	3.77256	3.5882	2.70674	3.68415	-	1	0.16685	noncoding	-
transcript_23684	318	29	0.40641	4.1369	1.56071	3.49099	0.621059	4.38277	3.94651	4.31484	4.56034	3.41909	3.62851	1.89092	4.21471	3.86932	-	-1	0.0136875	noncoding	-
transcript_24088	234	24	0.32354	10.8344	6.52281	7.15372	8.19897	0	0	0	2.20239	2.33489	3.4969	7.29183	0	2.67806	-	1	0.0122075	noncoding	-
transcript_22883	473	51	0.33047	7.76703	4.27017	4.08497	2.11056	4.89246	0.837386	4.66933	2.81836	2.46158	3.70046	3.48857	3.46639	2.99347	-	-1	0.0816987	noncoding	-
transcript_6040	3147	88	0.27901	5.81158	3.64826	2.3614	2.45776	4.36214	3.31879	3.29784	3.93766	3.07682	3.23009	2.82247	3.65959	3.41486	-	1	0.131728	noncoding	-
transcript_20116	902	106	0.40825	9.29767	0.688091	2.29185	0.591149	3.50291	3.16321	4.77006	3.96038	5.5263	5.11687	1.19036	3.81206	4.86785	-	1	0.407029	noncoding	-
transcript_11285	2515	87	0.41172	9.12384	3.22651	2.75382	2.25985	3.2455	2.74466	3.22378	4.43459	3.63554	4.06369	2.74673	3.07131	4.04461	-	1	0.209851	noncoding	-
transcript_24201	201	12	0.40471	5.75299	4.73846	3.88917	3.77602	0	3.63906	2.93427	2.2882	4.49698	3.8239	4.13455	2.19111	3.53636	-	-1	0.0117776	noncoding	-
transcript_5736	4355	117	0.34127	9.62469	4.15433	4.17648	4.95924	1.77181	3.78257	1.75968	2.80864	3.52039	2.62863	4.43002	2.43802	2.98588	-	1	0.254396	noncoding	-
transcript_6960	3068	87	0.34711	5.49615	3.42629	2.42103	2.72093	4.08981	3.82583	3.64272	3.24772	3.1447	3.03542	2.85608	3.85279	3.14261	-	1	0.166321	noncoding	-
transcript_21649	1283	26	0.36624	5.22211	2.92447	2.41842	2.33232	4.15249	3.35751	3.6408	3.34413	3.59982	3.77823	2.5584	3.71694	3.57406	-	1	0.00694295	noncoding	-
transcript_22413	691	110	0.35236	9.28668	0	2.3215	0	5.75903	9.21738	5.44953	0	6.75432	0	0.773835	6.80864	2.25144	-	1	0.238046	noncoding	-
transcript_10318	2642	51	0.34665	9.91461	3.22494	2.78848	2.73956	3.55999	3.28319	2.58756	4.0102	3.61572	3.6645	2.91766	3.14358	3.76347	-	1	0.0258437	noncoding	-
transcript_1928	4654	111	0.32093	9.23785	3.25219	2.09624	2.44427	3.58975	2.97721	2.95058	4.72881	3.76867	3.65434	2.59756	3.17251	4.05061	-	1	0.167041	noncoding	-
transcript_10261	2769	107	0.35615	8.70953	3.40119	4.39215	1.81811	2.54439	3.8109	2.19376	3.33917	4.51592	3.43272	3.20382	2.84968	3.7626	-	1	0.228307	noncoding	-
transcript_23641	484	40	0.33693	9.9765	4.40069	5.80409	5.1958	1.02936	1.90529	1.86009	3.96382	2.79082	2.49776	5.13353	1.59825	3.08413	-	1	0.0166351	noncoding	-
transcript_316	6614	93	0.25734	7.05988	3.75464	3.10553	3.31387	3.12817	3.03695	1.74109	4.18637	3.66515	3.49102	3.39135	2.63541	3.78085	-	1	0.105372	noncoding	-
transcript_22293	674	75	0.32404	5.31085	0.343512	4.52447	1.48725	4.74816	5.31351	5.36953	0	4.29894	3.23764	2.11841	5.14373	2.51219	-	1	0.0857013	noncoding	-
transcript_24067	293	50	0.42959	4.24542	0	3.43499	3.57592	6.64603	4.74283	6.33874	0	4.55956	0	2.33697	5.9092	1.51985	-	-1	0.0242055	noncoding	-
transcript_7184	2966	87	0.3508	9.39252	5.2946	4.75706	4.87508	1.9773	1.41669	1.63742	3.9967	1.70852	3.53202	4.97558	1.67714	3.07908	-	1	0.101433	noncoding	-
transcript_21009	875	42	0.37396	12.0001	3.94029	1.76645	1.73171	3.58367	5.53469	2.32419	3.72688	3.619	2.94131	2.47948	3.81418	3.42906	-	1	0.0224673	noncoding	-
transcript_9885	4171	108	0.31597	6.36517	2.90823	2.12285	2.55964	3.48693	3.57873	3.39564	3.87695	3.52896	3.63713	2.53024	3.4871	3.68101	-	1	0.232447	noncoding	-
transcript_10511	2624	79	0.25349	9.57806	4.71721	4.11162	4.71824	2.97244	3.01394	0.70152	3.50986	3.02435	2.25211	4.51569	2.2293	2.92877	-	1	0.0521441	noncoding	-
transcript_10642	2572	108	0.35298	11.0709	2.80956	1.68521	3.13291	2.8813	3.86286	2.982	3.88282	3.81868	3.93812	2.54256	3.24205	3.87987	-	1	0.193926	noncoding	-
transcript_23409	510	77	0.39159	9.2088	4.94949	3.43597	2.47974	2.77548	4.68983	3.07629	1.2811	2.48583	3.69924	3.62174	3.51387	2.48872	-	-1	0.0937184	noncoding	-
transcript_23411	939	61	0.4586	4.55658	0	2.00105	0.241198	5.05769	4.21344	5.98662	3.59602	3.11002	4.6436	0.747418	5.08592	3.78321	-	1	0.160243	noncoding	-
transcript_11387	2498	51	0.32944	8.50702	6.65117	5.72152	3.98322	6.23914	0	6.2175	0	0	0	5.45197	4.15221	0	-	1	0.0175116	noncoding	-
transcript_3819	3569	66	0.29119	9.44537	1.24973	3.13557	0.306882	4.4697	4.37072	4.48847	4.28037	2.95582	3.53571	1.56406	4.44296	3.59063	-	1	0.0325583	noncoding	-
transcript_8257	2879	133	0.32741	8.71832	3.13521	2.65471	2.45747	2.7866	3.13531	3.10487	4.16475	3.60075	3.72547	2.74913	3.00893	3.83033	-	1	0.359975	noncoding	-
transcript_12059	2404	56	0.29676	9.6983	3.67636	1.82747	2.80984	3.79106	3.07891	2.91107	4.62022	2.4056	3.6355	2.77122	3.26035	3.55377	-	1	0.0252175	noncoding	-
transcript_9822	2672	71	0.35157	4.92719	2.80183	2.40152	1.84044	3.60034	3.72075	3.72842	3.54695	3.50485	3.60961	2.34793	3.68317	3.5538	-	1	0.0993804	noncoding	-
transcript_23427	501	58	0.36363	9.8067	3.72549	3.79665	0	4.96245	3.58181	4.73578	2.96222	2.53354	2.45515	2.50738	4.42668	2.65031	-	1	0.0376281	noncoding	-
transcript_7713	2916	41	0.33459	11.363	0.994313	4.43859	0.594734	3.76536	4.53852	3.19033	3.76869	4.07483	3.3608	2.00921	3.8314	3.73477	-	1	0.0215722	noncoding	-
transcript_22763	1004	95	0.41818	5.61652	0	0	0	6.39423	10.0888	5.83249	0.983426	3.42598	1.88687	0	7.43852	2.09876	-	1	0.445024	noncoding	-
transcript_15096	2129	57	0.25349	9.18622	3.39751	7.38013	3.13359	0.621537	0.933142	0	3.76388	5.07145	4.27091	4.63707	0.518226	4.36875	-	1	0.0298446	noncoding	-
transcript_22831	782	64	0.43205	4.54669	4.9641	6.18623	6.05566	0	0	0	3.96712	3.99204	3.39585	5.73533	0	3.785	-	1	0.184607	noncoding	-
transcript_20251	977	41	0.34279	11.723	1.03281	3.55609	2.72394	4.66959	3.91762	5.32875	1.16699	3.24409	2.84199	2.43762	4.63865	2.41769	-	1	0.0212467	noncoding	-
transcript_5000	3397	112	0.30016	6.12738	4.673	4.24056	0.467274	3.68596	5.39899	2.73265	1.46295	4.59366	1.20732	3.12695	3.9392	2.42131	-	1	0.271568	noncoding	-
transcript_18506	1339	57	0.45317	11.4748	3.05481	3.58259	3.69429	4.49562	2.61005	2.74615	2.27573	3.64616	2.25979	3.4439	3.28394	2.72723	-	1	0.128158	noncoding	-
transcript_23658	449	35	0.3153	9.9975	0.476775	0.294557	0	4.13594	3.11531	4.18448	5.3243	4.88278	5.89313	0.25711	3.81191	5.36673	-	1	0.0138398	noncoding	-
transcript_22076	733	65	0.34428	10.044	4.93021	5.34198	3.93442	3.12237	2.00006	2.25865	2.52397	2.55266	1.60588	4.73554	2.46036	2.2275	-	1	0.0442355	noncoding	-
transcript_11732	2444	106	0.33709	9.98553	2.92913	2.30476	2.46849	3.87974	3.48397	2.98189	3.82695	3.09373	3.25391	2.56746	3.44853	3.39153	-	1	0.169151	noncoding	-
transcript_7007	2962	63	0.29367	9.93402	2.72052	1.9302	1.91157	4.20434	3.4712	3.57103	3.50612	3.02946	3.76122	2.18743	3.74886	3.43227	-	1	0.0324721	noncoding	-
transcript_5571	3866	105	0.31829	6.47565	0.0363008	0	0	5.16817	5.59435	5.23392	5.04457	3.51091	3.51691	0.0121003	5.33215	4.02413	-	1	0.202426	noncoding	-
transcript_23464	507	61	0.33371	5.65778	1.54737	3.51109	1.02742	3.83186	2.09342	3.00265	3.56374	6.85645	2.59294	2.02863	2.97597	4.33771	-	1	0.0369763	noncoding	-
transcript_21303	827	41	0.34119	11.723	3.76101	2.93777	4.89373	5.53433	0	5.54039	0	3.72934	1.58209	3.86417	3.69157	1.77047	-	1	0.0212207	noncoding	-
transcript_17183	1450	46	0.36593	9.13947	3.2636	1.91567	2.35376	3.74993	3.17596	3.41594	3.60832	3.23075	3.26458	2.51101	3.44728	3.36788	-	1	0.0195637	noncoding	-
transcript_15388	1859	42	0.26498	9.99811	3.15306	6.95246	2.63935	1.07638	0.810681	0	3.73103	5.44687	4.0835	4.24829	0.629021	4.42047	-	1	0.0221635	noncoding	-
transcript_8870	2668	48	0.30422	9.51495	2.64247	3.53164	2.97804	5.06735	2.49237	2.27915	2.54418	4.31568	1.94752	3.05072	3.27963	2.93579	-	1	0.0186966	noncoding	-
transcript_6491	3009	148	0.29719	10.0984	3.67432	2.75326	2.95862	3.13631	3.01785	2.32045	3.6556	3.18536	3.07029	3.12873	2.82487	3.30375	-	1	0.29574	noncoding	-
transcript_13091	2255	72	0.34181	6.28021	3.31568	2.5264	3.26464	3.1505	2.97952	2.55225	3.15763	3.03779	3.76681	3.03557	2.89409	3.32074	-	1	0.0559378	noncoding	-
transcript_5012	3324	59	0.29615	10.94	3.04018	2.56822	2.20381	3.67297	3.53822	2.92216	4.11111	2.93243	2.75482	2.60407	3.37778	3.26612	-	1	0.0341229	noncoding	-
transcript_19845	1242	70	0.34802	9.51288	3.23562	2.22812	2.36692	3.38035	2.77843	3.31206	3.66555	3.26028	3.50903	2.61022	3.15694	3.47829	-	1	0.0512388	noncoding	-
transcript_8955	2816	55	0.32763	9.60492	2.56631	1.91321	2.06131	3.41382	3.85749	3.55137	3.47334	3.49711	3.37723	2.18028	3.60756	3.44923	-	1	0.0256125	noncoding	-
transcript_6173	3293	90	0.30256	4.59198	2.78425	2.56551	2.52462	2.79601	3.42698	3.65094	3.18039	3.69021	3.07383	2.6248	3.29131	3.31481	-	1	0.247556	noncoding	-
transcript_21203	823	65	0.3492	11.0436	2.73131	3.55723	3.34348	2.43097	2.45631	3.22903	2.72753	3.55693	3.62635	3.21068	2.70544	3.3036	-	1	0.0488423	noncoding	-
transcript_5981	3149	66	0.3879	9.41473	2.85726	2.26954	2.74782	2.95995	3.34201	3.22323	3.8786	3.1938	3.18156	2.62487	3.17506	3.41799	-	1	0.0631801	noncoding	-
transcript_21957	679	53	0.41891	4.06903	0.588567	3.99179	0.553142	3.72089	5.26189	4.89938	2.03792	3.89569	2.67638	1.71117	4.62738	2.87	-	1	0.121112	noncoding	-
transcript_24203	280	10	0.40605	5.27057	0	2.67034	3.43226	3.04424	2.94946	4.59941	4.17418	3.01639	3.69215	2.0342	3.53104	3.62757	-	1	0.00327446	noncoding	-
transcript_22383	593	96	0.38702	9.79022	4.35576	4.80008	4.49013	0	0	0	3.63078	6.13307	4.14429	4.54866	0	4.63605	-	1	0.225718	noncoding	-
transcript_10084	2647	112	0.35416	9.18219	3.00708	2.7986	2.1503	2.67911	3.71045	2.79865	3.42075	3.69759	3.28273	2.65199	3.06274	3.46703	-	1	0.260954	noncoding	-
transcript_1601	4921	107	0.31903	9.99738	3.79735	1.66834	3.05013	2.93264	3.27825	2.44714	4.1442	2.47633	3.71359	2.8386	2.88601	3.44471	-	1	0.140593	noncoding	-
transcript_24034	250	54	0.38299	9.06427	2.6397	2.10162	3.858	5.05045	2.39428	4.30439	1.466	2.98591	2.6974	2.86644	3.91637	2.3831	-	1	0.0320735	noncoding	-
transcript_1386	5043	114	0.31596	8.80914	3.45297	2.44938	2.68104	3.07054	2.83985	2.92135	4.04923	2.76715	3.20874	2.86113	2.94391	3.34171	-	1	0.177939	noncoding	-
transcript_22744	1031	62	0.42995	4.25201	4.24969	4.57234	4.60536	0.929617	0.962179	0	3.85213	3.89757	4.31227	4.4758	0.630599	4.02065	-	1	0.195772	noncoding	-
transcript_17964	1784	56	0.33638	9.30206	3.13689	3.10087	2.51924	3.2006	3.31411	2.1603	4.04047	3.08422	2.82205	2.919	2.89167	3.31558	-	1	0.0260276	noncoding	-
transcript_10557	2593	68	0.34213	9.42694	3.10574	3.15684	2.95667	3.32585	4.02331	1.04376	3.27764	3.87251	2.56232	3.07308	2.79764	3.23749	-	1	0.0445034	noncoding	-
transcript_13050	3033	43	0.33754	5.31561	0.0776901	0.211249	0	4.74011	4.14772	5.30187	4.81574	3.87143	4.14309	0.096313	4.7299	4.27675	-	1	0.0159693	noncoding	-
transcript_11246	2722	90	0.39926	9.91876	1.98622	1.91393	2.01492	2.76258	2.46769	3.50322	4.03421	3.90819	4.70624	1.97169	2.91116	4.21621	-	1	0.211979	noncoding	-
transcript_8308	3286	95	0.27435	8.97089	3.95891	2.83984	3.60806	4.10693	3.59765	2.55136	3.1076	1.54195	1.98401	3.46894	3.41865	2.21119	-	1	0.0722644	noncoding	-
transcript_1802	4864	96	0.31894	9.23566	1.98894	0.984354	0.084916	3.54805	6.06699	4.01646	3.54064	3.91444	3.0139	1.0194	4.54384	3.48966	-	1	0.0994791	noncoding	-
transcript_22137	742	96	0.39849	9.72772	3.5056	2.48075	2.72811	3.61283	1.83899	2.65148	3.66353	3.08787	3.58358	2.90482	2.7011	3.44499	-	1	0.260851	noncoding	-
transcript_13256	2249	18	0.31255	5.7525	3.85425	3.48546	3.39342	2.33797	2.46553	2.38773	3.15014	2.88128	3.19347	3.57771	2.39708	3.07496	-	1	0.00387453	noncoding	-
transcript_8697	2792	49	0.33112	3.67279	2.92193	3.11304	2.69163	3.00785	3.51262	2.74063	2.94811	3.16754	3.04076	2.90887	3.08703	3.05214	-	1	0.05337	noncoding	-
transcript_13401	2258	128	0.3283	10.3698	2.911	2.09135	3.2745	3.3769	2.80932	2.33984	3.1075	3.71069	3.49455	2.75895	2.84202	3.43758	-	1	0.270422	noncoding	-
transcript_9373	2712	103	0.32637	9.67194	5.68495	2.62763	2.3655	3.56035	4.15432	3.58413	2.044	0.342628	2.74905	3.55936	3.76627	1.71189	-	1	0.136294	noncoding	-
transcript_24162	250	57	0.38968	11.0001	3.77144	1.67125	2.07912	3.78293	1.04128	4.11174	4.15256	2.05357	4.4261	2.50727	2.97865	3.54408	-	-1	0.15622	noncoding	-
transcript_23433	828	59	0.34402	3.88617	2.99875	2.87953	2.92558	2.78652	3.05687	1.90542	3.65664	3.45911	3.33992	2.93462	2.58294	3.48522	-	-1	0.0206776	noncoding	-
transcript_22268	733	64	0.46894	4.54669	4.33382	5.826	5.61604	0	0.742734	0	3.51512	3.34753	3.53589	5.25862	0.247578	3.46618	-	1	0.179914	noncoding	-
transcript_24166	198	27	0.38029	5.53021	2.85623	3.62839	1.59113	5.09189	2.21429	3.58314	4.05841	0	3.82282	2.69192	3.62978	2.62708	-	1	0.00722352	noncoding	-
transcript_22421	645	95	0.30172	9.63275	0	0	0	8.73056	9.01907	7.77951	0	1.28477	0	0	8.50971	0.428255	-	1	0.0833313	noncoding	-
transcript_23015	706	61	0.45607	6.80658	4.0837	7.13793	6.53691	0.117711	0	0	2.33936	3.51943	3.06399	5.91951	0.039237	2.97426	-	1	0.0766012	noncoding	-
transcript_9970	2619	45	0.3756	4.68256	2.72105	2.12665	2.51402	3.28448	3.05866	3.06328	3.53855	3.08865	3.39588	2.45391	3.13547	3.34103	-	1	0.0313137	noncoding	-
transcript_7494	2935	94	0.28652	10.6321	2.54453	1.59287	2.14733	3.46321	3.58867	3.12997	3.19139	3.54606	3.54377	2.09491	3.39395	3.42707	-	1	0.0750403	noncoding	-
transcript_10484	2591	104	0.34255	7.65497	2.85086	1.90144	2.08475	3.47548	3.46118	1.7848	4.58867	3.21475	3.36534	2.27902	2.90715	3.72292	-	1	0.187238	noncoding	-
transcript_21666	1023	51	0.3046	9.15729	2.46291	2.68779	1.84821	3.57896	2.84735	4.10094	3.14842	2.98886	3.0405	2.33297	3.50908	3.05926	-	1	0.0190025	noncoding	-
transcript_13508	2168	70	0.38058	8.8371	3.17388	1.81458	3.16022	3.11243	2.6891	1.87256	4.36708	3.07336	3.42629	2.71623	2.55803	3.62224	-	1	0.0644861	noncoding	-
transcript_22752	609	34	0.41019	9.05743	3.076	2.3671	1.24753	3.37244	4.21505	4.17403	2.72154	2.83441	2.64677	2.23021	3.92051	2.73424	-	1	0.0149816	noncoding	-
transcript_17414	1433	100	0.36621	8.75165	1.58198	2.58724	0.736438	3.23994	3.43514	3.89272	3.13495	4.22926	3.77266	1.63522	3.5226	3.71229	-	1	0.198709	noncoding	-
transcript_17675	1586	104	0.31027	8.00018	2.32852	0.127261	0.769336	2.35019	5.58235	3.3386	4.10755	4.52464	3.45936	1.07504	3.75705	4.03051	-	1	0.128511	noncoding	-
transcript_1249	6013	94	0.30376	8.77948	2.05472	2.68117	2.19434	3.35586	3.30805	2.80226	3.71334	3.25297	3.20698	2.31008	3.15539	3.3911	-	1	0.0810064	noncoding	-
transcript_7829	2855	78	0.43531	7.60907	4.01004	2.14822	2.55325	3.52994	3.16843	1.90406	3.12931	3.2779	2.8318	2.90384	2.86748	3.07967	-	1	0.164994	noncoding	-
transcript_21646	959	76	0.40447	9.30304	2.57559	0	1.53587	5.33339	3.82703	5.97419	3.24349	1.85223	2.20147	1.37049	5.04487	2.4324	-	1	0.119959	noncoding	-
transcript_20578	1300	83	0.28082	9.15521	3.10169	1.9745	2.09715	3.32196	4.35917	2.93931	3.05183	2.56739	2.99078	2.39111	3.54014	2.87	-	1	0.0518381	noncoding	-
transcript_555	5516	73	0.26189	7.63007	2.89908	2.90074	2.81872	3.28182	2.62773	2.56011	3.64546	2.73471	2.89616	2.87285	2.82322	3.09211	-	1	0.0440549	noncoding	-
transcript_14607	2214	49	0.26498	10.0877	2.59145	6.34126	2.36115	0.770701	2.3557	0	3.0577	5.4767	3.31375	3.76462	1.04213	3.94938	-	1	0.0266315	noncoding	-
transcript_22026	941	68	0.33699	9.013	2.52556	3.07693	3.64633	2.53552	2.27098	2.62309	2.84829	3.44576	3.28058	3.08294	2.47653	3.19154	-	1	0.0402123	noncoding	-
transcript_8606	3146	108	0.36321	11.0709	3.23051	2.25983	2.80937	3.86205	2.45391	3.49785	3.42984	2.0511	2.64637	2.76657	3.27127	2.7091	-	1	0.221027	noncoding	-
transcript_3835	3528	27	0.30072	5.30255	3.313	2.35204	2.91671	2.88917	3.03665	2.47851	3.38286	3.19584	2.63435	2.86058	2.80144	3.07102	-	1	0.00804568	noncoding	-
transcript_9840	3372	110	0.40649	9.95404	3.93838	3.88287	4.82562	1.39536	3.47104	0.807441	2.4465	3.00993	2.37432	4.21563	1.89128	2.61025	-	1	0.448335	noncoding	-
transcript_23788	389	35	0.3559	5.26837	0	0.856935	0	4.13885	6.09811	3.12831	4.59157	4.77825	2.55827	0.285645	4.45509	3.97603	-	-1	0.0202346	noncoding	-
transcript_23050	533	54	0.38286	10.3818	0	0	0	9.71228	8.05535	8.35104	0	0	0	0	8.70622	0	-	1	0.0412099	noncoding	-
transcript_7881	2981	104	0.29595	9.33783	3.00109	2.69581	2.13642	3.21398	3.01399	2.49363	3.62847	3.11723	2.79309	2.61111	2.9072	3.1796	-	-1	0.16557	noncoding	-
transcript_22404	1033	43	0.35756	5.97186	1.61796	3.85662	1.14805	3.62623	4.74697	4.40498	0	3.87031	2.76844	2.20754	4.25939	2.21292	-	1	0.0139908	noncoding	-
transcript_13424	2239	70	0.28066	8.68268	2.63021	2.14469	1.06085	3.22591	3.7162	3.45836	3.31922	3.2624	3.18268	1.94525	3.46682	3.25476	-	1	0.0339175	noncoding	-
transcript_1496	6019	115	0.30077	8.65411	3.37668	3.50732	1.95918	2.75588	3.20266	3.20437	2.56596	2.91277	2.50905	2.94773	3.0543	2.66259	-	1	0.158514	noncoding	-
transcript_1156	5914	110	0.31337	6.82037	2.24143	1.5828	1.75186	3.46102	3.16839	2.50676	4.64065	3.06229	3.4554	1.8587	3.04539	3.71945	-	1	0.212597	noncoding	-
transcript_5833	3068	72	0.35489	9.09735	2.97559	2.05664	2.69017	3.33325	3.43121	2.77053	3.1065	2.82645	2.67002	2.57414	3.17833	2.86766	-	1	0.0559841	noncoding	-
transcript_24135	265	30	0.42089	5.75275	0	1.48322	0	7.1215	5.92287	6.30877	0	2.38624	2.60458	0.494407	6.45105	1.66361	-	-1	0.0152737	noncoding	-
transcript_23779	370	37	0.38928	8.16034	1.20086	0.00540861	2.13583	4.09344	2.72315	3.51464	4.90168	3.94793	3.25764	1.11403	3.44374	4.03575	-	1	0.0117463	noncoding	-
transcript_6618	3013	91	0.31337	8.26947	2.89975	2.42339	2.33766	3.05112	3.08035	2.28665	3.79005	2.82794	3.07516	2.5536	2.80604	3.23105	-	-1	0.134383	noncoding	-
transcript_23432	482	42	0.29197	8.16132	0	2.32069	0	4.00729	7.68043	3.96867	0	6.58032	1.19698	0.773562	5.2188	2.59244	-	1	0.011731	noncoding	-
transcript_8733	2786	116	0.32729	5.69452	1.72595	2.15801	1.9534	3.04585	3.45098	2.99316	4.83784	2.07025	3.48309	1.94579	3.16333	3.46373	-	1	0.421405	noncoding	-
transcript_9611	2675	120	0.28044	10.1205	1.01069	0.78993	0.577771	3.65974	2.93369	4.99186	4.91146	2.46024	4.36668	0.792796	3.86176	3.91279	-	1	0.133311	noncoding	-
transcript_9742	3816	103	0.29519	8.53583	2.54792	2.19366	2.03662	3.09295	2.91696	3.01623	3.26735	3.21895	3.39069	2.2594	3.00871	3.29233	-	1	0.103997	noncoding	-
transcript_23653	468	83	0.31976	9.02142	2.24136	1.40117	2.67021	4.4875	2.47604	3.07413	2.37248	3.42288	3.48249	2.10425	3.34589	3.09262	-	-1	0.145529	noncoding	-
transcript_6250	3062	93	0.32123	7.73016	0.19253	0	0	7.32773	6.65398	5.61322	1.97876	1.93727	1.91759	0.0641767	6.53164	1.94454	-	1	0.0953067	noncoding	-
transcript_19557	1004	69	0.38086	8.44672	2.68442	2.18472	2.45055	3.04575	2.81519	3.83219	2.79563	2.89443	2.7796	2.4399	3.23104	2.82322	-	1	0.0589503	noncoding	-
transcript_23894	300	32	0.43821	5.30219	3.71919	4.39938	5.41714	4.56081	0	2.18646	0	3.1685	2.00999	4.5119	2.24909	1.72616	-	1	0.0166331	noncoding	-
transcript_1990	6027	105	0.29727	6.6745	1.71844	3.0062	1.91096	2.42787	2.63962	1.69964	3.82487	4.8493	3.34205	2.21187	2.25571	4.00541	-	1	0.168586	noncoding	-
transcript_20503	1190	43	0.35276	9.42914	2.37343	1.77491	2.0758	2.92831	2.99986	3.39674	3.16334	3.52333	3.15142	2.07471	3.1083	3.27936	-	1	0.0171203	noncoding	-
transcript_9948	3527	103	0.31446	9.62445	2.90993	1.68409	2.89133	2.82674	2.70875	1.27327	4.42514	3.11532	3.4792	2.49512	2.26959	3.67322	-	1	0.119557	noncoding	-
transcript_21426	809	55	0.44703	11.7114	4.51604	5.31537	4.89942	5.76372	0	4.81005	0	0	0	4.91028	3.52459	0	-	1	0.099877	noncoding	-
transcript_3418	3728	65	0.27057	8.46051	1.72721	1.95408	1.28232	4.78428	3.47355	4.23279	2.98637	2.43159	2.41487	1.65454	4.16354	2.61094	-	1	0.0298265	noncoding	-
transcript_21701	722	80	0.32147	9.29633	2.08152	1.43579	0.181062	4.92767	4.56447	4.35855	2.8531	2.47868	2.37684	1.23279	4.6169	2.56954	-	1	0.0583268	noncoding	-
transcript_23593	497	99	0.43854	11.731	0	3.00444	2.43739	2.7817	1.98967	3.25865	3.27173	4.27036	4.2361	1.81395	2.67667	3.92606	-	1	0.407341	noncoding	-
transcript_5879	4504	96	0.32642	10.0596	2.28612	2.26609	1.66342	3.01049	2.74732	2.67101	3.57605	3.59827	3.35602	2.07188	2.80961	3.51011	-	1	0.108977	noncoding	-
transcript_3775	4188	102	0.25459	10.0956	2.4268	2.2117	2.24982	3.19382	2.73386	2.16207	3.83081	3.13088	3.19326	2.29611	2.69658	3.38498	-	1	0.0853589	noncoding	-
transcript_23878	323	24	0.29697	9.52472	0	4.37946	0	4.2608	4.61854	4.54501	1.49229	3.33873	2.49047	1.45982	4.47478	2.44049	-	1	0.00880239	noncoding	-
transcript_15821	1756	70	0.34023	10.0425	2.94599	1.85778	1.37113	4.85949	3.89593	3.75467	2.02135	2.79311	1.58339	2.0583	4.17003	2.13261	-	1	0.0514528	noncoding	-
transcript_18366	1235	34	0.31377	4.93573	1.47139	3.84718	0.0456708	4.20825	4.25289	4.50487	0.954408	3.19299	2.52842	1.78808	4.322	2.22527	-	1	0.0119849	noncoding	-
transcript_20302	878	53	0.34425	6.23712	2.75661	2.34125	2.23544	3.3958	2.9272	3.66602	2.89503	2.63302	2.14567	2.44444	3.32967	2.55791	-	-1	0.0400806	noncoding	-
transcript_7288	2948	72	0.34724	10.1031	2.26875	1.87295	2.22927	3.06678	2.75517	2.84689	3.53623	3.12643	3.27047	2.12366	2.88961	3.31104	-	1	0.0590277	noncoding	-
transcript_3533	4167	125	0.36915	8.95038	3.3763	4.06879	3.24377	1.13657	2.43351	0.0878498	3.47496	3.48548	3.61527	3.56295	1.21931	3.52523	-	1	0.462682	noncoding	-
transcript_12372	2619	80	0.3727	3.94867	1.83408	2.22518	1.65683	2.97482	4.31543	3.53312	2.37157	2.84283	3.11124	1.90536	3.60779	2.77522	-	1	0.327913	noncoding	-
transcript_10757	3536	112	0.30824	12.0295	1.93503	1.46816	1.85666	3.44209	3.13628	3.05976	3.64969	2.95249	3.33914	1.75329	3.21271	3.31377	-	1	0.0944077	noncoding	-
transcript_23457	522	36	0.39478	10.4464	3.85743	3.84219	3.43137	1.09198	2.8207	1.5441	3.87221	1.63507	2.54764	3.71033	1.81893	2.68497	-	1	0.0212201	noncoding	-
transcript_7701	2923	152	0.31597	9.94305	1.58192	1.53017	1.51127	3.1624	3.34373	2.70017	4.12148	3.38531	3.30534	1.54112	3.06876	3.60405	-	1	0.418599	noncoding	-
transcript_23838	398	27	0.35331	9.60284	0	0	0	5.81866	7.43081	6.04524	0	5.31064	0	0	6.43157	1.77021	-	1	0.0092005	noncoding	-
transcript_13529	2168	72	0.30846	7.78583	2.228	1.75334	2.77611	2.97312	2.8522	2.59443	2.92769	3.24745	3.24979	2.25248	2.80659	3.14165	-	1	0.0370076	noncoding	-
transcript_12329	2379	50	0.34755	5.96906	2.44507	2.35826	2.12551	2.63068	3.18832	2.26389	3.46524	2.80596	3.30274	2.30961	2.6943	3.19132	-	1	0.0195846	noncoding	-
transcript_7817	2836	48	0.27919	5.97784	2.39054	1.72473	1.48718	3.39518	3.41459	3.18445	3.25764	2.57819	3.1449	1.86749	3.3314	2.99358	-	1	0.022388	noncoding	-
transcript_947	6117	104	0.38736	6.24078	2.69698	1.75358	2.20095	2.92821	2.81379	3.01718	3.49458	2.69393	2.93284	2.21717	2.91973	3.04045	-	1	0.402179	noncoding	-
transcript_4576	3392	115	0.36072	10.8801	1.38469	1.38281	2.30175	2.6997	2.92368	2.48835	3.92085	3.77208	3.6199	1.68975	2.70391	3.77094	-	1	0.270783	noncoding	-
transcript_6444	3085	59	0.29027	9.42889	2.47844	2.43252	2.34158	3.26312	2.23868	2.41133	3.67933	3.06191	2.58543	2.41751	2.63771	3.10889	-	1	0.0262362	noncoding	-
transcript_4089	6001	97	0.33194	9.69208	2.56689	2.03626	2.39562	2.95775	3.22604	1.44567	3.94115	3.02355	2.87924	2.33292	2.54316	3.28131	-	1	0.119209	noncoding	-
transcript_21761	776	189	0.4084	6.97125	4.8616	3.45371	0	1.04293	2.27545	3.99599	3.56064	2.06827	3.14388	2.77177	2.43813	2.92426	-	-1	0.158806	noncoding	-
transcript_23038	618	43	0.42986	10.1357	0	0	0	7.95427	8.37906	6.28385	0	1.75283	0	0	7.53906	0.584276	-	1	0.0405221	noncoding	-
transcript_189	6457	144	0.28165	9.29803	3.23998	2.90824	3.62189	2.12104	2.63368	0.836214	3.09495	3.14247	2.76017	3.2567	1.86364	2.99919	-	1	0.258667	noncoding	-
transcript_23217	398	43	0.39382	9.6004	0	0	0	3.48079	4.36264	4.79588	1.08386	6.78013	3.85297	0	4.2131	3.90565	-	1	0.0237172	noncoding	-
transcript_659	5438	75	0.26715	7.97723	2.8152	2.79391	1.81469	2.20704	3.54883	2.6876	2.89522	2.92566	2.6635	2.4746	2.81449	2.82813	-	1	0.0426867	noncoding	-
transcript_23290	509	39	0.37137	9.78485	0	0	0	7.87264	9.59818	6.87624	0	0	0	0	8.11568	0	-	1	0.0175481	noncoding	-
transcript_1211	5468	94	0.35219	8.25214	2.77004	2.04803	2.51654	2.43459	2.90174	2.15813	3.44187	2.95564	3.09144	2.44487	2.49816	3.16298	-	1	0.132344	noncoding	-
transcript_22940	745	7	0.37392	5.27496	2.19492	3.13014	3.56953	2.58345	3.66101	3.22695	1.63485	0.772892	3.51788	2.96486	3.15714	1.97521	-	1	1.47474e-05	noncoding	-
transcript_12570	2366	62	0.35331	6.5202	2.48403	1.94868	1.84592	3.35725	2.63784	2.56197	3.62873	2.77922	2.9189	2.09288	2.85235	3.10895	-	1	0.03409	noncoding	-
transcript_13369	2998	129	0.28695	8.63141	4.99958	0.833916	0.630239	2.80293	3.31183	3.53481	3.04778	2.46952	2.5196	2.15458	3.21653	2.67897	-	1	0.210503	noncoding	-
transcript_5562	3082	87	0.3331	5.49615	2.86003	2.24391	2.10248	3.15901	3.41525	2.47566	2.83137	2.3656	2.66196	2.40214	3.01664	2.61964	-	1	0.148676	noncoding	-
transcript_16341	1653	84	0.3204	5.5484	0	3.06705	0.404692	3.19756	5.65948	3.78325	1.84464	4.17531	1.97261	1.15725	4.21343	2.66419	-	1	0.117604	noncoding	-
transcript_1777	6800	106	0.35599	9.77472	2.81478	2.75947	1.24108	2.32118	2.43412	1.36801	4.09254	4.43535	2.63726	2.27178	2.0411	3.72172	-	1	0.215781	noncoding	-
transcript_9792	2907	47	0.23196	9.57318	2.51501	1.89991	1.68364	3.11229	3.33089	2.51697	3.67638	2.78025	2.57333	2.03285	2.98672	3.00999	-	1	0.0382023	noncoding	-
transcript_24219	192	52	0.29821	12.2221	4.09427	3.79785	1.67555	0	3.40869	4.27493	4.5146	2.28674	0	3.18922	2.56121	2.26712	-	1	0.0276502	noncoding	-
transcript_22707	523	68	0.48248	9.94196	0	5.41986	0	1.17245	5.09721	3.70126	0.387393	6.48974	1.74273	1.80662	3.32364	2.87329	-	1	0.294915	noncoding	-
transcript_9784	2623	53	0.24797	8.65778	2.5059	1.692	1.99685	3.07676	2.67019	2.63645	3.33588	2.7601	3.3238	2.06491	2.79447	3.13993	-	1	0.0274942	noncoding	-
transcript_2099	4360	75	0.29202	9.39008	2.04883	1.77668	1.56115	3.12701	3.0254	2.01501	4.23073	3.20169	2.93453	1.79555	2.72247	3.45565	-	1	0.0425549	noncoding	-
transcript_10497	2558	60	0.34645	5.58722	3.36207	1.49172	1.06526	2.48001	1.96766	4.14293	4.46111	1.59204	3.31299	1.97302	2.86353	3.12204	-	1	0.0385422	noncoding	-
transcript_9793	2650	53	0.34431	5.09711	2.6191	2.39809	1.74231	3.23862	2.98073	2.52726	2.94082	2.96447	2.46147	2.25317	2.91554	2.78892	-	1	0.0317416	noncoding	-
transcript_2896	3943	52	0.30469	10.4182	3.06689	2.60346	2.6964	4.10639	3.96519	2.70606	1.94542	1.48577	1.28119	2.78892	3.59254	1.57079	-	1	0.0261413	noncoding	-
transcript_17830	1350	82	0.36898	9.18439	0	0	2.72187	0	0	0	5.84754	7.6106	7.60399	0.90729	0	7.02071	-	1	0.10035	noncoding	-
transcript_20435	928	53	0.3129	4.94427	2.52005	2.84136	2.31699	2.8253	2.71319	2.87655	2.18649	2.96052	2.53329	2.55947	2.80501	2.5601	-	1	0.03307	noncoding	-
transcript_21637	950	134	0.35155	8.69904	2.95656	0.706425	2.18372	4.27338	3.07774	4.8362	2.48482	1.59048	1.65834	1.9489	4.06244	1.91121	-	1	0.488965	noncoding	-
transcript_23920	363	57	0.35763	8.88885	0	0	0	4.11814	3.92265	4.97402	3.36285	4.11458	3.25798	0	4.33827	3.57847	-	1	0.0287615	noncoding	-
transcript_20125	1015	56	0.28457	9.62469	4.32631	1.73904	0.510626	3.64611	3.01833	2.48453	2.31499	3.56236	2.0809	2.19199	3.04966	2.65275	-	1	0.0252564	noncoding	-
transcript_20535	1404	74	0.34035	9.2923	4.03711	4.07545	2.60459	2.0117	2.53142	2.154	1.14235	3.40232	1.70043	3.57238	2.23238	2.0817	-	1	0.0544887	noncoding	-
transcript_24072	331	23	0.35553	10.289	1.83191	2.71928	2.26717	3.34002	2.0111	3.02425	3.81098	2.18945	2.41551	2.27279	2.79179	2.80531	-	1	0.00985265	noncoding	-
transcript_9382	3187	68	0.32545	10.1617	2.37904	1.81575	1.27281	3.30102	2.75144	2.6509	3.5097	3.11934	2.80483	1.82253	2.90112	3.14462	-	1	0.0439037	noncoding	-
transcript_688	6773	87	0.28165	10.4212	1.36202	2.0731	2.09686	2.88937	2.51997	2.25532	3.82786	3.07293	3.47053	1.84399	2.55489	3.45711	-	1	0.0627194	noncoding	-
transcript_10669	2587	54	0.41895	5.46124	2.58016	2.17949	2.25748	3.18134	3.11099	2.47878	2.75855	2.63029	2.35453	2.33904	2.9237	2.58112	-	1	0.0562576	noncoding	-
transcript_21899	1063	55	0.28415	4.05621	0.916992	1.21104	0.390279	4.35913	3.81067	4.23976	2.32375	3.6571	2.61022	0.839437	4.13652	2.86369	-	1	0.086335	noncoding	-
transcript_11579	2889	89	0.30411	9.25568	2.6287	1.52748	1.81339	2.55766	2.61688	2.53854	3.71935	2.83608	3.26457	1.98986	2.57103	3.27333	-	1	0.0694042	noncoding	-
transcript_5203	3284	50	0.28176	9.56976	2.36404	2.14894	2.41178	2.83326	2.17475	2.42058	3.57846	2.66708	2.84105	2.30825	2.47619	3.02886	-	1	0.0212546	noncoding	-
transcript_3593	3565	69	0.31837	9.89606	2.6196	2.45066	2.59514	2.01163	2.14212	1.77124	3.53006	3.0989	3.1761	2.55513	1.975	3.26835	-	1	0.0420338	noncoding	-
transcript_7362	2977	53	0.27207	10.9118	2.75553	2.26384	2.69263	2.62985	2.71282	2.14483	2.60318	2.62188	2.9609	2.57067	2.49584	2.72865	-	1	0.0330915	noncoding	-
transcript_23682	250	20	0.39141	6.51691	3.37287	2.49364	0.370402	4.42382	4.96267	3.93004	0	2.56018	1.25124	2.07897	4.43884	1.27047	-	1	0.00405605	noncoding	-
transcript_20404	1284	38	0.36364	10.4464	2.48012	2.24908	2.36334	2.6206	2.73269	3.04542	2.42215	2.74325	2.67603	2.36418	2.79957	2.61381	-	1	0.018965	noncoding	-
transcript_10813	2534	81	0.32546	10.6158	2.35761	2.20627	2.188	2.5385	2.76693	2.38831	3.52639	2.54479	2.79996	2.25063	2.56458	2.95705	-	1	0.0681874	noncoding	-
transcript_20565	840	31	0.4046	9.99591	3.68698	4.00392	0	3.75032	3.90088	4.34166	0.441306	1.72539	1.45198	2.56363	3.99762	1.20622	-	1	0.0163763	noncoding	-
transcript_9934	2917	98	0.28302	4.89923	2.63791	1.95864	2.14211	3.14199	2.83819	2.83169	3.25468	2.34645	2.13571	2.24622	2.93729	2.57894	-	1	0.309605	noncoding	-
transcript_11286	2464	85	0.30521	10.0296	4.8958	3.39024	2.98299	0	2.19678	0	3.83641	3.23059	2.74471	3.75635	0.732262	3.27057	-	1	0.0647408	noncoding	-
transcript_21621	940	49	0.32053	6.15887	0.193794	3.35075	0	4.34025	4.62247	4.86037	0.14017	3.54396	2.19622	1.18151	4.6077	1.96012	-	1	0.0164414	noncoding	-
transcript_5521	3242	79	0.40148	9.94757	2.30852	1.65192	2.42311	2.74943	2.23682	2.61038	3.30617	2.65185	3.27876	2.12785	2.53221	3.07893	-	1	0.140741	noncoding	-
transcript_23041	876	79	0.38037	9.02289	1.88479	3.99649	2.23026	3.10166	1.89316	1.04176	1.44053	4.14286	3.4493	2.70385	2.0122	3.0109	-	1	0.0991452	noncoding	-
transcript_5166	3415	111	0.34711	9.34186	2.35254	1.91248	1.90342	3.5558	3.05768	3.32093	2.5257	2.26769	2.27428	2.05615	3.31147	2.35589	-	1	0.229918	noncoding	-
transcript_23281	536	59	0.47482	5.25189	0	3.85257	0	0	10.5051	0	0	8.76075	0	1.28419	3.50171	2.92025	-	1	0.0917985	noncoding	-
transcript_4272	3805	73	0.27248	9.5069	2.2657	1.59657	1.79753	2.38801	3.98527	1.89604	3.3109	3.18323	2.63964	1.8866	2.75644	3.04459	-	1	0.0407127	noncoding	-
transcript_10131	2508	81	0.34181	9.18231	2.65998	2.72755	2.14255	2.45289	2.5003	1.64108	3.24363	2.59787	3.0805	2.51003	2.19809	2.974	-	1	0.0718643	noncoding	-
transcript_23857	221	23	0.39055	9.49664	0	0	2.07319	2.70616	4.35308	4.12453	2.92183	3.54789	3.29463	0.691063	3.72792	3.25478	-	-1	0.073706	noncoding	-
transcript_9490	2708	52	0.28982	10.5189	1.92817	1.36571	1.84639	3.20362	2.83093	2.3396	3.6288	2.83414	2.91942	1.71342	2.79138	3.12745	-	1	0.0272409	noncoding	-
transcript_5954	3154	67	0.36374	7.73297	2.51322	1.68778	2.3094	2.3883	2.60663	2.74976	2.83616	2.84935	2.95272	2.17013	2.58156	2.87941	-	1	0.0430937	noncoding	-
transcript_15846	1762	75	0.37815	8.26715	1.68343	1.32449	1.61793	1.77443	3.0948	1.6206	4.27043	3.96508	3.50352	1.54195	2.16328	3.91301	-	1	0.0754987	noncoding	-
transcript_17428	1388	34	0.37349	4.93573	1.12726	3.40771	0.593501	4.27115	4.13542	3.90971	0.642203	2.76679	1.98258	1.70949	4.10542	1.79719	-	1	0.0135922	noncoding	-
transcript_4334	3450	98	0.28219	9.64484	2.93942	2.95465	3.47606	3.46659	2.06788	2.76931	2.70212	0.30916	2.12257	3.12338	2.76793	1.71128	-	1	0.0801999	noncoding	-
transcript_5317	3299	67	0.34905	7.73297	2.67424	2.18254	2.32108	1.74637	2.82426	2.65625	2.81432	3.10251	2.48144	2.39262	2.40896	2.79942	-	1	0.037857	noncoding	-
transcript_779	5672	64	0.29115	8.20941	2.42642	2.14589	2.13327	3.26269	2.1498	2.18573	3.5352	2.26576	2.65634	2.23519	2.53274	2.8191	-	1	0.0265913	noncoding	-
transcript_22309	862	104	0.36358	6.59564	2.67267	1.0341	1.71495	2.68977	3.66922	3.46068	2.43244	2.83711	2.12894	1.80724	3.27322	2.46616	-	1	0.289407	noncoding	-
transcript_19162	1136	55	0.41041	9.59821	0	0	0	6.58501	4.47246	6.33465	2.1481	0	3.09032	0	5.79737	1.74614	-	1	0.050316	noncoding	-
transcript_19640	1010	43	0.35275	11.1223	3.17553	1.99819	2.62203	2.50562	2.39103	2.64155	2.94756	2.59205	1.73332	2.59858	2.51273	2.42431	-	1	0.0237551	noncoding	-
transcript_4410	3377	50	0.26189	6.08929	1.63234	1.81873	1.67099	2.93853	3.10652	2.30347	3.70075	2.71413	2.65241	1.70736	2.78284	3.02243	-	1	0.0318717	noncoding	-
transcript_12718	2561	71	0.32381	4.867	0	0	0	5.64663	5.94502	3.97196	1.08929	4.59635	1.26246	0	5.18787	2.31603	-	1	0.0874005	noncoding	-
transcript_4121	3969	150	0.30488	10.496	3.80685	3.40336	2.9122	1.78145	2.25237	0.823799	2.97489	2.57573	1.96223	3.37414	1.6192	2.50428	-	1	0.315729	noncoding	-
transcript_19136	1078	56	0.39673	9.3017	2.90448	1.60825	0.522472	2.46574	2.6041	2.5801	3.4428	3.07614	3.21671	1.6784	2.54998	3.24522	-	1	0.0425234	noncoding	-
transcript_19253	1133	74	0.34642	8.54755	1.9189	4.04431	3.30992	2.53964	2.8372	2.81072	1.43034	1.53858	1.97924	3.09104	2.72919	1.64939	-	-1	0.101491	noncoding	-
transcript_13096	2266	95	0.41538	8.78986	2.53505	2.14377	1.12471	2.59296	2.52957	3.28952	2.99068	2.49775	2.65755	1.93451	2.80401	2.71533	-	1	0.297081	noncoding	-
transcript_24022	338	33	0.43286	8.19012	0.99883	1.36641	2.05396	0	6.04553	2.6947	4.35808	2.30332	2.50957	1.47307	2.91341	3.05699	-	1	0.0137435	noncoding	-
transcript_7987	2895	63	0.36694	7.79535	2.35297	2.44416	2.60481	3.18818	2.4676	1.328	2.89721	2.54663	2.44541	2.46731	2.32793	2.62975	-	1	0.036355	noncoding	-
transcript_5039	3770	142	0.31696	10.3391	2.58966	2.13732	2.79035	2.27112	2.26074	1.53512	2.86621	2.93252	2.85778	2.50578	2.02233	2.8855	-	1	0.323729	noncoding	-
transcript_5361	3187	109	0.31514	9.39349	2.51498	2.19585	2.16806	1.93331	2.28866	1.55779	3.31722	3.20014	3.0406	2.29296	1.92659	3.18599	-	1	0.14583	noncoding	-
transcript_2683	4010	131	0.35516	9.51202	1.45822	1.40594	0.803367	3.25363	2.7337	2.88155	4.0055	2.20475	3.44194	1.22251	2.95629	3.2174	-	1	0.445058	noncoding	-
transcript_8117	3321	63	0.34562	9.50592	2.5375	2.12828	2.29619	2.97366	2.98122	1.5774	3.25251	2.37939	1.99789	2.32066	2.51076	2.54326	-	1	0.0379783	noncoding	-
transcript_23800	368	28	0.39285	4.29816	0	1.1146	0	6.45315	5.12307	5.91553	0	3.21136	0.245068	0.371533	5.83058	1.15214	-	-1	0.0126416	noncoding	-
transcript_12733	2276	57	0.34755	10.7629	2.91102	2.80524	3.78104	1.79643	2.1727	1.3851	2.90387	2.14891	2.07282	3.16577	1.78474	2.3752	-	1	0.0367464	noncoding	-
transcript_24165	225	21	0.42947	9.78204	3.93347	6.02857	6.43521	0	0	0	2.51322	0	3.06187	5.46575	0	1.85836	-	1	0.0118013	noncoding	-
transcript_3250	3627	146	0.2887	8.6098	2.46637	2.42299	0.531911	3.38092	3.73089	3.17894	2.05195	2.62386	1.53208	1.80709	3.43025	2.0693	-	1	0.331059	noncoding	-
transcript_15976	2076	69	0.4168	12.1019	2.91981	2.303	2.44344	1.59871	2.33743	1.69459	2.67592	2.62906	3.3113	2.55542	1.87691	2.87209	-	1	0.0886609	noncoding	-
transcript_9432	3059	107	0.32121	8.73712	2.3454	1.92519	1.9329	2.29269	2.59383	2.47294	3.17383	2.14258	3.01429	2.06783	2.45315	2.7769	-	1	0.15	noncoding	-
transcript_23619	419	63	0.42496	3.79938	1.43505	1.04273	2.12799	4.74715	3.62464	5.46002	0	1.55065	1.87272	1.53526	4.6106	1.14112	-	-1	0.0321528	noncoding	-
transcript_24149	241	21	0.39195	5.58539	5.85873	4.93295	6.49889	4.46741	0	0	0	0	0	5.76352	1.48914	0	-	1	0.0053119	noncoding	-
transcript_18078	2308	94	0.39497	9.36041	2.80718	0.577357	1.46776	3.27254	5.579	2.53187	1.18278	3.01821	1.27871	1.61743	3.79447	1.82657	-	1	0.22852	noncoding	-
transcript_11003	2522	71	0.40147	11.9246	1.06529	0.734338	0	3.23701	1.49839	2.90942	4.19451	3.55478	4.50507	0.599875	2.54827	4.08478	-	1	0.0830019	noncoding	-
transcript_19202	1294	101	0.40368	9.74396	2.31745	1.70657	1.51598	3.43358	2.24852	3.14081	3.04644	1.95179	2.29254	1.84667	2.94097	2.43026	-	1	0.331192	noncoding	-
transcript_23445	484	31	0.40748	5.71112	0	1.3252	2.99107	0	4.59778	0	3.59687	3.93253	5.17447	1.43876	1.53259	4.23462	-	-1	0.015628	noncoding	-
transcript_15609	1796	88	0.34776	11.763	0	0	0.840198	5.80218	5.27763	5.32101	1.26725	3.10494	0	0.280066	5.46694	1.4574	-	1	0.0846436	noncoding	-
transcript_23978	200	0	0.42806	0	2.17167	2.58895	1.47839	2.17278	3.17823	2.95658	3.89493	0	3.1044	2.07967	2.76919	2.33311	-	-1	0.0179155	noncoding	-
transcript_22433	783	94	0.38814	8.48041	5.36049	6.32227	6.06169	0	0	0	0.496406	1.85412	1.38701	5.91482	0	1.24584	-	-1	0.0834144	noncoding	-
transcript_9289	2648	116	0.31645	10.822	2.36451	2.44871	1.83109	1.63234	2.43695	1.81973	3.0668	3.07084	2.77232	2.21477	1.96301	2.96998	-	1	0.160719	noncoding	-
transcript_3576	3932	59	0.30788	5.80048	3.05914	3.59866	2.56152	1.83867	2.09712	1.546	2.58452	2.51128	1.64501	3.07311	1.82726	2.24694	-	1	0.0310469	noncoding	-
transcript_21874	777	62	0.4197	10.6672	0	3.23134	0	6.37922	3.28257	4.28577	0	4.21282	0	1.07711	4.64919	1.40427	-	1	0.0918762	noncoding	-
transcript_10181	2608	97	0.32205	8.79205	2.31907	2.15306	2.30016	2.53285	2.01044	2.31235	2.74716	2.21103	2.77316	2.25743	2.28521	2.57712	-	1	0.105995	noncoding	-
transcript_17584	1424	75	0.41009	8.61298	0	0	0	4.81899	4.92211	5.89841	0.429638	2.56081	2.63621	0	5.21317	1.87555	-	1	0.113001	noncoding	-
transcript_647	5432	105	0.36997	6.10419	4.15436	1.54967	3.95901	2.11184	1.72946	1.56944	2.7317	1.72427	1.73537	3.22102	1.80358	2.06378	-	1	0.36399	noncoding	-
transcript_23932	259	0	0.3292	0	2.77324	1.57902	2.47604	3.85386	1.1362	3.49009	2.93774	1.9026	1.11312	2.2761	2.82672	1.98449	-	-1	5.72394e-07	noncoding	-
transcript_23492	536	31	0.34444	10.2272	1.64608	1.41666	0.554879	2.46245	3.5987	4.56948	3.10761	0.911409	2.98774	1.20587	3.54354	2.33559	-	1	0.0129468	noncoding	-
transcript_7812	2907	92	0.33378	11.202	1.32915	1.63126	1.60054	2.81123	2.98731	2.28399	2.80885	3.01957	2.73794	1.52032	2.69418	2.85545	-	1	0.0961876	noncoding	-
transcript_4505	3641	58	0.33766	9.69257	2.40638	1.51173	2.15439	2.53033	2.79706	1.59639	2.87865	2.67837	2.62926	2.02416	2.30793	2.72876	-	1	0.0306908	noncoding	-
transcript_10808	2546	46	0.33906	7.70587	2.07389	1.72849	1.79985	2.43968	2.73205	2.38194	2.84519	2.41564	2.75441	1.86741	2.51789	2.67174	-	1	0.0129852	noncoding	-
transcript_17872	1347	65	0.38516	11.4765	7.54695	6.77091	6.76133	0	0	0	0	0	0	7.0264	0	0	-	1	0.0632764	noncoding	-
transcript_24157	235	35	0.38766	9.52301	1.53998	0	3.16432	3.01974	4.26355	1.28534	3.62652	4.1735	0	1.5681	2.85621	2.60001	-	1	0.0150829	noncoding	-
transcript_5931	3111	124	0.27398	7.13043	4.25902	2.83529	0.616614	2.94338	4.10159	2.26852	1.57348	2.46049	0.0122983	2.57031	3.10449	1.34876	-	1	0.253228	noncoding	-
transcript_7174	2960	72	0.29115	4.27399	2.72413	0.915712	1.77778	2.98675	2.39385	1.46285	3.3417	2.55008	2.89031	1.80588	2.28115	2.92736	-	1	0.148515	noncoding	-
transcript_6356	3076	106	0.39957	10.3393	2.55116	1.48295	1.91837	2.68976	3.13514	2.33577	2.54093	2.35067	2.02623	1.98416	2.72023	2.30594	-	1	0.360987	noncoding	-
transcript_8745	2808	47	0.31172	10.0113	2.14105	2.10688	2.0931	2.23098	2.34644	2.31251	2.9114	2.51661	2.36291	2.11368	2.29664	2.59697	-	1	0.0205574	noncoding	-
transcript_11819	2381	97	0.42251	9.09784	1.52239	1.35671	2.69428	2.59371	1.89444	1.67735	2.2198	3.79733	3.26357	1.85779	2.05516	3.09357	-	1	0.353005	noncoding	-
transcript_10809	2573	129	0.36437	9.51031	2.55682	1.80692	2.18836	1.68069	1.73469	2.1659	3.03934	2.55763	3.02958	2.18403	1.86043	2.87552	-	1	0.470032	noncoding	-
transcript_12326	2356	68	0.31985	9.82184	2.29101	1.74287	1.73922	2.70467	2.16223	1.73265	3.40579	2.63713	2.33924	1.92437	2.19985	2.79406	-	1	0.0405509	noncoding	-
transcript_8722	2678	24	0.34069	10.347	2.32015	1.13563	2.44317	2.71025	1.67094	2.40321	3.03204	2.19949	2.83554	1.96631	2.26147	2.68902	-	1	0.0103443	noncoding	-
transcript_416	5833	125	0.31553	8.63629	1.53364	0.608635	1.01069	4.03747	3.64488	2.50959	2.7388	1.87122	2.69139	1.05099	3.39731	2.4338	-	-1	0.154611	noncoding	-
transcript_4141	3530	75	0.3627	7.72699	2.55713	2.25248	2.04699	2.56087	2.37608	2.46547	2.89696	1.49112	1.93716	2.28553	2.46747	2.10841	-	1	0.0633166	noncoding	-
transcript_5779	4166	61	0.25198	10.4536	2.4711	2.30358	1.64547	2.23878	2.34219	1.76827	3.08671	2.25793	2.43733	2.14005	2.11641	2.59399	-	1	0.0426927	noncoding	-
transcript_11159	2523	92	0.33782	9.35175	2.78617	2.3413	1.98511	2.18473	2.43305	2.33172	2.28693	2.1451	2.04841	2.37086	2.3165	2.16014	-	1	0.105763	noncoding	-
transcript_4804	3351	86	0.31727	6.51471	2.78783	1.83283	2.379	1.03731	1.7276	1.0756	3.25257	3.56441	2.81229	2.33322	1.28017	3.20976	-	1	0.0879862	noncoding	-
transcript_10420	2525	78	0.43463	5.9975	1.93431	1.38535	1.88841	2.624	2.66978	1.89143	3.05787	2.47634	2.51372	1.73602	2.39507	2.68264	-	1	0.207113	noncoding	-
transcript_3030	3800	95	0.44979	8.78986	1.87027	1.21065	1.22988	2.52591	2.51952	1.65499	3.22484	3.14525	3.01689	1.43693	2.23348	3.12899	-	1	0.430723	noncoding	-
transcript_3217	3763	64	0.32886	10.2949	2.01162	0.758047	1.88174	3.05348	2.67086	1.18126	3.60614	2.55193	2.64135	1.55047	2.30187	2.93314	-	1	0.0398853	noncoding	-
transcript_24176	203	44	0.4228	12.1378	2.12686	1.52659	0	4.52117	3.69767	5.2319	3.24272	0	0	1.21782	4.48358	1.08091	-	-1	0.1716	noncoding	-
transcript_6893	3735	78	0.30483	5.17963	1.64653	1.45616	2.0284	1.64971	2.5712	1.25749	3.69908	3.00085	3.02448	1.71036	1.82613	3.24147	-	1	0.104705	noncoding	-
transcript_23093	628	30	0.35127	8.36542	0	0	0	6.55441	6.17454	4.89966	2.3276	0.37678	0	0	5.87621	0.901459	-	-1	0.0697085	noncoding	-
transcript_2369	4116	128	0.30325	9.26361	2.41262	1.4122	1.62825	3.10126	2.06824	2.83383	2.98314	1.8776	2.00399	1.81769	2.66778	2.28824	-	1	0.222937	noncoding	-
transcript_21618	783	87	0.47986	8.04474	0	3.1817	0	8.51452	0	8.60675	0	0	0	1.06057	5.70709	0	-	1	0.372495	noncoding	-
transcript_3380	3672	93	0.37883	9.55316	2.00444	1.83086	1.17072	2.33331	3.16414	2.32572	2.64124	2.44016	2.36721	1.66868	2.60772	2.48287	-	1	0.180696	noncoding	-
transcript_21070	876	45	0.34392	4.3161	1.8539	4.64609	0	0.812041	7.19512	1.62146	1.04993	1.74224	1.32755	2.16666	3.20954	1.37324	-	1	0.0299414	noncoding	-
transcript_23909	320	31	0.37428	10.2272	1.25769	0.661778	0	2.94829	3.73147	4.77995	3.48552	1.5752	1.7976	0.639822	3.8199	2.28611	-	1	0.0142197	noncoding	-
transcript_1326	5977	87	0.30387	10.2436	1.931	1.26538	1.41024	2.0788	2.94198	2.11628	3.30226	2.41394	2.76116	1.53554	2.37902	2.82579	-	1	0.0687102	noncoding	-
transcript_8931	2799	92	0.27299	9.37775	2.72839	1.9542	1.6245	2.27684	2.20613	1.40637	2.70284	2.76161	2.51172	2.10236	1.96312	2.65872	-	1	0.0664051	noncoding	-
transcript_23805	481	45	0.40639	8.16022	0	0	0	1.82974	5.31472	2.20836	3.51766	3.9787	3.30785	0	3.11761	3.6014	-	1	0.0209923	noncoding	-
transcript_8897	3127	44	0.32595	10.1609	2.79883	2.72125	2.58529	1.35149	1.6663	1.96498	2.73528	1.97516	2.33002	2.70179	1.66092	2.34682	-	1	0.0196401	noncoding	-
transcript_20361	956	94	0.3651	9.39093	0	0	0	2.22772	5.23522	4.09325	3.72753	3.13699	1.68299	0	3.85206	2.84917	-	-1	0.127012	noncoding	-
transcript_11785	3118	53	0.31985	10.7604	1.00771	0.524712	0	3.77486	4.7581	3.86256	1.72811	2.55917	1.87749	0.510808	4.13184	2.05492	-	1	0.0289083	noncoding	-
transcript_10182	2706	55	0.3147	4.75006	1.80736	1.27164	1.32478	2.82671	2.3453	2.40339	2.71583	2.68354	2.58807	1.46792	2.52514	2.66248	-	1	0.0404421	noncoding	-
transcript_14604	2741	80	0.40917	11.0001	2.51629	0.944881	2.27991	2.34945	1.82932	1.99719	3.32776	1.47596	3.20074	1.91369	2.05865	2.66815	-	1	0.162543	noncoding	-
transcript_23232	551	106	0.40673	6.7066	4.67132	7.96128	7.28806	0	0	0	0	0	0	6.64022	0	0	-	1	0.463492	noncoding	-
transcript_8509	3344	98	0.31172	8.11163	2.42434	2.40133	2.75659	2.26291	2.34048	1.96694	2.09687	2.19757	1.4296	2.52742	2.19011	1.90801	-	1	0.102917	noncoding	-
transcript_23123	582	75	0.29944	8.83478	3.33649	3.71542	0	2.05583	0	3.52434	0	2.53822	4.70259	2.35064	1.86006	2.4136	-	1	0.0412376	noncoding	-
transcript_23421	672	52	0.41035	5.26837	0	0	0	5.32874	7.8674	5.3541	0	1.32252	0	0	6.18341	0.440841	-	-1	0.0209437	noncoding	-
transcript_13106	2203	96	0.30823	9.56012	2.00223	1.66649	1.38008	1.88086	2.23865	2.11268	2.79243	2.95633	2.72828	1.68293	2.0774	2.82568	-	1	0.0905263	noncoding	-
transcript_11399	2474	46	0.31814	7.9129	0	0	0	5.04842	5.07148	4.66785	2.101	2.85249	0	0	4.92925	1.65116	-	1	0.0126398	noncoding	-
transcript_22033	616	65	0.4393	6.53754	0	3.82076	0	2.88998	2.4647	0.64393	2.39042	5.38269	2.14438	1.27359	1.99954	3.30583	-	-1	0.0293179	noncoding	-
transcript_23332	608	29	0.38825	9.78217	2.23958	0.231362	0	4.39851	0	4.5036	2.51165	3.17681	2.5565	0.823649	2.96737	2.74832	-	1	0.0123529	noncoding	-
transcript_16858	1541	73	0.39935	11.7126	1.24551	2.43395	3.63726	1.28178	7.69228	2.3386	0	0.855416	0	2.4389	3.77089	0.285139	-	1	0.0940044	noncoding	-
transcript_3687	3704	93	0.36796	9.55316	0	2.50097	2.7388	0.362355	3.19487	1.63238	3.55214	2.65081	2.85071	1.74659	1.72987	3.01789	-	1	0.157784	noncoding	-
transcript_9463	3247	61	0.29943	9.46136	1.80227	1.61557	1.36235	2.30365	2.31983	2.10525	3.06506	2.30982	2.56544	1.5934	2.24291	2.64677	-	1	0.0281552	noncoding	-
transcript_24186	202	17	0.37111	5.27472	2.79602	0	3.23591	2.40741	3.80051	3.84925	0	0	3.31706	2.01064	3.35239	1.10569	-	1	0.00403744	noncoding	-
transcript_1362	4999	44	0.38601	6.70526	1.69361	1.44639	1.34119	1.45885	2.30545	2.12956	3.13191	2.96157	2.91962	1.49373	1.96462	3.00437	-	1	0.0158281	noncoding	-
transcript_23137	754	32	0.34629	10.014	0	0	0	6.08033	5.73285	3.92865	0	3.62235	0	0	5.24728	1.20745	-	1	0.0126765	noncoding	-
transcript_11722	2904	60	0.28726	9.22491	0.786938	0.685616	0.449432	2.73363	2.10586	2.23185	3.55222	3.44339	3.36596	0.640662	2.35711	3.45386	-	1	0.0261543	noncoding	-
transcript_10150	2624	119	0.27618	8.78021	1.99784	1.62673	1.63766	2.21579	2.50749	1.67986	3.11153	2.29881	2.26783	1.75408	2.13438	2.55939	-	1	0.144247	noncoding	-
transcript_9727	2659	43	0.35819	9.18512	2.05043	2.20255	2.65135	1.21493	2.01529	1.94134	2.6376	2.19301	2.42425	2.30144	1.72385	2.41829	-	1	0.0164951	noncoding	-
transcript_12125	3259	64	0.32641	10.476	1.43949	2.01339	1.8063	1.86358	2.51499	1.71927	3.15157	2.59783	2.15121	1.75306	2.03261	2.63354	-	1	0.0401969	noncoding	-
transcript_12363	2365	77	0.34723	8.4483	2.9408	4.15673	3.98106	1.3485	1.03661	1.28582	1.30256	1.66803	1.52437	3.69286	1.22364	1.49832	-	1	0.0605609	noncoding	-
transcript_922	5457	134	0.32037	10.1207	2.12344	2.13865	1.84304	2.35663	2.07866	1.36696	2.59782	2.40834	2.28036	2.03504	1.93408	2.42884	-	1	0.291877	noncoding	-
transcript_14245	2050	43	0.31541	7.63861	4.40098	1.94125	0.113047	2.86445	3.29644	2.09082	1.48046	2.56848	0.432071	2.15176	2.75057	1.49367	-	1	0.0108213	noncoding	-
transcript_12194	2430	88	0.33923	11.7928	1.54258	1.28688	1.11711	2.76393	1.95984	2.66647	2.9491	2.56015	2.29467	1.31553	2.46341	2.60131	-	1	0.0775182	noncoding	-
transcript_23718	435	7	0.35597	9.51996	2.83419	1.42087	3.8619	2.44985	0.71268	3.72278	2.29072	1.0632	0.719156	2.70565	2.2951	1.35769	-	1	0.00380347	noncoding	-
transcript_22924	870	92	0.33126	9.13641	1.96691	0.626271	1.04259	2.38088	2.88556	2.30448	2.29023	3.0247	2.54049	1.21192	2.52364	2.61847	-	1	0.0977229	noncoding	-
transcript_11207	2471	90	0.29343	9.09698	1.47896	0.984413	1.41323	2.51003	2.28691	1.83399	3.25502	2.67194	2.61024	1.2922	2.21031	2.84573	-	1	0.0666832	noncoding	-
transcript_16060	1689	69	0.32918	10.2156	3.84311	3.57859	3.61567	0.976945	0.920313	1.16499	2.11629	1.8212	1.00151	3.67913	1.02075	1.64634	-	1	0.0467652	noncoding	-
transcript_12051	2427	53	0.32729	9.03485	1.57261	2.90286	1.64867	2.34519	2.23794	1.76775	2.34763	2.57064	1.62731	2.04138	2.11696	2.18186	-	1	0.0209278	noncoding	-
transcript_6608	4421	122	0.31985	10.2286	1.86767	0.91753	2.45309	1.77911	3.62001	1.98974	2.87929	1.94606	1.54312	1.7461	2.46295	2.12282	-	1	0.211707	noncoding	-
transcript_19899	1030	43	0.28851	9.18451	0	0	0	4.29491	2.95198	4.67535	1.73799	2.8676	2.43139	0	3.97408	2.34566	-	1	0.0151633	noncoding	-
transcript_2447	4115	117	0.3209	9.04034	2.20174	0.94627	1.71166	2.29828	2.34112	1.62271	3.13673	2.42743	2.23342	1.61989	2.08737	2.59919	-	1	0.204002	noncoding	-
transcript_21123	923	52	0.39065	9.23724	0.541355	2.83014	0	4.59943	3.91399	4.14108	0	2.85408	0	1.12383	4.21816	0.95136	-	1	0.0324981	noncoding	-
transcript_4816	3967	133	0.30387	9.76166	2.51203	1.00681	1.87814	0.706508	1.34134	2.31713	2.90892	3.22418	2.96898	1.799	1.45499	3.03402	-	1	0.241283	noncoding	-
transcript_24054	296	56	0.39769	9.51166	4.19534	3.779	4.60934	0	0	2.44879	0.926878	0	2.89112	4.19456	0.816262	1.27267	-	1	0.0448745	noncoding	-
transcript_23322	551	30	0.32551	8.00079	0	2.41584	0.794403	1.99254	4.39126	0.968204	2.27786	4.64617	1.35092	1.07008	2.45067	2.75832	-	1	0.0063366	noncoding	-
transcript_9733	2700	60	0.27517	10.2888	1.80014	1.90783	1.34953	2.20538	2.55915	1.28758	2.82881	2.07103	2.77896	1.68583	2.01737	2.5596	-	1	0.0333143	noncoding	-
transcript_7386	4088	55	0.2831	10.8343	2.24317	2.30888	2.19676	1.86461	1.86009	1.01956	2.63224	2.43816	2.13088	2.2496	1.58142	2.40043	-	1	0.0317764	noncoding	-
transcript_2000	4513	91	0.29077	10.5152	1.5848	1.08646	1.94667	2.18496	2.11835	1.96249	3.22172	2.09371	2.48465	1.53931	2.0886	2.60003	-	1	0.0712889	noncoding	-
transcript_9509	2698	66	0.31432	11.61	1.73056	1.19517	1.30999	2.46337	2.6208	2.70542	2.62036	2.29892	1.63814	1.41191	2.59653	2.18581	-	1	0.0404862	noncoding	-
transcript_6475	4473	124	0.30419	6.66522	2.42203	1.15044	1.43954	1.96372	3.38128	1.57851	2.77936	1.56054	2.2337	1.67067	2.30784	2.1912	-	1	0.338261	noncoding	-
transcript_6274	3117	49	0.25903	9.18292	1.79738	0	1.08207	2.92803	1.54846	2.50211	4.24413	1.24321	3.14118	0.959816	2.3262	2.87617	-	1	0.0228098	noncoding	-
transcript_24073	256	40	0.31693	9.74652	3.55702	2.21154	1.52177	1.09474	3.76978	0	3.71951	2.53797	0	2.43011	1.62151	2.08582	-	-1	0.163068	noncoding	-
transcript_7297	3210	87	0.3208	8.53339	2.36229	2.79491	2.79906	1.60358	1.05917	1.45864	2.62	1.70778	2.00346	2.65209	1.37379	2.11041	-	1	0.0720079	noncoding	-
transcript_10668	2571	85	0.2942	10.0296	4.58757	5.02803	0	2.84462	2.10475	0	0.0622323	2.49721	1.27302	3.2052	1.64979	1.27749	-	1	0.0608485	noncoding	-
transcript_8399	2865	85	0.33826	6.47247	1.32583	0.908927	1.32297	2.53767	2.45587	3.39715	2.07365	2.3922	1.95475	1.18591	2.79689	2.1402	-	1	0.0982322	noncoding	-
transcript_8294	3010	49	0.30387	6.50287	1.95561	0.709287	0.798469	3.00616	3.023	2.97603	2.34958	1.79449	1.5471	1.15446	3.00173	1.89706	-	1	0.015796	noncoding	-
transcript_9906	2709	83	0.36902	10.072	0	0	0	4.39064	4.82379	3.78543	1.41062	2.3806	1.35946	0	4.33329	1.7169	-	1	0.111455	noncoding	-
transcript_7579	2953	67	0.4135	9.68158	1.75619	2.94908	1.15731	2.49927	2.43938	2.43125	1.52847	2.13497	1.25243	1.95419	2.45663	1.63862	-	1	0.0940398	noncoding	-
transcript_1099	7217	131	0.29727	10.3181	1.62495	1.41162	1.23673	1.86128	1.46416	1.72118	3.57158	2.26977	2.90429	1.42443	1.68221	2.91521	-	1	0.197476	noncoding	-
transcript_6979	3497	124	0.31337	9.98737	1.46058	1.34692	1.50131	2.79837	2.46484	2.2854	2.5215	1.89187	1.79431	1.43627	2.5162	2.06923	-	1	0.210896	noncoding	-
transcript_22774	662	23	0.38215	7.99786	0	0	0	4.12658	8.31945	5.61065	0	0	0	0	6.01889	0	-	1	0.00512351	noncoding	-
transcript_11984	2446	44	0.3208	10.0479	2.0547	1.89175	1.81251	2.23144	1.56439	1.92726	2.15838	1.96108	2.4491	1.91965	1.9077	2.18952	-	1	0.018949	noncoding	-
transcript_21848	775	68	0.35448	7.64069	0.466647	0.0593511	0	4.15382	3.24867	4.34316	2.5627	2.09712	1.11454	0.175333	3.91522	1.92479	-	1	0.041621	noncoding	-
transcript_21616	1239	74	0.3645	8.24762	0	1.83152	0	3.87641	7.29273	2.64812	0	2.37582	0	0.610507	4.60575	0.791939	-	1	0.0620666	noncoding	-
transcript_23535	434	29	0.4142	7.95404	1.59183	2.40729	0.386748	2.83717	2.29829	2.67672	1.49728	2.18474	2.12266	1.46195	2.60406	1.93489	-	1	0.00877146	noncoding	-
transcript_1671	4946	50	0.37215	10.0519	1.89036	1.29273	1.3347	1.56566	2.78594	1.51961	2.83069	2.73029	2.03926	1.50593	1.95707	2.53341	-	1	0.0301488	noncoding	-
transcript_10155	2627	54	0.27398	9.95624	4.37494	3.28143	1.07822	2.79513	2.36038	1.93322	0	1.71246	0.435777	2.91153	2.36291	0.71608	-	1	0.0270136	noncoding	-
transcript_23774	280	18	0.40681	5.92719	0	0.243601	0	4.15588	0.791344	4.26048	3.59806	2.6225	2.27224	0.0812003	3.06923	2.83093	-	1	0.00439953	noncoding	-
transcript_7440	2901	67	0.28859	11.3666	0	0	0	6.09847	6.05331	4.33764	0	1.45224	0	0	5.49647	0.48408	-	1	0.042075	noncoding	-
transcript_11672	2426	58	0.37291	10.9533	2.59722	2.66677	2.61416	1.86985	1.19807	0.866717	2.43741	2.17003	1.51728	2.62605	1.31155	2.04157	-	1	0.0459141	noncoding	-
transcript_20944	893	66	0.33285	9.69659	1.1342	1.81082	1.00902	2.61584	2.32973	2.8587	1.54674	2.21465	2.33724	1.31801	2.60142	2.03288	-	1	0.0401704	noncoding	-
transcript_9430	2674	93	0.42433	6.51703	3.25403	0	2.45922	0	3.24214	2.64645	2.60429	0	3.64511	1.90442	1.96286	2.08313	-	1	0.341089	noncoding	-
transcript_5468	4743	68	0.29676	11.4993	2.07896	1.11268	1.1334	2.3326	2.4359	2.24916	1.99951	2.36636	2.13717	1.44168	2.33922	2.16768	-	1	0.0422947	noncoding	-
transcript_3424	3761	116	0.36839	10.733	2.02278	1.08692	1.64473	2.28883	2.03024	1.62464	2.75139	2.23901	2.14947	1.58481	1.98124	2.37996	-	1	0.314839	noncoding	-
transcript_9215	3540	77	0.34904	9.38751	2.43335	2.41251	2.35661	1.68951	1.00815	0.956643	2.95605	1.88741	2.10997	2.40082	1.2181	2.31781	-	1	0.0672547	noncoding	-
transcript_10969	2564	42	0.29771	6.53156	1.25962	1.57915	1.00012	2.13361	1.90162	1.96773	3.03694	2.48509	2.40748	1.27963	2.00099	2.64317	-	1	0.0118078	noncoding	-
transcript_10225	2963	47	0.28982	11.2859	1.68328	1.34795	1.36625	2.19264	2.44745	1.08496	3.35838	2.15889	2.07401	1.46583	1.90835	2.53043	-	1	0.0275309	noncoding	-
transcript_16335	1935	77	0.34901	9.98798	3.40836	3.07162	2.89926	0	0.824418	0.8167	2.48923	2.0548	2.08842	3.12641	0.547039	2.21081	-	1	0.071389	noncoding	-
transcript_9914	2762	50	0.31463	9.85785	2.32433	3.25178	2.41741	1.8972	1.40029	1.56726	1.19503	2.19709	1.38149	2.66451	1.62158	1.5912	-	1	0.021905	noncoding	-
transcript_21116	709	105	0.41973	11.5123	1.58044	2.45788	0	2.29802	3.31319	2.55098	1.025	2.90468	1.47963	1.34611	2.72073	1.8031	-	1	0.386616	noncoding	-
transcript_23963	340	31	0.443	9.01996	0	0	0	6.7691	3.73083	7.10747	0	0	0	0	5.86913	0	-	-1	0.0440532	noncoding	-
transcript_1358	6604	119	0.30981	9.99005	1.75831	1.77793	1.84715	2.23329	1.71201	1.14837	3.31348	1.70362	2.04212	1.79446	1.69789	2.35308	-	1	0.17692	noncoding	-
transcript_10003	2650	65	0.26407	10.4462	0.0674653	0	0.144434	3.16938	3.38942	2.2669	3.59522	2.89553	1.98982	0.0706331	2.9419	2.82685	-	1	0.0408351	noncoding	-
transcript_952	5232	74	0.33263	9.21771	2.35288	1.85099	2.01496	1.56076	1.73636	0.850416	2.78939	2.10376	2.23898	2.07294	1.38251	2.37738	-	1	0.0506027	noncoding	-
transcript_20129	993	262	0.40289	5.4129	3.48815	1.91742	0	2.7595	2.3857	2.86002	0	1.62625	2.45537	1.80186	2.6684	1.36054	-	-1	0.388411	noncoding	-
transcript_2247	4306	77	0.28726	10.7141	1.94386	0.921659	0.486082	1.56431	2.52778	1.58842	3.37463	1.82871	3.25422	1.1172	1.8935	2.81918	-	1	0.051121	noncoding	-
transcript_692	5599	94	0.28159	11.2062	2.15155	1.14342	0.634189	2.01176	2.64593	1.42022	3.08228	2.37327	2.01418	1.30972	2.02597	2.48991	-	1	0.0721436	noncoding	-
transcript_1619	4967	99	0.27398	10.1	2.36016	2.10126	2.05126	2.02606	1.3946	0.966696	2.64597	1.90301	1.95292	2.17089	1.46245	2.1673	-	1	0.0801953	noncoding	-
transcript_6607	3015	49	0.31985	3.76849	1.89381	1.23248	1.44674	2.34766	2.02949	2.18055	2.60743	1.7429	1.89806	1.52435	2.1859	2.08279	-	1	0.0508953	noncoding	-
transcript_7081	3014	64	0.31473	11.1402	2.64004	0.638971	0.811596	2.77585	2.60378	2.37852	1.6577	2.43195	1.40051	1.36354	2.58605	1.83006	-	1	0.0397918	noncoding	-
transcript_11812	2433	59	0.36364	10.2949	1.89013	1.28025	1.48047	2.74622	2.21854	1.20812	2.3902	2.42976	1.67986	1.55028	2.05763	2.16661	-	1	0.0423018	noncoding	-
transcript_402	5740	64	0.30268	11.6584	2.42168	1.31232	1.62197	1.87529	1.53	1.35805	3.17019	1.90848	2.11066	1.78532	1.58778	2.39644	-	1	0.0381376	noncoding	-
transcript_23811	376	45	0.4222	8.16022	0	0	0	3.3041	5.70147	4.2309	0	1.90351	2.11672	0	4.41216	1.34008	-	1	0.0245105	noncoding	-
transcript_20091	1014	65	0.33871	11.4765	5.46841	4.87284	4.87553	0	0	0	0.194183	1.46478	0.367608	5.07226	0	0.675525	-	1	0.0439722	noncoding	-
transcript_7562	2888	94	0.30588	10.6321	0.955215	0.745606	0.970047	2.72169	2.78347	2.88045	1.94875	2.24928	1.97457	0.890289	2.7952	2.05753	-	1	0.084269	noncoding	-
transcript_22801	606	32	0.47452	5.46454	2.56946	7.7497	6.89502	0	0	0	0	0	0	5.73806	0	0	-	1	0.0147435	noncoding	-
transcript_20687	923	51	0.31645	9.5213	1.42649	3.72981	3.44905	0	0	0	0.9436	5.32245	2.33761	2.86845	0	2.86789	-	1	0.0209847	noncoding	-
transcript_6450	5311	127	0.2831	8.6236	4.85308	0	0	1.67527	3.14934	2.3083	2.52757	1.19483	1.49033	1.61769	2.37764	1.73757	-	1	0.19315	noncoding	-
transcript_1466	5939	43	0.28719	9.3598	0.84272	0.863263	1.40224	2.14805	2.84281	0.749409	3.25779	2.60086	2.44751	1.03608	1.91342	2.76872	-	1	0.015975	noncoding	-
transcript_23005	543	88	0.41905	5.41681	0	0	0	2.81645	4.83937	3.63849	1.9349	1.98779	1.90505	0	3.76477	1.94258	-	1	0.361024	noncoding	-
transcript_18655	1140	98	0.35094	10.722	0	0.649569	1.1334	3.63739	6.0738	1.92493	0	3.11221	0.55273	0.594324	3.87871	1.22165	-	1	0.148458	noncoding	-
transcript_6600	2897	63	0.36694	7.79535	2.48796	1.97068	1.53602	1.08171	2.50319	2.01605	2.43088	1.75893	1.29808	1.99822	1.86698	1.8293	-	1	0.036355	noncoding	-
transcript_2286	4204	88	0.28683	5.27045	1.51418	0.840437	1.14747	2.49329	2.00649	2.0319	2.75809	1.9659	2.31847	1.16736	2.17722	2.34748	-	1	0.167755	noncoding	-
transcript_2070	5095	91	0.34475	9.44403	1.49065	0.376722	1.18352	2.68505	1.86907	1.66089	3.44596	2.02147	2.33761	1.01697	2.07167	2.60168	-	1	0.110571	noncoding	-
transcript_23746	426	83	0.33668	10.2133	0	1.76778	0	2.0275	2.90732	1.16832	1.0166	5.17966	2.96395	0.58926	2.03438	3.0534	-	-1	0.165931	noncoding	-
transcript_22592	644	84	0.32809	10.0385	0	0	0	7.46685	8.50629	0	0	1.04655	0	0	5.32438	0.348849	-	1	0.0751975	noncoding	-
transcript_2990	4029	111	0.36681	9.95709	1.79864	1.05432	1.65972	2.74186	2.59854	2.37732	2.20414	1.47652	1.07276	1.50423	2.57257	1.58447	-	1	0.288128	noncoding	-
transcript_11604	3207	49	0.31589	7.88348	1.12497	1.65687	0.107358	2.74934	2.2247	2.51959	1.84975	2.68255	2.06258	0.963067	2.49788	2.19829	-	1	0.0143197	noncoding	-
transcript_8220	3170	76	0.35544	9.33832	1.71319	1.77618	0.628473	2.17912	2.49938	2.46596	1.87243	2.25164	1.571	1.37261	2.38148	1.89836	-	1	0.0684801	noncoding	-
transcript_3666	4664	70	0.32546	10.0344	1.93385	1.11716	1.18151	1.84303	1.83587	1.22947	3.04373	2.19533	2.55174	1.41084	1.63613	2.59693	-	1	0.0461994	noncoding	-
transcript_22672	623	64	0.4188	5.64349	1.84908	4.90304	0	0	4.04452	0	0	6.11251	0	2.25071	1.34817	2.0375	-	1	0.0951111	noncoding	-
transcript_23552	495	61	0.42427	9.81952	4.78169	5.062	4.13483	1.0211	0	1.89902	0	0	0	4.65951	0.973373	0	-	1	0.0839771	noncoding	-
transcript_5065	3312	92	0.29912	10.4871	1.11741	1.35141	0.53948	2.77062	1.484	2.76357	2.67878	1.94992	2.2308	1.00277	2.3394	2.2865	-	1	0.0765417	noncoding	-
transcript_6376	4419	89	0.32389	9.6972	1.71916	1.16259	0.876967	2.50696	1.89231	1.91908	2.55099	2.02237	2.23062	1.25291	2.10612	2.26799	-	1	0.0838195	noncoding	-
transcript_203	6118	135	0.29367	9.29913	0.63484	0.709041	0.874786	2.39413	2.95131	0.743185	2.77252	3.49302	2.29075	0.739555	2.02954	2.8521	-	1	0.238259	noncoding	-
transcript_24060	307	51	0.44511	4.89569	2.79	2.96172	2.48877	0	0	0.712536	0	3.91279	3.99458	2.74683	0.237512	2.63579	-	-1	0.0245905	noncoding	-
transcript_5275	3372	74	0.29244	10.1017	3.59826	1.80318	0	2.61464	3.65366	1.30635	1.4659	2.41794	0	1.80048	2.52488	1.29461	-	1	0.0451457	noncoding	-
transcript_23885	408	41	0.32908	10.272	0.8137	1.62442	1.18967	3.39749	2.50822	3.7866	1.40266	2.10592	0	1.20926	3.23077	1.16953	-	-1	0.169681	noncoding	-
transcript_6936	3008	60	0.31432	5.09027	1.3486	1.57927	1.37877	1.96835	1.98222	2.10549	2.50856	2.05496	1.89086	1.43555	2.01868	2.15146	-	1	0.0440538	noncoding	-
transcript_9165	2855	88	0.27794	9.72906	0	0	0	4.50904	4.71993	3.03728	1.18656	2.05037	1.29931	0	4.08875	1.51208	-	1	0.0611864	noncoding	-
transcript_10962	2510	71	0.29202	9.74066	1.83292	1.81527	0.527319	2.42472	2.02943	1.49964	2.95593	1.84928	1.83226	1.39184	1.9846	2.21249	-	-1	0.17333	noncoding	-
transcript_1240	7655	107	0.32237	9.54401	2.04561	1.56657	1.70802	2.04666	1.84914	1.01517	2.92784	1.64703	1.89793	1.7734	1.63699	2.1576	-	1	0.148128	noncoding	-
transcript_5346	3176	67	0.33878	7.73297	1.79156	1.58617	1.83532	1.26618	1.71724	2.02531	2.11671	2.30271	2.05642	1.73768	1.66958	2.15862	-	1	0.0350022	noncoding	-
transcript_20935	904	77	0.31386	4.93561	0	2.42008	0	2.9906	4.33389	4.76423	0	2.18093	0	0.806692	4.02957	0.726977	-	1	0.112551	noncoding	-
transcript_9708	2664	120	0.3439	9.41571	3.82529	0	2.51339	2.2681	0	0	4.45055	1.00699	2.62211	2.11289	0.756033	2.69322	-	1	0.291111	noncoding	-
transcript_24187	212	12	0.44892	4.51129	0	0	0	4.21159	2.93357	4.94295	0	1.7148	2.86487	0	4.02937	1.52656	-	1	0.00679275	noncoding	-
transcript_18250	1269	50	0.37262	11.9102	0	2.27628	0.379956	5.77956	0	4.40972	0	0	3.80547	0.885413	3.39643	1.26849	-	1	0.030042	noncoding	-
transcript_4085	3492	90	0.35081	4.67657	1.89133	2.14145	1.89035	1.2581	1.43416	2.4155	2.10471	1.77293	1.7044	1.97438	1.70259	1.86068	-	1	0.287585	noncoding	-
transcript_11198	2495	88	0.32998	5.81158	0	0	0	0	0	0	5.35931	6.16194	5.07147	0	0	5.53091	-	1	0.133585	noncoding	-
transcript_11330	2694	135	0.31873	4.70148	1.93994	1.44904	1.4904	2.1771	1.95797	1.53225	2.6677	1.60585	1.73869	1.62646	1.88911	2.00408	-	-1	0.0903556	noncoding	-
transcript_3733	3697	61	0.31	4.35907	0	0	0.121851	2.62917	4.32717	1.65557	1.87918	3.62503	2.31331	0.040617	2.87064	2.60584	-	1	0.0706833	noncoding	-
transcript_9606	2694	84	0.33929	8.98065	0.693262	3.05473	2.03571	2.52886	2.17214	3.72263	0	1.18258	1.05814	1.9279	2.80788	0.746907	-	1	0.07764	noncoding	-
transcript_24197	193	40	0.45934	6.50323	0	1.75446	3.65397	3.36661	2.35044	3.1309	0	2.12913	0	1.80281	2.94932	0.709709	-	-1	0.0197086	noncoding	-
transcript_10850	2578	67	0.26209	10.377	2.92371	1.62322	2.00955	2.12949	1.83961	1.65672	2.06981	0.819497	1.30007	2.18549	1.87527	1.39646	-	1	0.0425982	noncoding	-
transcript_6471	3021	58	0.35289	9.80524	1.6978	1.88625	1.63081	2.18868	1.61277	1.56038	1.92177	1.877	1.98452	1.73829	1.78728	1.92776	-	1	0.0346423	noncoding	-
transcript_18373	1257	53	0.36512	8.38226	0.496595	0	0	2.64913	3.7485	1.959	2.58547	3.14513	1.76202	0.165532	2.78554	2.49754	-	1	0.0231069	noncoding	-
transcript_10007	2661	93	0.43819	6.51703	0	3.08073	0	3.44572	0	3.38134	3.23503	3.18345	0	1.02691	2.27568	2.13949	-	1	0.373716	noncoding	-
transcript_23489	430	37	0.33673	9.70026	3.52812	4.8793	4.8219	0	0	0	1.36896	0	1.66	4.40977	0	1.00965	-	1	0.0137195	noncoding	-
transcript_6821	4967	41	0.32389	4.68256	1.49274	1.03049	0.0783994	2.37226	2.20932	3.22911	1.68448	1.99394	2.13886	0.867209	2.60356	1.93909	-	1	0.0190133	noncoding	-
transcript_24150	262	13	0.33316	7.82245	0	1.49171	3.45471	3.09989	3.89293	0	2.35551	0.851911	1.07348	1.64881	2.33094	1.42697	-	1	0.00276099	noncoding	-
transcript_19861	1032	24	0.34817	4.67706	1.69342	1.12042	1.1837	1.79393	2.35014	1.71803	3.0004	0.990405	2.35741	1.33251	1.95404	2.11607	-	1	0.00718751	noncoding	-
transcript_3035	4515	67	0.34692	8.76849	1.25643	0.967587	0.943874	2.08142	1.73182	1.86136	3.00061	1.96725	2.36443	1.05596	1.89153	2.4441	-	1	0.0403113	noncoding	-
transcript_6911	2993	50	0.37869	10.4079	1.57629	1.62894	1.27927	2.1916	2.09402	2.1182	1.68657	1.48689	2.08762	1.49483	2.13461	1.7537	-	1	0.0337522	noncoding	-
transcript_23154	613	111	0.37395	10.2031	0	0	0	2.81485	5.79416	3.19572	0	4.31849	0.0225951	0	3.93491	1.44703	-	1	0.310498	noncoding	-
transcript_8015	2846	41	0.29687	10.0523	1.26363	1.0782	1.08472	2.10645	2.38772	1.30696	2.59908	2.14795	2.16598	1.14218	1.93371	2.30434	-	1	0.0176367	noncoding	-
transcript_9593	2716	64	0.28251	10.7642	1.45109	1.18227	1.32086	1.77175	1.79591	1.78088	2.58225	2.05974	2.14297	1.31807	1.78285	2.26165	-	1	0.0384502	noncoding	-
transcript_7727	2911	87	0.35452	9.09833	3.62892	3.23689	3.70401	0	0	0	2.24631	0.96953	2.27407	3.52327	0	1.82997	-	1	0.103844	noncoding	-
transcript_7340	3118	52	0.32154	5.97565	1.5357	1.08284	1.04091	1.50979	1.69779	1.47407	3.06825	2.13534	2.48961	1.21981	1.56055	2.5644	-	1	0.0201689	noncoding	-
transcript_5125	3353	56	0.30305	10.3632	0	0	0.0864319	3.52496	3.67234	2.08397	1.79634	2.88862	1.92481	0.0288106	3.09376	2.20326	-	1	0.0289684	noncoding	-
transcript_22641	691	43	0.31795	11.617	5.74948	4.47051	5.75186	0	0	0	0	0	0	5.32395	0	0	-	1	0.0229412	noncoding	-
transcript_3955	3497	75	0.31686	9.26434	1.68762	0.784495	1.2543	2.11391	2.09715	1.17961	2.86409	1.89161	2.06091	1.24214	1.79689	2.2722	-	1	0.0470585	noncoding	-
transcript_53	6619	135	0.30324	9.29913	0	0	0.829925	3.29659	2.68495	2.35582	2.72303	2.2972	1.71889	0.276642	2.77912	2.24637	-	1	0.266482	noncoding	-
transcript_22007	679	110	0.35301	9.28668	0	4.04972	0	0	5.56902	0	0	6.28072	0	1.34991	1.85634	2.09357	-	1	0.24	noncoding	-
transcript_24138	271	16	0.43725	11.3337	0	0	3.05103	0	0	2.12171	3.0133	4.3615	3.26883	1.01701	0.707237	3.54788	-	1	0.0151773	noncoding	-
transcript_7478	2949	81	0.33194	8.29572	1.43013	1.66298	1.02201	1.50198	1.81599	1.38094	2.63833	2.37105	1.95752	1.37171	1.5663	2.3223	-	1	0.0620499	noncoding	-
transcript_4936	3369	157	0.30733	9.3786	2.31578	0.822432	0.960317	1.44072	2.96319	0.511095	2.66918	2.03646	2.00947	1.36618	1.63833	2.23837	-	1	0.452345	noncoding	-
transcript_6073	3222	68	0.31337	8.93414	0.661234	1.30538	0.292259	1.77604	2.47076	0.936705	3.36415	2.40022	2.51681	0.752956	1.72784	2.76039	-	1	0.0343792	noncoding	-
transcript_20149	988	44	0.38873	10.0129	0	0	0	4.78876	5.53842	3.85648	0	1.42663	0	0	4.72789	0.475542	-	1	0.026294	noncoding	-
transcript_20555	1326	107	0.34869	10.1494	1.89352	1.51361	0	2.42027	2.56382	2.52559	0.832436	1.83861	2.00657	1.13571	2.50323	1.5592	-	1	0.200096	noncoding	-
transcript_22622	610	69	0.33965	8.46198	0	0	0	5.64036	4.82721	5.11744	0	0	0	0	5.19501	0	-	1	0.0400448	noncoding	-
transcript_23850	295	13	0.32663	12.0001	0	0	0	6.74971	0	6.36274	0	0	2.46774	0	4.37082	0.82258	-	1	0.0101048	noncoding	-
transcript_22217	738	40	0.36624	6.88824	0	0	3.10915	4.80098	2.36674	5.29889	0	0	0	1.03638	4.15554	0	-	1	0.0107329	noncoding	-
transcript_5789	3338	53	0.34904	7.69965	0	0	2.12008	0	3.49297	0	3.8638	3.77523	2.27441	0.706694	1.16432	3.30448	-	1	0.0191472	noncoding	-
transcript_9116	2736	100	0.30688	10.2315	2.28493	1.90321	2.74607	1.56266	1.21785	1.47205	2.23582	1.20175	0.861044	2.3114	1.41752	1.43287	-	1	0.100862	noncoding	-
transcript_6916	3024	53	0.33223	8.80255	1.38948	1.75371	1.48227	1.67514	1.95133	0.866454	2.86534	1.68751	1.72051	1.54182	1.49764	2.09112	-	1	0.0203667	noncoding	-
transcript_4000	3551	48	0.27517	10.6428	0	0	0	3.02993	3.85372	1.93625	1.71168	2.92103	1.85052	0	2.93996	2.16108	-	1	0.0275188	noncoding	-
transcript_10429	2599	43	0.32862	4.4931	1.31353	1.30872	1.77568	2.25467	2.01582	1.83297	1.98769	1.33096	1.40496	1.46598	2.03449	1.57454	-	1	0.0233599	noncoding	-
transcript_18693	1181	65	0.29246	5.47687	0	0	0	3.17819	5.88069	1.82486	0	3.09701	1.22394	0	3.62791	1.44032	-	1	0.0520904	noncoding	-
transcript_3180	3787	95	0.34515	9.55634	3.82355	0	0.967182	0.781094	2.20955	0.121515	3.50735	1.01476	2.7552	1.59691	1.03739	2.42577	-	1	0.129042	noncoding	-
transcript_10869	3634	54	0.31985	9.12726	1.63514	1.26907	0.819828	2.25237	1.81755	1.69657	2.17054	1.78432	1.62418	1.24135	1.92217	1.85968	-	1	0.0216113	noncoding	-
transcript_5421	3291	91	0.298	10.6142	1.34577	2.16258	0.744596	3.01098	1.21521	3.61091	2.23081	0	0.695948	1.41765	2.61237	0.975585	-	1	0.0740685	noncoding	-
transcript_23545	714	63	0.35137	9.93231	0	0.379467	0	4.47406	5.68965	3.56487	0	0.906601	0	0.126489	4.57619	0.3022	-	1	0.0425953	noncoding	-
transcript_9617	3899	66	0.35504	7.69916	1.12936	2.26327	1.28121	1.30396	1.84634	1.11165	1.6702	2.68334	1.72232	1.55795	1.42065	2.02529	-	1	0.0379093	noncoding	-
transcript_5235	4844	47	0.29519	11.0065	2.99393	1.26596	1.34295	1.66267	1.21729	1.5093	1.55703	1.79118	1.64819	1.86762	1.46309	1.66547	-	1	0.0258938	noncoding	-
transcript_10275	2603	53	0.33714	5.09711	0.266464	1.19566	0	2.55348	3.33133	2.69043	1.9743	1.75228	1.16444	0.487376	2.85841	1.63034	-	1	0.0307268	noncoding	-
transcript_5483	5982	105	0.2831	9.51837	1.51165	0.637438	0.602898	2.13986	1.79897	1.62905	2.66342	1.83695	2.08832	0.917327	1.85596	2.19623	-	1	0.0970674	noncoding	-
transcript_7350	2967	155	0.30016	8.55231	0	0	0	2.11274	1.32088	2.66941	2.78466	2.91641	2.97977	0	2.03434	2.89361	-	1	0.45895	noncoding	-
transcript_23414	618	43	0.49202	7.63922	1.932	2.28248	0.670724	1.46051	2.63242	1.81062	1.96363	1.55782	0.371591	1.6284	1.96785	1.29768	-	1	0.0333702	noncoding	-
transcript_7515	3138	51	0.29428	11.4822	0.535771	0.497193	0.233768	4.48185	3.7329	2.89566	1.29587	0.481374	0.519428	0.422244	3.70347	0.765559	-	1	0.0297076	noncoding	-
transcript_10934	2754	128	0.31496	7.83148	0.950884	0	0	1.60256	3.77119	1.58586	1.92447	2.86651	1.93375	0.316961	2.31987	2.24158	-	1	0.311577	noncoding	-
transcript_24137	246	9	0.45627	9.3493	3.26793	0	1.97993	1.55243	0	3.26135	0	4.55305	0	1.74929	1.60459	1.51768	-	-1	0.0390434	noncoding	-
transcript_12498	2991	88	0.40827	10.2873	0.493734	0.551901	1.00792	0	1.48172	0.079331	3.33554	3.67055	3.99272	0.684519	0.52035	3.66627	-	1	0.223364	noncoding	-
transcript_21483	785	61	0.29255	11.9084	3.23157	1.8185	3.20027	2.46676	1.36476	1.38889	0	0.548082	0.592004	2.75011	1.74014	0.380029	-	1	0.0356332	noncoding	-
transcript_7564	3045	155	0.29223	8.55231	0	0	0	1.53237	1.41935	2.12754	3.05444	3.18214	3.2877	0	1.69309	3.17476	-	1	0.423039	noncoding	-
transcript_12648	2326	109	0.34776	9.83453	1.205	0.000923029	0.648183	2.47963	1.72258	3.59992	1.32716	2.42369	1.16176	0.618036	2.60071	1.63754	-	1	0.213781	noncoding	-
transcript_7541	3719	82	0.31287	6.71112	1.28673	0.974548	1.02159	1.88598	2.27487	1.36404	2.10772	1.72267	1.90675	1.09429	1.84163	1.91238	-	1	0.0681485	noncoding	-
transcript_22476	631	90	0.40871	8.20709	0	0	0	5.88461	5.17775	3.45905	0	0	0	0	4.84047	0	-	1	0.219097	noncoding	-
transcript_10381	3429	98	0.29751	5.64728	0.744538	0.673475	0.418467	2.1734	1.68203	1.42393	3.14577	1.97791	2.2557	0.61216	1.75979	2.45979	-	1	0.198528	noncoding	-
transcript_19143	1123	37	0.28354	9.51288	0	0	0	2.99186	6.30523	3.47913	0.446989	1.26542	0	0	4.25874	0.570804	-	1	0.0142519	noncoding	-
transcript_10654	2450	85	0.28211	10.0296	3.99975	0.325837	0.885253	0	2.68841	0	3.10662	1.17256	2.30388	1.73695	0.896136	2.19436	-	1	0.0583563	noncoding	-
transcript_22848	651	20	0.35371	5.89789	0	0	0	1.7819	7.87103	4.81135	0	0	0	0	4.82143	0	-	1	0.00375676	noncoding	-
transcript_22657	679	157	0.42762	7.65826	4.62588	2.2835	0	1.40695	3.07789	0	1.07261	0	1.97192	2.30313	1.49495	1.01485	-	-1	0.122356	noncoding	-
transcript_4795	3333	47	0.3303	9.36066	0.356186	0.538004	0.643146	1.47765	1.97234	1.47312	2.52934	2.58628	2.8197	0.512445	1.64104	2.6451	-	1	0.0180567	noncoding	-
transcript_8817	3664	104	0.32037	6.72638	1.27185	0.998853	0.580996	1.55895	2.05262	1.22641	2.69169	2.17354	1.81638	0.950566	1.61266	2.2272	-	1	0.182695	noncoding	-
transcript_12989	2279	40	0.39758	10.9033	2.2093	1.66161	1.24116	1.00626	1.1693	1.64646	2.17973	1.48312	1.60717	1.70402	1.27401	1.75667	-	1	0.0275982	noncoding	-
transcript_6264	3088	106	0.40329	10.3393	1.79019	0.265623	0.850437	2.0325	2.19277	1.93452	1.61576	2.009	1.41216	0.968751	2.05326	1.67898	-	1	0.379099	noncoding	-
transcript_7780	2907	71	0.32286	11.2538	1.48823	1.02484	1.00908	1.67598	1.57306	1.18716	2.51449	1.71991	1.89326	1.17405	1.47873	2.04256	-	1	0.049285	noncoding	-
transcript_21961	1087	60	0.29202	9.89093	1.90301	1.7406	1.01453	1.33534	1.79119	1.25827	1.47249	1.9167	1.64154	1.55271	1.4616	1.67691	-	1	0.0295694	noncoding	-
transcript_8545	2796	45	0.33112	10.3882	0	0	0	5.37922	4.31653	3.42641	0.838393	0	0	0	4.37405	0.279464	-	1	0.0216185	noncoding	-
transcript_21591	819	68	0.38022	6.534	0	0	0	2.56336	5.48424	1.17846	0	4.6755	0	0	3.07535	1.5585	-	-1	0.036133	noncoding	-
transcript_6380	3097	82	0.25198	10.0078	1.64485	0.743275	1.85994	3.78217	2.89804	1.8996	0.122637	0	0.91226	1.41602	2.85994	0.344966	-	1	0.0586049	noncoding	-
transcript_12280	2351	62	0.35014	9.33893	0.943369	0.879248	0.63542	2.38663	2.28496	1.3596	1.99659	1.85838	1.49365	0.819346	2.0104	1.78287	-	1	0.0366479	noncoding	-
transcript_4894	3675	83	0.42421	9.72406	1.82493	0.350222	1.59047	1.5283	1.93652	0.960554	2.37539	1.51587	1.69923	1.25521	1.47512	1.8635	-	1	0.221572	noncoding	-
transcript_15292	2104	41	0.35307	6.22076	0	0	0	4.6912	4.92338	3.53339	0	0.620544	0	0	4.38266	0.206848	-	1	0.0114915	noncoding	-
transcript_23603	361	21	0.32505	7.97699	0	0	0.528719	6.23243	0	6.99421	0	0	0	0.17624	4.40888	0	-	1	0.00422241	noncoding	-
transcript_9434	2719	104	0.36703	9.73822	1.13847	1.2168	1.44119	0.208216	0.428005	1.56822	2.45042	2.11196	3.19005	1.26549	0.734812	2.58414	-	1	0.232202	noncoding	-
transcript_10219	3088	107	0.3303	8.46942	3.11446	1.46376	0	1.56371	3.24103	1.0945	0.903399	2.37014	0	1.52607	1.96641	1.09118	-	1	0.168899	noncoding	-
transcript_5202	4138	60	0.28219	9.7276	0.173204	1.78651	0	2.66204	4.35714	0.448526	0.737535	3.35279	0.228721	0.653238	2.48924	1.43968	-	1	0.0290365	noncoding	-
transcript_12916	2289	56	0.30576	7.62604	1.65874	1.48837	1.78908	0	0.769728	0	3.29611	2.96651	1.71813	1.6454	0.256576	2.66025	-	1	0.0190301	noncoding	-
transcript_23733	404	53	0.44476	3.69452	0	0	0	0	4.38499	0	2.39805	3.36428	3.46423	0	1.46166	3.07552	-	1	0.181529	noncoding	-
transcript_3090	3805	126	0.33651	9.20709	1.20528	0.596884	0.468344	2.44584	1.4106	1.95651	1.85285	1.88388	1.78286	0.756836	1.93765	1.83986	-	1	0.319842	noncoding	-
transcript_16569	1611	51	0.32989	9.2359	1.43253	2.73322	0.277024	0	0	4.89245	1.61871	2.57099	0	1.48092	1.63082	1.39657	-	1	0.0204347	noncoding	-
transcript_23839	407	107	0.37159	10.2319	2.31595	2.61857	0	0	0	0	3.87058	4.61148	0	1.64484	0	2.82735	-	1	0.266279	noncoding	-
transcript_9645	3530	98	0.33931	5.64728	0.546634	0	0.287322	2.09658	2.20334	1.96442	1.72832	2.55581	1.97884	0.277985	2.08812	2.08766	-	1	0.240984	noncoding	-
transcript_23017	586	72	0.35485	9.06891	0	0	0	1.21827	7.66638	4.46225	0	0	0	0	4.44897	0	-	1	0.0557606	noncoding	-
transcript_4390	3789	72	0.31349	10.1459	0	0	0	1.07415	0.453749	0.478514	3.85044	3.99475	3.46715	0	0.668805	3.77078	-	1	0.0464992	noncoding	-
transcript_9718	2683	78	0.28982	9.7403	2.37352	1.34944	1.86851	0.697357	1.0693	0.257357	2.38908	1.71171	1.54828	1.86383	0.674671	1.88302	-	1	0.0480432	noncoding	-
transcript_286	5852	107	0.35065	9.91205	1.26517	0.404693	1.09975	1.53133	1.70228	1.07722	2.68808	1.25923	2.23205	0.923205	1.43694	2.05979	-	1	0.207417	noncoding	-
transcript_4200	4035	69	0.3118	10.0046	1.24221	0.416116	0.575578	2.17522	1.49555	1.77617	2.27197	1.52059	1.74857	0.744635	1.81565	1.84705	-	1	0.0412668	noncoding	-
transcript_5344	3248	56	0.29764	6.49689	1.79582	0	1.14783	3.23895	0.706248	2.22145	2.4198	0	1.63285	0.981217	2.05555	1.35088	-	1	0.0224468	noncoding	-
transcript_6495	4340	87	0.2831	6.15009	0	0.0171722	0	4.0637	3.72384	2.49387	1.31014	0.631233	0.856308	0.00572408	3.42713	0.932559	-	1	0.104103	noncoding	-
transcript_23962	338	35	0.38862	9.60284	1.99189	0.390913	0.358062	2.72786	1.51742	3.22751	1.19692	0.684558	0.982636	0.913622	2.49093	0.954705	-	1	0.0155514	noncoding	-
transcript_11254	2504	60	0.33777	10.0108	1.24749	0	0	1.98116	2.39685	2.09826	2.2219	1.04323	2.08556	0.415831	2.15876	1.78356	-	1	0.0350675	noncoding	-
transcript_2746	4028	87	0.3259	4.58124	0	0.677791	0	1.92511	1.9168	1.77635	2.23413	2.33024	2.1865	0.22593	1.87276	2.25029	-	1	0.223472	noncoding	-
transcript_9143	2718	94	0.36453	9.93903	0	0	0	3.91217	4.22126	2.38016	0.788282	0.807347	0.935666	0	3.50453	0.843765	-	1	0.158375	noncoding	-
transcript_13455	2400	106	0.2962	9.29987	0	0.0997019	0	2.22838	0.558394	2.08552	2.61626	2.74609	2.64371	0.033234	1.6241	2.66868	-	1	0.110534	noncoding	-
transcript_8207	3373	51	0.28251	11.4822	0	0	0	5.29121	4.22458	3.42394	0	0	0	0	4.31324	0	-	1	0.0317737	noncoding	-
transcript_6429	4303	131	0.2831	6.58612	0	0	0	4.71739	4.27728	3.38268	0.545611	0	0	0	4.12579	0.18187	-	1	0.384492	noncoding	-
transcript_5147	3310	101	0.32709	9.62189	2.64079	1.76917	0.21301	1.14123	3.11317	0.30336	1.83478	1.40889	0.479676	1.54099	1.51925	1.24112	-	1	0.128811	noncoding	-
transcript_24077	296	27	0.30241	9.6972	0	0	0	4.57136	4.33216	0.603379	0	3.39181	0	0	3.16897	1.1306	-	1	0.010015	noncoding	-
transcript_19795	1203	43	0.43722	6.01105	0	0	0	1.10339	0	2.02131	2.91025	3.13255	3.71462	0	1.04157	3.25247	-	1	0.0259744	noncoding	-
transcript_4320	3554	71	0.33746	9.77655	0.0627724	0.622891	0	2.57626	2.86992	2.88663	1.36668	1.965	0.489379	0.228554	2.7776	1.27369	-	1	0.0505015	noncoding	-
transcript_11661	2439	55	0.33565	9.79315	1.1392	1.05854	0.74007	1.76257	1.51488	1.04405	2.43364	1.5891	1.47264	0.979271	1.4405	1.83179	-	1	0.0276777	noncoding	-
transcript_22464	713	104	0.33361	10.6569	0	0.618814	2.82065	2.41828	2.33793	0.635722	0.789433	0.782869	2.28314	1.14649	1.79731	1.28515	-	1	0.145833	noncoding	-
transcript_24062	252	13	0.29204	4.5296	0	0	0	5.91276	0	6.75203	0	0	0	0	4.2216	0	-	1	0.00649134	noncoding	-
transcript_5509	3247	104	0.27517	10.1938	1.38179	1.03045	1.77442	1.38973	0.992745	0.620086	2.36338	1.55656	1.54546	1.39555	1.00085	1.8218	-	1	0.0900496	noncoding	-
transcript_3552	6748	74	0.33754	11.574	1.18716	0.654224	0.548057	2.05012	1.57461	1.46163	2.06346	1.44074	1.62859	0.79648	1.69545	1.71093	-	1	0.0555214	noncoding	-
transcript_10316	3252	56	0.2857	7.64508	2.33761	1.65991	2.31805	1.2079	0.337242	0	2.33925	1.07054	1.20144	2.10519	0.515046	1.53708	-	1	0.0201102	noncoding	-
transcript_23972	292	32	0.40977	11.0002	3.77396	2.05749	3.65583	0	0	0	0	0.531084	2.39652	3.16243	0	0.975867	-	1	0.0220934	noncoding	-
transcript_23823	597	65	0.47069	9.37152	3.98543	3.36792	4.26845	0	0	0	0.633716	0	0.105687	3.87394	0	0.246468	-	-1	0.0746356	noncoding	-
transcript_4394	3452	38	0.31292	5.96771	1.18304	0.84129	0.445959	1.89386	1.76825	1.77459	1.33743	1.51505	1.54283	0.823429	1.81223	1.4651	-	1	0.010122	noncoding	-
transcript_21388	808	65	0.45419	9.30304	1.7055	1.03103	2.06129	2.40472	0.908938	3.88093	0	0	0.291747	1.59927	2.39819	0.0972491	-	1	0.140144	noncoding	-
transcript_10581	2566	90	0.32437	12.0345	0	0	0	1.97739	2.14596	1.45422	2.749	2.00292	1.82657	0	1.85919	2.19283	-	1	0.06612	noncoding	-
transcript_10037	4173	91	0.3387	7.67279	1.16437	0.738475	0.264383	1.50455	1.74446	0.099819	2.67334	2.18135	1.74604	0.722409	1.11627	2.20024	-	1	0.103888	noncoding	-
transcript_1940	4763	81	0.33866	5.55951	1.23675	0.505503	0	1.66261	1.84234	1.14032	2.72809	1.47511	1.50142	0.580749	1.54843	1.90154	-	1	0.112215	noncoding	-
transcript_1266	5159	109	0.32642	8.25262	0.923391	0	0.143422	1.98615	1.30011	0.748918	3.38837	1.63317	1.96536	0.355604	1.34506	2.32897	-	1	0.176708	noncoding	-
transcript_222	5961	110	0.27986	9.88068	1.34359	0.177073	1.32398	0.413632	1.55806	0.895471	2.64534	1.86823	1.85365	0.948214	0.955722	2.1224	-	1	0.106795	noncoding	-
transcript_1992	4571	79	0.34895	5.45038	1.38731	0.460965	0.446728	1.0069	0.82503	0.960725	2.80549	2.12209	2.04322	0.765001	0.930886	2.3236	-	1	0.115578	noncoding	-
transcript_23185	629	50	0.37657	7.82452	3.03088	4.38367	4.15153	0.374252	0	0	0	0	0	3.85536	0.124751	0	-	1	0.0202341	noncoding	-
transcript_23364	549	110	0.33968	9.28668	0	0	0	0	4.83521	0	0	4.73547	2.36633	0	1.61174	2.36727	-	1	0.202972	noncoding	-
transcript_9570	2704	84	0.33245	8.98065	0	0	0	1.81097	3.35069	2.19997	1.75071	0.928012	1.89426	0	2.45388	1.52433	-	1	0.0726186	noncoding	-
transcript_22533	636	67	0.44545	4.60651	0	3.79667	0	0	2.30626	0.628137	0	3.15796	2.04394	1.26556	0.978132	1.73397	-	-1	0.035129	noncoding	-
transcript_2387	5193	103	0.32072	6.07672	3.00037	2.79212	2.77103	0	0	0	2.05203	0.37293	0.932407	2.85451	0	1.11912	-	1	0.21869	noncoding	-
transcript_674	5469	112	0.29676	10.9415	1.57788	0.900771	1.07155	1.45616	1.53232	0.592397	2.1566	1.20479	1.41204	1.1834	1.19363	1.59114	-	1	0.117135	noncoding	-
transcript_6874	2996	65	0.27917	9.29852	0	0	0	4.37179	3.57879	3.23544	0.670271	0	0	0	3.72867	0.223424	-	1	0.0312232	noncoding	-
transcript_24159	240	12	0.41394	3.79938	2.72014	0	0	2.04902	4.20937	2.80092	0	0	0	0.906714	3.01977	0	-	1	0.00968976	noncoding	-
transcript_7853	2915	50	0.22328	9.16193	0	0	0	2.58596	2.5712	1.95625	2.22753	0.836232	1.56479	0	2.37114	1.54285	-	1	0.0465826	noncoding	-
transcript_5209	3259	84	0.29343	7.62543	1.08506	0.585758	0.913866	1.30323	1.49283	0.63411	2.5064	1.38973	1.74075	0.861561	1.14339	1.87896	-	1	0.0580463	noncoding	-
transcript_10248	2606	106	0.3208	11.1658	1.14205	0.571084	0	1.55502	2.05911	1.4796	1.66936	1.58545	1.587	0.571043	1.69791	1.61394	-	1	0.123292	noncoding	-
transcript_17266	1445	82	0.34944	9.18439	0	3.37619	0	0	0	0	2.73927	0.622173	4.84638	1.1254	0	2.73594	-	1	0.0808392	noncoding	-
transcript_17916	1337	76	0.35887	6.47406	0.655487	0.158912	0.753211	2.1269	1.80903	0	2.89943	1.14991	2.02799	0.522537	1.31198	2.02578	-	1	0.0758171	noncoding	-
transcript_6617	3059	85	0.33223	7.91388	1.2618	0.538437	0.193509	1.58031	1.36751	1.81789	2.15407	1.3361	1.22298	0.664581	1.58857	1.57105	-	1	0.0740214	noncoding	-
transcript_18316	1248	47	0.26758	4.74921	0	0	0	0	0.299609	0	3.518	5.34422	2.1823	0	0.0998697	3.68151	-	1	0.0540754	noncoding	-
transcript_5155	3293	95	0.34331	9.14948	1.29186	0.394643	1.02371	1.36787	1.7257	0.994079	1.82806	1.37265	1.34096	0.903404	1.36255	1.51389	-	1	0.124878	noncoding	-
transcript_8082	3453	87	0.39511	9.09833	3.09678	2.14748	2.42456	0	0	0	1.62319	0	2.01099	2.55627	0	1.21139	-	1	0.169678	noncoding	-
transcript_23599	454	53	0.42938	3.69452	0	0	0	0	4.58174	0	0	4.11559	2.58052	0	1.52725	2.23204	-	1	0.171629	noncoding	-
transcript_23958	454	28	0.36949	3.49225	0.606691	0	0.325924	2.51106	2.89678	3.81243	0	1.09909	0	0.310872	3.07342	0.366364	-	1	0.0213323	noncoding	-
transcript_4243	3442	84	0.40706	11.7121	1.32908	0.534355	0.538094	0.722863	1.93207	0.421715	1.80764	1.89279	1.96221	0.800511	1.02555	1.88755	-	1	0.155443	noncoding	-
transcript_23859	329	71	0.42731	5.09027	1.63273	0	1.16093	2.89112	1.7014	1.57504	0.328756	0	1.79896	0.931222	2.05585	0.709239	-	1	0.195871	noncoding	-
transcript_1021	5184	157	0.24382	10.0312	0.239122	0.0713659	0.0359589	2.31001	3.0332	1.66593	1.94684	0.826376	0.860585	0.115482	2.33638	1.21127	-	1	0.218742	noncoding	-
transcript_24042	315	22	0.3445	7.86993	0.337622	0	1.7075	2.21131	0	0	3.35968	1.61211	1.75023	0.681706	0.737103	2.24067	-	1	0.00423783	noncoding	-
transcript_22920	618	96	0.41113	9.79022	0	4.80592	0	0	0	0	0	6.13639	0	1.60197	0	2.04546	-	1	0.306635	noncoding	-
transcript_24198	231	55	0.35339	11.0923	1.62565	0	2.09682	2.81612	2.59504	0	1.76894	0	0	1.24083	1.80372	0.589648	-	-1	0.176329	noncoding	-
transcript_8421	2756	53	0.35339	8.63361	0	3.95401	2.65465	0	0	0	0	4.29297	0	2.20289	0	1.43099	-	1	0.0221889	noncoding	-
transcript_10197	3419	129	0.28883	6.94391	0.993195	0.900213	1.22749	1.06418	0.781893	0.437147	2.81971	1.03654	1.60013	1.0403	0.761073	1.81879	-	1	0.328659	noncoding	-
transcript_23605	777	109	0.40337	11.3024	4.53339	3.65471	2.52859	0	0	0	0	0	0.140836	3.57223	0	0.0469454	-	-1	0.193938	noncoding	-
transcript_3004	4207	55	0.43496	5.64642	1.40888	0.345581	0.750535	1.11302	0.935184	1.14866	2.05406	1.38903	1.64604	0.835	1.06562	1.69638	-	1	0.0620867	noncoding	-
transcript_12607	2756	105	0.38724	8.33234	0.870677	0.581057	0.79827	0.849559	1.43236	0	2.31235	2.34793	1.58621	0.750002	0.760638	2.08216	-	1	0.312042	noncoding	-
transcript_5952	3174	129	0.30387	9.76447	0.951776	0.0802606	0	1.08906	2.25708	1.21502	2.28438	1.73769	1.15171	0.344012	1.52039	1.72459	-	-1	0.163465	noncoding	-
transcript_24044	272	56	0.40531	9.51166	2.61488	3.45179	0	3.35498	0	0	0	1.30786	0	2.02222	1.11833	0.435953	-	1	0.0488427	noncoding	-
transcript_14260	2060	114	0.29738	9.82599	3.86506	0	0	0	3.76944	0	0	3.08055	0	1.28835	1.25648	1.02685	-	1	0.136702	noncoding	-
transcript_3679	3619	76	0.29308	7.70697	1.62767	0.157534	0.162403	1.38128	1.59241	0.828138	1.75731	1.52202	1.64886	0.649204	1.26727	1.64273	-	1	0.0423092	noncoding	-
transcript_8092	4262	54	0.36624	4.79327	0.799342	2.43698	0.0414547	1.22055	2.25272	1.68297	0.570324	1.40348	0.256962	1.09259	1.71875	0.743588	-	1	0.0463473	noncoding	-
transcript_3830	3576	72	0.30576	8.59552	1.00807	0	0.548158	2.31813	0.586729	1.42779	2.412	0.699249	1.64338	0.518744	1.44422	1.58488	-	1	0.037245	noncoding	-
transcript_4885	3209	113	0.28953	10.4811	0	0	0	1.93569	2.19104	0.638461	2.63413	1.73204	1.44485	0	1.5884	1.93701	-	1	0.118725	noncoding	-
transcript_22352	867	68	0.42388	7.82196	0	0.920952	0.740228	2.53361	1.05908	2.35973	0.594715	1.24622	1.1062	0.553727	1.98414	0.982378	-	1	0.0865292	noncoding	-
transcript_20256	927	60	0.39336	5.95294	0	0	0	3.23999	4.17027	3.14419	0	0	0	0	3.51815	0	-	1	0.0518803	noncoding	-
transcript_8753	2712	94	0.28014	9.93903	0	0	0	3.93288	4.05169	2.53626	0	0	0	0	3.50694	0	-	1	0.0722894	noncoding	-
transcript_3764	3577	60	0.28334	10.1357	0	0	0	3.40372	3.58849	1.80627	0.210132	1.20427	0.29843	0	2.93283	0.570943	-	1	0.0314016	noncoding	-
transcript_20165	790	35	0.38784	9.86261	2.53852	0	0	4.83563	0.160366	0	0	0.730033	2.22704	0.846173	1.66533	0.985692	-	1	0.0166697	noncoding	-
transcript_23810	413	29	0.38899	9.77899	0	0	0	3.48897	0.930454	0	0	3.75267	2.27198	0	1.47314	2.00822	-	-1	0.0889046	noncoding	-
transcript_447	6096	89	0.31432	9.86383	0.975429	0.115607	0.378729	1.58372	1.60957	1.54295	2.08777	0.536501	1.5443	0.489922	1.57875	1.38953	-	1	0.0775446	noncoding	-
transcript_2559	5099	99	0.35744	9.41156	0	0.195235	0	1.8929	1.69715	1.54813	1.85181	1.16462	1.99377	0.0650785	1.71273	1.67007	-	1	0.172666	noncoding	-
transcript_5666	3250	56	0.2609	6.50043	0.599901	0	0.695351	2.36341	0.787793	1.57933	2.10029	0.938604	1.27633	0.431751	1.57684	1.43841	-	1	0.0342653	noncoding	-
transcript_23299	561	24	0.41079	5.58746	0	0	0	4.01773	0	6.27408	0	0	0	0	3.4306	0	-	-1	0.013659	noncoding	-
transcript_23365	561	75	0.40365	9.33624	0	0	0	0	7.26954	2.93957	0	0	0	0	3.40304	0	-	1	0.113898	noncoding	-
transcript_21246	847	54	0.36088	12.3055	0	0	1.8568	2.55094	2.89495	0	0	2.19558	0.648981	0.618933	1.8153	0.948186	-	1	0.0273356	noncoding	-
transcript_23388	551	25	0.38348	11.0002	3.35826	2.18709	0	0	0	0	2.14656	0	2.44723	1.84845	0	1.53126	-	1	0.0135732	noncoding	-
transcript_23943	321	22	0.43791	4.9389	0	0	0	2.45451	5.11729	2.53265	0	0	0	0	3.36815	0	-	1	0.0102493	noncoding	-
transcript_8327	3897	68	0.2921	10.2662	1.1358	1.92208	0.240388	1.07471	0.948022	0.85826	1.506	1.5023	0.841543	1.09942	0.960332	1.28328	-	1	0.0392727	noncoding	-
transcript_24160	226	4	0.38417	8.50006	3.4674	4.90891	1.61615	0	0	0	0	0	0	3.33082	0	0	-	-1	0.0402548	noncoding	-
transcript_20655	1357	113	0.30365	7.62653	0	0	0	2.47798	5.22475	2.23032	0	0	0	0	3.31102	0	-	1	0.178873	noncoding	-
transcript_10865	3027	73	0.29768	6.79547	2.27221	1.08073	1.5981	0	0	0	2.43031	0.930068	1.57829	1.65034	0	1.64623	-	1	0.043931	noncoding	-
transcript_4887	3457	98	0.32735	8.73859	0.645713	0	0.883187	0.166791	1.44395	0	2.76427	2.15105	1.76402	0.509633	0.536914	2.22645	-	1	0.116283	noncoding	-
transcript_9393	4568	55	0.29367	8.68634	0.295878	0.319598	0	1.79691	1.28351	1.38889	1.79306	1.58117	1.32313	0.205159	1.48977	1.56579	-	1	0.0201161	noncoding	-
transcript_8638	4556	58	0.2921	8.81732	1.40477	0.873214	2.11521	0.612283	0.891701	1.00625	1.76529	0.410107	0.691842	1.4644	0.836744	0.955746	-	1	0.0227909	noncoding	-
transcript_23998	341	2	0.28542	5.27496	1.84535	1.61409	1.01536	2.65504	0	0.976069	0	1.64578	0	1.4916	1.21037	0.548592	-	1	0.00310024	noncoding	-
transcript_3638	4033	61	0.42236	6.81268	0.645224	0	0.184775	1.55675	1.85693	1.73713	1.63846	1.57075	0.550624	0.276666	1.71694	1.25328	-	1	0.0593985	noncoding	-
transcript_2560	4045	53	0.32488	5.88348	0	0.783189	0.361828	1.10455	1.19237	1.53822	1.72532	1.4622	1.53575	0.381672	1.27838	1.57442	-	1	0.0218986	noncoding	-
transcript_19350	1086	187	0.3723	5.67511	0	1.21273	0	0.952957	3.70234	1.685	0	2.09201	0	0.404242	2.11343	0.697336	-	-1	0.144912	noncoding	-
transcript_57	6595	71	0.2423	10.0121	1.10588	0.470485	0.356938	1.42008	1.15992	0.625349	1.78349	1.21811	1.4039	0.644436	1.06845	1.4685	-	1	0.0530545	noncoding	-
transcript_7737	2909	33	0.26614	10.2664	0	0	0	3.66775	2.85147	2.99568	0	0	0	0	3.17163	0	-	1	0.0194955	noncoding	-
transcript_20007	1031	47	0.30862	11.0001	0	0	0	2.40268	3.76374	1.32324	0	1.98001	0	0	2.49655	0.660004	-	1	0.0250449	noncoding	-
transcript_16399	1630	43	0.31189	11.617	4.28281	2.74535	2.41553	0	0	0	0	0	0	3.1479	0	0	-	1	0.0232865	noncoding	-
transcript_8642	2796	51	0.2812	11.8343	2.00185	0.591303	0	1.97336	1.05817	0.471786	1.37821	1.02964	0.870463	0.864384	1.16777	1.09277	-	1	0.0323634	noncoding	-
transcript_9541	3068	74	0.36207	12.4052	0.14896	0.394036	0	1.11293	1.19557	1.25871	2.31136	1.76833	1.12847	0.180999	1.18907	1.73605	-	1	0.0467653	noncoding	-
transcript_11238	3251	89	0.32213	11.2556	0.79898	0.298471	0	1.66723	1.80591	0.934689	2.14129	0.94843	0.657628	0.365817	1.46928	1.24912	-	-1	0.167937	noncoding	-
transcript_15581	1787	68	0.28385	7.75336	0.859696	0.194566	0	1.57072	1.15237	1.04725	1.29397	1.84805	1.13884	0.351421	1.25678	1.42695	-	1	0.0315845	noncoding	-
transcript_10055	2622	77	0.32615	9.35345	0	0	0	2.17696	1.52825	1.53115	1.53887	1.17629	1.07972	0	1.74545	1.26496	-	1	0.0546239	noncoding	-
transcript_23062	730	19	0.3502	10.5825	0	1.82649	1.30857	0	0	0	1.64768	1.17457	3.06849	1.04502	0	1.96358	-	1	0.00920841	noncoding	-
transcript_4078	4170	88	0.35976	10.3475	0	0	0	3.48106	3.50538	2.03393	0	0	0	0	3.00679	0	-	1	0.120773	noncoding	-
transcript_23949	349	28	0.42228	12.3011	0	0	0.334775	3.79429	0	0	0	4.72514	0	0.111592	1.26476	1.57505	-	1	0.0174785	noncoding	-
transcript_259	5869	107	0.3794	9.91205	0.549549	0	0.804242	0.738472	1.20798	0.684961	1.99002	1.54969	1.26813	0.451264	0.877136	1.60261	-	1	0.298096	noncoding	-
transcript_23950	359	39	0.39945	4.21881	0	0	0.862197	0	3.20746	0	3.04576	1.64395	0	0.287399	1.06915	1.56324	-	1	0.037029	noncoding	-
transcript_22075	1010	44	0.33045	8.88483	0	0	0	1.66109	1.91025	2.75887	0.803186	0.329264	1.27669	0	2.11007	0.803048	-	1	0.01421	noncoding	-
transcript_23798	438	42	0.37967	7.92841	0	0	0	1.32349	3.8534	3.54732	0	0	0	0	2.90807	0	-	1	0.0137397	noncoding	-
transcript_13567	2200	119	0.28165	8.63104	3.02832	0	0	0	2.07435	0.472461	1.81595	0.968045	0.360081	1.00944	0.848936	1.04803	-	1	0.15269	noncoding	-
transcript_22932	723	75	0.41994	4.35944	0	0.593953	0	0	1.89436	1.92556	2.67278	0.343722	1.23692	0.197984	1.27331	1.41781	-	1	0.332134	noncoding	-
transcript_3905	3540	114	0.30477	6.92157	1.92973	1.48554	1.37731	0.328454	0.154534	0	1.20878	1.12677	1.01033	1.59753	0.160996	1.11529	-	1	0.224559	noncoding	-
transcript_21326	821	38	0.37582	10.2999	0	0.787473	0	4.59166	1.0465	0	0.661372	0	1.48332	0.262491	1.87939	0.714899	-	1	0.0196264	noncoding	-
transcript_5010	4160	47	0.33289	9.81744	0	0.0293709	0	2.02687	2.04639	1.0948	1.50872	1.00806	0.823287	0.0097903	1.72268	1.11335	-	1	0.0204433	noncoding	-
transcript_22674	685	48	0.39571	8.42096	0	0	0	0	5.46242	0.140985	0	2.93404	0	0	1.8678	0.978012	-	1	0.0233972	noncoding	-
transcript_7824	2919	41	0.26715	7.92291	0	0	0	3.71385	3.11392	1.70234	0	0	0	0	2.84337	0	-	1	0.0139374	noncoding	-
transcript_1264	5091	50	0.43423	10.0519	0	0	0.401874	1.72718	2.50627	0	1.56252	1.51566	0.806781	0.133958	1.41115	1.29499	-	1	0.0596487	noncoding	-
transcript_307	5711	83	0.29543	9.85883	0.0490536	0	0	2.44077	0.0108844	2.53583	2.08544	0	1.36078	0.0163512	1.66249	1.14874	-	1	0.0571477	noncoding	-
transcript_24148	248	46	0.3774	9.50848	0	0	0	0	4.25029	4.11261	0	0	0	0	2.78764	0	-	1	0.0232869	noncoding	-
transcript_3567	5234	64	0.3182	8.5882	0.688515	0.86104	0	1.67893	2.16678	0.206679	1.09807	0.939825	0.698715	0.516518	1.3508	0.912202	-	1	0.028871	noncoding	-
transcript_16605	1602	45	0.36475	7.81598	0	0	0	4.28857	4.02652	0	0	0	0	0	2.7717	0	-	-1	0.0519732	noncoding	-
transcript_23629	471	40	0.33877	5.97015	4.16587	1.38713	2.00814	0	0	0	0	0	0.725696	2.52038	0	0.241899	-	1	0.0109325	noncoding	-
transcript_22514	731	38	0.35426	10.6047	0	0	0	3.30781	3.01975	0	0	0.942899	1.01167	0	2.10919	0.651522	-	-1	0.159173	noncoding	-
transcript_14475	2286	107	0.36207	7.09406	2.6888	0.69928	0	0.812516	2.18294	0	1.42477	0	0.469708	1.12936	0.998485	0.631493	-	1	0.287654	noncoding	-
transcript_24012	325	27	0.45351	8.34467	0.186876	0	0.526531	0.0810778	0	2.47726	3.37607	1.44518	0.126648	0.237802	0.85278	1.6493	-	1	0.0123648	noncoding	-
transcript_4094	3876	56	0.25564	10.5189	0	0	0	1.41106	2.21087	0.200636	2.90614	0.811329	0.66379	0	1.27419	1.46042	-	1	0.0378765	noncoding	-
transcript_16680	1590	87	0.32392	11.0954	0	2.83188	0	2.87586	0	2.06366	0	0.356759	0	0.943961	1.6465	0.11892	-	1	0.0779691	noncoding	-
transcript_23570	448	27	0.33771	10.595	0	0	0	0	2.6218	0	0	3.2226	2.20832	0	0.873932	1.81031	-	1	0.0123514	noncoding	-
transcript_23504	420	45	0.39395	9.6944	0	0	0	3.31825	0	4.72263	0	0	0	0	2.68029	0	-	-1	0.090983	noncoding	-
transcript_16579	1594	90	0.40337	5.14716	0.687567	0	0	2.19498	2.13106	0.194831	0	2.7787	0	0.229189	1.50696	0.926234	-	1	0.385117	noncoding	-
transcript_22432	833	54	0.35974	12.3055	0.187291	0.774942	0	1.74019	1.31664	2.56117	0	0.726468	0.670019	0.320744	1.87266	0.465496	-	1	0.0272027	noncoding	-
transcript_718	5894	269	0.38225	9.51373	0	0	0	1.58849	1.95725	1.63678	1.38173	0.731102	0.659172	0	1.72751	0.924002	-	-1	0.297622	noncoding	-
transcript_3091	3841	64	0.25074	9.09882	0	0	0	1.17077	2.53047	0.616657	2.55879	0	1.07272	0	1.4393	1.2105	-	1	0.036182	noncoding	-
transcript_10371	3274	46	0.3554	7.70587	0.82894	0.40725	0.490705	1.10215	0.697743	1.67459	1.17447	0.340073	1.15954	0.575632	1.15816	0.891358	-	1	0.0140417	noncoding	-
transcript_17160	1544	149	0.45978	9.6319	1.41604	0.291536	1.01287	0.0633124	0	0.31452	1.36724	2.01023	1.39636	0.906816	0.125944	1.59128	-	-1	0.199606	noncoding	-
transcript_9306	2750	46	0.30733	6.21075	1.93488	1.6312	0.184325	0.936564	0	0.595443	1.51746	0.843189	0.187265	1.25013	0.510669	0.849304	-	1	0.0144583	noncoding	-
transcript_6937	2841	48	0.30059	9.61151	0.693275	0	0	1.0417	0.447697	0	2.77779	1.43218	1.39779	0.231092	0.496466	1.86925	-	1	0.0192082	noncoding	-
transcript_23873	346	7	0.29782	5.58746	0	4.21571	0.81773	0	0	1.73372	0	1.01096	0	1.67781	0.577907	0.336987	-	-1	0.044371	noncoding	-
transcript_22088	714	59	0.39174	4.96222	0	1.05897	0	0	0	0	2.04403	4.6614	0	0.352989	0	2.23514	-	1	0.0748348	noncoding	-
transcript_9909	2746	54	0.29519	9.81744	0.724821	0	0	1.37046	1.02025	0.789729	1.85118	1.35203	0.648452	0.241607	1.06015	1.28389	-	1	0.0244048	noncoding	-
transcript_10220	2582	80	0.32222	9.42719	1.89394	0.850865	2.71123	0.14399	0	0	1.38839	0.761632	0	1.81868	0.0479967	0.716673	-	1	0.0594072	noncoding	-
transcript_16573	1620	124	0.36781	9.2735	0	1.90971	0.706898	2.70385	0	0.968328	0	0	1.43007	0.872203	1.22406	0.476692	-	-1	0.140924	noncoding	-
transcript_22826	645	40	0.38506	6.54181	2.90616	2.32881	2.24738	0	0	0	0	0	0.181225	2.49412	0	0.0604082	-	1	0.012713	noncoding	-
transcript_6842	3781	99	0.31852	8.41071	0.368542	0.605742	0	1.59453	1.17765	0.754835	1.85509	0.690616	0.602905	0.324761	1.17567	1.04954	-	1	0.1113	noncoding	-
transcript_24081	262	19	0.4091	4.78046	0	0	0	0	3.34135	0	4.26253	0	0	0	1.11378	1.42084	-	-1	0.0116835	noncoding	-
transcript_2767	3906	124	0.27126	9.38654	0	0	0	1.15958	2.86602	1.52589	0.0112523	2.02543	0	0	1.8505	0.678893	-	1	0.147005	noncoding	-
transcript_18856	1546	68	0.29514	11.4765	2.63643	2.41058	2.53105	0	0	0	0	0	0	2.52602	0	0	-	1	0.0424012	noncoding	-
transcript_13161	2718	74	0.29543	8.53802	1.54806	0	0	0.912519	0.65885	1.76475	0.731017	1.27383	0.606467	0.516019	1.11204	0.870437	-	1	0.0386494	noncoding	-
transcript_2069	4451	95	0.31946	9.55634	0.732297	0	0	0.504001	1.03559	0.557272	1.52258	1.511	1.5751	0.244099	0.698953	1.53623	-	1	0.0974285	noncoding	-
transcript_10270	2976	54	0.29912	8.97833	0.285342	1.87538	0	1.32498	1.84347	0.13312	0	1.90632	0.0242686	0.720241	1.10052	0.64353	-	1	0.0203253	noncoding	-
transcript_626	6119	104	0.25349	8.70587	0	0	0	2.73147	3.2515	1.39684	0	0	0	0	2.45993	0	-	1	0.0955816	noncoding	-
transcript_24145	239	20	0.32751	11.097	2.24055	1.98178	0	0	0	3.1459	0	0	0	1.40744	1.04863	0	-	1	0.0113192	noncoding	-
transcript_24156	255	54	0.41108	13.1807	3.79967	0	0	0	3.54031	0	0	0	0	1.26656	1.1801	0	-	-1	0.152053	noncoding	-
transcript_15193	1916	40	0.28457	10.4249	0	4.26448	0.908515	0	0.361418	0	0	1.60413	0.129035	1.72433	0.120473	0.577723	-	1	0.0202439	noncoding	-
transcript_24110	237	20	0.37248	11.114	1.52825	0.929658	3.13394	0	0	0	1.67528	0	0	1.86395	0	0.558426	-	1	0.0108999	noncoding	-
transcript_9761	3206	75	0.33106	10.2895	0.166244	0	0	0.854704	0.987697	0.506847	1.62981	1.51943	1.59553	0.0554146	0.783083	1.58159	-	1	0.0582227	noncoding	-
transcript_16223	1647	81	0.3767	9.18231	0	0	0.226377	0	0	1.86387	2.05528	0	3.09741	0.0754589	0.621291	1.71756	-	1	0.105212	noncoding	-
transcript_17391	1475	22	0.23537	7.97601	0.234148	1.02183	0	0	0.601755	0	1.27458	3.19388	0.826083	0.418658	0.200585	1.76485	-	1	0.0157249	noncoding	-
transcript_5885	3181	39	0.29343	5.74335	0	0	0	2.94663	2.65098	1.55198	0	0	0	0	2.3832	0	-	1	0.0134035	noncoding	-
transcript_24207	222	10	0.37214	6.48773	1.78678	1.50785	2.07027	1.6866	0	0	0	0	0	1.7883	0.562199	0	-	1	1.27643e-05	noncoding	-
transcript_23241	744	61	0.40893	6.80658	0	3.13251	3.71391	0	0	0	0	0.187848	0	2.28214	0	0.0626158	-	1	0.0521655	noncoding	-
transcript_9299	2738	65	0.25816	5.00458	0.806299	0.333551	1.01037	0.789944	1.34483	0.213495	1.49782	0.54121	0.493646	0.71674	0.782756	0.844226	-	1	0.123184	noncoding	-
transcript_23715	410	124	0.42119	9.2735	0	0	3.31826	3.7123	0	0	0	0	0	1.10609	1.23743	0	-	-1	0.129848	noncoding	-
transcript_20605	884	45	0.33239	7.81598	3.00056	0	1.8024	0	0	0	0	0	2.20559	1.60099	0	0.735195	-	-1	0.0782417	noncoding	-
transcript_24108	163	24	0.37165	4.53387	0	0	0	0	0	3.5125	0	3.47567	0	0	1.17083	1.15856	-	1	0.00882126	noncoding	-
transcript_7673	2881	67	0.29562	7.67914	1.84781	0	1.24361	0.907535	1.29175	0	0.864969	0.78845	0.00996196	1.03047	0.733094	0.554461	-	1	0.0298798	noncoding	-
transcript_3046	3858	138	0.30305	9.51837	0.161524	0	0	1.25479	1.06572	0.756963	1.66108	0.945971	1.10609	0.0538413	1.02582	1.23771	-	1	0.278198	noncoding	-
transcript_1381	5467	49	0.28434	11.166	0.655671	0	0.329832	1.00086	1.35155	0.170096	1.50206	1.08496	0.831277	0.328501	0.840834	1.13943	-	1	0.0292056	noncoding	-
transcript_6662	2971	66	0.2816	9.44537	3.90423	0	1.06408	0	0	0	1.88753	0	0	1.6561	0	0.629178	-	1	0.0327009	noncoding	-
transcript_23712	457	36	0.45137	4.8006	1.15571	0	0	0.874262	0.397319	0.927899	1.32006	0	2.10189	0.385236	0.73316	1.14065	-	1	0.0288609	noncoding	-
transcript_1729	7162	79	0.29178	10.1185	0.230165	0	0	1.23966	0.841163	0.752411	1.77081	0.577376	1.32193	0.0767216	0.944413	1.22337	-	1	0.051641	noncoding	-
transcript_5951	3034	78	0.30169	6.5014	3.36383	0	0	0	3.32902	0	0	0	0	1.12128	1.10967	0	-	1	0.0592882	noncoding	-
transcript_11882	2524	62	0.26189	7.75446	0.764396	0	0	0	1.56015	0	2.74108	0.381902	1.24066	0.254799	0.520051	1.45455	-	1	0.0301316	noncoding	-
transcript_18587	1217	87	0.32454	11.0954	0	1.77597	0	2.11803	0	2.75028	0	0	0	0.59199	1.62277	0	-	1	0.0783597	noncoding	-
transcript_5527	3177	68	0.31895	10.4689	1.27048	1.53854	0	0	2.26983	0	0	1.42501	0	0.93634	0.75661	0.475004	-	1	0.0437959	noncoding	-
transcript_19976	492	46	0.37475	5.95587	0	0	0	0	0	6.50109	0	0	0	0	2.16703	0	-	1	0.0189665	noncoding	-
transcript_4424	5000	57	0.27207	9.36017	0.235031	0	0	1.30586	0.88578	0.452631	2.15045	0.33026	1.10174	0.0783437	0.881425	1.19415	-	1	0.0259736	noncoding	-
transcript_23607	541	47	0.35403	8.61151	0	0	0	1.94872	0	4.4688	0	0	0	0	2.13918	0	-	-1	0.0829093	noncoding	-
transcript_23036	578	98	0.42581	8.83698	0	0	0	2.37666	2.8594	0.271306	0	0	0.892663	0	1.83579	0.297554	-	1	0.372017	noncoding	-
transcript_21510	818	228	0.37216	8.22577	0	0	0	0	2.17938	0	4.20395	0	0	0	0.726459	1.40132	-	-1	0.225428	noncoding	-
transcript_22546	718	109	0.41091	10.3546	0	0	0	1.81142	1.44133	2.05532	0	0.555322	0.489187	0	1.76936	0.34817	-	-1	0.161694	noncoding	-
transcript_4642	3377	46	0.31895	9.8338	0.818816	0	0	0.472072	1.2609	0	1.74585	0.940557	1.10057	0.272939	0.577658	1.26232	-	1	0.0191492	noncoding	-
transcript_24092	196	9	0.39128	6.49066	0	0	0	4.2805	0	0	0	2.05415	0	0	1.42683	0.684716	-	1	1.32493e-05	noncoding	-
transcript_23039	526	53	0.40233	10.0156	0	0	0	2.0568	0	4.27582	0	0	0	0	2.11087	0	-	1	0.0453679	noncoding	-
transcript_321	5919	110	0.33635	9.88068	0.298263	0.0103158	0.510383	1.46951	1.17818	0.368613	1.11049	0.806715	0.576071	0.272987	1.00543	0.831091	-	1	0.190605	noncoding	-
transcript_4918	3379	48	0.27248	9.99603	0	0	0	0	1.78865	0	1.67876	0	2.79072	0	0.596217	1.48983	-	1	0.0237869	noncoding	-
transcript_2977	3809	95	0.45184	8.78986	0	0	0	0	3.58508	0	0	2.65294	0	0	1.19503	0.884313	-	1	0.439378	noncoding	-
transcript_12447	2346	65	0.27252	9.64825	0	0	1.86783	0	0	0	2.61466	1.4804	0.167493	0.622609	0	1.42085	-	1	0.0337501	noncoding	-
transcript_23827	311	26	0.41968	3.79938	0.434634	0	0	1.81589	0	3.27877	0.577866	0	0	0.144878	1.69822	0.192622	-	1	0.0262902	noncoding	-
transcript_12791	2296	71	0.3481	7.78583	0.224164	0	0	1.03349	0.565006	0	1.34337	1.34834	1.57689	0.0747213	0.532833	1.42287	-	1	0.0454387	noncoding	-
transcript_10528	2607	148	0.30876	9.44489	0	0	0	2.26991	3.21252	0.521003	0	0	0	0	2.00114	0	-	1	0.377599	noncoding	-
transcript_21066	868	54	0.36088	12.3055	0	0	0	3.74791	0	0	0	2.2333	0	0	1.2493	0.744434	-	1	0.0273356	noncoding	-
transcript_23651	464	68	0.41465	5.78888	0	0	0	1.63733	1.35082	2.01889	0.948012	0	0	0	1.66901	0.316004	-	-1	0.0281043	noncoding	-
transcript_14310	2426	45	0.30242	3.57428	0	0	0	1.48665	1.64968	2.53262	0	0.285052	0	0	1.88965	0.0950173	-	1	0.0531893	noncoding	-
transcript_22728	653	95	0.30296	9.63275	0	0	0	5.87346	0	0	0	0	0	0	1.95782	0	-	1	0.084146	noncoding	-
transcript_5877	3117	124	0.31369	8.64105	1.7858	0.232752	0	1.24848	1.63525	0	0	0.945929	0	0.672851	0.961241	0.31531	-	1	0.240837	noncoding	-
transcript_20533	935	77	0.43509	10.8148	2.8711	1.32673	1.62463	0	0	0	0	0	0	1.94082	0	0	-	1	0.217469	noncoding	-
transcript_24068	275	13	0.42976	5.30243	1.10097	1.89589	1.94807	0	0.873446	0	0	0	0	1.64831	0.291149	0	-	1	0.00453655	noncoding	-
transcript_23227	328	28	0.35073	6.68707	0	0	0	0	0	5.74074	0	0	0	0	1.91358	0	-	-1	0.0333829	noncoding	-
transcript_21559	801	27	0.43366	10.9033	0	0	0	0	0	0	2.06945	0.893027	2.75393	0	0	1.90547	-	1	0.0230795	noncoding	-
transcript_24048	324	19	0.28289	9.30353	1.78587	1.58092	2.34724	0	0	0	0	0	0	1.90468	0	0	-	1	0.0078058	noncoding	-
transcript_10416	2817	93	0.38218	6.51703	0	0.221367	0.140149	0.362718	0.447221	1.15118	1.26582	1.16753	0.909547	0.120505	0.653705	1.1143	-	1	0.225481	noncoding	-
transcript_14966	2218	68	0.26407	6.69525	1.56358	1.85899	2.1963	0	0	0	0	0	0	1.87296	0	0	-	1	0.0472218	noncoding	-
transcript_7037	3496	88	0.29928	5.52301	1.99608	1.29447	1.711	0	0	0	0.610481	0	0	1.66718	0	0.203494	-	1	0.139171	noncoding	-
transcript_13077	2670	72	0.3283	6.28021	0.0840248	0.42042	0.229237	1.69626	0.571385	0.883128	0.45861	0.492035	0.767878	0.244561	1.05026	0.572841	-	1	0.0514062	noncoding	-
transcript_8355	2864	119	0.33682	6.83588	0	0	0	0.645118	1.58043	0.650541	0.985351	1.00533	0.696938	0	0.958697	0.895872	-	1	0.35596	noncoding	-
transcript_23912	365	27	0.39057	9.69427	0.673056	1.64498	0	1.17423	0.626345	0	1.43966	0	0	0.77268	0.60019	0.479888	-	-1	0.0832971	noncoding	-
transcript_204	5918	86	0.37071	9.97992	0.71603	0	0	0.820498	0.456162	0.00902319	1.69698	0.946485	0.866417	0.238677	0.428561	1.16996	-	1	0.127005	noncoding	-
transcript_977	5743	121	0.31989	7.73431	0.349439	0.0498872	0	0.810969	0.74315	0.523577	1.54229	1.29779	0.184713	0.133109	0.692565	1.00826	-	1	0.268008	noncoding	-
transcript_23676	471	51	0.43967	9.84308	0	0	0	0	1.11279	0.387375	1.65233	0	2.33412	0	0.500055	1.32882	-	1	0.0645568	noncoding	-
transcript_23930	357	64	0.36673	10.2401	0.907262	0	0.307614	1.61047	0.189114	2.44573	0	0	0	0.404959	1.4151	0	-	1	0.0525422	noncoding	-
transcript_19386	1107	87	0.34764	11.0954	1.87751	0	0.296477	1.44909	1.01262	0	0	0.82411	0	0.724662	0.820568	0.274703	-	1	0.09692	noncoding	-
transcript_23794	447	22	0.33733	3.83417	0	0	0	2.39929	3.05139	0	0	0	0	0	1.81689	0	-	1	0.00979267	noncoding	-
transcript_20051	1051	79	0.31905	10.5967	2.09904	1.44839	1.82691	0	0	0	0	0	0	1.79145	0	0	-	1	0.0612849	noncoding	-
transcript_23420	552	35	0.38922	10.5607	0	0	0	0.166598	1.40208	1.64869	0	2.15602	0	0	1.07246	0.718674	-	-1	0.12665	noncoding	-
transcript_22721	667	29	0.37495	5.70697	1.20799	0	0.513761	3.6317	0	0	0	0	0	0.573916	1.21057	0	-	-1	0.0178206	noncoding	-
transcript_19895	1470	78	0.29386	10.9097	0	0.226442	0	1.57375	0.545818	0.245509	1.21385	0.920093	0.60337	0.0754806	0.788358	0.912438	-	1	0.0533019	noncoding	-
transcript_22226	676	45	0.35616	7.52545	0	1.25713	0	0	2.63768	0.154316	0	1.2142	0	0.419042	0.930665	0.404733	-	1	0.0132262	noncoding	-
transcript_24215	208	0	0.34587	0	2.01124	0	1.3109	0	0	0	0	0	1.94023	1.10738	0	0.646745	-	-1	1.03329e-06	noncoding	-
transcript_22011	682	26	0.37392	11.5406	0	1.19728	0	0	1.20625	0.846961	0	1.96194	0	0.399093	0.684404	0.653979	-	1	0.0139342	noncoding	-
transcript_23937	291	31	0.38577	4.74921	0	0	5.1757	0	0	0	0	0	0	1.72523	0	0	-	1	0.0138443	noncoding	-
transcript_4526	3403	59	0.30078	10.5318	0	0	0	2.04143	2.03337	1.04642	0	0	0	0	1.70708	0	-	1	0.0323449	noncoding	-
transcript_23169	558	33	0.41808	11.2029	0	0	1.40037	0	1.48795	0	1.6602	0.570357	0	0.46679	0.495982	0.743519	-	1	0.0255474	noncoding	-
transcript_3287	3759	103	0.29953	9.66608	0.880765	0.354019	0.0104662	0.00497161	0.546935	0	1.99014	0.718615	0.590014	0.415083	0.183969	1.09959	-	1	0.103464	noncoding	-
transcript_19857	1019	64	0.32915	8.5882	0	0	0.959177	0	2.09286	0	1.99117	0	0	0.319726	0.697619	0.663722	-	1	0.030556	noncoding	-
transcript_10670	2541	61	0.31008	10.6976	0.456326	0	0.531817	0.217221	0.590533	0	1.81833	0.926691	0.483985	0.329381	0.269251	1.07634	-	1	0.0353808	noncoding	-
transcript_23833	408	12	0.42398	4.35199	3.0831	0	0	0	0	0	1.86213	0	0	1.0277	0	0.62071	-	-1	0.0112298	noncoding	-
transcript_21869	879	103	0.41519	9.13678	1.33089	1.00093	2.38508	0.226179	0	0	0	0	0	1.5723	0.0753931	0	-	1	0.397932	noncoding	-
transcript_20788	840	41	0.34465	11.723	0	0	0	0	4.90804	0	0	0	0	0	1.63601	0	-	1	0.021286	noncoding	-
transcript_23558	489	101	0.30325	10.4285	2.0881	1.67525	1.1367	0	0	0	0	0	0	1.63335	0	0	-	1	0.0997315	noncoding	-
transcript_23037	590	53	0.38342	4.49432	0	0	0.853139	0	0	2.83307	1.19657	0	0	0.28438	0.944358	0.398857	-	1	0.0621776	noncoding	-
transcript_21924	720	55	0.44059	11.7114	0	0	0	2.06068	1.99785	0.737042	0	0	0	0	1.59852	0	-	1	0.0882697	noncoding	-
transcript_23271	665	80	0.38051	9.00372	0.531392	2.36741	0.364189	0	0	0	0	0	1.45523	1.08766	0	0.485076	-	1	0.103642	noncoding	-
transcript_11936	2444	37	0.29984	4.6347	1.06198	0	0	0	1.0361	0	0.543241	0.837653	1.19834	0.353995	0.345366	0.859743	-	1	0.0187788	noncoding	-
transcript_6075	3116	82	0.36129	9.61786	0	0	0	0	0.35148	0	1.98595	1.06931	1.2287	0	0.11716	1.42799	-	1	0.0953652	noncoding	-
transcript_7136	2958	81	0.29583	9.29974	0.403733	0	0.0168942	1.77002	1.2529	0	0.686078	0	0.470739	0.140209	1.00764	0.385606	-	1	0.0514347	noncoding	-
transcript_2137	4554	80	0.25074	9.24298	0	0	0	1.7756	2.46455	0.259683	0	0	0	0	1.49995	0	-	1	0.0532987	noncoding	-
transcript_23945	264	16	0.32057	7.99884	1.11093	0	0	0.966087	0	2.40796	0	0	0	0.370311	1.12468	0	-	-1	0.0848481	noncoding	-
transcript_14365	2194	55	0.38217	9.61139	0	0	0	1.88551	0	2.5978	0	0	0	0	1.49444	0	-	1	0.0374056	noncoding	-
transcript_9022	2844	74	0.38206	9.75885	0	0	0	0	4.09501	0.384331	0	0	0	0	1.49311	0	-	1	0.0881202	noncoding	-
transcript_18275	1151	87	0.32172	11.0954	0	0	0	3.45757	0	1.02089	0	0	0	0	1.49282	0	-	1	0.0766252	noncoding	-
transcript_5965	3148	95	0.3458	8.78986	0	0	0	0.608228	0.194873	0.26204	1.31284	1.0328	1.02726	0	0.355047	1.1243	-	1	0.127616	noncoding	-
transcript_23879	394	62	0.41925	5.59271	0	2.10362	0	0.278966	0.565904	0	0	1.40581	0	0.701208	0.281623	0.468605	-	-1	0.0253905	noncoding	-
transcript_24066	310	31	0.35413	9.14948	0	0	0	2.7159	1.08726	0	0	0.447678	0	0	1.26772	0.149226	-	1	0.00942184	noncoding	-
transcript_9712	3249	64	0.29264	9.42816	0.316074	0.730576	0.360429	0	0	0	1.934	0.521217	0.386984	0.469027	0	0.9474	-	1	0.0305623	noncoding	-
transcript_11264	2669	47	0.35502	10.2462	0.809073	0.643265	0.620903	0.0347256	0	0	0.825191	0.562825	0.74882	0.69108	0.0115752	0.712279	-	1	0.0248097	noncoding	-
transcript_5348	3253	90	0.32061	9.78412	0	0	0	0.773234	1.02981	0.867276	0	1.4839	0	0	0.890106	0.494634	-	1	0.0843522	noncoding	-
transcript_23320	339	34	0.47118	8.49799	0	1.35448	1.27225	0	0	1.49661	0	0	0	0.875575	0.498868	0	-	1	0.0239597	noncoding	-
transcript_5887	3150	53	0.29374	9.56891	1.66372	0.535769	0.976201	0	0	0	0.824326	0	0.112576	1.05856	0	0.312301	-	1	0.0224077	noncoding	-
transcript_23872	257	31	0.36339	4.41229	0	1.76136	2.34854	0	0	0	0	0	0	1.36997	0	0	-	-1	0.0139657	noncoding	-
transcript_23304	889	31	0.41696	10.0009	0	0	0	0	0	1.6764	0	0.771995	1.65127	0	0.5588	0.807755	-	1	0.0184666	noncoding	-
transcript_22673	1036	79	0.32464	8.25812	0	0	0	0	2.87076	0	0	0	1.21875	0	0.95692	0.406249	-	1	0.0537776	noncoding	-
transcript_7385	3422	96	0.30557	11.2917	0	0	0	1.63011	1.91495	0.513908	0	0	0	0	1.35299	0	-	1	0.0828468	noncoding	-
transcript_23327	896	61	0.44653	4.55658	0	0	0	1.99864	0	2.05463	0	0	0	0	1.35109	0	-	1	0.1626	noncoding	-
transcript_22073	686	58	0.36864	6.15472	0	0	0	0.537679	0.888943	1.80975	0	0	0.79574	0	1.07879	0.265247	-	1	0.0339937	noncoding	-
transcript_2794	3873	100	0.28478	9.21783	0	0	0	0.630204	0.820698	0.458916	1.17363	0	0.943179	0	0.636606	0.705603	-	1	0.0859177	noncoding	-
transcript_10165	3126	67	0.31337	5.31488	0.515435	0	0.597705	0.395748	0.0723899	0.471353	0.863529	0.319499	0.706895	0.371047	0.313164	0.629974	-	1	0.0564558	noncoding	-
transcript_19500	1198	54	0.4568	4.17474	0	0	0	0	0.212346	1.85419	0.359238	1.24128	0.24066	0	0.688845	0.613725	-	1	0.134979	noncoding	-
transcript_23711	365	70	0.41827	11.8113	0	0	0	2.97599	0	0.900676	0	0	0	0	1.29222	0	-	1	0.106675	noncoding	-
transcript_23777	314	4	0.38276	5.27496	0	0	0	3.23314	0	0.0675368	0.575588	0	0	0	1.10023	0.191863	-	1	1.1094e-05	noncoding	-
transcript_19404	1186	33	0.44672	8.76776	0	0	0	0	0	0	1.04604	0.851462	1.97478	0	0	1.29076	-	1	0.018986	noncoding	-
transcript_20616	951	77	0.35781	4.93561	0	0	0	0.790902	1.77797	1.29164	0	0	0	0	1.28684	0	-	1	0.144499	noncoding	-
transcript_23591	319	29	0.33059	4.22552	0	0	0	0	0	3.83648	0	0	0	0	1.27883	0	-	1	0.0120058	noncoding	-
transcript_8774	3513	90	0.36738	9.78412	0	0	0	0	1.57054	0	1.09502	0.166416	0.980903	0	0.523513	0.747447	-	1	0.140996	noncoding	-
transcript_962	5203	106	0.33713	9.32758	0	0	0	0.948062	0	0.759419	1.15676	0.327902	0.58489	0	0.56916	0.689852	-	1	0.171875	noncoding	-
transcript_22108	748	16	0.33682	8.50006	0	0	0	0	3.74192	0	0	0	0	0	1.24731	0	-	1	0.00383887	noncoding	-
transcript_3974	3858	76	0.3287	10.2476	0	0	0	0.723914	0.345475	0	1.84389	0.789652	0.0376057	0	0.356463	0.890383	-	1	0.0589037	noncoding	-
transcript_22530	694	74	0.37215	8.9693	0	0	0	0	0	0	1.72897	1.98023	0	0	0	1.2364	-	1	0.071812	noncoding	-
transcript_7555	2940	74	0.26374	10.8011	0	0	0	1.10153	0	0	1.82603	0.0874221	0.68168	0	0.367175	0.865043	-	1	0.0512182	noncoding	-
transcript_7414	2981	98	0.34504	12.007	0.717094	0.261302	0.298701	0	0	0.130483	1.06138	0.677616	0.545182	0.425699	0.0434943	0.761392	-	1	0.0974139	noncoding	-
transcript_13170	2292	73	0.3328	9.18634	0	0	0	0.865396	0	2.79108	0	0	0	0	1.21883	0	-	1	0.0485663	noncoding	-
transcript_7912	3366	97	0.29202	6.39093	0.19016	0	0	0.562747	1.26859	0	1.13939	0.0921695	0.384251	0.0633866	0.610446	0.538603	-	1	0.136603	noncoding	-
transcript_20477	922	92	0.42493	10.037	0	0	0	1.9974	0	1.61757	0	0	0	0	1.20499	0	-	1	0.321132	noncoding	-
transcript_23897	395	43	0.25738	8.23138	0	0	0	2.14413	0	1.41744	0	0	0	0	1.18719	0	-	1	0.0173701	noncoding	-
transcript_2078	6565	135	0.32907	8.99066	0	0	0	0.442363	0.0471265	0.152302	1.12141	0.821696	0.975892	0	0.21393	0.973	-	1	0.376895	noncoding	-
transcript_24164	227	33	0.39307	11.398	0	0	0	3.52993	0	0	0	0	0	0	1.17664	0	-	1	0.0201447	noncoding	-
transcript_1568	7428	107	0.29607	8.68524	0.23827	0	0	0.266121	0.191818	0	1.77737	0.369647	0.638051	0.0794232	0.152646	0.928357	-	1	0.117692	noncoding	-
transcript_22153	689	67	0.43109	8.88202	0	0	0	0	0.45374	0	0.600383	0	2.42091	0	0.151247	1.0071	-	1	0.102727	noncoding	-
transcript_22624	549	23	0.33396	8.50006	0	0	0	0.432921	2.0315	0.648676	0.192872	0.168614	0	0	1.0377	0.120495	-	1	0.00524638	noncoding	-
transcript_24173	246	46	0.30082	11.0295	0	0	0	0	2.34842	1.11499	0	0	0	0	1.15447	0	-	-1	0.185025	noncoding	-
transcript_23511	546	61	0.38953	7.76166	0	1.84647	1.60781	0	0	0	0	0	0	1.15142	0	0	-	1	0.0407571	noncoding	-
transcript_6159	2897	68	0.33509	9.21674	0	0	0	0.345453	0.663425	0	1.10665	0.529965	0.794713	0	0.336293	0.810441	-	1	0.0408483	noncoding	-
transcript_23584	591	51	0.29414	10.2037	0.478423	0	0	0	1.30752	0	0	1.44971	0.15947	0.159474	0.435838	0.536393	-	1	0.0245114	noncoding	-
transcript_23582	486	56	0.40971	4.1391	0	1.68044	0	0	1.71349	0	0	0	0	0.560148	0.571164	0	-	1	0.126319	noncoding	-
transcript_10457	2911	95	0.34998	10.1058	0	0.114176	0	0.397849	0.82982	0.464588	0.84359	0.496218	0.218474	0.0380588	0.564085	0.519427	-	1	0.137549	noncoding	-
transcript_20057	1076	43	0.30178	11.3135	0	0	1.30655	0	0	0	0	0	2.05454	0.435515	0	0.684846	-	1	0.0238546	noncoding	-
transcript_24120	195	31	0.34477	6.49164	0	0	0	3.32183	0	0	0	0	0	0	1.10728	0	-	-1	0.0347251	noncoding	-
transcript_23924	335	46	0.44586	9.50848	0	0	0	0	0	2.45934	0.859066	0	0	0	0.81978	0.286355	-	1	0.0496343	noncoding	-
transcript_24211	191	7	0.34181	6.00165	0	0	3.27449	0	0	0	0	0	0	1.0915	0	0	-	1	9.4358e-06	noncoding	-
transcript_8792	2765	90	0.27299	9.42963	0	0	1.79225	0	0	0	0	1.14664	0.328507	0.597417	0	0.491716	-	1	0.0631114	noncoding	-
transcript_2123	4466	140	0.28334	9.29962	0.104684	0	0.171993	0.399664	0.904815	0	1.07039	0.216783	0.367662	0.0922258	0.434826	0.551613	-	1	0.240248	noncoding	-
transcript_20398	887	55	0.44123	11.7114	0	0	0	0	0	0	1.51734	0	1.68234	0	0	1.06656	-	1	0.0893297	noncoding	-
transcript_22737	894	134	0.3383	10.617	0	0	0	1.2775	1.0522	0.523167	0.341283	0	0	0	0.950958	0.113761	-	1	0.341924	noncoding	-
transcript_24220	173	0	0.37723	0	0	0	0	3.14694	0	0	0	0	0	0	1.04898	0	-	-1	7.85552e-06	noncoding	-
transcript_5498	4113	116	0.30552	6.52362	0.814608	0.321257	0	0	0.943348	0.0877846	0.180357	0.7784	0	0.378622	0.343711	0.319586	-	1	0.275514	noncoding	-
transcript_22106	729	43	0.31679	11.617	0	3.07587	0	0	0	0	0	0	0	1.02529	0	0	-	1	0.0229963	noncoding	-
transcript_2505	4090	71	0.24248	4.41803	0	0	0	0	0.000134164	0	1.34872	1.30947	0.373028	0	4.47215e-05	1.01041	-	1	0.354816	noncoding	-
transcript_23999	270	52	0.36794	11.2484	0	0	0	1.69215	0	0	1.29146	0	0	0	0.564051	0.430485	-	1	0.0351457	noncoding	-
transcript_19221	1103	41	0.33012	11.723	0	0	1.04999	0	0	0	0	1.8967	0	0.349995	0	0.632233	-	1	0.0212414	noncoding	-
transcript_23301	557	56	0.42454	6.23785	0	0	0	0	0.118639	1.61192	0	0.911595	0.250879	0	0.576852	0.387491	-	1	0.0503127	noncoding	-
transcript_24142	247	14	0.26382	9.98444	0	0	0	1.33159	1.45993	0	0	0	0	0	0.930507	0	-	1	0.0117848	noncoding	-
transcript_6144	4385	103	0.31344	4.71698	0.205723	0	0	0	0.416433	0.846833	0.976378	0	0.320339	0.0685743	0.421089	0.432239	-	1	0.377577	noncoding	-
transcript_13093	3009	48	0.33911	7.6308	0.447247	0	0.129639	0	0	0	1.00928	1.17064	0	0.192295	0	0.72664	-	1	0.0142106	noncoding	-
transcript_1365	5007	65	0.32723	10.015	0.669048	0	0	0	0.684685	0	1.13069	0	0.226966	0.223016	0.228228	0.452553	-	1	0.0393136	noncoding	-
transcript_23865	399	12	0.4328	9.36957	0	0	0	2.70589	0	0	0	0	0	0	0.901965	0	-	1	0.00639507	noncoding	-
transcript_21084	869	227	0.37216	8.55267	1.51116	0	0.379185	0	0	0.807658	0	0	0	0.630116	0.269219	0	-	-1	0.22684	noncoding	-
transcript_21693	887	88	0.46411	6.1889	0	0	0	0.480819	0	1.24112	0.964398	0	0	0	0.573981	0.321466	-	-1	0.0435865	noncoding	-
transcript_23700	412	53	0.44333	3.69452	0	0	0	0	1.25135	1.38399	0	0	0	0	0.878444	0	-	1	0.181248	noncoding	-
transcript_24256	239	12	0.37723	5.75323	0	0	0	0	0	0.983122	1.64649	0	0	0	0.327707	0.548829	-	1	0.0026426	noncoding	-
transcript_1196	5252	54	0.28082	6.6922	0	0	0	0	0.817071	0	0.934714	0.486589	0.331677	0	0.272357	0.584327	-	1	0.0222797	noncoding	-
transcript_20999	885	41	0.36101	11.723	2.51116	0	0	0	0	0	0	0	0	0.837054	0	0	-	1	0.0220624	noncoding	-
transcript_2401	4855	81	0.33446	9.29523	0	0	0	0.948959	0	0.936619	0.596852	0	0	0	0.628526	0.198951	-	1	0.0676588	noncoding	-
transcript_24152	200	13	0.42311	9.36957	0	0	2.47816	0	0	0	0	0	0	0.826055	0	0	-	1	0.00617134	noncoding	-
transcript_2782	4806	79	0.3283	5.26935	0	0	0.0740957	0.472485	0.100624	1.19969	0.505077	0	0.0847854	0.0246986	0.590934	0.196621	-	1	0.108641	noncoding	-
transcript_20867	895	87	0.30777	11.0954	0	0	0	2.42759	0	0	0	0	0	0	0.809196	0	-	1	0.0695904	noncoding	-
transcript_23198	435	11	0.38161	7.95367	0	0	1.05542	0	0	1.2929	0	0	0.074989	0.351808	0.430968	0.0249963	-	1	0.00265252	noncoding	-
transcript_22934	894	85	0.38455	9.77875	0.776161	0	0.474881	0.25472	0	0	0.877663	0	0	0.417014	0.0849066	0.292554	-	1	0.143301	noncoding	-
transcript_11683	2382	71	0.43135	11.9246	0	0	0	0	0	0	0.337088	1.24515	0.796769	0	0	0.793004	-	1	0.132191	noncoding	-
transcript_4500	4607	148	0.29928	10.0984	0	0	0	0	0.316659	0	1.46458	0.352422	0.233297	0	0.105553	0.683433	-	1	0.303762	noncoding	-
transcript_20974	909	93	0.4482	6.53912	0	0	0	0	0.948308	0	0.210452	0	1.19162	0	0.316103	0.467358	-	1	0.394118	noncoding	-
transcript_21085	731	27	0.4073	10.1711	0	1.07919	0	0	0	0	0	1.26863	0	0.359731	0	0.422878	-	1	0.014562	noncoding	-
transcript_7871	2919	63	0.32618	9.35736	0	0	0	0	0	0	1.14104	0.584887	0.598193	0	0	0.774706	-	1	0.0325738	noncoding	-
transcript_17104	1509	87	0.3569	11.0954	0	0	0.494839	0.334495	0	1.48079	0	0	0	0.164946	0.605095	0	-	1	0.106859	noncoding	-
transcript_18870	1150	57	0.38051	10.1569	0	0	0	0.817841	0.776785	0	0.403502	0.297602	0	0	0.531542	0.233702	-	1	0.0443329	noncoding	-
transcript_23089	609	38	0.34929	10.2999	0	0	0	0	0	2.27129	0	0	0	0	0.757096	0	-	1	0.0173599	noncoding	-
transcript_6393	3791	131	0.3272	9.3576	0	0	0	0.330627	0.738744	0.538124	0.66044	0	0	0	0.535832	0.220147	-	1	0.321753	noncoding	-
transcript_20561	1324	122	0.34723	7.63556	0	0	0	0	2.26784	0	0	0	0	0	0.755947	0	-	1	0.375768	noncoding	-
transcript_23054	735	69	0.28251	9.84308	0	0	0	0	0	0	0	1.27928	0.914134	0	0	0.731136	-	1	0.037774	noncoding	-
transcript_23974	259	42	0.36308	7.92719	2.18828	0	0	0	0	0	0	0	0	0.729426	0	0	-	-1	0.0541769	noncoding	-
transcript_7022	3190	88	0.28934	5.81158	0	0	0	0.264191	0.388688	0	1.53193	0	0	0	0.217626	0.510643	-	1	0.123963	noncoding	-
transcript_23922	335	12	0.36676	3.79938	0	0	0	0	0	0	0	2.1823	0	0	0	0.727432	-	1	0.00606895	noncoding	-
transcript_597	5501	100	0.36088	8.32513	0	0	0	1.29214	0.238476	0	0.320162	0.326117	0	0	0.510205	0.215427	-	1	0.187504	noncoding	-
transcript_23938	358	35	0.46022	9.57062	0	0	0	1.34885	0.78422	0	0	0	0	0	0.711024	0	-	1	0.0348639	noncoding	-
transcript_24214	193	0	0.27985	0	0	0	0	0	0	0	0	2.12909	0	0	0	0.709698	-	-1	9.98504e-07	noncoding	-
transcript_14155	2072	41	0.25591	9.30255	0	0	2.12558	0	0	0	0	0	0	0.708525	0	0	-	1	0.019979	noncoding	-
transcript_23710	481	31	0.46982	7.9776	0	0.285117	0.216126	0	0.24185	0	0.215336	0	1.15059	0.167081	0.0806166	0.455308	-	1	0.0160392	noncoding	-
transcript_7284	3274	67	0.28299	11.3666	0	0	0	1.25245	0.846024	0	0	0	0	0	0.69949	0	-	1	0.0427386	noncoding	-
transcript_14733	1973	119	0.32392	11.9488	0	0	2.05824	0	0	0	0	0	0	0.68608	0	0	-	-1	0.131434	noncoding	-
transcript_23792	441	46	0.27616	10.409	0	0	2.05583	0	0	0	0	0	0	0.685277	0	0	-	-1	0.179807	noncoding	-
transcript_19986	1205	58	0.4331	11.4101	0	0	0	0	0	0	0.67154	1.01872	0.358568	0	0	0.682944	-	1	0.0928326	noncoding	-
transcript_24209	209	9	0.37232	5.27472	1.9945	0	0	0	0	0	0	0	0	0.664833	0	0	-	-1	0.0120049	noncoding	-
transcript_23767	351	65	0.27244	10.6065	0	0	0	1.35566	0	0.559478	0.0272376	0	0	0	0.63838	0.00907919	-	1	0.0398887	noncoding	-
transcript_19696	1062	87	0.34144	11.0954	0	0	0.483537	0	1.43167	0	0	0	0	0.161179	0.477224	0	-	1	0.0911237	noncoding	-
transcript_23021	641	7	0.46722	8.50006	0	0	0	1.91104	0	0	0	0	0	0	0.637014	0	-	1	0.00455584	noncoding	-
transcript_23951	366	6	0.38555	5.27277	0	0	0	0.779205	0	0.51106	0	0.61407	0	0	0.430088	0.20469	-	1	1.47788e-05	noncoding	-
transcript_24155	242	13	0.37993	10.1927	0	0	0	0	1.87119	0	0	0	0	0	0.623731	0	-	-1	0.106805	noncoding	-
transcript_23159	578	41	0.36295	11.723	0	0	0	0	0	1.86936	0	0	0	0	0.623122	0	-	1	0.0222086	noncoding	-
transcript_24031	232	68	0.37893	11.254	1.8655	0	0	0	0	0	0	0	0	0.621832	0	0	-	1	0.0687636	noncoding	-
transcript_5037	3417	84	0.31121	5.5163	0	0	0	0	0	0	1.27426	0	0.588849	0	0	0.621036	-	1	0.116547	noncoding	-
transcript_24026	326	52	0.43135	11.6419	0	0.225387	1.60938	0	0	0	0	0	0	0.611588	0	0	-	1	0.067202	noncoding	-
transcript_15604	1918	75	0.3568	6.06769	0	0	0	0	0	0	0	1.83027	0	0	0	0.610089	-	-1	0.042214	noncoding	-
transcript_24119	269	8	0.3467	10.0009	0	0	0	0	1.82991	0	0	0	0	0	0.609971	0	-	-1	0.133545	noncoding	-
transcript_23171	644	66	0.33245	10.6494	0	1.09045	0	0	0.0910431	0	0	0	0.643627	0.363483	0.0303477	0.214542	-	-1	0.175952	noncoding	-
transcript_24113	271	53	0.39098	3.69452	0	0	0	0	1.03811	0.775534	0	0	0	0	0.604546	0	-	1	0.115492	noncoding	-
transcript_22495	1006	45	0.39684	6.04425	0.401712	0.103167	0.130998	0	0.555108	0.23471	0	0.377219	0	0.211959	0.263273	0.12574	-	1	0.0211701	noncoding	-
transcript_1050	5178	81	0.31789	5.55951	0	0	0	0.085702	0.096811	0	1.12898	0	0.472503	0	0.0608377	0.533826	-	1	0.100576	noncoding	-
transcript_7498	3208	111	0.31753	9.0976	0	0	0	1.02536	0.701349	0	0	0	0	0	0.575571	0	-	1	0.161575	noncoding	-
transcript_3924	3558	60	0.29813	10.0108	0	0	0	0	0.532737	0.78487	0.390987	0	0	0	0.439202	0.130329	-	1	0.0303018	noncoding	-
transcript_23966	355	17	0.43057	12.3167	0	0	0	0	0	1.65568	0	0	0	0	0.551894	0	-	1	0.01229	noncoding	-
transcript_23754	350	27	0.439	10.9033	0	0	0	0	0	0	1.64467	0	0	0	0	0.548223	-	1	0.0249371	noncoding	-
transcript_9186	3348	68	0.31286	10.0364	0	0.403791	0	0.224044	0	0	0.313447	0	0.684359	0.134597	0.0746813	0.332602	-	1	0.0403661	noncoding	-
transcript_23675	472	41	0.35361	11.723	0	0.438439	0	1.14876	0	0	0	0	0	0.146146	0.382919	0	-	1	0.0216132	noncoding	-
transcript_23155	584	53	0.31129	4.67706	0	0	0	1.57064	0	0	0	0	0	0	0.523548	0	-	1	0.0384157	noncoding	-
transcript_8855	2752	81	0.27299	11.7151	0.795747	0	0	0	0	0	0	0.772367	0	0.265249	0	0.257456	-	1	0.0557645	noncoding	-
transcript_9235	3348	54	0.29519	9.81744	0	0	0	0	0.524024	0	1.03224	0	0	0	0.174675	0.344081	-	1	0.0244048	noncoding	-
transcript_24100	289	27	0.45362	9.60175	0.721968	0	0	0	0	0.418951	0	0.404247	0	0.240656	0.13965	0.134749	-	1	0.020657	noncoding	-
transcript_17071	1565	82	0.35185	9.18439	0	0	0	0	0	0	0	1.54097	0	0	0	0.513655	-	1	0.0829284	noncoding	-
transcript_23997	386	62	0.31263	10.4075	0	0	0	0	0	1.50299	0	0	0	0	0.500997	0	-	-1	0.178692	noncoding	-
transcript_20524	824	74	0.40162	5.96869	0	0	0	0.12765	0.847264	0.517677	0	0	0	0	0.49753	0	-	1	0.125651	noncoding	-
transcript_14412	2032	59	0.33733	9.18353	1.45618	0	0	0	0	0	0	0	0	0.485393	0	0	-	1	0.0288194	noncoding	-
transcript_6229	3115	97	0.31204	11.7114	0	0	0	0.647315	0.624625	0	0.164546	0	0	0	0.42398	0.0548485	-	1	0.0802799	noncoding	-
transcript_22579	843	57	0.40206	10.4199	0	0.20039	0.676196	0	0	0	0	0.541171	0	0.292195	0	0.18039	-	1	0.0575146	noncoding	-
transcript_12456	2336	71	0.44799	11.9246	0	0	0	0	0	0	0	0	1.40248	0	0	0.467493	-	1	0.181352	noncoding	-
transcript_23685	458	41	0.33237	11.723	0	0	0	0	1.38653	0	0	0	0	0	0.462176	0	-	1	0.0212083	noncoding	-
transcript_1571	6634	72	0.2921	9.492	0	0	0	0	0	0	1.16465	0	0.221013	0	0	0.461887	-	1	0.0393495	noncoding	-
transcript_22992	619	50	0.34058	10.2145	0	0	0	0	0	0	1.36225	0	0	0	0	0.454084	-	1	0.025693	noncoding	-
transcript_23633	471	32	0.42391	8.50006	0	0	0	0	0	0	0	0.187371	1.13845	0	0	0.441941	-	1	0.0129508	noncoding	-
transcript_11008	3567	69	0.36694	9.7796	0	0	0	0	0.458174	0	0	0.484351	0.377537	0	0.152725	0.287296	-	1	0.0609031	noncoding	-
transcript_23986	290	26	0.37252	5.88983	0	0.918706	0.397667	0	0	0	0	0	0	0.438791	0	0	-	1	0.00579162	noncoding	-
transcript_24011	281	56	0.44586	9.51166	1.30494	0	0	0	0	0	0	0	0	0.43498	0	0	-	1	0.0834213	noncoding	-
transcript_21806	729	41	0.38358	11.723	0	0.684885	0	0.617844	0	0	0	0	0	0.228295	0.205948	0	-	1	0.024623	noncoding	-
transcript_24104	280	49	0.409	4.41339	0	0	0	0	0	1.2893	0	0	0	0	0.429767	0	-	1	0.0679465	noncoding	-
transcript_24174	219	35	0.32885	4.20709	0	1.27998	0	0	0	0	0	0	0	0.426659	0	0	-	-1	0.0189881	noncoding	-
transcript_23817	447	67	0.35633	9.74017	1.26215	0	0	0	0	0	0	0	0	0.420716	0	0	-	1	0.0505258	noncoding	-
transcript_23775	289	64	0.39495	9.45294	0	0	0	0	0	1.25692	0	0	0	0	0.418972	0	-	1	0.062741	noncoding	-
transcript_24036	339	27	0.34381	9.10187	0	0	0	0	0	0	0	1.25648	0	0	0	0.418827	-	1	0.00761839	noncoding	-
transcript_12881	3024	55	0.29367	7.6308	0	0	0	0	0	0	0.703884	0.547113	0	0	0	0.416999	-	1	0.0186887	noncoding	-
transcript_5485	3216	67	0.32077	10.0026	0	0	0	0.02487	0	0	1.21018	0	0	0	0.00828999	0.403395	-	1	0.0404751	noncoding	-
transcript_23704	455	41	0.36246	6.52802	0	0	0	0	1.20673	0	0	0	0	0	0.402244	0	-	1	0.0114815	noncoding	-
transcript_23000	538	97	0.32498	9.4632	0	0	0	0	1.19423	0	0	0	0	0	0.398077	0	-	1	0.110026	noncoding	-
transcript_10183	2625	62	0.33112	9.90155	0	0	0	0	0.378044	0	0	0	0.801157	0	0.126015	0.267052	-	1	0.0355692	noncoding	-
transcript_23802	361	36	0.3308	7.99884	0	0	0	1.17399	0	0	0	0	0	0	0.391329	0	-	1	0.00829817	noncoding	-
transcript_8144	2855	65	0.28461	9.64825	0.0342721	0.256245	0	0	0	0	0.840067	0	0	0.096839	0	0.280022	-	1	0.0327339	noncoding	-
transcript_840	5364	127	0.2655	9.75787	0	0	0	0	1.11768	0	0	0	0	0	0.372559	0	-	1	0.145878	noncoding	-
transcript_22895	650	25	0.39794	11.6237	0	0	0	0	0	0	1.11269	0	0	0	0	0.370896	-	1	0.0149035	noncoding	-
transcript_22316	715	42	0.31261	10.3588	1.11192	0	0	0	0	0	0	0	0	0.370642	0	0	-	1	0.0191603	noncoding	-
transcript_10385	3786	51	0.2831	9.77911	0	0	0	0	0	0	0.670587	0.0218663	0.41758	0	0	0.370011	-	1	0.0228671	noncoding	-
transcript_24028	277	34	0.38887	6.68781	0.796481	0.288418	0	0	0	0	0	0	0	0.361633	0	0	-	1	0.00902877	noncoding	-
transcript_23481	716	110	0.34883	9.28668	0	0	0	0	1.07622	0	0	0	0	0	0.358739	0	-	1	0.227698	noncoding	-
transcript_23215	730	45	0.33398	10.1186	0	0	0	1.06687	0	0	0	0	0	0	0.355623	0	-	1	0.0205183	noncoding	-
transcript_24083	292	30	0.39389	6.51117	0	0	0	0	1.04768	0	0	0	0	0	0.349228	0	-	1	0.0075311	noncoding	-
transcript_23862	480	48	0.36056	7.99811	0	0	0.956273	0	0	0.0735557	0	0	0	0.318758	0.0245186	0	-	1	0.0165352	noncoding	-
transcript_22396	697	96	0.40611	8.70917	0	0	0	1.02141	0	0	0	0	0	0	0.340471	0	-	1	0.276104	noncoding	-
transcript_17665	1384	31	0.32045	5.75055	0.408264	0	0.597595	0	0	0	0	0	0	0.335286	0	0	-	1	0.00725384	noncoding	-
transcript_24102	342	52	0.39176	8.71063	0.585751	0	0	0	0	0	0.404603	0	0	0.19525	0	0.134868	-	-1	0.0624692	noncoding	-
transcript_23877	337	47	0.28671	7.68719	0	0	0	0	0.954381	0	0	0	0	0	0.318127	0	-	1	0.0141548	noncoding	-
transcript_9433	3389	45	0.3208	7.81427	0	0	0	0	0.539584	0	0.396436	0	0	0	0.179861	0.132145	-	1	0.0119998	noncoding	-
transcript_23628	277	33	0.43451	9.30536	0	0	0	0	0.935206	0	0	0	0	0	0.311735	0	-	-1	0.0540764	noncoding	-
transcript_23406	856	80	0.44218	9.00372	0	0.92544	0	0	0	0	0	0	0	0.30848	0	0	-	1	0.22574	noncoding	-
transcript_22058	971	32	0.44353	8.50006	0	0	0	0	0	0	0	0	0.919011	0	0	0.306337	-	1	0.0157837	noncoding	-
transcript_23568	508	32	0.39144	12.1788	0	0.537288	0	0.36614	0	0	0	0	0	0.179096	0.122047	0	-	-1	0.173501	noncoding	-
transcript_23097	341	47	0.31562	7.69269	0	0	0.896798	0	0	0	0	0	0	0.298933	0	0	-	1	0.0129473	noncoding	-
transcript_23453	456	44	0.37375	5.44122	0	0	0	0	0	0.876994	0	0	0	0	0.292331	0	-	1	0.0200094	noncoding	-
transcript_20885	886	125	0.3819	9.2735	0	0	0	0	0	0.849034	0	0	0	0	0.283011	0	-	-1	0.136382	noncoding	-
transcript_21988	754	197	0.44591	4.6319	0	0	0	0	0	0.848512	0	0	0	0	0.282837	0	-	-1	0.298084	noncoding	-
transcript_144	6111	82	0.25336	9.45367	0	0	0	0	0	0	0.770799	0	0.0679319	0	0	0.279577	-	1	0.0552574	noncoding	-
transcript_22879	689	54	0.423	12.3055	0	0	0	0	0	0.828569	0	0	0	0	0.27619	0	-	1	0.0494065	noncoding	-
transcript_898	5418	110	0.35336	8.7973	0	0	0	0	0	0	0.50265	0	0.320973	0	0	0.274541	-	1	0.244633	noncoding	-
transcript_7969	2866	37	0.34416	6.5036	0	0.280863	0	0	0	0	0.534878	0	0	0.0936208	0	0.178293	-	1	0.00851125	noncoding	-
transcript_19477	1081	87	0.34144	11.0954	0	0	0	0	0	0.813679	0	0	0	0	0.271226	0	-	1	0.0911237	noncoding	-
transcript_7500	3587	92	0.36612	11.202	0	0	0	0	0.467255	0	0	0.33762	0	0	0.155752	0.11254	-	1	0.136756	noncoding	-
transcript_16576	1629	38	0.33371	6.80682	0	0	0	0	0.791499	0	0	0	0	0	0.263833	0	-	1	0.00853015	noncoding	-
transcript_18035	1326	36	0.30068	5.7348	0.786672	0	0	0	0	0	0	0	0	0.262224	0	0	-	1	0.0107457	noncoding	-
transcript_5907	3033	53	0.31286	8.63361	0	0	0	0	0	0	0.764395	0	0	0	0	0.254798	-	1	0.0185732	noncoding	-
transcript_20797	901	91	0.32746	11.0047	0	0	0	0	0	0.754938	0	0	0	0	0.251646	0	-	1	0.0907419	noncoding	-
transcript_3702	3620	84	0.41283	11.7121	0	0	0	0	0	0.046248	0.686521	0	0	0	0.015416	0.22884	-	1	0.169633	noncoding	-
transcript_24053	317	9	0.40615	5.27472	0	0	0	0	0.220137	0.00370585	0.490072	0	0	0	0.0746142	0.163357	-	-1	0.0102933	noncoding	-
transcript_6349	3356	78	0.32214	7.60907	0	0	0	0.710443	0	0	0	0	0	0	0.236814	0	-	1	0.0515132	noncoding	-
transcript_23562	481	14	0.39824	9.8493	0	0	0	0	0.704705	0	0	0	0	0	0.234902	0	-	1	0.0065758	noncoding	-
transcript_2246	4566	91	0.30132	6.90594	0	0	0	0	0.697281	0	0	0	0	0	0.232427	0	-	1	0.0912086	noncoding	-
transcript_9706	2708	65	0.25816	5.00458	0	0	0	0	0	0	0.687867	0	0	0	0	0.229289	-	1	0.123184	noncoding	-
transcript_23060	573	45	0.42709	9.40033	0	0.196685	0.482306	0	0	0	0	0	0	0.22633	0	0	-	1	0.035436	noncoding	-
transcript_20228	1195	100	0.4326	10.0003	0	0	0	0	0	0	0	0	0.672036	0	0	0.224012	-	1	0.454305	noncoding	-
transcript_5999	4018	65	0.32451	10.4741	0	0	0	0	0.213813	0	0.454423	0	0	0	0.0712709	0.151474	-	-1	0.175843	noncoding	-
transcript_23003	696	83	0.26015	10.7886	0.633823	0	0	0	0	0	0	0	0	0.211274	0	0	-	-1	0.122307	noncoding	-
transcript_5860	5058	57	0.29367	11.5792	0	0	0	0	0	0	0	0.613	0	0	0	0.204333	-	1	0.0337291	noncoding	-
transcript_11071	2543	85	0.30788	11.0001	0	0	0	0	0.607496	0	0	0	0	0	0.202499	0	-	1	0.0667249	noncoding	-
transcript_21578	900	18	0.35375	9.50006	0	0	0	0	0	0.564694	0	0	0	0	0.188231	0	-	1	0.00605478	noncoding	-
transcript_12429	2369	74	0.28812	9.69586	0	0	0	0	0	0	0.156197	0.405538	0	0	0	0.187245	-	1	0.0425394	noncoding	-
transcript_22486	1088	50	0.30505	11.9102	0	0	0	0.0894914	0	0.36719	0	0	0	0	0.152227	0	-	1	0.0272563	noncoding	-
transcript_3873	3612	72	0.29059	8.59552	0	0	0	0	0	0	0.455151	0	0	0	0	0.151717	-	1	0.0358898	noncoding	-
transcript_23904	422	19	0.42159	4.52972	0	0	0	0	0	0.447974	0	0	0	0	0.149325	0	-	1	0.00984905	noncoding	-
transcript_23352	598	82	0.34143	6.15253	0	0.442117	0	0	0	0	0	0	0	0.147372	0	0	-	1	0.096168	noncoding	-
transcript_14336	2944	104	0.30882	11.8968	0	0	0	0	0	0.432522	0	0	0	0	0.144174	0	-	1	0.0854534	noncoding	-
transcript_12437	2361	118	0.32605	8.19843	0	0	0	0	0	0.422168	0	0	0	0	0.140723	0	-	1	0.242035	noncoding	-
transcript_13688	2205	121	0.36533	9.43451	0	0	0	0	0.419773	0	0	0	0	0	0.139924	0	-	1	0.387414	noncoding	-
transcript_7231	2816	78	0.31037	6.5014	0	0	0	0	0.417498	0	0	0	0	0	0.139166	0	-	1	0.0599118	noncoding	-
transcript_24080	288	35	0.43212	9.57062	0	0	0	0.405732	0	0	0	0	0	0	0.135244	0	-	1	0.0235402	noncoding	-
transcript_1313	5027	95	0.34554	6.21185	0	0	0	0.208184	0	0.046329	0.148958	0	0	0	0.0848376	0.0496525	-	1	0.181907	noncoding	-
transcript_5334	3290	133	0.32413	9.19354	0	0	0	0.376685	0	0	0	0	0	0	0.125562	0	-	1	0.331668	noncoding	-
transcript_21995	758	38	0.39587	10.2999	0	0.376433	0	0	0	0	0	0	0	0.125478	0	0	-	1	0.0227173	noncoding	-
transcript_23374	563	68	0.32298	6.69525	0	0	0	0	0	0	0	0	0.366417	0	0	0.122139	-	1	0.0372018	noncoding	-
transcript_19329	1123	102	0.32965	11.338	0	0	0	0.365699	0	0	0	0	0	0	0.1219	0	-	1	0.117437	noncoding	-
transcript_23854	384	48	0.41008	11.3466	0	0	0	0	0	0.35685	0	0	0	0	0.11895	0	-	1	0.0439293	noncoding	-
transcript_19678	1676	91	0.34694	11.3874	0	0	0	0.0548874	0	0.281036	0	0	0	0	0.111974	0	-	1	0.102528	noncoding	-
transcript_23001	606	68	0.41923	6.54144	0	0	0	0	0	0	0	0	0.324653	0	0	0.108218	-	-1	0.0308448	noncoding	-
transcript_14908	1928	116	0.34702	11.5015	0	0	0.323941	0	0	0	0	0	0	0.10798	0	0	-	-1	0.170047	noncoding	-
transcript_16644	1599	73	0.31462	12.205	0	0	0	0.279427	0	0	0	0	0	0	0.0931424	0	-	1	0.0405551	noncoding	-
transcript_12947	2233	92	0.30286	9.56256	0	0	0	0	0	0	0.111993	0	0.137985	0	0	0.0833259	-	1	0.0766076	noncoding	-
transcript_10676	3489	73	0.33851	9.51434	0.0430365	0	0	0	0	0.200478	0	0	0	0.0143455	0.066826	0	-	1	0.0530626	noncoding	-
transcript_23189	529	45	0.37312	10.0523	0	0	0	0	0.229841	0	0	0	0	0	0.0766138	0	-	1	0.0245665	noncoding	-
transcript_24010	407	58	0.29139	6.18073	0	0	0	0	0.194962	0	0	0	0	0	0.0649873	0	-	1	0.0281411	noncoding	-
transcript_20778	829	74	0.36581	9.92316	0.111377	0	0	0	0	0	0	0	0	0.0371257	0	0	-	1	0.0749245	noncoding	-
transcript_6374	3110	74	0.2675	6.5108	0	0	0	0	0	0	0.0907288	0	0	0	0	0.0302429	-	1	0.0609147	noncoding	-
transcript_24111	343	9	0.38811	5.27472	0	0	0	0	0	0.0631067	0	0	0	0	0.0210356	0	-	-1	0.0108316	noncoding	-
transcript_17818	1862	103	0.34035	9.7171	0	0	0	0.0611361	0	0	0	0	0	0	0.0203787	0	-	1	0.160848	noncoding	-
transcript_23771	425	49	0.278	9.5097	0	0	0	0	0	0	0.060901	0	0	0	0	0.0203003	-	1	0.0207724	noncoding	-
transcript_7443	2942	58	0.35433	9.80524	0	0	0	0	0.039582	0	0	0	0	0	0.013194	0	-	1	0.0350069	noncoding	-
transcript_16798	1576	87	0.3338	11.0954	0	0	0	0	0	0.0235918	0	0	0	0	0.00786392	0	-	1	0.084832	noncoding	-
transcript_23487	769	75	0.39212	8.83478	0	0	0	0	0	0.00898448	0	0	0	0	0.00299483	0	-	1	0.093061	noncoding	-
transcript_588	5485	100	0.36675	8.32513	0	0	0	0	0	0	0	0	0	0	0	0	-	1	0.201394	noncoding	-
transcript_6332	4390	111	0.29885	10.1046	0	0	0	0	0	0	0	0	0	0	0	0	-	1	0.126162	noncoding	-
transcript_6440	3031	105	0.338	7.71234	0	0	0	0	0	0	0	0	0	0	0	0	-	1	0.183723	noncoding	-
transcript_6487	3080	74	0.25336	9.18304	0	0	0	0	0	0	0	0	0	0	0	0	-	1	0.0450737	noncoding	-
transcript_6488	3076	98	0.30169	8.11163	0	0	0	0	0	0	0	0	0	0	0	0	-	1	0.0953151	noncoding	-
transcript_6619	3003	88	0.31287	5.81158	0	0	0	0	0	0	0	0	0	0	0	0	-	1	0.122792	noncoding	-
transcript_6638	3003	51	0.35307	10.9031	0	0	0	0	0	0	0	0	0	0	0	0	-	1	0.0310361	noncoding	-
transcript_6666	3106	108	0.34813	9.38763	0	0	0	0	0	0	0	0	0	0	0	0	-	1	0.210576	noncoding	-
transcript_6675	3236	101	0.28165	8.21832	0	0	0	0	0	0	0	0	0	0	0	0	-	1	0.093966	noncoding	-
transcript_6819	3717	53	0.31286	8.63361	0	0	0	0	0	0	0	0	0	0	0	0	-	1	0.0185732	noncoding	-
transcript_7072	2943	62	0.3208	9.90155	0	0	0	0	0	0	0	0	0	0	0	0	-	1	0.0337079	noncoding	-
transcript_7106	3438	44	0.3245	9.20819	0	0	0	0	0	0	0	0	0	0	0	0	-	1	0.0152275	noncoding	-
transcript_7135	2979	98	0.2896	8.11163	0	0	0	0	0	0	0	0	0	0	0	0	-	1	0.0890033	noncoding	-
transcript_7147	2970	82	0.27299	9.2995	0	0	0	0	0	0	0	0	0	0	0	0	-	1	0.0507183	noncoding	-
transcript_7421	3584	64	0.29511	5.92767	0	0	0	0	0	0	0	0	0	0	0	0	-	1	0.0396769	noncoding	-
transcript_7652	3035	86	0.2921	9.65704	0	0	0	0	0	0	0	0	0	0	0	0	-	1	0.06038	noncoding	-
transcript_8003	2890	62	0.3208	9.90155	0	0	0	0	0	0	0	0	0	0	0	0	-	1	0.0337079	noncoding	-
transcript_8075	2867	97	0.30169	8.11163	0	0	0	0	0	0	0	0	0	0	0	0	-	1	0.0919311	noncoding	-
transcript_8405	2818	70	0.33603	9.8515	0	0	0	0	0	0	0	0	0	0	0	0	-	1	0.0486375	noncoding	-
transcript_8444	2852	37	0.30413	4.6347	0	0	0	0	0	0	0	0	0	0	0	0	-	1	0.0178326	noncoding	-
transcript_8529	2802	65	0.28461	9.64825	0	0	0	0	0	0	0	0	0	0	0	0	-	1	0.0327339	noncoding	-
transcript_8597	3323	74	0.32469	9.84113	0	0	0	0	0	0	0	0	0	0	0	0	-	1	0.0514008	noncoding	-
transcript_8764	3439	46	0.26283	6.80597	0	0	0	0	0	0	0	0	0	0	0	0	-	1	0.0204429	noncoding	-
transcript_8832	3031	98	0.2921	8.11163	0	0	0	0	0	0	0	0	0	0	0	0	-	1	0.0900528	noncoding	-
transcript_8933	2731	68	0.28376	10.4689	0	0	0	0	0	0	0	0	0	0	0	0	-	1	0.0404208	noncoding	-
transcript_9041	2712	80	0.27398	8.21771	0	0	0	0	0	0	0	0	0	0	0	0	-	1	0.0475533	noncoding	-
transcript_9045	2911	99	0.33091	8.00018	0	0	0	0	0	0	0	0	0	0	0	0	-	1	0.129835	noncoding	-
transcript_9222	2709	51	0.35599	10.9031	0	0	0	0	0	0	0	0	0	0	0	0	-	1	0.0315309	noncoding	-
transcript_9453	2735	62	0.30191	9.90155	0	0	0	0	0	0	0	0	0	0	0	0	-	1	0.0316645	noncoding	-
transcript_9631	2884	94	0.33514	5.66241	0	0	0	0	0	0	0	0	0	0	0	0	-	-1	0.0590803	noncoding	-
transcript_9643	2714	92	0.32373	9.56525	0	0	0	0	0	0	0	0	0	0	0	0	-	1	0.0920237	noncoding	-
transcript_9651	3262	86	0.30781	10.8594	0	0	0	0	0	0	0	0	0	0	0	0	-	1	0.0688782	noncoding	-
transcript_9757	3063	76	0.27667	9.61212	0	0	0	0	0	0	0	0	0	0	0	0	-	1	0.0442894	noncoding	-
transcript_9782	2654	65	0.28461	9.64825	0	0	0	0	0	0	0	0	0	0	0	0	-	1	0.0327339	noncoding	-
transcript_9999	2672	116	0.30419	6.52362	0	0	0	0	0	0	0	0	0	0	0	0	-	1	0.273439	noncoding	-
transcript_10031	2480	126	0.32542	9.85712	0	0	0	0	0	0	0	0	0	0	0	0	-	1	0.262713	noncoding	-
transcript_10200	2549	93	0.40785	6.51703	0	0	0	0	0	0	0	0	0	0	0	0	-	1	0.295129	noncoding	-
transcript_10354	2596	97	0.32475	4.87335	0	0	0	0	0	0	0	0	0	0	0	0	-	1	0.293933	noncoding	-
transcript_10435	2584	99	0.34207	8.00018	0	0	0	0	0	0	0	0	0	0	0	0	-	1	0.146751	noncoding	-
transcript_10529	3160	97	0.37032	10.0761	0	0	0	0	0	0	0	0	0	0	0	0	-	1	0.189324	noncoding	-
transcript_10631	2577	54	0.34554	7.93451	0	0	0	0	0	0	0	0	0	0	0	0	-	1	0.0200294	noncoding	-
transcript_10636	2674	93	0.3892	6.51703	0	0	0	0	0	0	0	0	0	0	0	0	-	1	0.243563	noncoding	-
transcript_10825	2547	77	0.32237	11.7077	0	0	0	0	0	0	0	0	0	0	0	0	-	1	0.0534244	noncoding	-
transcript_10832	4332	85	0.2921	10.0296	0	0	0	0	0	0	0	0	0	0	0	0	-	1	0.0602783	noncoding	-
transcript_10853	3804	80	0.31565	9.26532	0	0	0	0	0	0	0	0	0	0	0	0	-	1	0.0556695	noncoding	-
transcript_10951	3762	89	0.28695	9.62323	0	0	0	0	0	0	0	0	0	0	0	0	-	1	0.0641452	noncoding	-
transcript_11720	2578	97	0.35779	4.87335	0	0	0	0	0	0	0	0	0	0	0	0	-	1	0.370887	noncoding	-
transcript_12046	2374	62	0.31684	9.90155	0	0	0	0	0	0	0	0	0	0	0	0	-	1	0.033131	noncoding	-
transcript_640	5511	72	0.27291	10.7629	0	0	0	0	0	0	0	0	0	0	0	0	-	1	0.0469195	noncoding	-
transcript_716	5398	116	0.28376	9.91327	0	0	0	0	0	0	0	0	0	0	0	0	-	1	0.126603	noncoding	-
transcript_950	5242	100	0.28091	8.32513	0	0	0	0	0	0	0	0	0	0	0	0	-	1	0.0895244	noncoding	-
transcript_12162	2454	68	0.34554	9.42694	0	0	0	0	0	0	0	0	0	0	0	0	-	1	0.0457508	noncoding	-
transcript_12595	3004	83	0.33565	9.76178	0	0	0	0	0	0	0	0	0	0	0	0	-	1	0.0765832	noncoding	-
transcript_12767	2632	64	0.35724	8.75226	0	0	0	0	0	0	0	0	0	0	0	0	-	1	0.0384217	noncoding	-
transcript_12845	3262	87	0.2886	9.92096	0	0	0	0	0	0	0	0	0	0	0	0	-	1	0.0622343	noncoding	-
transcript_13054	2304	62	0.33085	9.90155	0	0	0	0	0	0	0	0	0	0	0	0	-	1	0.0355139	noncoding	-
transcript_13116	2262	47	0.2942	4.55658	0	0	0	0	0	0	0	0	0	0	0	0	-	1	0.0355084	noncoding	-
transcript_13174	2833	91	0.29637	10.8342	0	0	0	0	0	0	0	0	0	0	0	0	-	1	0.0730259	noncoding	-
transcript_13228	2315	63	0.29275	5.0224	0	0	0	0	0	0	0	0	0	0	0	0	-	1	0.0604024	noncoding	-
transcript_13293	2741	88	0.32559	11.763	0	0	0	0	0	0	0	0	0	0	0	0	-	1	0.0703635	noncoding	-
transcript_13361	2290	63	0.29275	5.0224	0	0	0	0	0	0	0	0	0	0	0	0	-	1	0.0604024	noncoding	-
transcript_13395	2617	62	0.32729	10.1126	0	0	0	0	0	0	0	0	0	0	0	0	-	1	0.0360446	noncoding	-
transcript_13506	3045	42	0.32389	8.16071	0	0	0	0	0	0	0	0	0	0	0	0	-	1	0.011055	noncoding	-
transcript_13917	2633	61	0.30324	9.30023	0	0	0	0	0	0	0	0	0	0	0	0	-	1	0.0274994	noncoding	-
transcript_14046	2702	59	0.28922	9.23639	0	0	0	0	0	0	0	0	0	0	0	0	-	-1	0.170592	noncoding	-
transcript_14587	2013	60	0.33206	9.18329	0	0	0	0	0	0	0	0	0	0	0	0	-	1	0.029076	noncoding	-
transcript_14687	1992	138	0.34516	11.6282	0	0	0	0	0	0	0	0	0	0	0	0	-	-1	0.159897	noncoding	-
transcript_14699	1490	43	0.34832	11.617	0	0	0	0	0	0	0	0	0	0	0	0	-	1	0.023064	noncoding	-
transcript_14758	2145	128	0.35545	11.8454	0	0	0	0	0	0	0	0	0	0	0	0	-	1	0.257712	noncoding	-
transcript_14793	1936	65	0.30268	10.8035	0	0	0	0	0	0	0	0	0	0	0	0	-	1	0.0392195	noncoding	-
transcript_14899	2448	88	0.36508	10.1721	0	0	0	0	0	0	0	0	0	0	0	0	-	1	0.128553	noncoding	-
transcript_15179	1883	124	0.35407	9.12823	0	0	0	0	0	0	0	0	0	0	0	0	-	-1	0.142961	noncoding	-
transcript_15281	1489	87	0.36278	11.0954	0	0	0	0	0	0	0	0	0	0	0	0	-	1	0.114063	noncoding	-
transcript_15567	1549	87	0.36278	11.0954	0	0	0	0	0	0	0	0	0	0	0	0	-	1	0.114063	noncoding	-
transcript_15638	1756	125	0.36946	9.12811	0	0	0	0	0	0	0	0	0	0	0	0	-	-1	0.136203	noncoding	-
transcript_15669	2806	111	0.31165	9.24286	0	0	0	0	0	0	0	0	0	0	0	0	-	1	0.150165	noncoding	-
transcript_15777	1715	87	0.32392	11.0954	0	0	0	0	0	0	0	0	0	0	0	0	-	1	0.0779691	noncoding	-
transcript_15828	1762	87	0.3298	11.0954	0	0	0	0	0	0	0	0	0	0	0	0	-	1	0.0818869	noncoding	-
transcript_15910	1698	69	0.40031	10.2156	0	0	0	0	0	0	0	0	0	0	0	0	-	1	0.092831	noncoding	-
transcript_16007	1755	124	0.38207	9.2735	0	0	0	0	0	0	0	0	0	0	0	0	-	-1	0.135506	noncoding	-
transcript_16070	1702	66	0.36338	10.1679	0	0	0	0	0	0	0	0	0	0	0	0	-	1	0.0547014	noncoding	-
transcript_16123	1716	87	0.36752	11.0954	0	0	0	0	0	0	0	0	0	0	0	0	-	1	0.120436	noncoding	-
transcript_16145	2718	116	0.30988	9.35724	0	0	0	0	0	0	0	0	0	0	0	0	-	1	0.170153	noncoding	-
transcript_16248	1647	58	0.38463	10.0897	0	0	0	0	0	0	0	0	0	0	0	0	-	1	0.047671	noncoding	-
transcript_16304	1669	87	0.3403	11.0954	0	0	0	0	0	0	0	0	0	0	0	0	-	1	0.0901271	noncoding	-
transcript_16355	1659	43	0.32057	11.617	0	0	0	0	0	0	0	0	0	0	0	0	-	1	0.0228347	noncoding	-
transcript_16368	1629	43	0.34367	11.617	0	0	0	0	0	0	0	0	0	0	0	0	-	1	0.0228626	noncoding	-
transcript_16478	1636	87	0.36278	11.0954	0	0	0	0	0	0	0	0	0	0	0	0	-	1	0.114063	noncoding	-
transcript_16491	1631	87	0.3569	11.0954	0	0	0	0	0	0	0	0	0	0	0	0	-	1	0.106859	noncoding	-
transcript_16528	1555	43	0.32558	11.617	0	0	0	0	0	0	0	0	0	0	0	0	-	1	0.0226976	noncoding	-
transcript_16601	2459	87	0.30446	11.0954	0	0	0	0	0	0	0	0	0	0	0	0	-	1	0.0682924	noncoding	-
transcript_16620	2478	87	0.34169	11.0954	0	0	0	0	0	0	0	0	0	0	0	0	-	1	0.0913451	noncoding	-
transcript_16624	1615	87	0.3547	11.0954	0	0	0	0	0	0	0	0	0	0	0	0	-	1	0.104349	noncoding	-
transcript_16681	1540	42	0.28411	3.53107	0	0	0	0	0	0	0	0	0	0	0	0	-	1	0.0657829	noncoding	-
transcript_16701	1556	124	0.34539	9.12823	0	0	0	0	0	0	0	0	0	0	0	0	-	-1	0.147506	noncoding	-
transcript_16778	1586	87	0.3547	10.8113	0	0	0	0	0	0	0	0	0	0	0	0	-	1	0.107927	noncoding	-
transcript_16786	1586	87	0.3569	11.0954	0	0	0	0	0	0	0	0	0	0	0	0	-	1	0.106859	noncoding	-
transcript_16810	1520	126	0.35407	9.2735	0	0	0	0	0	0	0	0	0	0	0	0	-	-1	0.14833	noncoding	-
transcript_16870	1564	87	0.3338	11.0954	0	0	0	0	0	0	0	0	0	0	0	0	-	1	0.084832	noncoding	-
transcript_16943	1539	65	0.31964	4.68988	0	0	0	0	0	0	0	0	0	0	0	0	-	1	0.0701892	noncoding	-
transcript_16962	1552	87	0.32392	11.0954	0	0	0	0	0	0	0	0	0	0	0	0	-	1	0.0779691	noncoding	-
transcript_17017	1533	87	0.33968	11.0954	0	0	0	0	0	0	0	0	0	0	0	0	-	1	0.0895939	noncoding	-
transcript_17018	1672	61	0.36134	11.5495	0	0	0	0	0	0	0	0	0	0	0	0	-	1	0.0440494	noncoding	-
transcript_17093	1504	87	0.3543	11.0954	0	0	0	0	0	0	0	0	0	0	0	0	-	1	0.103903	noncoding	-
transcript_17176	1455	124	0.37551	9.12823	0	0	0	0	0	0	0	0	0	0	0	0	-	-1	0.132887	noncoding	-
transcript_17191	1489	87	0.36752	11.0954	0	0	0	0	0	0	0	0	0	0	0	0	-	1	0.120436	noncoding	-
transcript_17284	1473	87	0.3547	11.0954	0	0	0	0	0	0	0	0	0	0	0	0	-	1	0.104349	noncoding	-
transcript_17291	1516	41	0.34332	11.723	0	0	0	0	0	0	0	0	0	0	0	0	-	1	0.0212569	noncoding	-
transcript_17303	1476	43	0.33163	11.617	0	0	0	0	0	0	0	0	0	0	0	0	-	1	0.0226414	noncoding	-
transcript_17347	1463	87	0.33222	11.0954	0	0	0	0	0	0	0	0	0	0	0	0	-	1	0.0836409	noncoding	-
transcript_17359	2194	116	0.34726	9.40717	0	0	0	0	0	0	0	0	0	0	0	0	-	1	0.269318	noncoding	-
transcript_17412	1450	61	0.35266	11.5495	0	0	0	0	0	0	0	0	0	0	0	0	-	1	0.0416301	noncoding	-
transcript_17505	1810	140	0.31856	8.63824	0	0	0	0	0	0	0	0	0	0	0	0	-	1	0.394665	noncoding	-
transcript_17614	1376	87	0.3316	11.0954	0	0	0	0	0	0	0	0	0	0	0	0	-	1	0.0831836	noncoding	-
transcript_17639	1408	87	0.3381	11.0954	0	0	0	0	0	0	0	0	0	0	0	0	-	1	0.0882621	noncoding	-
transcript_17766	1357	124	0.3633	9.12823	0	0	0	0	0	0	0	0	0	0	0	0	-	-1	0.138332	noncoding	-
transcript_17801	1349	87	0.36278	11.0954	0	0	0	0	0	0	0	0	0	0	0	0	-	1	0.114063	noncoding	-
transcript_17839	1376	124	0.35913	9.2735	0	0	0	0	0	0	0	0	0	0	0	0	-	-1	0.144785	noncoding	-
transcript_17950	1326	65	0.3713	10.8516	0	0	0	0	0	0	0	0	0	0	0	0	-	-1	0.163267	noncoding	-
transcript_17968	1283	87	0.32392	11.0954	0	0	0	0	0	0	0	0	0	0	0	0	-	1	0.0779691	noncoding	-
transcript_18034	1940	87	0.37924	11.0954	0	0	0	0	0	0	0	0	0	0	0	0	-	1	0.138685	noncoding	-
transcript_18102	1952	41	0.30713	11.723	0	0	0	0	0	0	0	0	0	0	0	0	-	1	0.0225529	noncoding	-
transcript_18137	1302	76	0.32167	6.5285	0	0	0	0	0	0	0	0	0	0	0	0	-	1	0.0563666	noncoding	-
transcript_18175	1864	103	0.34035	9.53644	0	0	0	0	0	0	0	0	0	0	0	0	-	1	0.161105	noncoding	-
transcript_18199	1283	87	0.3667	11.0954	0	0	0	0	0	0	0	0	0	0	0	0	-	1	0.119295	noncoding	-
transcript_1331	5031	69	0.28992	9.19525	0	0	0	0	0	0	0	0	0	0	0	0	-	1	0.0344136	noncoding	-
transcript_1563	5209	130	0.29602	6.88385	0	0	0	0	0	0	0	0	0	0	0	0	-	1	0.354809	noncoding	-
transcript_18214	1284	124	0.35004	9.12823	0	0	0	0	0	0	0	0	0	0	0	0	-	-1	0.145061	noncoding	-
transcript_18217	1370	57	0.46653	9.93024	0	0	0	0	0	0	0	0	0	0	0	0	-	1	0.137771	noncoding	-
transcript_18272	1264	87	0.39308	11.0954	0	0	0	0	0	0	0	0	0	0	0	0	-	1	0.165809	noncoding	-
transcript_18323	1278	33	0.25734	9.8454	0	0	0	0	0	0	0	0	0	0	0	0	-	-1	0.183609	noncoding	-
transcript_18421	1231	65	0.37998	11.4765	0	0	0	0	0	0	0	0	0	0	0	0	-	1	0.0600247	noncoding	-
transcript_18543	1226	35	0.40447	10.1609	0	0	0	0	0	0	0	0	0	0	0	0	-	1	0.0206791	noncoding	-
transcript_18558	1231	41	0.39221	11.723	0	0	0	0	0	0	0	0	0	0	0	0	-	1	0.0262112	noncoding	-
transcript_18634	1152	73	0.32729	12.205	0	0	0	0	0	0	0	0	0	0	0	0	-	1	0.0418138	noncoding	-
transcript_18687	1213	87	0.39292	11.0954	0	0	0	0	0	0	0	0	0	0	0	0	-	1	0.165455	noncoding	-
transcript_18695	1213	43	0.34031	11.617	0	0	0	0	0	0	0	0	0	0	0	0	-	1	0.0227573	noncoding	-
transcript_18846	1599	116	0.36112	9.53595	0	0	0	0	0	0	0	0	0	0	0	0	-	1	0.318387	noncoding	-
transcript_19017	1131	46	0.30929	7.81598	0	0	0	0	0	0	0	0	0	0	0	0	-	-1	0.105916	noncoding	-
transcript_19040	1150	87	0.34764	11.0954	0	0	0	0	0	0	0	0	0	0	0	0	-	1	0.09692	noncoding	-
transcript_19046	1149	87	0.37844	11.0954	0	0	0	0	0	0	0	0	0	0	0	0	-	1	0.137315	noncoding	-
transcript_19110	1120	87	0.32392	11.0954	0	0	0	0	0	0	0	0	0	0	0	0	-	1	0.0779691	noncoding	-
transcript_19158	1143	125	0.35925	9.2735	0	0	0	0	0	0	0	0	0	0	0	0	-	-1	0.145364	noncoding	-
transcript_19169	1127	43	0.34496	11.617	0	0	0	0	0	0	0	0	0	0	0	0	-	1	0.022912	noncoding	-
transcript_19193	1129	119	0.38584	8.82953	0	0	0	0	0	0	0	0	0	0	0	0	-	-1	0.114665	noncoding	-
transcript_19258	1147	87	0.32392	11.0954	0	0	0	0	0	0	0	0	0	0	0	0	-	1	0.0779691	noncoding	-
transcript_19328	984	58	0.35681	4.54169	0	0	0	0	0	0	0	0	0	0	0	0	-	1	0.0617129	noncoding	-
transcript_19347	1109	88	0.46376	12.378	0	0	0	0	0	0	0	0	0	0	0	0	-	1	0.361581	noncoding	-
transcript_19447	1488	87	0.33217	11.0954	0	0	0	0	0	0	0	0	0	0	0	0	-	1	0.0836039	noncoding	-
transcript_19687	1023	87	0.37844	11.0954	0	0	0	0	0	0	0	0	0	0	0	0	-	1	0.137315	noncoding	-
transcript_19731	1056	43	0.31849	11.3135	0	0	0	0	0	0	0	0	0	0	0	0	-	1	0.0228875	noncoding	-
transcript_19789	1044	87	0.34144	11.0954	0	0	0	0	0	0	0	0	0	0	0	0	-	1	0.0911237	noncoding	-
transcript_19847	1359	116	0.36258	9.53595	0	0	0	0	0	0	0	0	0	0	0	0	-	1	0.324153	noncoding	-
transcript_19954	1024	87	0.32297	11.0954	0	0	0	0	0	0	0	0	0	0	0	0	-	1	0.0773808	noncoding	-
transcript_20085	1286	40	0.35373	6.88824	0	0	0	0	0	0	0	0	0	0	0	0	-	1	0.0100202	noncoding	-
transcript_20087	972	30	0.36376	4.57111	0	0	0	0	0	0	0	0	0	0	0	0	-	1	0.0118512	noncoding	-
transcript_20120	1014	51	0.3263	9.2359	0	0	0	0	0	0	0	0	0	0	0	0	-	1	0.0201687	noncoding	-
transcript_20134	496	28	0.38344	12.3028	0	0	0	0	0	0	0	0	0	0	0	0	-	-1	0.175129	noncoding	-
transcript_20148	1628	87	0.31856	11.0954	0	0	0	0	0	0	0	0	0	0	0	0	-	1	0.0748082	noncoding	-
transcript_20362	1529	87	0.39292	11.0954	0	0	0	0	0	0	0	0	0	0	0	0	-	1	0.165455	noncoding	-
transcript_20377	950	51	0.33219	9.2359	0	0	0	0	0	0	0	0	0	0	0	0	-	1	0.0206236	noncoding	-
transcript_20469	1189	116	0.39848	9.40717	0	0	0	0	0	0	0	0	0	0	0	0	-	1	0.48779	noncoding	-
transcript_20495	884	43	0.27341	11.617	0	0	0	0	0	0	0	0	0	0	0	0	-	1	0.0304482	noncoding	-
transcript_20517	927	62	0.33373	10.316	0	0	0	0	0	0	0	0	0	0	0	0	-	1	0.0384541	noncoding	-
transcript_20532	1283	131	0.43635	3.80585	0	0	0	0	0	0	0	0	0	0	0	0	-	-1	0.12786	noncoding	-
transcript_20637	1388	153	0.31929	9.24066	0	0	0	0	0	0	0	0	0	0	0	0	-	1	0.48984	noncoding	-
transcript_20649	1047	111	0.39312	9.35712	0	0	0	0	0	0	0	0	0	0	0	0	-	1	0.400407	noncoding	-
transcript_20728	914	61	0.36553	10.7709	0	0	0	0	0	0	0	0	0	0	0	0	-	-1	0.16247	noncoding	-
transcript_20773	875	55	0.46862	11.7114	0	0	0	0	0	0	0	0	0	0	0	0	-	1	0.158949	noncoding	-
transcript_20820	862	68	0.32814	6.69525	0	0	0	0	0	0	0	0	0	0	0	0	-	1	0.0380452	noncoding	-
transcript_20853	819	97	0.40819	8.7359	0	0	0	0	0	0	0	0	0	0	0	0	-	1	0.294392	noncoding	-
transcript_20868	888	41	0.35659	11.723	0	0	0	0	0	0	0	0	0	0	0	0	-	1	0.0217739	noncoding	-
transcript_20952	855	30	0.3415	4.57111	0	0	0	0	0	0	0	0	0	0	0	0	-	1	0.0106518	noncoding	-
transcript_21026	977	81	0.33929	9.44525	0	0	0	0	0	0	0	0	0	0	0	0	-	-1	0.141568	noncoding	-
transcript_21037	713	75	0.36712	9.26093	0	0	0	0	0	0	0	0	0	0	0	0	-	1	0.0735244	noncoding	-
transcript_21167	863	54	0.32878	12.3055	0	0	0	0	0	0	0	0	0	0	0	0	-	1	0.0255943	noncoding	-
transcript_21173	867	141	0.35545	9.46527	0	0	0	0	0	0	0	0	0	0	0	0	-	-1	0.161718	noncoding	-
transcript_21188	803	53	0.32903	4.78033	0	0	0	0	0	0	0	0	0	0	0	0	-	1	0.0351906	noncoding	-
transcript_21192	930	54	0.34994	12.3055	0	0	0	0	0	0	0	0	0	0	0	0	-	1	0.0262877	noncoding	-
transcript_21244	789	59	0.39441	4.94708	0	0	0	0	0	0	0	0	0	0	0	0	-	1	0.0777124	noncoding	-
transcript_21252	830	54	0.34641	9.35309	0	0	0	0	0	0	0	0	0	0	0	0	-	1	0.0257208	noncoding	-
transcript_21257	849	45	0.3532	10.794	0	0	0	0	0	0	0	0	0	0	0	0	-	1	0.024885	noncoding	-
transcript_21446	802	53	0.32903	4.78033	0	0	0	0	0	0	0	0	0	0	0	0	-	1	0.0351906	noncoding	-
transcript_21501	804	124	0.3494	9.12823	0	0	0	0	0	0	0	0	0	0	0	0	-	-1	0.145397	noncoding	-
transcript_21503	1125	40	0.32377	6.88824	0	0	0	0	0	0	0	0	0	0	0	0	-	1	0.00933661	noncoding	-
transcript_21524	821	38	0.37582	10.2999	0	0	0	0	0	0	0	0	0	0	0	0	-	1	0.0196264	noncoding	-
transcript_21540	817	124	0.37184	9.2735	0	0	0	0	0	0	0	0	0	0	0	0	-	-1	0.139256	noncoding	-
transcript_21585	867	42	0.37673	7.06207	0	0	0	0	0	0	0	0	0	0	0	0	-	1	0.0127799	noncoding	-
transcript_21600	929	103	0.37059	9.53644	0	0	0	0	0	0	0	0	0	0	0	0	-	1	0.23502	noncoding	-
transcript_21627	803	54	0.33183	12.3055	0	0	0	0	0	0	0	0	0	0	0	0	-	1	0.0255881	noncoding	-
transcript_21636	806	25	0.40539	11.0002	0	0	0	0	0	0	0	0	0	0	0	0	-	1	0.0156124	noncoding	-
transcript_21654	810	40	0.3782	6.88824	0	0	0	0	0	0	0	0	0	0	0	0	-	1	0.0116366	noncoding	-
transcript_21692	1212	87	0.38336	11.0954	0	0	0	0	0	0	0	0	0	0	0	0	-	1	0.146062	noncoding	-
transcript_21715	754	124	0.34174	9.12823	0	0	0	0	0	0	0	0	0	0	0	0	-	-1	0.149421	noncoding	-
transcript_21886	848	110	0.32552	9.28668	0	0	0	0	0	0	0	0	0	0	0	0	-	1	0.170528	noncoding	-
transcript_21964	951	48	0.39417	9.3017	0	0	0	0	0	0	0	0	0	0	0	0	-	1	0.0280863	noncoding	-
transcript_22037	739	49	0.38283	9.98395	0	0	0	0	0	0	0	0	0	0	0	0	-	1	0.031056	noncoding	-
transcript_22125	725	110	0.35631	9.28668	0	0	0	0	0	0	0	0	0	0	0	0	-	1	0.250162	noncoding	-
transcript_22146	762	125	0.34174	9.12811	0	0	0	0	0	0	0	0	0	0	0	0	-	-1	0.149925	noncoding	-
transcript_22198	711	38	0.35363	10.2999	0	0	0	0	0	0	0	0	0	0	0	0	-	1	0.0176201	noncoding	-
transcript_22239	658	48	0.35803	11.0065	0	0	0	0	0	0	0	0	0	0	0	0	-	1	0.0287973	noncoding	-
transcript_22284	750	25	0.32118	11.0002	0	0	0	0	0	0	0	0	0	0	0	0	-	1	0.0131739	noncoding	-
transcript_22373	658	46	0.33478	11.0441	0	0	0	0	0	0	0	0	0	0	0	0	-	1	0.0247915	noncoding	-
transcript_22410	699	125	0.34944	9.2735	0	0	0	0	0	0	0	0	0	0	0	0	-	-1	0.149896	noncoding	-
transcript_22418	1038	57	0.26066	4.93573	0	0	0	0	0	0	0	0	0	0	0	0	-	1	0.0878324	noncoding	-
transcript_22459	683	87	0.3718	11.0954	0	0	0	0	0	0	0	0	0	0	0	0	-	1	0.126665	noncoding	-
transcript_22480	677	124	0.36018	9.12823	0	0	0	0	0	0	0	0	0	0	0	0	-	-1	0.139859	noncoding	-
transcript_22485	930	69	0.33082	9.84308	0	0	0	0	0	0	0	0	0	0	0	0	-	1	0.0451212	noncoding	-
transcript_22548	672	68	0.29107	6.69525	0	0	0	0	0	0	0	0	0	0	0	0	-	1	0.0371133	noncoding	-
transcript_22563	645	41	0.34456	11.723	0	0	0	0	0	0	0	0	0	0	0	0	-	1	0.0212839	noncoding	-
transcript_22603	911	62	0.34596	4.89581	0	0	0	0	0	0	0	0	0	0	0	0	-	1	0.0588406	noncoding	-
transcript_22623	641	32	0.3669	10.295	0	0	0	0	0	0	0	0	0	0	0	0	-	-1	0.132359	noncoding	-
transcript_22643	682	54	0.36929	12.3055	0	0	0	0	0	0	0	0	0	0	0	0	-	1	0.0285038	noncoding	-
transcript_22667	665	87	0.39632	11.0954	0	0	0	0	0	0	0	0	0	0	0	0	-	1	0.173208	noncoding	-
transcript_22693	623	46	0.33073	11.0441	0	0	0	0	0	0	0	0	0	0	0	0	-	1	0.0246032	noncoding	-
transcript_22699	667	50	0.35592	4.11639	0	0	0	0	0	0	0	0	0	0	0	0	-	1	0.0491198	noncoding	-
transcript_22719	720	114	0.36239	9.37384	0	0	0	0	0	0	0	0	0	0	0	0	-	1	0.306223	noncoding	-
transcript_22780	601	93	0.42596	9.69843	0	0	0	0	0	0	0	0	0	0	0	0	-	1	0.331241	noncoding	-
[truncated: 231 more rows]
