# Supplementary material for: Reconstruction of the full-length transcriptome of cigar tobacco without a reference genome and characterization of anion channel/transporter transcripts
Source: BMC Plant Biol. 2021 Jun 29;21:299. doi: 10.1186/s12870-021-03091-6 (PMC8240255; doi:10.1186/s12870-021-03091-6)
Supplement: Supplementary file 9 — Additional file 9: Table S5. Housekeeping transcripts in cigar tobacco. [file 12870_2021_3091_MOESM9_ESM.xlsx]

## Sheet: housekeeping gene
transcript	leaf1	leaf2	leaf3	root1	root2	root3	stem1	stem2	stem3	leaf	root	stem	name	function
transcript_23256	12.7923	11.9986	12.5959	12.8274	12.5875	12.744	11.9394	11.7118	12.0408	12.4623	12.7196	11.8973	-	Metallothionein-like protein type 2
transcript_23080	12.852	10.6433	11.5849	11.9731	10.8165	11.5617	11.8256	10.4503	11.2325	11.6934	11.4504	11.1695	-	Metallothionein-like protein type 2
transcript_21603	11.0772	11.3338	11.3098	10.7202	11.0841	9.8182	11.4708	12.2968	12.3488	11.2403	10.5408	12.0388	-	Auxin-repressed 12.5 kDa protein
transcript_23259	10.0798	9.85828	10.0251	12.6184	11.0919	12.2242	11.3902	12.0603	10.9556	9.98773	11.9782	11.4687	-	Defensin-like protein P322
transcript_20576	10.9586	11.4048	11.1275	10.9395	11.0696	9.86149	11.0651	11.8924	11.8253	11.1636	10.6235	11.5943	DRM1	Dormancy-associated protein 1
transcript_20817	11.7694	11.1325	10.7402	10.6573	10.4885	10.3347	11.6667	11.4864	11.6132	11.2141	10.4935	11.5888	UBC2	Ubiquitin-conjugating enzyme E2 2
transcript_21898	11.3517	11.0382	10.6214	10.9382	10.5244	10.3113	11.3271	11.211	11.2087	11.0038	10.5913	11.2489	-	Glycine-rich RNA-binding protein
transcript_22301	11.5026	9.08134	10.3604	11.5526	10.0777	11.4388	12.2368	10.0208	11.4038	10.3148	11.023	11.2204	ASR3	Abscisic stress-ripening protein 3
transcript_22906	9.22884	8.96952	9.53317	11.2943	10.8515	10.3377	12.2716	12.1344	12.6918	9.24385	10.8278	12.3659	-	-
transcript_20672	10.8568	10.1355	11.0741	11.5786	10.957	12.2919	10.6418	9.58522	9.83901	10.6888	11.6091	10.022	-	-
transcript_23064	10.7869	10.0821	9.38054	11.2763	10.8626	11.4541	10.8291	10.9228	10.9307	10.0832	11.1977	10.8942	-	-
transcript_22581	11.2655	9.83159	8.76298	10.6177	10.599	10.9615	11.7096	10.8395	11.5661	9.95336	10.7261	11.3717	TIF	Protein translation factor SUI1 homolog
transcript_22214	14.9671	13.7123	14.2033	6.9102	6.10069	4.81725	11.9103	12.2127	11.0882	14.2942	5.94271	11.7371	GRP	Glycine-rich protein
transcript_19901	10.5069	10.4634	10.0833	10.3064	10.7133	10.0101	11.2631	11.2152	11.3008	10.3512	10.3433	11.2597	-	Glycine-rich RNA-binding protein
transcript_22503	11.5141	9.69053	10.6196	12.0017	10.0385	11.1733	11.2725	9.16751	10.2786	10.6081	11.0712	10.2395	-	Metallothionein-like protein type 2
transcript_21274	11.1473	11.1534	9.96322	9.91325	9.80198	10.6072	10.7086	11.2752	11.1349	10.7546	10.1075	11.0396	TCTP	Translationally-controlled tumor protein homolog
transcript_22898	9.8042	9.64338	9.15	11.8203	11.6062	11.0638	9.73956	10.9659	9.93013	9.53253	11.4968	10.2118	-	Metallothionein-like protein type 2
transcript_20072	10.1858	8.07155	8.35243	8.61958	10.6439	9.82402	11.8023	12.8832	12.4624	8.86992	9.69582	12.3826	-	-
transcript_21817	10.9438	10.6717	9.67091	9.72136	10.0997	9.57839	10.0202	10.9594	10.7265	10.4288	9.79982	10.5687	TCTP	Translationally-controlled tumor protein homolog
transcript_22510	10.5811	9.43121	8.80886	10.7351	10.6458	11.22	10.4074	10.3844	10.0438	9.60707	10.867	10.2785	-	-
transcript_22878	13.5395	13.5295	13.6789	6.70992	5.66834	7.16853	10.6811	10.2756	10.9301	13.5826	6.5156	10.6289	PSBR	Photosystem II 10 kDa polypeptide, chloroplastic
transcript_21195	10.9999	10.5089	9.68849	9.98771	9.93746	10.0904	9.98578	10.4412	10.4779	10.3991	10.0052	10.3016	-	Histone H3.3
transcript_23195	9.45154	10.8317	10.5346	9.01612	11.1962	9.6464	9.62777	10.0048	11.1603	10.2726	9.9529	10.2643	-	-
transcript_22560	9.5866	10.172	9.84864	10.8913	9.97992	10.0477	10.0364	10.3675	10.5289	9.86908	10.3063	10.311	DRMH1	Dormancy-associated protein homolog 1
transcript_21410	10.9969	9.8469	10.096	9.92457	10.0032	9.55917	10.1741	10.4707	10.3386	10.3133	9.82897	10.3278	GOS2	Protein translation factor SUI1 homolog
transcript_20846	10.064	9.50859	8.74146	10.5207	9.80599	10.6192	10.5913	10.5381	10.744	9.43803	10.3153	10.6245	EIF-5A2	Eukaryotic translation initiation factor 5A-2
transcript_16915	10.2507	9.58912	9.80068	9.72903	9.79725	9.72029	10.6178	10.6678	10.9279	9.88016	9.74886	10.7378	ANT1	ADP,ATP carrier protein, mitochondrial (Fragment)
transcript_21125	10.5292	9.92185	9.22723	9.82034	9.61762	9.93357	10.3486	10.7656	10.5833	9.89277	9.79051	10.5658	UBC10	Ubiquitin-conjugating enzyme E2 10
transcript_20470	10.6941	9.94426	9.55968	9.99957	9.3249	9.85765	10.5084	10.0657	10.437	10.066	9.72737	10.337	DJA6	Chaperone protein dnaJ A6
transcript_16633	10.4811	9.72312	9.56377	9.55508	9.43303	9.31253	10.5821	10.3726	10.6584	9.92265	9.43355	10.5377	DNAJ1	DnaJ protein homolog
transcript_20145	10.0493	9.89903	9.6042	10.2976	9.64969	9.81128	10.2887	10.0924	9.98705	9.85083	9.91952	10.1227	-	Glycine-rich RNA-binding protein
transcript_23132	10.039	10.309	9.24381	10.8086	8.8521	10.488	10.53	9.16106	10.1643	9.86394	10.0495	9.9518	CAT-1	Catalase isozyme 1
transcript_23738	9.2248	8.81613	8.44492	10.8733	10.2647	11.1971	9.99576	10.0674	10.39	8.82862	10.7784	10.1511	-	-
transcript_18337	9.60516	9.87606	9.7633	9.67625	9.55955	9.75109	10.374	10.1575	10.364	9.74817	9.66229	10.2985	At3g01820	Probable adenylate kinase 7, mitochondrial
transcript_20660	9.44111	9.86891	8.75276	10.6574	10.7009	9.30642	9.11704	10.9731	9.67905	9.35426	10.2216	9.92305	-	-
transcript_21222	10.6649	10.0063	9.7531	8.20155	9.89229	7.69699	10.4198	11.0139	10.8293	10.1414	8.59694	10.7543	-	Glycine-rich RNA-binding protein
transcript_20823	10.1942	10.3377	9.07616	9.4011	9.40439	9.66226	9.50389	10.5572	9.93669	9.86936	9.48925	9.99926	TCTP	Translationally-controlled tumor protein homolog
transcript_23518	9.24014	8.84287	7.99253	10.7496	10.2045	11.0261	9.74017	10.0721	10.1974	8.69185	10.6601	10.0032	RPS29	40S ribosomal protein S29
transcript_21141	10.7001	9.766	9.68401	9.86911	8.95049	8.4399	10.5551	9.99591	9.89037	10.05	9.0865	10.1471	-	Glycine-rich RNA-binding protein
transcript_20358	10.1627	10.3179	9.02795	10.1023	9.5604	9.21043	9.13691	10.5741	9.74133	9.8362	9.62437	9.81746	SAP5	Zinc finger A20 and AN1 domain-containing stress-associated protein 5
transcript_22989	9.84452	10.2522	8.93783	9.56075	8.79386	10.5107	9.91156	9.90115	9.98707	9.6782	9.62176	9.93326	TCTP	Translationally-controlled tumor protein homolog
transcript_19453	10.4617	9.84489	9.23728	9.57041	9.416	9.47301	9.95735	9.73376	9.94511	9.84796	9.48647	9.87874	RCE1	NEDD8-conjugating enzyme Ubc12
transcript_20520	10.3805	9.38441	9.60896	9.28918	9.42106	9.04953	9.90137	10.1509	10.4475	9.79129	9.25325	10.1666	-	Ubiquitin-conjugating enzyme E2-17 kDa
transcript_21214	10.4562	9.7525	9.14506	9.95831	9.81587	9.58181	9.49583	9.67637	9.58867	9.78457	9.78533	9.58696	SKP1A	SKP1-like protein 1A
transcript_20858	9.4396	9.9604	8.70573	9.54046	9.03858	10.2949	10.0921	10.0129	10.2889	9.36858	9.62464	10.1313	TCTP	Translationally-controlled tumor protein homolog
transcript_11674	10.7464	9.74193	9.17267	9.24895	9.40051	8.95409	10.2286	9.73434	9.71224	9.887	9.20119	9.89174	HSC80	Heat shock cognate protein 80
transcript_23883	10.5792	7.71736	8.77793	9.11611	9.97942	9.41012	10.7722	9.73199	10.8147	9.02482	9.50189	10.4396	COR47	Dehydrin COR47
transcript_21889	9.72787	8.31341	9.07521	10.965	10.9895	10.5489	9.45335	8.51015	9.27503	9.03883	10.8345	9.07951	SAG21	Protein SENESCENCE-ASSOCIATED GENE 21, mitochondrial
transcript_21619	10.1163	9.69732	8.67235	9.57851	9.13825	9.76901	9.67866	10.086	9.90943	9.49532	9.49526	9.89136	UBC10	Ubiquitin-conjugating enzyme E2 10
transcript_20191	9.90149	9.52007	8.48693	9.31804	9.34646	9.54267	10.1783	10.1096	10.1531	9.30283	9.40239	10.147	RPS5B	40S ribosomal protein S5-2
transcript_23622	8.71962	8.81937	7.8182	10.4822	10.1688	11.0247	9.82832	9.70429	9.95582	8.4524	10.5586	9.82948	-	-
transcript_20834	10.0504	9.11343	9.20642	9.98657	9.03601	10.0011	9.62847	9.48653	9.93654	9.45675	9.67456	9.68385	-	Ubiquitin-conjugating enzyme E2-17 kDa
transcript_23452	8.75058	8.84672	8.14258	10.3656	10.0252	11.0097	9.69756	9.66497	9.80741	8.57996	10.4668	9.72331	RPS21C	40S ribosomal protein S21-2
transcript_21916	10.8266	8.87844	9.77078	11.3172	8.18346	10.4379	9.75423	7.63282	9.40029	9.82527	9.97951	8.92911	-	Metallothionein-like protein type 2
transcript_22736	10.3369	8.77379	7.80515	9.91981	10.0416	10.7191	9.65241	9.74863	9.19851	8.97195	10.2268	9.53318	-	-
transcript_22114	8.73562	8.82482	7.85021	10.386	9.77275	10.645	9.56032	10.1131	10.0539	8.47022	10.2679	9.90912	RPL34	60S ribosomal protein L34
transcript_21069	9.35908	7.39971	7.25218	8.47781	9.5504	9.76212	10.8627	11.4582	11.5106	8.00366	9.26345	11.2772	-	-
transcript_23018	10.8697	9.98896	9.75652	10.0645	8.33964	8.09857	9.54542	9.88355	9.06887	10.205	8.83424	9.49928	-	Metallothionein-like protein type 2
transcript_20183	10.1959	9.44706	9.18575	8.72902	8.72211	8.56314	10.1681	10.0602	10.2139	9.60957	8.67142	10.1474	UBC2	Ubiquitin-conjugating enzyme E2 2
transcript_21095	10.4971	9.77371	10.1653	8.36676	9.06165	7.83832	9.99277	9.55306	10.0026	10.1454	8.42224	9.84948	At5g17165	Late embryogenesis abundant protein At5g17165
transcript_21389	9.78341	8.88197	8.69979	8.98052	9.17382	9.00499	10.0376	10.2028	10.2885	9.12172	9.05311	10.1763	UBC12	Probable ubiquitin-conjugating enzyme E2 12
transcript_22803	7.28531	6.67832	7.74144	10.4162	10.2174	9.51013	10.9765	10.9881	11.1745	7.23503	10.0479	11.0464	-	-
transcript_20995	10.1101	9.46849	8.90302	8.9674	9.34932	9.06682	9.31196	9.8091	9.85178	9.49387	9.12785	9.65761	-	Histone H3.3
transcript_21843	9.51836	9.28635	8.70264	8.81283	8.99416	9.44183	9.70994	10.0024	10.3364	9.16912	9.08294	10.0162	SP1L1	Protein SPIRAL1-like 1
transcript_20922	9.13046	8.79139	9.24044	9.77355	9.55632	9.65923	9.34091	9.39924	9.76706	9.05409	9.66303	9.50241	CYP	Peptidyl-prolyl cis-trans isomerase
transcript_14567	11.3547	9.26585	7.24067	9.4972	10.3502	10.5295	9.08005	8.58671	8.58321	9.28706	10.1256	8.74999	-	-
transcript_23165	9.35033	7.84491	9.23098	10.3232	10.4029	10.6624	9.07103	8.93993	8.65911	8.80874	10.4628	8.89002	-	Metallothionein-like protein type 2
transcript_23465	8.63998	7.56486	8.34339	11.2489	9.88627	9.66707	10.4436	8.27971	10.3591	8.18274	10.2674	9.69414	-	Non-specific lipid-transfer protein 2
transcript_22917	9.3355	8.4448	7.99185	9.82125	9.23215	9.64082	9.87298	9.82314	10.144	8.59072	9.56474	9.9467	At2g23090	Uncharacterized protein At2g23090
transcript_22460	8.8354	8.68028	7.52074	10.0923	9.3701	10.4869	9.4697	9.97924	9.77839	8.34547	9.98308	9.74244	RPP1C	60S acidic ribosomal protein P1-3
transcript_21526	9.64274	8.89079	8.47266	9.28231	9.2969	9.19766	9.28772	9.85803	9.97404	9.00206	9.25896	9.7066	-	Histone H3.3
transcript_23209	9.42496	8.61536	8.16588	10.2249	9.57378	10.5566	9.00326	9.04006	9.28217	8.7354	10.1184	9.1085	-	-
transcript_22709	8.39103	8.27477	7.57262	9.89121	9.58533	10.3469	10.0094	9.86168	9.92508	8.07947	9.94116	9.93205	RPS25	40S ribosomal protein S25
transcript_22035	10.0446	9.37286	9.3452	8.72565	9.60284	8.89428	9.54219	9.15335	9.14471	9.58756	9.07425	9.28008	-	Glycine-rich RNA-binding protein
transcript_23638	9.24389	9.0163	8.60582	10.5423	9.6168	10.7656	8.55854	8.97484	8.45652	8.95534	10.3082	8.6633	-	-
transcript_21089	10.1989	10.0134	8.78593	8.44608	8.58645	8.45268	9.3618	10.0118	9.89766	9.66608	8.49507	9.75707	TCTP	Translationally-controlled tumor protein homolog
transcript_23235	8.33525	8.41671	7.64398	10.1763	9.68822	10.7441	9.54731	9.50926	9.66601	8.13198	10.2029	9.57419	RPL39C	60S ribosomal protein L39-3
transcript_23485	8.66012	8.24015	7.7545	10.2239	9.83429	10.6669	9.58933	9.13924	9.49291	8.21826	10.2417	9.40716	RPL29A	60S ribosomal protein L29-1
transcript_21045	9.89566	8.89566	8.79094	9.06656	8.71217	9.2969	9.72789	9.25805	9.954	9.19409	9.02521	9.64665	DNAJ1	DnaJ protein homolog
transcript_23681	8.8385	8.77385	8.25943	9.97092	9.6302	10.3988	9.68136	8.63486	9.4078	8.62393	9.99997	9.24134	UBQ11	Polyubiquitin 11
transcript_21875	8.98654	8.35774	8.1879	9.50193	9.28154	9.38651	9.88343	9.76147	10.1507	8.51073	9.38999	9.93186	-	-
transcript_22860	8.60162	8.85333	7.93498	9.65566	9.44926	10.1161	9.47959	9.65316	9.70306	8.46331	9.74034	9.61194	RPL36B	60S ribosomal protein L36-2
transcript_15931	9.73418	8.66367	8.70031	8.80346	8.98908	8.79564	9.8032	9.77638	10.1607	9.03272	8.86272	9.91343	DNAJ1	DnaJ protein homolog
transcript_17879	9.84268	8.79199	8.81484	8.66185	8.81565	8.70285	9.81121	9.68694	10.1608	9.14984	8.72679	9.88632	DNAJ1	DnaJ protein homolog
transcript_21881	8.68269	8.28229	7.76666	9.91569	9.51946	10.3817	9.62954	9.47248	9.63306	8.24388	9.93894	9.57836	RPS19C	40S ribosomal protein S19-3
transcript_23418	9.14862	8.17716	8.13595	9.72229	9.84816	9.70092	9.47468	9.66969	9.36017	8.48724	9.75712	9.50151	At2g23090	Uncharacterized protein At2g23090
transcript_22741	11.8055	10.8178	11.0457	8.51676	6.31603	7.28276	9.8409	7.60899	9.73036	11.223	7.37185	9.06008	PSBR	Photosystem II 10 kDa polypeptide, chloroplastic
transcript_22027	8.50511	8.80044	8.69258	9.68863	9.9275	9.31698	9.17745	9.51114	9.13054	8.66604	9.64437	9.27304	-	Glycine-rich RNA-binding protein
transcript_15087	9.16609	9.31354	8.61021	8.15205	8.79337	7.37625	10.4903	10.2713	10.4598	9.02995	8.10722	10.4072	CAT-1	Catalase isozyme 1
transcript_19171	7.51449	6.99384	6.30826	8.48173	8.96589	10.2214	10.9306	11.4848	11.6797	6.93887	9.223	11.3651	-	-
transcript_22093	9.09319	9.066	7.87683	9.64634	9.24658	9.81548	8.96232	9.3324	9.33099	8.67867	9.56947	9.20857	RPL26A	60S ribosomal protein L26-1
transcript_23190	8.67511	8.47843	8.43846	9.66086	9.32238	9.80774	9.06686	9.2963	9.55485	8.53067	9.597	9.30601	At3g62400	Cytochrome c oxidase subunit 5C-2
transcript_23124	9.42082	8.54071	8.1179	9.58777	9.04204	9.63461	9.2292	9.18211	9.536	8.69314	9.42147	9.31577	DNAJ1	DnaJ protein homolog
transcript_20122	9.20688	8.65433	8.15783	10.028	9.35686	11.0572	8.37046	8.80024	8.63647	8.67301	10.1474	8.60239	-	-
transcript_21865	8.66033	8.14878	7.79602	9.71547	9.14293	9.81321	9.50522	9.83054	9.61722	8.20171	9.5572	9.65099	-	Nucleoside diphosphate kinase 1
transcript_18770	9.17556	8.76037	8.88605	9.16833	9.26976	8.96893	9.11797	9.1503	9.61269	8.94066	9.13567	9.29365	CBSX3	CBS domain-containing protein CBSX3, mitochondrial
transcript_19979	8.6556	8.05164	7.8685	9.67035	9.59999	10.1212	9.53336	9.24849	9.30433	8.19191	9.79719	9.36206	RPL10	60S ribosomal protein L10
transcript_20307	8.85489	8.54573	7.54756	9.57337	9.21887	9.59107	9.6911	9.44768	9.51039	8.31606	9.4611	9.54972	RPL17A	60S ribosomal protein L17-1
transcript_20829	10.6191	9.62299	9.81044	8.37512	8.79027	7.76654	8.99624	9.02674	8.9016	10.0175	8.31064	8.97486	At5g17165	Late embryogenesis abundant protein At5g17165
transcript_18893	8.88968	9.0896	8.4881	8.27137	8.7061	7.4934	10.3819	10.2318	10.3541	8.82246	8.15696	10.3226	CAT-1	Catalase isozyme 1
transcript_10328	9.0846	8.88443	8.30869	9.69184	9.1851	10.3266	8.51029	9.07999	8.68976	8.75924	9.73451	8.76001	-	-
transcript_22157	8.68607	8.16464	7.65677	9.63822	9.10261	9.724	9.46981	9.62032	9.58311	8.16916	9.48828	9.55775	-	Nucleoside diphosphate kinase 1
transcript_23194	8.07558	7.67851	7.27333	9.67459	9.18191	10.0632	9.60692	9.86626	10.1318	7.67581	9.63992	9.86833	RPS27B	40S ribosomal protein S27-2
transcript_22335	9.17768	8.14	8.88254	10.6978	8.87394	9.75771	9.42973	7.51134	8.96592	8.73341	9.77649	8.63567	-	-
transcript_22457	7.51136	7.17035	7.13182	11.8946	10.9924	10.9714	8.5013	9.63132	7.58428	7.27118	11.2861	8.5723	-	Defensin-like protein P322
transcript_16099	9.11524	7.71093	8.62703	9.01121	8.91143	8.91606	9.83491	9.39491	9.80864	8.4844	8.94623	9.67949	-	Isocitrate dehydrogenase [NADP]
transcript_22164	8.70865	8.35093	8.21206	9.4503	9.96496	9.4106	8.76945	9.18166	9.27128	8.42388	9.60862	9.07413	-	-
transcript_22896	8.40157	8.0987	7.6494	9.63351	9.21496	9.99561	9.51599	9.28686	9.50645	8.04989	9.61469	9.43643	-	Probable 60S ribosomal protein L14
transcript_20409	8.50171	8.9733	8.81368	9.6006	9.03742	8.83418	9.08454	9.43104	9.02339	8.7629	9.1574	9.17966	ERD15	Protein EARLY RESPONSIVE TO DEHYDRATION 15
transcript_23251	8.41802	8.3809	7.43636	9.98042	9.21258	10.2982	8.97893	8.98276	9.54798	8.07843	9.83039	9.16989	RPS28	40S ribosomal protein S28
transcript_20821	9.33064	8.63714	8.78112	9.19869	8.67995	8.90231	9.19939	9.132	9.35107	8.9163	8.92698	9.22748	PRXIIB	Peroxiredoxin-2B
transcript_23092	9.00629	7.86334	7.83817	9.23928	9.64841	9.14713	9.52707	9.4438	9.37533	8.23593	9.34494	9.44873	At2g23090	Uncharacterized protein At2g23090
transcript_22130	8.24441	8.00715	7.4723	9.85009	9.34218	10.3609	9.29997	9.18307	9.30834	7.90795	9.85107	9.26379	RPL31	60S ribosomal protein L31
transcript_21140	9.12697	8.51292	7.75163	9.14316	8.85398	9.26007	9.2343	9.5765	9.58941	8.46384	9.08574	9.46673	EIF-5A2	Eukaryotic translation initiation factor 5A-2
transcript_22219	8.55106	8.72552	7.82487	9.30293	8.89557	9.91478	9.09384	9.36533	9.34651	8.36715	9.37109	9.26856	RPL14A	60S ribosomal protein L14-1
transcript_21182	10.1074	8.10414	8.42933	9.56457	9.2621	9.5546	9.12018	8.09713	8.73863	8.88028	9.46043	8.65198	-	-
transcript_23342	8.41466	8.16562	8.11548	9.45955	9.17022	9.87902	9.2016	9.06992	9.48973	8.23192	9.50293	9.25375	-	ATP synthase 6 kDa subunit, mitochondrial (Fragment)
transcript_23019	8.81194	7.32494	8.97425	9.73453	9.22564	10.0657	9.23243	8.7212	8.73802	8.37038	9.67528	8.89722	-	Metallothionein-like protein type 2
transcript_19971	8.17307	7.56947	8.06836	9.26425	8.82133	9.69891	9.37212	9.76004	10.0946	7.93697	9.2615	9.74226	RAN-A1	GTP-binding nuclear protein Ran-A1
transcript_22237	8.84053	8.75693	7.97103	9.21349	8.96156	9.65951	9.21672	8.99106	9.19289	8.52283	9.27819	9.13355	UBI3	Ubiquitin-40S ribosomal protein S27a
transcript_20069	8.6088	8.12397	8.03766	9.39112	9.14972	9.5245	8.96968	9.4919	9.45748	8.25681	9.35511	9.30635	ARF	ADP-ribosylation factor 2
transcript_18027	8.93051	8.19578	8.61534	9.58339	8.58776	9.56929	9.76237	8.05952	9.30683	8.58054	9.24682	9.04291	PER42	Peroxidase 42
transcript_15171	7.79791	7.79065	7.90043	9.0085	9.80263	8.6415	9.78813	9.95965	9.9019	7.82966	9.15088	9.88322	SAHH	Adenosylhomocysteinase
transcript_21762	8.62376	8.38005	7.68064	9.49933	9.01241	9.73002	9.18002	9.08957	9.34612	8.22815	9.41392	9.20524	RPL23A	60S ribosomal protein L23a
transcript_21405	8.79329	7.95137	8.41894	10.2425	8.97916	9.69216	8.93571	8.58724	8.93591	8.38787	9.63794	8.81962	-	Eukaryotic translation initiation factor 5A-4
transcript_14817	10.2301	9.32672	9.38656	7.34554	7.80195	6.33174	10.1246	10.2148	9.75096	9.64778	7.15974	10.0301	CAT-1	Catalase isozyme 1
transcript_16185	9.79375	8.75205	8.45235	8.62522	8.57978	8.90887	9.2238	8.95263	9.11736	8.99938	8.70462	9.09793	HSP70-2	Heat shock 70 kDa protein 2
transcript_22216	9.38126	8.72478	8.12631	8.83426	8.59721	8.67527	8.97247	9.69147	9.40072	8.74411	8.70225	9.35489	UBC10	Ubiquitin-conjugating enzyme E2 10
transcript_20872	8.92363	8.28408	8.22849	8.99804	8.75044	8.87584	9.33621	9.33206	9.66964	8.47873	8.87477	9.44597	-	Ubiquitin-conjugating enzyme E2-17 kDa
transcript_23168	9.86109	7.06802	7.85532	8.66745	9.20153	9.08429	9.89588	8.84368	9.88294	8.26148	8.98442	9.54083	COR47	Dehydrin COR47
transcript_23908	9.56139	8.91757	8.54707	8.76793	8.03258	8.56115	9.52624	9.15056	9.28306	9.00868	8.45389	9.31995	UBC2	Ubiquitin-conjugating enzyme E2 2
transcript_22629	8.52902	7.83825	8.15453	9.93725	9.33094	9.55611	8.97805	8.906	9.09091	8.17394	9.6081	8.99165	UBL5	Ubiquitin-like protein 5
transcript_22277	8.5168	8.17803	7.85952	9.48468	8.97557	9.90261	9.17529	9.00716	9.18191	8.18478	9.45429	9.12145	RPS27B	40S ribosomal protein S27-2
transcript_18993	9.6083	8.54469	8.85113	8.88913	7.35968	8.09057	9.8855	9.22829	9.75812	9.00137	8.11313	9.62397	TSJT1	Stem-specific protein TSJT1
transcript_21500	9.36585	8.71807	8.27736	8.39037	8.39056	8.21534	9.12783	9.65486	9.99486	8.78709	8.33209	9.59252	SAP5	Zinc finger A20 and AN1 domain-containing stress-associated protein 5
transcript_23735	9.89278	8.80998	8.10969	7.89009	9.42602	10.9433	8.88044	6.91635	9.09068	8.93748	9.41979	8.29582	TAR1-A	Protein TAR1
transcript_20625	8.69273	7.7035	8.17059	9.36868	8.86572	9.17277	9.58008	8.97906	9.38074	8.18894	9.13572	9.31329	-	Eukaryotic translation initiation factor 1A
transcript_22829	8.68033	7.10782	8.74757	9.79978	8.95805	10.3432	9.11221	8.5921	8.51398	8.17857	9.70033	8.73943	-	Metallothionein-like protein type 2
transcript_21735	8.62559	8.40944	7.84538	8.92794	8.58606	9.27537	9.28888	9.28612	9.56169	8.29347	8.92979	9.3789	RPL12	60S ribosomal protein L12
transcript_20967	7.85842	9.1465	8.23267	10.0033	9.32974	9.18052	8.01658	9.3851	8.56218	8.41253	9.50452	8.65462	At1g56220	Dormancy-associated protein homolog 3
transcript_22245	8.37604	8.05635	7.59049	9.5968	9.2359	9.94436	9.18792	8.69747	8.9879	8.00763	9.59235	8.95776	RPS25	40S ribosomal protein S25
transcript_19787	8.8842	7.19054	8.8487	10.0942	9.32963	9.8499	9.50953	7.65994	8.30174	8.30781	9.75792	8.4904	-	-
transcript_20314	7.78866	7.4821	7.77348	9.47054	9.37938	9.34548	9.41583	9.26881	9.57246	7.68141	9.39847	9.41903	CYP20-1	Peptidyl-prolyl cis-trans isomerase CYP20-1
transcript_5223	8.39033	8.87909	7.46139	10.4407	9.22607	10.7121	7.92296	8.498	7.9525	8.2436	10.1263	8.12449	ART2	Putative uncharacterized protein ART2
transcript_18780	9.46295	8.38731	8.74681	8.81626	7.20228	8.13548	9.82511	9.17962	9.68499	8.86569	8.05134	9.56324	TSJT1	Stem-specific protein TSJT1
transcript_21176	8.27053	7.56321	8.04262	9.13487	8.92018	9.37767	9.33559	9.06228	9.7162	7.95878	9.14424	9.37136	ADF2	Actin-depolymerizing factor 2
transcript_23343	8.64793	8.39295	7.78607	9.20195	8.9488	9.41698	8.86835	8.97481	9.13365	8.27565	9.18924	8.99227	-	-
transcript_21311	8.31317	8.1186	7.41106	9.23903	8.82084	9.64154	9.17753	9.27112	9.30814	7.94761	9.2338	9.25227	RPL11A	60S ribosomal protein L11-1
transcript_19525	8.29882	7.46209	7.28198	9.50185	8.98018	9.28707	9.43406	9.50636	9.5187	7.68096	9.25637	9.48637	RABE1D	Ras-related protein RABE1d
transcript_19714	8.53058	8.07166	7.41869	9.28692	8.99157	9.55073	9.14229	9.12518	9.10992	8.00698	9.27641	9.1258	RPL8	60S ribosomal protein L8
transcript_17067	8.37361	7.85373	8.08282	9.15812	8.82696	9.27452	9.282	8.88279	9.42937	8.10339	9.08653	9.19805	UBQ14	Polyubiquitin 14
transcript_22087	8.81139	8.17992	7.78908	9.16307	8.5618	9.36696	8.8076	9.1795	9.26791	8.26013	9.03061	9.08501	-	Histone H3.3
transcript_22732	8.04127	6.59651	7.6164	11.2003	9.76313	10.3519	9.08374	7.28263	9.0687	7.41806	10.4384	8.47835	-	Non-specific lipid-transfer protein 2
transcript_20025	9.49262	9.44061	9.24997	7.95531	8.20049	6.91993	9.28581	9.13816	9.30729	9.3944	7.69191	9.24376	MEE14	CCG-binding protein 1
transcript_19824	8.45564	8.07249	8.10718	8.6996	8.49852	8.50199	9.24253	9.62736	9.77051	8.21177	8.56671	9.5468	ARF1	ADP-ribosylation factor 1
transcript_22228	8.37642	8.20108	7.39952	9.47008	8.88641	9.86224	8.72224	9.13741	8.91975	7.99234	9.40624	8.92647	RPL26A	60S ribosomal protein L26-1
transcript_22683	7.87432	11.0724	6.78497	7.32029	9.94304	6.67548	7.98587	12.4911	8.82058	8.57722	7.9796	9.76584	-	-
transcript_22703	8.82602	8.14132	7.95207	8.93956	8.63951	8.83493	8.94053	9.22048	9.4258	8.30647	8.80466	9.1956	-	Ubiquitin-conjugating enzyme E2-17 kDa
transcript_20670	8.57518	7.69614	7.00484	9.44977	9.21544	9.37929	9.35795	9.06307	9.15472	7.75872	9.34817	9.19191	SODCC	Superoxide dismutase [Cu-Zn]
transcript_20731	7.57484	7.56761	6.86452	9.58452	9.24075	9.99923	9.15189	9.38052	9.47506	7.33566	9.60817	9.33582	RPS14B	40S ribosomal protein S14-2
transcript_21166	8.51348	8.14251	7.43941	9.18573	8.85051	9.59837	9.02092	8.93302	9.06317	8.0318	9.21154	9.0057	RPS10A	40S ribosomal protein S10-1
transcript_20624	8.00279	7.5054	7.69973	9.28313	8.96218	10.2651	8.78672	8.79969	9.44239	7.73598	9.50347	9.0096	RPL13AD	60S ribosomal protein L13a-4
transcript_19313	8.1729	8.26079	7.80452	8.85252	8.36732	9.23635	9.28096	9.14236	9.57071	8.0794	8.81873	9.33135	RPL7A-2	60S ribosomal protein L7a-2
transcript_12388	9.42288	8.38163	8.04583	8.27915	8.77363	8.21045	9.24245	9.28941	9.03106	8.61678	8.42108	9.18764	HSC-2	Heat shock cognate 70 kDa protein 2
transcript_21235	9.11889	8.48373	7.99493	8.32851	8.36568	8.1725	8.96607	9.79595	9.39614	8.53252	8.2889	9.38605	UBC10	Ubiquitin-conjugating enzyme E2 10
transcript_20399	8.51123	7.99	7.33295	9.36374	8.78703	9.40894	9.29035	8.81217	9.09171	7.94472	9.18657	9.06474	RPL19B	60S ribosomal protein L19-2
transcript_23177	9.27388	10.1986	9.65187	6.7556	9.05716	6.96787	7.38413	9.91072	9.34388	9.70813	7.59354	8.87958	-	-
transcript_20080	9.23662	8.73785	8.34466	8.57685	9.02965	8.57222	8.7509	8.80863	8.41669	8.77304	8.72624	8.65874	-	Glycine-rich RNA-binding protein
transcript_22451	7.83316	7.54747	6.8311	9.4927	8.76553	9.78697	9.31234	9.61497	9.25418	7.40391	9.3484	9.39383	RPS20B	40S ribosomal protein S20-2
transcript_20562	9.32603	8.75599	8.68827	8.83565	8.85287	8.93688	8.31407	8.41555	8.15564	8.92343	8.87513	8.29509	-	HMG1/2-like protein
transcript_18631	9.35067	7.59611	7.96058	9.10492	7.76615	8.65674	9.64678	8.51276	9.53973	8.30245	8.50927	9.23309	FER1	Ferritin-1, chloroplastic
transcript_22589	8.47837	8.17105	7.92973	8.82036	9.16921	8.16253	8.74834	9.37303	9.20309	8.19305	8.71736	9.10815	RCI2B	Hydrophobic protein RCI2B
transcript_22962	8.23345	7.75796	7.40901	9.49433	9.08875	9.744	8.76954	8.6768	8.85729	7.80014	9.44236	8.76788	RPL37A	60S ribosomal protein L37-1
transcript_23630	10.4952	9.52017	10.3891	7.55685	4.13363	8.24363	9.68035	8.27114	9.70413	10.1348	6.6447	9.21854	-	-
transcript_21255	8.98136	7.87648	7.12074	8.59378	8.80861	8.791	9.30172	8.92578	9.57033	7.99286	8.73113	9.26594	-	-
transcript_22858	8.37219	8.03829	8.06256	9.00957	8.68139	9.25006	9.12726	8.27408	9.09742	8.15768	8.98034	8.83292	-	Acyl-CoA-binding protein
transcript_22416	7.93968	8.36262	8.04414	8.58821	8.45609	8.51274	9.3806	9.03954	9.49536	8.11548	8.51901	9.30517	ATS3A	Embryo-specific protein ATS3A
transcript_23218	7.01382	8.31631	5.25922	9.40936	9.59942	10.528	8.83038	9.14831	9.65683	6.86312	9.84561	9.21184	-	-
transcript_23306	9.34106	8.1939	8.03397	9.41268	9.25952	8.33845	6.83243	9.47396	8.86015	8.52298	9.00355	8.38885	-	-
transcript_21568	7.72835	7.53721	7.1174	9.16625	8.93531	9.69158	8.95651	9.29877	9.28335	7.46099	9.26438	9.17955	RPL12	60S ribosomal protein L12
transcript_17978	9.02974	8.3483	7.76169	8.26031	8.38065	8.20828	9.14163	9.20222	9.36232	8.37991	8.28308	9.23539	-	B2 protein
transcript_23291	9.54671	7.3543	7.24599	8.56901	9.77248	8.91504	8.95519	8.14691	9.17301	8.049	9.08551	8.75837	-	-
transcript_22370	8.33127	8.53686	8.61133	8.60467	8.31784	7.79845	8.63012	9.26962	9.57184	8.49315	8.24032	9.15719	-	Auxin-repressed 12.5 kDa protein
transcript_23228	8.47224	8.39171	7.53865	8.92677	8.4558	8.80699	8.47695	9.2735	9.32237	8.1342	8.72985	9.02427	-	-
transcript_20679	8.32315	7.69305	8.09151	8.77642	8.41134	8.83279	9.09228	8.9144	9.43793	8.0359	8.67351	9.1482	PRO1	Profilin-1
transcript_20450	8.29871	7.61438	7.00819	8.74807	8.45611	9.11149	9.0689	9.59141	9.66683	7.64043	8.77189	9.44238	Os07g0662500	Elongation factor 1-beta
transcript_20793	10.1363	8.95774	8.25523	9.04276	8.40321	8.10589	8.38882	7.98415	8.21296	9.11641	8.51729	8.19531	DRMH1	Dormancy-associated protein homolog 1
transcript_17496	11.7117	10.6975	11.7881	4.93861	6.18902	2.95327	9.83643	9.59407	9.76709	11.3991	4.69364	9.73253	THI1-1	Thiamine thiazole synthase 1, chloroplastic
transcript_21612	9.84073	7.54645	7.69172	9.18183	9.38929	9.28575	8.65851	7.82643	8.02817	8.35963	9.28562	8.17104	-	-
transcript_15398	7.97356	7.70796	7.62019	8.52865	8.38199	8.88959	9.4326	9.43099	9.45262	7.76724	8.60008	9.43874	EF1A	Elongation factor 1-alpha
transcript_19916	8.22965	6.45782	7.92615	10.5268	9.47337	10.2772	9.1879	7.37428	7.90483	7.53787	10.0925	8.15567	-	-
transcript_23024	9.46844	8.75229	8.93662	7.67796	7.62108	7.44784	9.47828	8.73235	9.18725	9.05245	7.5823	9.13263	-	-
transcript_20542	9.71383	8.96447	8.91913	8.23563	8.39226	8.32582	8.46072	7.76974	8.42147	9.19915	8.3179	8.21731	-	Histone H2A
transcript_23574	7.62041	7.4908	7.18314	9.62754	9.11693	10.1153	8.53135	8.59231	8.91139	7.43145	9.61994	8.67835	RPL39C	60S ribosomal protein L39-3
transcript_22386	8.2249	8.0938	7.8491	8.95625	8.62093	9.16044	8.79241	8.57045	8.85026	8.05593	8.91254	8.7377	-	-
transcript_23694	8.44162	8.17529	8.16378	9.40793	8.22931	8.69251	8.79196	8.55817	8.65572	8.26023	8.77658	8.66862	-	-
transcript_22487	9.33952	7.92783	7.50397	9.01387	9.21205	9.35676	8.20332	8.29297	8.25065	8.25711	9.19423	8.24898	SEC61G2	Protein transport protein Sec61 subunit gamma-2
transcript_22444	7.55329	7.47887	6.92547	9.26077	9.15724	9.82928	8.84356	9.06906	8.95297	7.31921	9.41576	8.9552	RPL34	60S ribosomal protein L34
transcript_17337	9.0647	7.14575	6.27496	8.77755	9.47791	8.63968	9.79987	8.47635	9.25781	7.49514	8.96504	9.17801	-	B2 protein
transcript_23287	8.33033	7.28181	7.10652	9.19823	9.26056	9.20567	8.86026	8.74024	8.92276	7.57289	9.22149	8.84109	At2g23090	Uncharacterized protein At2g23090
transcript_19597	8.55736	8.21563	7.67353	8.61526	8.47783	8.23216	8.88301	9.00786	9.20497	8.14884	8.44175	9.03195	At1g30230	Elongation factor 1-delta 1
transcript_20234	8.72051	9.38399	8.83011	8.11668	8.77787	7.10543	8.12111	9.17307	8.62471	8.9782	7.99999	8.63963	MEE14	CCG-binding protein 1
transcript_21168	8.35976	7.61203	8.36348	9.43847	8.41853	9.60555	8.409	8.14672	8.44146	8.11176	9.15418	8.33239	CYP	Peptidyl-prolyl cis-trans isomerase
transcript_22488	7.96396	7.62056	7.71054	8.88017	8.66565	9.28018	8.81938	8.78101	8.99948	7.76502	8.942	8.86662	SP1L1	Protein SPIRAL1-like 1
transcript_23412	10.645	10.5731	10.6654	8.5595	6.08568	6.96729	8.72275	6.92534	7.46961	10.6278	7.20416	7.7059	-	-
transcript_17715	8.55668	7.40312	6.80364	8.72684	9.47805	8.73973	8.75529	8.84758	9.26317	7.58781	8.98154	8.95535	EXL2	Protein EXORDIUM-like 2
transcript_22034	9.16867	9.67538	8.99937	7.99285	8.38258	6.61648	8.48378	8.04693	9.1696	9.28114	7.66397	8.56677	At1g56220	Dormancy-associated protein homolog 3
transcript_23808	7.72313	7.85387	7.57603	9.08016	8.38172	9.66127	8.85526	8.52654	8.82025	7.71768	9.04105	8.73402	-	-
transcript_19431	7.71536	7.15685	7.71034	8.38649	8.22396	8.82135	9.08626	9.52263	9.82313	7.52752	8.47727	9.47734	RAN-A1	GTP-binding nuclear protein Ran-A1
transcript_20799	8.03511	7.59049	6.9789	8.89192	8.43504	9.19052	9.22822	8.96534	9.1308	7.53483	8.83916	9.10812	RPL18A	60S ribosomal protein L18a
transcript_22649	7.71305	7.78162	7.1756	9.10837	8.29322	9.42582	8.85556	8.72108	9.35403	7.55676	8.94247	8.97689	RPL36B	60S ribosomal protein L36-2
transcript_17273	8.33182	7.69873	5.85246	8.82843	9.77635	9.49112	8.39887	8.88179	9.12274	7.29434	9.3653	8.80114	PUMP5	Mitochondrial uncoupling protein 5
transcript_23087	7.6528	7.78835	6.94816	8.96007	8.76364	9.52894	8.71812	8.87145	9.09181	7.4631	9.08422	8.89379	RPL37C	60S ribosomal protein L37-3
transcript_22501	7.68587	7.66416	6.81749	9.14653	8.85329	9.65586	8.94254	8.80779	8.74423	7.38917	9.21856	8.83152	RPL22B	60S ribosomal protein L22-2
transcript_21340	8.42455	7.88255	7.27567	9.04362	8.61753	8.93548	8.61342	8.57037	8.9489	7.86092	8.86554	8.7109	SKP1A	SKP1-like protein 1A
transcript_22484	11.6026	11.915	11.9014	5.12569	4.10054	4.37558	8.98314	8.87138	9.41729	11.8063	4.53394	9.0906	PSAEB	Photosystem I reaction center subunit IV B, chloroplastic
transcript_12240	8.67817	7.99869	8.20532	7.6758	7.84986	7.26521	9.59178	9.44164	9.57862	8.29406	7.59696	9.53734	ABCF1	ABC transporter F family member 1
transcript_20465	7.95652	7.48581	7.12706	8.95347	8.67584	9.36197	9.00388	8.75969	8.9488	7.52313	8.99709	8.90412	-	Nascent polypeptide-associated complex subunit alpha-like protein
transcript_17157	8.63799	8.20082	8.86603	8.67891	8.17456	7.78644	9.00211	7.84635	9.06669	8.56828	8.2133	8.63838	RD19A	Cysteine protease RD19A
transcript_22061	8.01029	7.51914	7.23301	9.13183	8.72546	9.425	8.98875	8.41831	8.79787	7.58748	9.0941	8.73498	RPL24	60S ribosomal protein L24
transcript_21453	8.85789	7.96029	8.32106	9.00646	9.09705	8.54841	8.40483	7.96349	8.05484	8.37975	8.88397	8.14105	-	Histone H3.3
transcript_21859	7.45515	7.15811	6.57743	9.30328	8.73765	9.83064	8.8279	9.09104	9.22406	7.06356	9.29053	9.04766	RPL27	60S ribosomal protein L27
transcript_20401	7.87411	7.66626	7.57963	8.7445	8.67276	8.96543	8.69765	9.11536	8.88178	7.70667	8.79423	8.89827	APT1	Adenine phosphoribosyltransferase 1, chloroplastic
transcript_23635	7.88967	7.78946	6.71191	9.1627	8.42331	9.8595	8.66197	8.74011	8.92498	7.46368	9.1485	8.77569	RPL38	60S ribosomal protein L38
transcript_21678	7.40219	8.17817	7.60546	9.42022	9.72966	7.92335	7.54013	10.1717	8.16691	7.72861	9.02441	8.62625	-	-
transcript_21535	7.77248	7.61425	6.98711	9.21716	8.77474	9.54833	8.64134	8.71097	8.83831	7.45795	9.18007	8.73021	RPL28A	60S ribosomal protein L28-1
transcript_19007	8.87973	7.5617	8.19626	8.69939	8.34809	7.04138	9.53735	8.67113	9.15787	8.21256	8.02962	9.12212	NIC1	Nicotinamidase 1
transcript_21065	7.69173	7.63963	6.93199	9.12939	8.67111	9.75648	8.67757	8.83814	8.72653	7.42112	9.18566	8.74741	RPS15AA	40S ribosomal protein S15a-1
transcript_22941	7.53509	7.15086	6.72742	9.16671	8.71152	9.63127	8.87976	8.96449	9.21287	7.13779	9.16984	9.01904	RPS27B	40S ribosomal protein S27-2
transcript_22489	9.36604	7.2737	6.89528	7.13036	7.10542	5.97709	10.4585	10.886	10.8872	7.84501	6.73762	10.7439	SN2	Snakin-2
transcript_23045	8.40146	7.42459	7.94438	9.22989	8.67935	8.78856	8.44234	8.47748	8.55004	7.92348	8.89926	8.48995	UBL5	Ubiquitin-like protein 5
transcript_21189	8.71525	8.47539	7.62604	9.20758	8.18693	8.3377	7.95081	9.1211	8.31023	8.27223	8.57741	8.46072	GOS2	Protein translation factor SUI1 homolog
transcript_22474	8.25877	6.97555	7.63534	9.28369	8.80666	8.75136	9.19096	8.18855	8.81039	7.62322	8.94724	8.72997	-	Protein translation factor SUI1 homolog
transcript_21099	9.58226	8.74966	5.82541	8.88733	9.93378	9.10673	7.33814	8.91055	7.50922	8.05244	9.30928	7.9193	NRP1	Nodulin-related protein 1
transcript_22251	7.59766	7.3248	6.41934	9.12945	8.42661	9.48412	9.09631	9.34386	9.01806	7.11393	9.01339	9.15274	RPS20A	40S ribosomal protein S20-1
transcript_20747	8.37606	8.1741	7.61921	9.14364	8.74197	8.31108	7.94874	9.09602	8.3786	8.05646	8.73223	8.47445	GOS2	Protein translation factor SUI1 homolog
transcript_17343	8.25142	7.75295	7.72242	8.06539	8.07091	8.2737	9.08688	9.27706	9.26994	7.90893	8.13667	9.21129	RS2Z33	Serine/arginine-rich splicing factor RS2Z33
transcript_23230	8.25509	8.1866	7.811	8.86879	8.41927	8.38087	8.45926	8.48059	8.89015	8.08423	8.55631	8.61	MP3	Probable steroid-binding protein 3
transcript_19362	8.20716	8.7888	8.17492	8.86829	9.66084	8.21427	8.40746	7.7959	7.62419	8.39029	8.91447	7.94252	-	Histone H1
transcript_19870	9.69089	8.69809	8.66518	7.70113	7.80202	8.3061	8.01784	8.54166	8.30912	9.01805	7.93642	8.28954	NRP1	Nodulin-related protein 1
transcript_16596	8.32694	7.80386	7.12302	8.62017	8.44302	8.76319	8.83938	8.88318	8.86889	7.75127	8.60879	8.86382	RPL4	60S ribosomal protein L4
transcript_20656	8.28957	7.52287	8.2708	9.13151	8.34712	9.09603	8.24243	8.20092	8.44347	8.02775	8.85822	8.29561	CYP	Peptidyl-prolyl cis-trans isomerase
transcript_22240	9.61159	8.45743	9.4888	8.42101	7.9841	7.68822	8.17102	7.59475	8.10257	9.18594	8.03111	7.95612	-	-
transcript_21977	7.74285	8.06218	7.35233	8.85892	8.93825	8.97689	8.62867	8.24057	8.68645	7.71912	8.92469	8.51856	UBQ11	Polyubiquitin 11
transcript_19705	8.67441	8.30083	6.95039	8.62364	8.8685	8.51318	8.02467	9.08423	8.43609	7.97521	8.66844	8.515	SAP1	Zinc finger A20 and AN1 domain-containing stress-associated protein 1
transcript_23221	6.51115	7.97812	6.37934	12.0173	11.1988	9.52894	7.92551	7.87115	6.0607	6.9562	10.915	7.28579	WIN2	Wound-induced protein WIN2
transcript_22378	9.04309	9.29246	8.11444	8.72976	9.26599	8.78676	6.14024	8.87828	7.2088	8.81667	8.9275	7.40911	-	-
transcript_18825	8.05533	8.3379	6.50751	8.93437	9.51022	8.85897	7.77586	9.03652	8.42162	7.63358	9.10119	8.41133	SAP5	Zinc finger A20 and AN1 domain-containing stress-associated protein 5
transcript_21830	10.1337	8.45295	8.89153	8.05278	7.56221	8.48085	8.39935	7.27574	8.1445	9.15938	8.03195	7.93986	-	-
transcript_20880	8.8304	7.97072	7.78089	8.12686	7.94869	8.08507	8.60264	9.07488	8.90163	8.194	8.05354	8.85972	TIM14-1	Mitochondrial import inner membrane translocase subunit TIM14-1
transcript_19532	8.05887	7.9425	7.2537	8.7329	8.05198	9.01666	8.83148	8.49251	8.87721	7.75169	8.60051	8.73374	RPL7A-2	60S ribosomal protein L7a-2
transcript_18210	6.5566	8.73397	7.53824	8.18257	9.47637	8.11158	8.21038	9.36899	9.04706	7.6096	8.59017	8.87548	-	Probable aquaporin PIP-type pTOM75
transcript_16735	8.05155	7.75582	7.06321	8.27297	8.11006	8.72259	9.19443	8.83004	9.2123	7.62353	8.36854	9.07893	RPL3	60S ribosomal protein L3
transcript_22455	7.54017	7.23417	6.79345	9.38822	9.09104	9.85676	8.39366	8.41351	8.4617	7.18926	9.44534	8.42296	-	60S acidic ribosomal protein P2
transcript_20554	7.82258	7.73774	6.81426	8.50401	8.3795	8.98133	9.1044	8.71961	9.04688	7.45819	8.62161	8.95696	RPS5B	40S ribosomal protein S5-2
transcript_22593	8.41076	7.51738	7.38163	9.08341	8.38466	8.99454	8.40668	8.34312	8.57856	7.76992	8.82087	8.44279	-	-
transcript_20686	8.29307	7.78764	7.91335	8.53107	7.69568	8.30714	8.71612	9.02336	8.79108	7.99802	8.17796	8.84352	HMGB1	High mobility group B protein 1
transcript_22330	7.59618	7.6421	6.7321	9.23196	8.74167	9.69947	8.36649	8.44606	8.59907	7.32346	9.22437	8.47054	-	60S acidic ribosomal protein P2
transcript_21711	8.81612	8.0142	7.78543	8.04724	7.88082	7.95626	8.83328	8.78815	8.89787	8.20525	7.96144	8.83977	-	Ubiquitin-conjugating enzyme E2-17 kDa
transcript_19765	8.23146	7.30339	7.21934	9.23874	8.7332	8.80601	8.83852	8.05545	8.52249	7.58473	8.92598	8.47215	LRR1	Leucine-rich repeat protein 1
transcript_20114	7.97939	7.89862	6.89262	8.4773	8.20575	8.98504	8.45044	8.77148	9.26163	7.59021	8.55603	8.82785	CML36	Probable calcium-binding protein CML36
transcript_22809	8.67365	7.01815	6.76186	7.66931	7.50764	8.54624	9.86521	9.10861	9.75524	7.48455	7.90773	9.57635	TIF	Protein translation factor SUI1 homolog
transcript_21561	8.06907	7.53041	7.28771	8.28432	8.18406	8.22211	8.71284	9.32313	9.25897	7.62906	8.23017	9.09831	-	Cytochrome b-c1 complex subunit 7
transcript_20103	7.72249	7.40829	6.99302	8.72923	8.53015	9.16101	8.884	8.6236	8.81551	7.3746	8.8068	8.77437	RPL10AA	60S ribosomal protein L10a-1
transcript_16684	8.52732	7.68587	7.70471	8.04609	8.05526	7.83028	9.07598	8.77853	9.10993	7.97263	7.97721	8.98815	DNAJ1	DnaJ protein homolog
transcript_21266	7.80504	7.33806	6.89895	9.18098	8.5719	9.49083	8.62503	8.42964	8.44461	7.34735	9.08124	8.49976	RPS11	40S ribosomal protein S11
transcript_20356	8.35979	7.68648	7.65807	8.73111	8.18073	8.76854	8.74451	8.19404	8.44402	7.90145	8.56013	8.46086	Pdap1	28 kDa heat- and acid-stable phosphoprotein
transcript_20923	8.04521	7.43433	7.6923	8.55028	8.20465	8.72827	8.6129	8.51862	8.95522	7.72395	8.4944	8.69558	OEP163	Outer envelope pore protein 16-3, chloroplastic/mitochondrial
transcript_20268	8.136	7.67598	7.10175	8.9082	8.2383	9.05946	8.68934	8.44981	8.47778	7.63791	8.73532	8.53898	RPS9C	40S ribosomal protein S9-2
transcript_20457	7.6288	7.46964	6.76041	8.93621	8.57958	9.3847	8.91266	8.42049	8.60501	7.28628	8.96683	8.64605	-	60S ribosomal protein L13-2
transcript_24051	8.55186	7.62392	7.59663	8.20417	8.34726	8.21426	8.41607	8.96438	8.6077	7.92414	8.25523	8.66272	-	-
transcript_22680	8.59624	7.33333	7.30122	8.74973	8.12451	9.00218	8.67672	8.23758	8.47546	7.74359	8.62547	8.46325	HSC80	Heat shock cognate protein 80
transcript_19508	7.35369	7.1597	7.0129	8.77204	8.41284	8.98933	8.88939	8.76293	9.09234	7.17543	8.72473	8.91488	cyc07	40S ribosomal protein S3a
transcript_17553	8.24842	7.95786	7.64549	8.39376	8.98533	7.99434	8.57293	8.21247	8.39916	7.95059	8.45781	8.39485	-	Cysteine synthase
transcript_19589	7.97753	7.66486	7.90191	8.66879	7.94468	8.49714	8.5948	8.38962	8.73724	7.8481	8.3702	8.57389	LFG5	BI1-like protein
transcript_23072	8.31178	8.40042	7.63683	8.95019	9.31975	9.01	7.8022	7.80489	7.13766	8.11634	9.09332	7.58159	-	Histone H4
transcript_21306	7.86464	7.22346	6.79393	9.08191	8.67132	9.45622	8.4001	8.48615	8.38022	7.29401	9.06982	8.42216	RPL18B	60S ribosomal protein L18-2
transcript_20236	7.55	7.42817	6.73873	8.78976	8.48638	9.29971	8.60672	8.77159	8.66519	7.23896	8.85862	8.68116	RPL6	60S ribosomal protein L6
transcript_20792	9.66691	7.4755	7.8221	7.82619	7.69221	8.29136	8.93878	7.92863	8.68797	8.3215	7.93659	8.51846	-	Remorin
transcript_19191	8.4744	7.84632	7.91248	8.37824	7.72722	7.82268	8.4396	8.44977	9.25146	8.07774	7.97605	8.71361	ATI2	ATG8-interacting protein 2
transcript_17221	7.36588	7.85416	6.93329	8.35977	8.84363	8.79412	8.82935	8.50084	8.79904	7.38444	8.66584	8.70974	UBQ10	Polyubiquitin 10
transcript_23665	7.45781	7.60977	7.4952	8.35206	8.42567	8.87776	8.17911	8.78935	9.06305	7.52092	8.55183	8.67717	-	-
transcript_21888	8.17582	6.89937	7.77795	10.1364	8.63178	10.392	7.68954	7.23028	7.27978	7.61771	9.72006	7.39987	-	-
transcript_21862	9.79977	7.55211	6.84839	8.33198	8.63177	8.80734	8.18551	7.82521	8.19986	8.06676	8.59037	8.07019	-	-
transcript_20515	7.59209	7.30473	6.75236	8.62249	8.39761	8.94464	8.9825	8.6618	8.91098	7.21639	8.65491	8.85176	RPL19B	60S ribosomal protein L19-2
transcript_24169	7.50394	8.27669	8.12744	9.0547	7.7504	7.83452	7.77864	8.89572	8.92612	7.96936	8.21321	8.5335	-	-
transcript_20186	7.62133	7.15986	6.98725	8.57648	8.14375	9.10534	8.79313	8.65073	9.07745	7.25615	8.60852	8.84044	RPL6	60S ribosomal protein L6
transcript_20645	8.06588	7.44501	7.78664	8.41791	8.31965	8.23495	8.59488	8.54644	8.67491	7.76584	8.32417	8.60541	UBC2	Ubiquitin-conjugating enzyme E2 2
transcript_22366	7.45937	7.60704	6.74219	8.84262	8.59139	9.37229	8.5336	8.4623	8.45285	7.26953	8.93543	8.48291	RPS20B	40S ribosomal protein S20-2
transcript_20174	8.21315	7.61923	7.24626	8.39511	8.00241	8.29443	8.71682	8.66462	8.86086	7.69288	8.23065	8.74743	NRPB5A	DNA-directed RNA polymerases II and IV subunit 5A
transcript_21901	7.93432	7.9082	7.75118	8.7869	9.10291	9.2532	8.06143	7.4252	7.76299	7.86456	9.04767	7.74987	-	Probable histone H2B.1
transcript_22186	7.9792	7.7063	7.51113	8.93891	9.059	8.89775	8.29506	7.69787	7.89711	7.73221	8.96522	7.96335	-	Histone H3.3
transcript_23359	7.66356	7.015	6.23171	9.28476	8.52322	9.79491	8.88094	8.24453	8.33706	6.97009	9.20096	8.48751	RPS3A	40S ribosomal protein S3-1
transcript_19922	8.17999	7.99987	7.04805	7.89156	7.7211	8.46555	8.7123	8.93747	9.01548	7.74264	8.02607	8.88842	Os07g0662500	Elongation factor 1-beta
transcript_22428	6.16911	8.924	6.23617	9.05106	9.36449	9.83278	6.59073	9.2511	8.54667	7.10976	9.41611	8.1295	KRP1	Calcium-binding protein KRP1
transcript_20157	8.64839	7.09876	8.64386	8.84786	8.18646	9.31311	8.80251	6.83219	7.57478	8.13034	8.78247	7.73649	-	-
transcript_22148	8.14097	8.6383	8.04756	7.94095	7.96938	8.02043	8.52984	8.45064	8.20336	8.27561	7.97692	8.39461	MBF1B	Multiprotein-bridging factor 1b
transcript_18809	9.16273	5.34414	6.03257	8.75625	8.58367	9.21188	9.53998	8.00545	9.26075	6.84648	8.8506	8.93539	ECPP44	Phosphoprotein ECPP44
transcript_21408	7.79214	7.23941	7.47367	7.81785	8.28163	7.86774	8.87817	9.09996	9.33558	7.50174	7.98907	9.10457	UEV1D	Ubiquitin-conjugating enzyme E2 variant 1D
transcript_22854	8.08897	6.99103	7.82163	9.12083	7.98505	8.89295	8.27305	8.13599	8.45798	7.63388	8.66628	8.28901	-	Cysteine proteinase inhibitor
transcript_22340	7.7948	7.76879	6.56421	8.77796	8.35974	9.26302	8.43681	8.36781	8.43043	7.37593	8.80024	8.41168	RPL23A	60S ribosomal protein L23
transcript_20740	9.52391	9.30921	7.38968	8.84229	9.89558	8.02832	5.71686	9.19543	5.85223	8.74093	8.92207	6.92151	ERF106	Ethylene-responsive transcription factor ERF106
transcript_22249	7.38048	7.382	6.73332	8.89226	8.38224	9.26609	8.47162	8.41793	8.81684	7.16527	8.84686	8.5688	RPL32A	60S ribosomal protein L32-1
transcript_21226	8.12328	7.895	6.41498	8.57275	9.666	9.33924	6.98394	8.39597	8.3197	7.47775	9.19266	7.89987	HIPP16	Heavy metal-associated isoprenylated plant protein 16
transcript_23493	7.24516	6.99621	6.50845	9.07243	8.5002	9.33717	8.44347	8.67497	8.92451	6.91661	8.96993	8.68098	RPS29	40S ribosomal protein S29
transcript_23884	7.92437	7.57866	7.69221	8.965	8.2887	9.08377	8.1618	7.80829	8.17352	7.73175	8.77916	8.04787	PR4	Wound-induced basic protein
transcript_21565	7.61729	7.30793	6.93695	8.4632	8.62894	8.70631	8.34088	8.99838	8.61654	7.28739	8.59948	8.65193	-	Cytochrome b5
transcript_20387	7.93111	7.57773	6.79313	8.15188	7.85467	8.544	8.58719	9.03531	9.13155	7.43399	8.18352	8.91802	Os07g0662500	Elongation factor 1-beta
transcript_23410	7.35896	7.10851	6.25651	8.94012	8.41738	9.17024	8.51681	8.84461	8.9832	6.90799	8.84258	8.78154	RPS29	40S ribosomal protein S29
transcript_20729	8.88999	8.01994	8.19408	8.26632	8.38925	8.26034	8.37999	7.2868	7.88609	8.368	8.3053	7.85096	-	HMG1/2-like protein
transcript_22855	8.36544	7.74649	7.32965	8.50188	8.01703	7.41862	8.99515	8.58698	8.60325	7.81386	7.97918	8.72846	-	-
transcript_16992	10.2046	8.47368	8.89047	8.30301	6.55985	8.44753	8.67401	6.37406	7.63681	9.18957	7.77013	7.56163	At4g27520	Early nodulin-like protein 2
transcript_18458	8.90801	8.30169	8.14572	7.46296	7.15695	7.4295	8.52871	8.69762	8.86704	8.45181	7.34981	8.69779	CPP1	Protein CHAPERONE-LIKE PROTEIN OF POR1, chloroplastic
transcript_13417	8.06865	8.16305	8.30769	7.62515	8.6261	7.41669	8.04183	9.0497	8.19527	8.17979	7.88931	8.42893	VTC2	GDP-L-galactose phosphorylase 1
transcript_19769	8.33173	7.34144	7.42298	8.54232	8.31203	8.092	8.49972	8.32675	8.6205	7.69872	8.31545	8.48232	MSBP2	Membrane steroid-binding protein 2
transcript_21670	7.69758	7.52386	6.80562	8.42686	8.18552	8.84339	8.53009	8.73691	8.70359	7.34235	8.48526	8.65686	RPL23	60S ribosomal protein L23
transcript_19009	6.6453	8.66877	7.16641	9.01447	8.60252	9.31054	7.83931	8.04422	8.15576	7.49349	8.97584	8.0131	GGCT2;1	Gamma-glutamylcyclotransferase 2-1
transcript_22976	7.42816	7.26031	6.90883	8.87913	8.1566	9.53136	8.41586	8.24317	8.61566	7.1991	8.8557	8.4249	RPS29	40S ribosomal protein S29
transcript_21671	8.383	6.76082	6.81974	8.98528	8.913	9.11732	8.11487	8.1734	8.13779	7.32119	9.0052	8.14202	-	Thioredoxin H-type 1
transcript_23120	7.70587	7.76205	7.04802	8.73102	8.16663	9.06054	8.06132	8.4159	8.45226	7.50532	8.65273	8.30983	S1FA	DNA-binding protein S1FA
transcript_22094	8.52237	7.40186	8.39375	7.25767	6.36876	6.63147	9.53673	9.3109	9.95642	8.106	6.75263	9.60135	PLAT1	PLAT domain-containing protein 1
transcript_20406	7.92682	7.44313	6.93031	8.58867	8.38955	8.77841	8.46472	8.40652	8.33193	7.43342	8.58554	8.40106	RPL15	60S ribosomal protein L15
transcript_21571	8.00904	7.18169	7.18569	8.44079	8.52284	8.60583	8.58129	8.09822	8.62564	7.4588	8.52315	8.43505	SKP1A	SKP1-like protein 1A
transcript_19190	7.29147	6.57776	7.17841	7.97322	8.19198	8.63755	8.88404	8.83741	9.65785	7.01588	8.26758	9.12644	-	14-3-3-like protein C
transcript_23283	8.12724	7.77925	7.62624	8.57546	7.81955	8.50785	8.87488	7.7398	8.13676	7.84424	8.30095	8.25048	-	-
transcript_21341	7.6671	7.195	6.61874	8.78072	8.34306	9.20069	8.48636	8.42697	8.46647	7.16028	8.77482	8.45993	RPL28A	60S ribosomal protein L28-1
transcript_19242	8.05038	7.34747	7.48488	8.26773	8.04332	8.07972	8.57517	8.48245	8.82035	7.62758	8.13026	8.62599	cwc15-a	Protein CWC15 homolog A
transcript_18959	8.43553	7.8202	7.1244	8.28443	8.05824	7.81873	8.14784	8.85463	8.60119	7.79338	8.0538	8.53455	SAP5	Zinc finger A20 and AN1 domain-containing stress-associated protein 5
transcript_22324	12.31	12.3686	12.4777	3.04705	2.82215	1.56748	9.40547	9.34626	9.78278	12.3854	2.47889	9.5115	PSBR	Photosystem II 10 kDa polypeptide, chloroplastic
transcript_23575	7.47726	7.29846	6.68485	9.10238	8.4515	9.51765	8.15548	8.02262	8.39637	7.15352	9.02384	8.19149	RPS30A	40S ribosomal protein S30
transcript_21060	7.94586	8.39694	7.24176	7.86182	8.26915	8.15401	8.27913	8.713	8.21571	7.86152	8.09499	8.40261	ACP1	Acyl carrier protein 1, chloroplastic
transcript_23544	5.82395	7.4636	6.21035	8.50147	8.04527	9.39055	8.72523	9.41369	9.4823	6.4993	8.64576	9.20707	-	-
transcript_16448	8.33524	7.53207	7.07464	7.90097	7.53749	8.11568	8.81838	8.74513	8.95921	7.64732	7.85138	8.84091	Os02g0220600	Elongation factor 1-gamma 1
transcript_15935	7.91192	7.85056	7.06379	7.62754	7.94789	7.99363	8.93133	8.79509	8.8955	7.60876	7.85635	8.87397	RBP47	Polyadenylate-binding protein RBP47
transcript_20895	7.45272	7.00031	6.95049	8.4103	8.48574	8.49203	8.51927	8.67971	8.97041	7.13451	8.46269	8.72313	UEV1D	Ubiquitin-conjugating enzyme E2 variant 1D
transcript_16704	7.29167	7.57959	7.10232	8.06779	8.95206	7.90348	8.65136	8.68407	8.72831	7.32452	8.30778	8.68791	Ubc	Polyubiquitin-C
transcript_18534	8.44071	7.1402	7.98108	8.24959	8.50493	8.0808	8.79389	7.81085	7.95681	7.85399	8.27844	8.18719	-	Histone H1
transcript_19653	7.6513	7.73665	7.87067	8.22432	8.40251	8.53043	8.14228	8.27112	8.1206	7.75288	8.38576	8.178	TPIP1	Triosephosphate isomerase, cytosolic
transcript_15265	8.9861	7.48014	8.34854	8.12392	7.52403	6.9502	9.09409	7.86352	8.56781	8.27159	7.53272	8.50847	APA1	Aspartic proteinase A1
transcript_21276	8.76929	6.64835	6.74158	7.85159	8.66408	8.83968	8.98397	7.79927	8.63488	7.38641	8.45178	8.4727	CALM1	Calmodulin
transcript_20580	8.89321	8.4875	6.1982	8.43771	9.7679	8.62293	6.60421	8.70442	7.2117	7.85964	8.94285	7.50678	NRP1	Nodulin-related protein 1
transcript_21392	7.86957	7.73863	5.64651	7.63382	8.02547	9.16219	8.54144	9.31023	8.99801	7.0849	8.27383	8.94989	MGS1	Pollen-specific protein C13
transcript_19472	8.27266	6.9204	7.72277	8.32279	7.88083	8.68064	8.89996	8.31538	7.88215	7.63861	8.29475	8.36583	-	-
transcript_22440	7.62941	7.66785	6.76414	8.2599	7.7874	8.79228	8.47586	8.72339	8.7855	7.3538	8.27986	8.66158	RPS19C	40S ribosomal protein S19-3
transcript_23540	7.85616	7.33581	8.13124	8.6039	7.71623	9.20018	8.46648	7.70364	7.86925	7.7744	8.50677	8.01312	-	-
transcript_14792	8.1057	8.14752	7.68411	6.94829	7.59648	6.14753	9.49152	9.30714	9.42214	7.97911	6.89743	9.40693	CAT-1	Catalase isozyme 1
transcript_22048	7.4176	6.97947	6.58463	8.93062	8.50464	9.30578	8.48915	8.32328	8.30972	6.9939	8.91368	8.37405	RPS23	40S ribosomal protein S23
transcript_18807	6.88121	6.85825	6.07606	8.48334	7.91742	9.03334	8.9961	9.34058	9.25408	6.60517	8.47803	9.19692	RPS4	40S ribosomal protein S4
transcript_16560	8.42663	7.76178	7.5053	8.09587	7.56865	8.02197	8.57081	8.27623	8.60165	7.89791	7.89549	8.4829	DJA6	Chaperone protein dnaJ A6
transcript_17649	8.0951	7.58753	8.2701	7.83186	7.73628	7.83815	8.54872	8.31734	8.5197	7.98424	7.80209	8.46192	MD1	Malate dehydrogenase
transcript_18277	7.18284	8.08437	5.32713	8.67481	10.0072	9.19906	7.37059	8.87111	7.99928	6.86478	9.29369	8.08033	SYP121	Syntaxin-121
transcript_21987	8.09319	6.55594	7.71274	9.58224	8.7276	9.8977	7.72306	7.15697	7.12436	7.45396	9.40251	7.3348	-	-
transcript_21466	7.48636	7.34589	6.68874	8.57564	7.87343	8.70652	8.55504	8.70445	8.63521	7.17366	8.3852	8.63157	RPL12	60S ribosomal protein L12
transcript_16764	7.82956	7.7403	7.02332	7.51731	7.90292	7.99571	8.85398	8.76939	8.93441	7.53106	7.80531	8.85259	RBP45	Polyadenylate-binding protein RBP45
transcript_16649	7.69384	7.28352	6.88472	8.18562	7.7788	8.60736	8.62728	8.62373	8.86566	7.28736	8.19059	8.70555	ANT1	ADP,ATP carrier protein, mitochondrial (Fragment)
transcript_20615	7.46513	7.23483	6.49968	8.66581	8.20612	9.1331	8.43669	8.39715	8.49934	7.06655	8.66834	8.44439	RPS10A	40S ribosomal protein S10-1
transcript_22215	8.9919	7.29598	6.33986	8.25333	8.75609	8.82252	8.10427	7.89934	8.07146	7.54258	8.61065	8.02502	-	-
transcript_18527	9.02811	5.1752	5.98314	8.40006	8.5028	8.77578	9.34413	8.10369	9.21546	6.72882	8.55954	8.88776	ECPP44	Phosphoprotein ECPP44
transcript_17775	7.81726	7.50553	6.91279	7.93493	7.3558	7.8694	9.14192	8.97109	9.01384	7.41186	7.72004	9.04228	DRB1	Double-stranded RNA-binding protein 1
transcript_22054	7.17405	7.18452	6.49629	8.82485	8.52753	9.34104	8.12133	8.39851	8.43048	6.95162	8.89781	8.31677	-	60S acidic ribosomal protein P2
transcript_23350	8.81266	7.50747	7.96503	8.73279	7.00745	8.64357	8.33311	7.39829	8.09716	8.09505	8.12794	7.94285	-	-
transcript_21893	7.27115	8.09514	6.12013	11.6374	9.28901	9.12398	7.57366	7.18987	6.19378	7.16214	10.0168	6.98577	AP24	Osmotin
transcript_19831	8.42173	8.28129	5.72162	9.24512	9.52225	9.54396	6.53752	8.11248	7.10259	7.47488	9.43711	7.25086	CAMBP25	Calmodulin-binding protein 25
transcript_23753	7.58046	7.30718	7.34259	8.31663	8.5011	8.50336	8.42171	8.18674	8.31656	7.41008	8.44036	8.30834	pgdP	6-phosphogluconate dehydrogenase, decarboxylating 2, chloroplastic
transcript_19262	8.14563	6.49551	6.85828	8.99664	8.79245	8.95433	8.56007	7.52208	8.14691	7.16647	8.91447	8.07635	APX2	L-ascorbate peroxidase 2, cytosolic
transcript_21335	8.01845	6.97485	7.23362	8.01172	7.9435	8.08355	8.88932	8.47964	8.82836	7.40897	8.01293	8.73244	-	Eukaryotic translation initiation factor 1A
transcript_22095	7.23485	7.39121	6.60614	8.60503	8.04213	9.07822	8.35744	8.52992	8.60426	7.0774	8.57513	8.49721	RPS19C	40S ribosomal protein S19-3
transcript_22446	7.01027	7.18821	6.43378	8.78739	8.31813	9.34172	8.352	8.41175	8.60576	6.87742	8.81575	8.4565	RPL44	60S ribosomal protein L44
transcript_21763	7.82378	6.33987	7.2669	9.41027	8.49622	10.1559	7.99813	7.2953	7.63159	7.14352	9.35413	7.64168	-	-
transcript_22792	9.4571	8.41606	6.3262	9.67519	8.228	10.161	7.95269	5.09887	7.08804	8.06645	9.35473	6.7132	HSC80	Heat shock cognate protein 80
transcript_23384	8.46757	6.83406	8.62457	8.77058	7.90404	9.42761	8.40016	6.46933	7.44776	7.9754	8.70074	7.43908	-	-
transcript_17043	7.88841	7.39143	7.73515	8.1676	7.79066	8.2141	8.54643	7.88621	8.71373	7.67166	8.05746	8.38212	UBQ10	Polyubiquitin 10
transcript_18033	8.29809	7.51883	8.5867	8.2494	7.49541	7.14084	8.82692	7.29985	8.89109	8.13454	7.62855	8.33929	CCP1	Cysteine proteinase 1
transcript_17866	7.05536	6.00832	6.3223	8.9145	7.84644	9.67689	9.34587	7.22003	9.90175	6.46199	8.81261	8.82255	UXS6	UDP-glucuronic acid decarboxylase 6
transcript_23559	7.51147	7.15899	6.70691	8.49798	8.15031	9.13487	8.1155	8.44503	8.53838	7.12579	8.59439	8.3663	RPS28	40S ribosomal protein S28
transcript_23145	7.28655	7.04021	6.67877	8.84682	8.54185	9.1371	7.85237	8.18932	8.62311	7.00184	8.84192	8.2216	NRPB12	DNA-directed RNA polymerases II, IV and V subunit 12
transcript_14640	7.585	6.42794	5.78501	9.14249	8.75952	8.57885	9.1767	8.57684	8.1378	6.59932	8.82695	8.63045	SAMDC1	S-adenosylmethionine decarboxylase proenzyme
transcript_16154	8.35177	7.382	7.40999	7.73862	7.78023	7.41935	8.43421	8.68904	8.8654	7.71458	7.64607	8.66289	LDJ2	DnaJ protein homolog 2
transcript_21828	6.96343	6.55207	6.035	8.90961	8.44637	9.13795	8.33872	8.75386	8.90588	6.51683	8.83131	8.66615	RPL27	60S ribosomal protein L27
transcript_20839	8.98036	8.51269	8.14076	7.80607	8.47508	7.8454	7.55055	7.30888	7.39443	8.5446	8.04219	7.41795	-	Histone H2A
transcript_18117	7.54322	6.89242	6.62591	8.60709	8.25922	8.68708	8.68803	8.29341	8.39284	7.02052	8.5178	8.45809	RPL5	60S ribosomal protein L5
transcript_15812	7.79707	7.17294	6.73197	7.4073	8.46361	8.46881	8.38743	8.79632	8.76222	7.23399	8.11324	8.64866	AXS2	UDP-D-apiose/UDP-D-xylose synthase 2
transcript_20784	9.12657	8.28613	5.04467	9.39911	9.60016	9.65566	5.78154	9.18715	5.90603	7.48579	9.55164	6.95824	-	-
transcript_14844	7.65427	8.76569	6.68184	6.33068	8.32645	7.66211	8.69729	9.18902	8.63784	7.7006	7.43975	8.84138	CYP71D20	5-epiaristolochene 1,3-dihydroxylase
transcript_20303	8.07516	7.15763	7.57408	8.32879	8.10297	8.2651	8.4017	7.88387	8.14586	7.60229	8.23229	8.14381	RSZ22A	Serine/arginine-rich splicing factor RSZ22A
transcript_23002	7.47649	7.64972	6.41609	8.3499	8.03738	8.98635	8.0796	8.36729	8.56419	7.18077	8.45788	8.33703	RPS21	40S ribosomal protein S21
transcript_21467	7.2232	6.96731	6.57233	8.71021	8.35756	9.31642	8.36165	8.1691	8.24263	6.92095	8.79473	8.25779	RPS12	40S ribosomal protein S12
transcript_19185	8.41021	8.03482	7.76208	6.43495	7.4128	5.88375	9.42778	9.06192	9.43394	8.06904	6.57717	9.30788	PCAP1	Plasma membrane-associated cation-binding protein 1
transcript_16262	7.7641	7.26278	7.26602	7.9166	7.71657	7.92628	8.48728	8.56542	8.95474	7.43097	7.85315	8.66915	-	Serine/threonine-protein phosphatase PP2A catalytic subunit
transcript_22062	8.53267	8.09759	7.94043	7.86899	8.34769	6.28013	7.34973	10.2754	7.13862	8.19023	7.49894	8.25457	SN2	Snakin-2
transcript_18950	7.32896	7.0659	6.60596	8.29327	8.09954	8.63566	8.51952	8.49489	8.77935	7.00027	8.34283	8.59792	RPS4	40S ribosomal protein S4
transcript_18043	7.7073	7.3111	6.05545	8.58376	9.00243	8.55829	7.76142	8.54577	8.22695	7.02462	8.71482	8.17805	-	-
transcript_22044	7.97772	7.4303	7.73317	8.52828	7.39918	8.62222	8.305	7.3698	8.38656	7.71373	8.18323	8.02045	UBQ11	Polyubiquitin 11
transcript_18469	7.70324	7.2846	6.57512	8.19606	8.07639	8.50094	8.51603	8.42394	8.47156	7.18765	8.2578	8.47051	RPL5	60S ribosomal protein L5
transcript_23351	8.52587	6.32348	6.94872	8.5137	7.96965	8.97759	8.69155	7.29	8.50206	7.26602	8.48698	8.1612	ECPP44	Phosphoprotein ECPP44
transcript_17710	8.36563	8.01398	8.1691	7.71535	7.19658	7.49492	8.41398	7.94144	8.38739	8.1829	7.46895	8.2476	AKR2B	Ankyrin repeat domain-containing protein 2B
transcript_21304	7.90908	7.07061	6.6179	8.6164	8.17894	8.79505	8.31748	8.04607	8.13746	7.1992	8.53013	8.167	RPS18A	40S ribosomal protein S18
transcript_22339	8.47269	7.96415	8.09966	6.10989	6.21139	7.88136	8.32157	8.78181	9.83972	8.17883	6.73421	8.98103	SP1L1	Protein SPIRAL1-like 1
transcript_18089	6.16518	7.69197	6.59669	8.85136	10.4491	8.01729	7.00252	9.38146	7.50324	6.81795	9.10593	7.96241	PIP2-4	Aquaporin PIP2-4
transcript_23707	7.74252	8.35221	8.04868	7.75806	7.60719	8.78546	7.86904	7.66707	7.82203	8.0478	8.05024	7.78604	RPS30A	40S ribosomal protein S30
transcript_23034	6.01428	7.26865	6.00703	9.0216	7.36047	9.68433	8.53416	7.9137	9.82146	6.42999	8.6888	8.75644	-	-
transcript_17837	7.56233	7.17945	7.67397	8.34429	7.4378	8.64784	8.76564	7.26735	8.74626	7.47192	8.14331	8.25975	PER42	Peroxidase 42
transcript_15957	7.75856	7.54357	6.68231	7.27708	7.83309	7.82863	8.89214	8.79767	8.97363	7.32815	7.64627	8.88781	RBP47	Polyadenylate-binding protein RBP47
transcript_23400	6.71043	9.09606	7.36069	7.93817	9.12121	7.63012	6.2317	9.43594	8.0171	7.72239	8.22983	7.89491	-	-
transcript_22676	8.62463	7.84339	8.06513	8.68745	7.80769	8.23452	7.45441	7.0604	7.7601	8.17772	8.24322	7.42497	-	Metallothionein-like protein type 2
transcript_24161	8.06764	8.04472	7.27716	8.98074	8.02815	7.99132	7.14293	8.24222	7.75017	7.7965	8.3334	7.71177	-	-
transcript_19694	7.99544	8.87502	8.29098	6.39687	8.30536	7.64478	7.43575	8.68159	7.88443	8.38714	7.449	8.00059	-	-
transcript_22374	5.83323	5.06789	3.25006	8.70566	7.55849	9.68869	11.2057	8.99487	11.0875	4.71706	8.65095	10.4294	-	-
transcript_20280	7.50647	7.84543	7.75526	7.94709	7.61849	7.20281	8.22661	8.44302	8.83875	7.70239	7.58946	8.5028	-	Auxin-repressed 12.5 kDa protein
transcript_16245	8.17759	7.71588	6.80759	7.81911	7.51982	8.07439	8.45015	8.39949	8.41165	7.56702	7.80444	8.42043	Os02g0220600	Elongation factor 1-gamma 1
transcript_19285	7.15641	6.49447	6.76947	8.45081	7.70305	9.00373	8.352	8.46193	8.91107	6.80678	8.38586	8.575	RAN-A1	GTP-binding nuclear protein Ran-A1
transcript_19810	7.58051	8.08175	8.61376	7.82099	7.16487	7.76581	8.39316	6.98552	8.89246	8.092	7.58389	8.09038	-	Remorin
transcript_22840	7.6774	7.01044	6.43604	8.50822	8.21469	9.05499	8.01519	8.17699	8.17949	7.0413	8.59264	8.12389	RPP3B	60S acidic ribosomal protein P3-2
transcript_19724	7.20164	7.21163	6.67157	8.19935	7.77417	8.35232	8.46393	8.71252	8.68594	7.02828	8.10862	8.62079	RPL7C	60S ribosomal protein L7-3
transcript_22212	7.49211	7.44959	6.62544	8.2663	7.8741	8.77117	7.96491	8.42789	8.40057	7.18905	8.30386	8.26446	RPS26A	40S ribosomal protein S26-1
transcript_22528	7.29918	7.18838	6.42892	8.61234	8.32776	9.22406	8.13826	8.00063	8.02232	6.97216	8.72139	8.05373	RPL30	60S ribosomal protein L30
transcript_20993	7.11013	6.98769	7.22371	7.80488	7.84619	8.39977	8.14972	8.61178	9.0535	7.10718	8.01694	8.605	-	Profilin-1
transcript_23468	8.39441	7.65734	8.07773	7.61158	9.51312	8.19072	6.44383	8.51595	6.78204	8.04316	8.43847	7.24727	-	Metallothionein-like protein type 2
transcript_15456	8.33184	8.38285	9.20598	6.72422	6.0426	6.02592	9.55082	7.09816	9.80939	8.64022	6.26425	8.81945	RD21A	Cysteine proteinase RD21A
transcript_13928	8.57087	7.59148	7.30086	7.51323	7.66169	7.90713	8.32282	8.0717	8.2199	7.82107	7.69401	8.20481	HSC-2	Heat shock cognate 70 kDa protein 2
transcript_22931	7.237	7.05547	6.69006	8.88361	8.42826	9.32052	7.88927	7.86375	7.77541	6.99418	8.87746	7.84281	RPS30A	40S ribosomal protein S30
transcript_19125	8.00289	7.15924	6.97357	8.55277	7.89969	8.07169	8.12374	8.13808	8.21063	7.37857	8.17472	8.15748	RABD2A	Ras-related protein RABD2a
transcript_17720	8.22855	7.55017	7.13056	7.49127	7.71989	7.41584	8.39167	8.57791	8.60283	7.63643	7.54233	8.52414	-	B2 protein
transcript_12030	8.33579	7.91685	7.72278	9.17507	8.21907	9.10985	6.416	7.53653	6.62665	7.99181	8.83466	6.85973	-	Uncharacterized protein ORF91
transcript_19685	7.44976	6.85876	6.56196	8.37987	7.89146	8.39449	8.48764	8.41572	8.61787	6.95682	8.22194	8.50708	rps6	40S ribosomal protein S6
transcript_20929	7.60968	7.22438	6.89217	8.09349	8.19582	8.13184	7.98055	8.40256	8.50205	7.24208	8.14039	8.29505	-	Ubiquitin-conjugating enzyme E2-17 kDa
transcript_20107	8.27703	7.42588	6.71724	8.01055	8.78314	8.1535	7.67323	8.22412	7.74492	7.47338	8.31573	7.88076	CHMP1	ESCRT-related protein CHMP1
transcript_19414	7.84123	6.57131	7.51125	8.50162	6.71405	8.14212	8.95383	7.32878	9.42434	7.30793	7.78593	8.56899	At1g67360	REF/SRPP-like protein At1g67360
transcript_22302	7.62989	6.67192	6.67956	8.65397	7.93439	8.59097	8.39946	7.92646	8.477	6.99379	8.39311	8.26764	MBS1	Protein METHYLENE BLUE SENSITIVITY 1
transcript_22611	7.39771	7.0066	6.23229	8.70366	8.1256	8.9939	8.31304	8.12578	8.05807	6.87887	8.60772	8.16563	RPL37C	60S ribosomal protein L37-3
transcript_20341	7.76925	7.1189	6.81912	8.12639	7.83132	8.23562	8.18493	8.29961	8.56256	7.23576	8.06444	8.34903	NRPB6A	DNA-directed RNA polymerases II, IV and V subunit 6A
transcript_16124	6.31907	8.19862	6.97079	7.36483	7.80755	8.51005	7.92933	9.20448	8.63809	7.16283	7.89414	8.59063	-	Tubulin alpha-4 chain
transcript_20324	7.06168	6.80208	6.67467	8.40048	7.88689	8.62434	8.56237	8.26211	8.65035	6.84614	8.3039	8.49161	ARF	ADP-ribosylation factor 2
transcript_15016	7.82444	7.97102	7.41197	6.96627	7.47403	5.83621	9.18859	9.07019	9.17276	7.73581	6.75884	9.14385	CAT-1	Catalase isozyme 1
transcript_18497	7.53574	7.32533	6.45632	8.39251	7.88646	8.01044	8.45214	8.58779	8.24229	7.1058	8.09647	8.42741	IPI2	Isopentenyl-diphosphate Delta-isomerase II
transcript_22389	7.16544	7.12626	6.36895	8.57694	8.25614	9.07644	7.87094	8.26371	8.17201	6.88689	8.63651	8.10222	RPL26A	60S ribosomal protein L26-1
transcript_20096	7.14259	7.20697	6.48766	7.74561	7.28221	8.20159	8.67077	9.05483	9.07481	6.94574	7.74314	8.93347	pno1	RNA-binding protein pno1
transcript_23524	8.05886	7.60023	7.73242	7.30876	7.40429	7.4508	8.57072	8.15542	8.56359	7.79717	7.38795	8.42991	-	3-oxo-Delta(4,5)-steroid 5-beta-reductase
transcript_21351	6.91676	6.97992	6.40023	7.7633	8.29314	8.28455	8.35595	9.08572	8.75894	6.76564	8.11366	8.73354	UBC9	SUMO-conjugating enzyme UBC9
transcript_21970	7.2955	7.10474	7.3401	7.54426	7.94309	8.05283	7.98714	8.71548	8.83732	7.24678	7.84673	8.51331	-	Profilin-1
transcript_20530	8.58548	7.14814	6.24922	8.34245	8.87093	8.37354	7.27855	7.81374	8.15119	7.32762	8.52897	7.74782	PRA1F2	PRA1 family protein F2
transcript_22152	7.49995	7.09821	6.49976	8.45474	8.15657	8.95505	7.86335	8.11093	8.17277	7.03264	8.52212	8.04902	RPS16	40S ribosomal protein S16
transcript_20748	8.11589	7.35713	7.232	7.82221	7.30663	7.92555	8.14028	8.31071	8.59034	7.56834	7.6848	8.34711	ADF2	Actin-depolymerizing factor 2
transcript_23257	7.72561	6.90268	7.09256	8.51429	7.93141	8.61906	8.01849	7.96506	8.02893	7.24028	8.35492	8.00416	At2g23090	Uncharacterized protein At2g23090
transcript_18052	8.05347	7.48253	6.91483	7.86689	7.68683	7.80233	8.29447	8.26593	8.41475	7.48361	7.78535	8.32505	-	B2 protein
transcript_23586	7.24514	6.80271	6.04421	9.04661	8.1398	9.36734	8.44283	7.77637	7.9055	6.69735	8.85125	8.04157	RPS3C	40S ribosomal protein S3-3
transcript_21926	7.71072	7.0848	6.84616	8.5844	7.91528	8.29288	8.0583	7.96762	8.30921	7.21389	8.26419	8.11171	SELENOK	Selenoprotein K
transcript_22697	8.08308	7.24899	7.40331	7.66643	6.96166	7.33917	8.19742	8.85389	9.00973	7.57846	7.32242	8.68701	PH1	Pleckstrin homology domain-containing protein 1
transcript_23477	7.76141	7.47998	6.74318	7.89057	7.56187	8.21787	8.21711	8.24272	8.62993	7.32819	7.8901	8.36325	-	-
transcript_18264	8.08851	7.60185	8.35686	7.96382	7.52525	7.03143	8.42677	7.23234	8.5176	8.01574	7.50683	8.0589	RD19A	Cysteine protease RD19A
transcript_22645	6.78997	7.00319	6.22807	8.63442	8.15658	9.05881	8.04522	8.37058	8.43457	6.67375	8.6166	8.28345	RPL44	60S ribosomal protein L44
transcript_23148	7.27896	6.81067	6.53531	8.4883	8.09787	8.98797	8.08402	8.12888	8.30188	6.87498	8.52471	8.17159	RPS29	40S ribosomal protein S29
transcript_22269	7.02024	7.14247	6.25262	8.39512	7.86997	9.17137	8.01733	8.30659	8.52764	6.80511	8.47882	8.28386	RPL30	60S ribosomal protein L30
transcript_22390	8.05046	6.67205	6.14871	8.05526	8.36515	8.78003	8.35348	7.90421	8.37238	6.95707	8.40015	8.21002	CYTC1	Cytochrome c
transcript_21809	7.3245	6.73607	6.36493	8.5819	7.96991	8.7613	8.37052	8.1845	8.4001	6.8085	8.4377	8.31837	RPS12	40S ribosomal protein S12
transcript_19466	7.0962	6.94786	6.36199	8.60902	8.16125	8.91193	8.19212	8.21447	8.17906	6.80202	8.56073	8.19522	RPL18B	60S ribosomal protein L18-2
transcript_22264	7.85249	6.95169	6.93706	8.64495	7.56522	8.06644	8.46386	7.67129	8.49417	7.24708	8.0922	8.20978	SBT3.17	Subtilisin-like protease SBT3.17
transcript_16319	8.08351	7.40536	7.72016	7.4416	7.52674	7.45188	8.17839	8.36114	8.47759	7.73634	7.47341	8.33904	VHA-d2	V-type proton ATPase subunit d2
transcript_15545	8.40369	8.48814	7.76038	6.41929	7.51882	4.51092	9.3304	9.03031	9.17779	8.2174	6.14968	9.1795	CAT-1	Catalase isozyme 1
transcript_14975	8.04302	7.88056	7.84838	6.79892	8.79065	6.79182	7.83785	8.52565	8.11929	7.92399	7.46046	8.16093	SDC	Serine decarboxylase
transcript_16030	8.58355	6.99095	7.60782	7.67924	7.40748	6.75724	9.09214	7.97363	8.54056	7.72744	7.28132	8.53544	PED1	3-ketoacyl-CoA thiolase 2, peroxisomal
transcript_17557	7.43822	6.99765	7.60724	7.48385	7.29204	7.44022	8.78579	8.60651	8.96167	7.3477	7.40537	8.78466	GAPC	Glyceraldehyde-3-phosphate dehydrogenase, cytosolic
transcript_20090	7.90916	7.14854	7.10061	7.69142	7.29679	8.04494	8.20907	8.54871	8.66065	7.3861	7.67772	8.47281	EIF-5A2	Eukaryotic translation initiation factor 5A-2
transcript_17924	7.78414	8.23874	7.13834	8.7282	7.62054	7.44776	7.41381	8.53075	7.67074	7.7204	7.93217	7.87176	ART2	Putative uncharacterized protein ART2
transcript_23127	7.70053	6.95212	6.97242	8.7715	7.97798	8.61959	7.95836	7.5884	8.0157	7.20836	8.45635	7.85415	SUMO2	Small ubiquitin-related modifier 2
transcript_22975	7.97354	8.0112	7.50188	7.63409	7.17775	7.93291	7.84278	8.02413	8.43345	7.82887	7.58158	8.10012	Os03g0690000	Costars family protein
transcript_21395	8.15793	7.29532	7.30884	8.07023	7.6605	7.76162	7.93242	8.20241	8.13104	7.58737	7.83078	8.08863	RBG2	Glycine-rich RNA-binding protein 2, mitochondrial
transcript_20560	7.69944	7.27493	6.75095	8.21155	7.95609	8.65984	7.97112	7.80918	8.17945	7.24177	8.27583	7.98658	RPL10	60S ribosomal protein L10
transcript_21876	9.88424	7.08438	6.23462	7.78073	9.23655	8.47573	7.18039	7.73269	6.89688	7.73441	8.49767	7.26999	-	Desiccation protectant protein Lea14 homolog
transcript_23734	7.80942	8.4381	8.55402	7.8797	6.48201	6.57735	8.24843	8.04417	8.41904	8.26718	6.97969	8.23721	-	-
transcript_21525	8.10585	6.42666	7.87282	9.1341	8.41518	9.33741	7.28284	7.01396	6.84013	7.46844	8.96223	7.04564	-	-
transcript_21440	8.00337	6.66489	7.44858	8.03967	8.72079	8.0615	7.67957	7.83709	7.94888	7.37228	8.27399	7.82185	-	Thioredoxin H-type 1
transcript_16036	7.2868	6.66418	6.91297	7.97313	7.98221	7.93682	8.59578	8.29979	8.73511	6.95465	7.96405	8.54356	RPT1A	26S proteasome regulatory subunit 7 homolog A
transcript_22381	7.20988	6.6209	6.4561	8.72694	8.31773	9.09462	7.94575	7.91962	8.06723	6.76229	8.7131	7.97753	-	60S acidic ribosomal protein P2
transcript_19312	8.06933	7.55185	6.73159	8.19412	7.8043	7.64561	7.66796	8.47631	8.18002	7.45092	7.88134	8.1081	SAP5	Zinc finger A20 and AN1 domain-containing stress-associated protein 5
transcript_23077	6.80807	6.66314	6.3699	8.29506	8.24826	9.19338	8.17265	8.11187	8.44772	6.6137	8.5789	8.24408	RPL37A	60S ribosomal protein L37-1
transcript_21969	8.16814	6.6846	6.12746	7.99557	8.229	8.37548	7.83721	8.5321	8.3602	6.9934	8.20002	8.24317	ARF1	ADP-ribosylation factor 1
transcript_19117	7.0252	6.80446	6.44052	8.39725	8.03151	8.72206	8.40404	8.02796	8.43006	6.75673	8.3836	8.28736	cyc07	40S ribosomal protein S3a
transcript_22544	9.91131	6.62998	6.11839	8.07144	7.98382	8.60183	7.6712	7.55538	7.72687	7.55323	8.21903	7.65115	-	-
transcript_20991	9.29838	8.36537	6.55484	6.1656	9.0916	5.34065	8.52896	8.88661	8.03172	8.07286	6.86595	8.48243	PCR2	Protein PLANT CADMIUM RESISTANCE 2
transcript_20760	7.55035	7.19357	7.1344	7.62627	6.70547	7.32071	8.51343	9.36607	8.84436	7.29277	7.21748	8.90795	-	21 kDa protein
transcript_21853	6.79431	7.0746	6.68386	8.6578	9.07446	9.124	7.65559	7.71594	7.46266	6.85092	8.95209	7.61139	HIS2B	Histone H2B
transcript_22671	9.86176	10.2252	9.61727	5.97942	5.79358	6.37407	7.40223	7.37471	7.60606	9.90139	6.04903	7.461	RPL31	50S ribosomal protein L31, chloroplastic
transcript_21813	7.37294	7.1929	6.61953	8.4341	7.96416	8.79963	7.77504	8.00554	8.04671	7.06179	8.39929	7.94243	RPS16	40S ribosomal protein S16
transcript_23382	7.06293	6.93357	6.46624	8.33837	8.08059	8.97055	8.10754	8.07499	8.16317	6.82091	8.46317	8.11523	RPL38A	60S ribosomal protein L38
transcript_20384	6.98698	6.81265	6.38047	8.42907	8.11592	9.02466	8.23346	8.04412	8.15717	6.7267	8.52322	8.14492	RPL15	60S ribosomal protein L15
transcript_19182	7.26355	6.29374	6.71577	8.4482	8.28282	8.8293	8.07339	8.23374	8.01519	6.75769	8.52011	8.10744	GRP-2	Glycine-rich protein 2
transcript_20155	7.64054	7.16226	6.40198	8.53375	7.78892	8.42783	8.20148	8.00944	7.94555	7.06826	8.25017	8.05216	RPS7	40S ribosomal protein S7
transcript_16187	7.19708	6.09104	6.60162	8.40507	8.13621	8.0802	8.46427	8.17054	8.90346	6.62991	8.20716	8.51276	ACT7	Actin-7
transcript_22437	7.03634	6.8118	6.48788	8.32965	8.16611	8.78913	8.15122	8.05762	8.21397	6.77867	8.42829	8.14094	RPL22B	60S ribosomal protein L22-2
transcript_16493	7.38469	7.29162	6.40624	7.94552	7.28746	8.27278	8.40653	8.45649	8.57885	7.02752	7.83526	8.48062	Os02g0220500	Elongation factor 1-gamma 2
transcript_20138	6.99898	6.9334	6.15532	8.54303	8.02483	9.03259	8.27695	8.03863	8.00216	6.6959	8.53348	8.10591	RPS8	40S ribosomal protein S8
transcript_20203	9.1312	6.57969	6.87104	8.22103	8.60625	8.67198	8.3667	6.02093	7.53467	7.52731	8.49975	7.30743	-	Probable phospholipid hydroperoxide glutathione peroxidase
transcript_20424	7.22605	6.87324	6.45591	8.06036	7.89913	8.66496	8.42077	8.10449	8.27796	6.85173	8.20815	8.26774	RPL19B	60S ribosomal protein L19-2
transcript_18480	8.84472	7.16579	5.45345	8.17714	9.24965	8.35285	6.65543	8.58166	7.50176	7.15465	8.59322	7.57962	HIDM	2-hydroxyisoflavanone dehydratase
transcript_23267	7.21236	7.04747	6.39367	8.69454	8.06429	9.20245	7.7563	7.7664	7.82302	6.8845	8.65376	7.78191	RPL37A	60S ribosomal protein L37a
transcript_19463	9.95822	7.94608	8.61164	6.71725	7.15116	6.58884	7.94335	7.167	7.8374	8.83865	6.81908	7.64925	NRP1	Nodulin-related protein 1
transcript_21992	10.6853	11.0495	11.0389	4.69142	3.94528	3.76178	8.15363	8.01101	8.57374	10.9246	4.13282	8.24613	PSAEB	Photosystem I reaction center subunit IV B, chloroplastic
transcript_22715	7.25814	6.84442	6.6313	7.92019	7.7803	8.43005	8.25746	8.11639	8.65476	6.91129	8.04351	8.34287	RPS23	40S ribosomal protein S23
transcript_23035	6.9126	6.7419	6.17696	8.86982	8.55009	8.79736	7.78065	8.22753	7.83183	6.61049	8.73909	7.94667	Serp2	Stress-associated endoplasmic reticulum protein 2
transcript_21393	6.59892	7.14378	5.70949	8.56229	8.82426	9.04573	7.31111	8.66649	8.02229	6.48406	8.81076	7.99996	RALF	Rapid alkalinization factor
transcript_23507	7.33767	6.87103	7.57148	9.3169	7.54127	9.29984	7.158	7.38174	7.40192	7.26006	8.71934	7.31389	CYP	Peptidyl-prolyl cis-trans isomerase
transcript_19562	7.80006	6.73568	7.04026	8.16239	7.09769	7.50251	8.89076	7.79386	8.81293	7.192	7.58753	8.49918	ARD3	1,2-dihydroxy-3-keto-5-methylthiopentene dioxygenase 3
transcript_16935	7.64786	7.02186	5.05139	8.03944	9.1018	8.80144	7.65644	8.1162	8.39671	6.5737	8.64756	8.05645	PUMP5	Mitochondrial uncoupling protein 5
transcript_22042	7.53157	6.83759	6.72572	7.96664	7.56113	8.13415	8.25289	8.3715	8.4344	7.03163	7.8873	8.35293	NTF2B	Nuclear transport factor 2B
transcript_21331	7.18546	6.78255	6.1803	8.66194	8.1021	8.73381	8.08331	8.18021	7.90482	6.71611	8.49928	8.05611	RPS12	40S ribosomal protein S12
transcript_20119	8.50434	7.9004	8.07462	7.1315	7.15795	7.58043	7.99289	7.31267	8.15165	8.15978	7.28996	7.81907	-	-
transcript_16640	7.49874	6.90376	6.85504	8.26975	7.91292	8.27174	8.29268	7.69164	8.09914	7.08585	8.15147	8.02782	RPT2A	26S proteasome regulatory subunit 4 homolog A
transcript_20476	7.73861	7.04438	6.83813	8.18691	7.81635	8.28766	7.87014	7.88699	8.12309	7.20704	8.09697	7.96007	-	Calmodulin
transcript_24041	7.52127	6.80895	7.71851	7.96517	7.56365	8.65519	8.24879	7.36218	7.93765	7.34958	8.06134	7.84954	-	-
transcript_20514	8.14008	7.421	8.02796	7.47036	5.87701	6.51402	9.03983	8.28241	8.99975	7.86301	6.62046	8.774	PLAT1	PLAT domain-containing protein 1
transcript_21997	7.83673	8.03019	8.1987	7.59235	7.41877	7.12304	7.97727	7.44017	8.13539	8.02187	7.37805	7.85094	ATG8I	Autophagy-related protein 8i
transcript_17255	9.77499	8.86854	10.3768	7.28437	5.55981	6.15344	8.07706	6.3102	7.34532	9.67344	6.33254	7.24419	THI1-1	Thiamine thiazole synthase 1, chloroplastic
transcript_21662	7.06522	6.80331	6.34328	8.09922	7.99078	8.73859	7.97187	8.3079	8.42079	6.73727	8.27619	8.23352	RPL27AC	60S ribosomal protein L27a-3
transcript_19372	6.02476	6.197	5.54339	7.86213	8.99205	7.56301	8.7631	8.88351	9.83045	5.92172	8.13906	9.15902	-	Probable aquaporin PIP-type pTOM75
transcript_22168	7.401	6.66457	6.89709	8.38333	7.46162	8.02081	8.41122	7.60907	8.79738	6.98755	7.95525	8.27256	SBT3.17	Subtilisin-like protease SBT3.17
transcript_21333	7.72888	7.21559	6.9353	7.88778	7.8764	7.83617	8.03488	7.85232	8.19617	7.29326	7.86678	8.02779	PRXIIB	Peroxiredoxin-2B
transcript_17947	7.29527	7.10474	6.86985	7.67083	7.65238	7.8614	8.20473	8.46977	8.42942	7.08995	7.7282	8.36797	RS2Z33	Serine/arginine-rich splicing factor RS2Z33
transcript_17952	8.67414	7.18326	6.28181	6.90521	8.37894	8.24081	8.10213	7.45898	8.32344	7.37973	7.84166	7.96152	TET8	Tetraspanin-8
transcript_15906	7.91296	7.67643	8.11172	7.19793	6.68516	6.35201	8.1159	8.47677	8.94627	7.90037	6.74503	8.51298	XBAT31	Putative E3 ubiquitin-protein ligase XBAT31
transcript_21211	7.8012	7.98782	6.71502	7.10123	8.31956	6.55656	7.5597	9.4685	7.93969	7.50135	7.32578	8.32263	WUN1	Wound-induced protein 1
transcript_19947	8.3103	6.72189	7.41049	7.59131	7.88965	7.36583	8.20788	7.73517	8.17929	7.48089	7.6156	8.04078	CNR8	Cell number regulator 8
transcript_20428	7.29987	7.01815	6.92904	8.49093	7.9439	8.30519	7.90876	7.67266	7.82964	7.08235	8.24667	7.80369	-	-
transcript_23755	6.68691	6.78565	6.27249	8.7741	8.54635	9.45076	7.15318	7.92857	7.75748	6.58168	8.92374	7.61307	-	-
transcript_23224	7.34687	7.14681	6.42672	8.29564	7.78812	8.7278	7.86865	7.71499	8.03815	6.97347	8.27052	7.87393	RPL38	60S ribosomal protein L38
transcript_22844	7.17566	6.87824	6.19961	8.53513	7.91647	8.7419	8.10092	7.62441	8.15031	6.75117	8.39783	7.95854	RPS6A	40S ribosomal protein S6-1
transcript_18875	7.37585	7.40147	6.53163	8.07506	7.28206	8.15887	8.06827	7.93276	8.48264	7.10298	7.83867	8.16122	ARF1	ADP-ribosylation factor 1
transcript_17435	7.49324	6.92152	6.81164	8.03286	6.77939	7.66123	8.85247	8.24317	8.5126	7.07547	7.49116	8.53608	-	Glyceraldehyde-3-phosphate dehydrogenase
transcript_21328	8.30186	8.20383	8.21606	6.96374	6.65158	7.20645	8.10838	7.59483	8.04878	8.24058	6.94059	7.91733	-	-
transcript_22967	6.54941	7.41095	4.87624	7.83296	8.05254	8.87114	8.40782	8.31212	8.97791	6.27887	8.25222	8.56595	-	-
transcript_21248	7.57917	7.86219	5.19999	9.17409	9.75023	9.12208	5.60753	8.60624	6.35495	6.88045	9.3488	6.85624	SAP9	Zinc finger A20 and AN1 domain-containing stress-associated protein 9
transcript_23645	7.74129	7.47285	7.91603	8.47663	7.4932	7.56952	7.92915	6.66174	7.98799	7.71006	7.84645	7.52629	-	Cysteine proteinase (Fragment)
transcript_21536	6.68426	6.70825	6.07239	8.2849	7.87624	8.75043	7.97712	8.39269	8.44577	6.4883	8.30386	8.27186	RPP1C	60S acidic ribosomal protein P1-3
transcript_21615	7.23921	6.77337	6.65371	8.20547	7.86022	8.62897	7.6013	8.10264	8.09701	6.88876	8.23155	7.93365	RPS15D	40S ribosomal protein S15-4
transcript_20277	7.39661	6.97226	6.24831	8.53128	7.72113	8.51405	8.12363	7.72512	7.91952	6.87239	8.25549	7.92276	RPL19B	60S ribosomal protein L19-2
transcript_16247	7.3152	6.88405	6.98677	7.07446	7.58955	7.05939	8.65445	8.97764	8.573	7.06201	7.24113	8.73503	LARP6A	La-related protein 6A
transcript_22828	6.8936	6.73551	6.31053	8.31277	8.13162	9.07917	7.89536	7.6245	8.12099	6.64654	8.50785	7.88028	RPL36AA	60S ribosomal protein L36a
transcript_20111	8.08312	6.23387	5.96327	7.63692	8.4726	8.66567	8.45964	7.38629	8.20162	6.76009	8.2584	8.01585	CALM1	Calmodulin
transcript_23982	6.9283	7.32876	5.34019	8.15934	8.55304	8.67721	7.83375	8.26153	8.0083	6.53241	8.46319	8.03453	-	-
transcript_17142	8.84063	7.38754	8.01156	7.76746	6.8893	7.08275	8.73963	6.06667	8.27113	8.07991	7.24651	7.69248	-	-
transcript_21000	7.61479	6.66192	7.06448	8.00455	7.83888	7.93843	8.21721	7.53839	8.17141	7.11373	7.92729	7.97567	UBC35	Ubiquitin-conjugating enzyme E2 35
transcript_16677	6.63841	5.69895	5.23517	8.68455	8.67507	8.77703	8.69451	8.21073	8.41712	5.85751	8.71221	8.44079	DHAPS-1	Phospho-2-dehydro-3-deoxyheptonate aldolase 1, chloroplastic
transcript_21227	7.45147	7.31324	4.06136	8.78824	9.1104	9.29852	7.28041	7.96813	7.74446	6.27535	9.06572	7.66433	-	-
transcript_23106	6.71236	6.93029	6.30391	8.44403	8.20524	9.07243	7.9041	7.60228	7.83267	6.64885	8.5739	7.77968	Os05g0557000	60S ribosomal protein L37a-2
transcript_23398	7.79112	7.0269	6.927	8.19876	7.34168	8.06307	8.09004	7.7219	7.84532	7.24834	7.86784	7.88575	-	-
transcript_23074	7.01384	6.89362	6.17836	8.59649	7.87583	8.9904	7.90748	7.66772	7.87055	6.69527	8.48757	7.81525	RPL22B	60S ribosomal protein L22-2
transcript_15350	7.10485	6.41661	6.56093	8.04163	8.15559	8.15695	8.32501	8.01335	8.21811	6.69413	8.11806	8.18549	-	Elongation factor 1-alpha
transcript_17726	7.0175	7.48856	5.3149	8.27618	9.30735	8.64871	7.31694	8.19321	7.42692	6.60699	8.74408	7.64569	ALIS1	ALA-interacting subunit 1
transcript_20676	6.96729	6.80376	6.96071	8.14985	7.82111	8.28185	7.80023	7.9034	8.26526	6.91059	8.08427	7.98963	OEP163	Outer envelope pore protein 16-3, chloroplastic/mitochondrial
transcript_15888	6.74543	6.45632	6.43882	7.62812	7.70528	7.88491	8.64936	8.38303	9.05671	6.54686	7.73944	8.69637	ACLA-3	ATP-citrate synthase alpha chain protein 3
transcript_18867	5.83551	8.14739	7.08661	7.48252	8.88566	7.48629	7.31665	8.38717	8.30129	7.02317	7.95149	8.0017	-	Probable aquaporin PIP-type pTOM75
transcript_21101	7.12522	6.699	6.27165	8.10163	7.66594	8.56836	8.15563	8.12795	8.18857	6.69862	8.11198	8.15738	RPS18A	40S ribosomal protein S18
transcript_22329	7.71733	8.35151	7.79144	7.3462	7.86472	7.72817	7.4045	7.28597	7.36169	7.95343	7.64636	7.35072	HB2	Non-symbiotic hemoglobin 2
transcript_20335	9.3092	8.03893	8.52197	7.57437	5.87711	6.5307	8.44427	7.12183	7.43312	8.62337	6.66073	7.66641	-	Glycine-rich RNA-binding protein
transcript_24177	7.43049	7.16204	7.49589	7.73748	7.17492	8.76342	7.96688	7.77723	7.33418	7.36281	7.89194	7.69276	-	-
transcript_20912	7.09575	6.71881	6.31263	8.27071	7.91596	8.64115	8.14097	7.65745	8.08453	6.70906	8.27594	7.96098	RPS15	40S ribosomal protein S15
transcript_19024	5.49163	8.53464	5.31238	8.90177	9.9664	9.07421	5.69109	8.81191	7.03364	6.44622	9.31413	7.17888	ZAT10	Zinc finger protein ZAT10
transcript_22246	7.24919	7.33809	5.96235	8.28673	7.66636	8.6036	7.84313	7.86687	7.99178	6.84988	8.18556	7.90059	RPL23A	60S ribosomal protein L23
transcript_22308	8.7905	7.17694	7.66759	7.55996	7.29541	7.18312	7.23359	8.06803	7.81951	7.87834	7.34616	7.70705	CP12-3	Calvin cycle protein CP12-3, chloroplastic
transcript_21958	7.47624	6.77196	6.97311	7.93373	7.95932	7.62857	8.21366	7.62863	8.17101	7.07377	7.84054	8.00443	MBF1B	Multiprotein-bridging factor 1b
transcript_23890	7.18225	6.98794	6.84553	8.07138	8.02765	8.04685	8.3411	7.49883	7.73798	7.00524	8.04863	7.8593	CRT3	Calreticulin-3
transcript_20934	7.10729	6.5396	6.37315	8.39919	8.07999	8.25771	8.29551	7.81195	7.86727	6.67335	8.24563	7.99158	RPL17A	60S ribosomal protein L17-1
transcript_15437	7.724	6.59617	7.38095	6.93293	7.50591	6.53465	8.38069	8.64742	8.95695	7.23371	6.99116	8.66168	UBA2A	UBP1-associated protein 2A
transcript_17528	8.0076	7.85297	8.03383	7.2501	6.99303	7.02586	8.03244	7.55921	7.87112	7.9648	7.08966	7.82092	AKR2A	Ankyrin repeat domain-containing protein 2A
transcript_22208	7.45566	6.88797	6.72743	8.05882	7.57577	8.04962	8.01352	7.9059	7.94441	7.02369	7.89474	7.95461	Pdcd5	Programmed cell death protein 5
transcript_20882	7.05637	6.00476	6.78552	8.45836	7.84676	8.53439	8.13977	7.5878	8.17721	6.61555	8.27983	7.96826	EIF5A3	Eukaryotic translation initiation factor 5A-3
transcript_18018	7.59096	6.86505	6.85597	7.73987	7.80909	7.44326	7.8154	8.17062	8.28877	7.10399	7.66407	8.0916	DI19-3	Protein DEHYDRATION-INDUCED 19 homolog 3
transcript_23339	7.59434	7.8539	7.4196	7.29531	6.95816	7.64497	7.57518	7.94779	8.27558	7.62262	7.29948	7.93285	Os03g0690000	Costars family protein
transcript_20612	7.86335	7.22682	6.98287	7.74559	8.03065	7.11541	7.89574	7.89396	7.7956	7.35768	7.63055	7.86177	pcp	Pyrrolidone-carboxylate peptidase
transcript_16144	8.40345	7.58443	8.00164	6.67819	6.15808	6.67191	8.20436	8.48209	8.3599	7.99651	6.50272	8.34879	-	-
transcript_20092	9.24738	8.53574	8.72406	6.46671	6.16175	4.32624	8.5718	7.67439	8.83109	8.83573	5.65157	8.35909	COR413PM2	Cold-regulated 413 plasma membrane protein 2
transcript_16356	6.88329	6.46277	6.23141	8.33439	7.95642	8.85813	8.20763	7.61276	7.99119	6.52582	8.38298	7.93719	TEF-2	Elongation factor 1-alpha
transcript_17541	7.18742	6.65602	6.61391	7.50967	7.72198	7.81649	8.41785	8.30122	8.30641	6.81912	7.68271	8.34183	-	Elongation factor 1-alpha
transcript_22937	7.29078	6.88468	6.69159	7.98319	7.56246	8.20955	7.88943	7.77953	8.21136	6.95569	7.9184	7.96011	TOM7-1	Mitochondrial import receptor subunit TOM7-1
transcript_18390	6.34408	5.90622	5.25544	8.56649	9.42136	8.44611	8.1278	8.35814	8.07443	5.83524	8.81132	8.18679	APX1	L-ascorbate peroxidase 1, cytosolic
transcript_20395	6.70338	6.84007	7.00938	7.48739	7.24254	7.73553	8.19879	8.44213	8.84026	6.85094	7.48849	8.49373	PRA1B4	PRA1 family protein B4
transcript_22177	7.22369	6.75668	6.57996	8.04086	7.90806	7.86088	8.14629	7.82855	8.13718	6.85344	7.9366	8.03734	rps6	40S ribosomal protein S6
transcript_21687	7.13833	6.74417	6.79189	8.39966	7.96215	8.46402	7.84783	7.34336	7.78378	6.89146	8.27528	7.65832	CIB22	NADH dehydrogenase [ubiquinone] 1 beta subcomplex subunit 9
transcript_16483	6.18121	6.58494	6.06944	7.44655	7.24931	8.10239	9.06374	8.705	9.07194	6.27853	7.59942	8.94689	RBP47	Polyadenylate-binding protein RBP47
transcript_21866	7.46191	7.06156	7.06133	7.38328	7.45663	7.54167	8.11653	7.95606	8.42108	7.19493	7.46053	8.16455	VHA-F	V-type proton ATPase subunit F
transcript_15927	6.98961	6.17616	5.82243	8.16677	8.34659	8.21671	8.03546	8.72285	7.98023	6.3294	8.24336	8.24618	METK1	S-adenosylmethionine synthase 1
transcript_19599	6.98247	6.34966	6.0334	7.87867	7.36161	7.90827	8.79565	8.243	8.89958	6.45518	7.71618	8.64607	RPL7B	60S ribosomal protein L7-2
transcript_22250	7.39246	6.98152	6.48909	8.07163	7.85141	8.44515	7.68204	7.88648	7.64639	6.95436	8.12273	7.7383	SNRPE	Small nuclear ribonucleoprotein E
transcript_20313	7.24251	6.40823	6.87452	7.9367	7.74862	7.25941	8.44987	8.01792	8.46483	6.84175	7.64825	8.31088	VIT_05s0020g04080	1,2-dihydroxy-3-keto-5-methylthiopentene dioxygenase 2
transcript_21834	6.97947	6.92094	6.24705	7.95977	7.8119	8.53849	8.00289	7.93468	7.95016	6.71582	8.10338	7.96258	RPL24	60S ribosomal protein L24
transcript_20474	7.28933	6.63418	6.91112	7.99104	7.80545	7.82906	7.94857	7.84555	8.05815	6.94488	7.87518	7.95075	UBC3	Ubiquitin-conjugating enzyme E2 3
transcript_23613	7.00662	6.7266	6.11239	8.41088	7.6489	8.96383	7.75437	7.66849	8.01987	6.6152	8.3412	7.81424	RPL12C	60S ribosomal protein L12-3
transcript_21184	5.56164	4.93002	4.90752	8.96756	10.2922	9.17308	8.32937	8.45973	7.65014	5.13306	9.47762	8.14642	-	Kirola
transcript_19192	8.33296	8.06903	8.03822	6.28226	6.47562	7.36634	8.19975	7.09526	8.40921	8.14674	6.70807	7.90141	WLIM1	LIM domain-containing protein WLIM1
transcript_19682	8.36318	8.17258	7.13622	7.12905	7.12519	6.42396	7.57978	8.51232	7.81082	7.89066	6.89273	7.96764	SAP5	Zinc finger A20 and AN1 domain-containing stress-associated protein 5
transcript_23059	7.08917	6.91083	6.31172	8.23763	7.98563	8.79623	7.82862	7.51544	7.55937	6.77057	8.33983	7.63447	RPL36A	60S ribosomal protein L36-1
transcript_21394	6.63599	6.70783	6.33596	8.51955	7.3422	8.6599	7.80529	7.95109	8.27367	6.55993	8.17388	8.01001	RPS24B	40S ribosomal protein S24-2
transcript_17399	7.21183	6.74062	7.25089	7.98249	7.24495	8.13893	8.31309	7.01541	8.30519	7.06778	7.78879	7.8779	PER42	Peroxidase 42
transcript_17140	7.51269	6.55763	6.32492	8.04498	7.79316	8.3162	8.03924	7.79784	7.80763	6.79841	8.05144	7.88157	-	60S acidic ribosomal protein P0
transcript_23390	6.25219	8.23026	5.76816	8.19573	9.21885	8.22367	5.95308	8.82305	7.50918	6.7502	8.54608	7.42843	-	-
transcript_23379	7.939	7.90287	7.56484	7.5079	7.13706	7.7378	7.73814	7.1106	7.53107	7.80224	7.46092	7.45994	-	-
transcript_21028	7.54209	8.52879	7.77389	6.98773	7.03077	6.19188	8.82353	8.07998	7.20848	7.94826	6.73679	8.03733	-	Glycine-rich RNA-binding protein
transcript_23900	8.11121	7.31004	7.32155	7.22903	6.83675	7.29074	8.1224	7.93976	8.00141	7.58093	7.11884	8.02119	-	-
transcript_22704	6.85928	7.4043	6.8989	7.35758	7.49007	8.03776	7.44165	8.32823	8.33517	7.05416	7.62847	8.03501	SP1L1	Protein SPIRAL1-like 1
transcript_18533	8.95317	7.9309	8.06857	7.81761	6.48228	5.88672	8.2038	7.62298	7.16073	8.31755	6.72887	7.6625	-	Glycine-rich RNA-binding protein GRP1A
transcript_15602	7.42507	8.0233	7.1146	10.0727	8.09532	8.88047	4.19558	7.99287	6.30951	7.52099	9.01616	6.16598	TAR1-A	Protein TAR1
transcript_18369	7.69552	6.77423	6.63938	7.70725	7.38035	7.72687	7.91993	8.12651	8.13632	7.03637	7.60482	8.06092	PABN2	Polyadenylate-binding protein 2
transcript_21345	7.37972	7.20452	6.79397	7.7428	7.69533	8.32646	7.76948	7.5657	7.62138	7.12607	7.92153	7.65219	At1g73230	Nascent polypeptide-associated complex subunit beta
transcript_23378	6.91703	6.76822	5.87223	8.83129	8.03217	9.00926	7.4496	7.33582	7.85655	6.51916	8.62424	7.54732	RPS30A	40S ribosomal protein S30
transcript_21555	8.22401	7.30939	7.49771	7.82451	7.73715	7.83173	7.80475	6.63158	7.18923	7.67704	7.79779	7.20852	-	HMG1/2-like protein
transcript_20870	7.12576	6.41232	7.08288	8.06792	7.76444	8.07291	7.67407	7.6861	8.15111	6.87365	7.96843	7.83709	czib	CXXC motif containing zinc binding protein
transcript_17933	5.47179	8.32123	3.84524	8.36078	9.33225	8.94443	6.69017	8.89152	8.17159	5.87942	8.87915	7.91776	EXL1	Protein EXORDIUM-like 1
transcript_20248	7.65026	6.87355	7.14862	7.92796	8.07321	7.58265	7.59921	7.52126	7.64316	7.22414	7.86127	7.58787	-	NADH dehydrogenase [ubiquinone] iron-sulfur protein 7, mitochondrial
transcript_17560	6.70524	7.90967	5.69065	8.12161	9.55251	7.75057	5.91206	8.98546	7.38399	6.76852	8.4749	7.42717	ERF3	Ethylene-responsive transcription factor 3
transcript_20339	5.95356	6.21234	6.11591	8.46474	9.5994	9.1327	6.8755	8.39707	7.25135	6.09394	9.06561	7.50797	-	-
transcript_20208	7.11734	6.58098	6.48578	8.16962	7.76972	8.40785	7.68728	7.74542	8.03508	6.72803	8.11573	7.82259	ARF1	ADP-ribosylation factor 1
transcript_21279	7.80893	7.06148	7.24551	7.83593	7.25295	7.33842	8.03941	7.43936	7.97496	7.37197	7.47577	7.81791	ISU1	Iron-sulfur cluster assembly protein 1
transcript_18789	7.08445	6.34003	6.48545	8.38507	7.63102	8.12644	8.44966	7.3089	8.17214	6.63664	8.04751	7.9769	GLX1	Lactoylglutathione lyase GLX1
transcript_19798	6.98478	6.41965	6.18105	8.93014	8.003	8.55758	7.70119	7.49937	7.699	6.52849	8.49691	7.63319	LRR1	Leucine-rich repeat protein 1
transcript_22689	6.82431	6.82824	6.15158	8.15086	7.67494	8.71454	7.81403	7.73034	8.07293	6.60137	8.18012	7.87243	RPL37C	60S ribosomal protein L37-3
transcript_19206	7.22144	6.87243	7.20433	7.56854	7.34585	6.85268	8.48062	7.7795	8.62962	7.0994	7.25569	8.29658	PSAP	Prosaposin
transcript_17902	7.65273	7.56426	5.83562	7.98299	8.94543	7.87283	6.78371	8.12567	7.1722	7.01754	8.26708	7.36053	SRC2	Protein SRC2
transcript_19963	7.13453	6.28663	6.35471	7.83915	7.64062	8.04815	8.57178	7.6818	8.37604	6.59196	7.84264	8.20987	RABF2A	Ras-related protein RABF2a
transcript_21663	7.99444	7.35482	6.89541	7.38451	6.704	7.63445	7.90095	7.98081	8.07691	7.41489	7.24099	7.98622	UBC10	Ubiquitin-conjugating enzyme E2 10
transcript_19625	6.21094	6.01145	5.84522	8.44119	8.21793	9.05045	7.83573	8.11402	8.19739	6.02254	8.56986	8.04905	GAPC	Glyceraldehyde-3-phosphate dehydrogenase, cytosolic (Fragment)
transcript_23822	7.25058	6.87389	7.24866	9.65089	7.37005	9.14231	7.30072	6.13152	6.94907	7.12438	8.72108	6.79377	-	-
transcript_21090	6.83419	6.78275	6.0866	8.10378	7.88076	8.57965	7.72166	8.01872	7.89437	6.56785	8.18806	7.87825	RPL23	60S ribosomal protein L23
transcript_19858	8.04392	6.85289	7.09428	7.24201	6.93394	7.38509	8.16741	7.74981	8.3837	7.33036	7.18701	8.1003	-	V-type proton ATPase 16 kDa proteolipid subunit
transcript_18290	8.49614	7.75602	8.0067	6.45787	6.63108	4.93202	8.33435	8.99921	8.23905	8.08629	6.00699	8.5242	CAT3	Catalase isozyme 3
transcript_19030	8.15165	7.45504	7.57574	7.50853	7.47477	7.58088	7.44005	7.27109	7.38873	7.72747	7.52139	7.36662	-	-
transcript_22431	6.93648	6.50404	6.24449	8.42547	8.03608	8.961	7.79348	7.26083	7.66019	6.56167	8.47418	7.5715	RPS26A	40S ribosomal protein S26-1
transcript_13580	8.01055	7.07254	6.23526	7.05754	9.02238	7.76613	7.86299	7.0938	7.69277	7.10612	7.94869	7.54985	PAO4	Probable polyamine oxidase 4
transcript_23483	6.68235	6.48187	5.77068	8.29279	7.69048	9.05218	8.06212	7.84432	7.93196	6.31163	8.34515	7.94613	RPL9	60S ribosomal protein L9
transcript_18927	8.41532	7.5904	7.37072	7.69028	7.69658	7.44112	7.5147	7.11687	6.97216	7.79215	7.60933	7.20124	-	Glycine-rich RNA-binding protein
transcript_19267	6.17885	6.61926	6.60607	7.54855	7.65547	8.18503	7.92015	8.27901	8.80536	6.46806	7.79635	8.33484	RABE1A	Ras-related protein RABE1a
transcript_19715	6.67603	6.54257	6.45866	7.93877	7.54487	7.03286	8.50079	8.23732	8.86557	6.55909	7.5055	8.53456	NHL1	NDR1/HIN1-like protein 1
transcript_21631	6.75356	6.82084	5.43735	8.42534	7.41971	9.05916	7.88392	8.40957	7.57956	6.33725	8.3014	7.95768	RPS24B	40S ribosomal protein S24-2
transcript_21489	6.43419	7.74888	7.47844	8.32498	7.7483	7.75127	7.16438	7.22313	7.90173	7.22051	7.94152	7.42975	At1g56220	Dormancy-associated protein homolog 3
transcript_19997	7.20372	7.89285	7.34255	8.48411	8.34157	7.69193	7.26544	7.03802	6.5099	7.47971	8.17254	6.93779	-	Histone H1
transcript_19969	8.14177	6.80887	5.8635	8.47969	9.46159	8.18952	6.7433	7.23431	6.84118	6.93804	8.71027	6.9396	At5g01750	Protein LURP-one-related 15
transcript_19579	7.87266	7.17807	7.44684	7.47759	7.40953	6.99707	8.12274	7.40743	7.84434	7.49919	7.29473	7.7915	-	Eukaryotic translation initiation factor 4E-1
transcript_16941	7.67812	6.65485	7.36959	8.41756	7.20497	7.68362	8.11485	6.77526	7.85076	7.23419	7.76872	7.58029	CATHB3	Cathepsin B-like protease 3
transcript_23157	6.23337	8.69759	5.06911	8.61757	9.18061	8.96355	5.13095	8.57355	7.27922	6.66669	8.92058	6.99457	KRP1	Calcium-binding protein KRP1
transcript_16744	7.00231	6.24262	5.68011	8.02694	8.463	7.64938	8.06572	8.62722	7.98037	6.30835	8.04644	8.22444	METK1	S-adenosylmethionine synthase 1
transcript_16220	7.17471	7.24313	6.44221	7.17128	7.03515	7.44506	8.52725	8.03486	8.65233	6.95335	7.21716	8.40481	RBP45	Polyadenylate-binding protein RBP45
transcript_13477	8.93414	7.56211	8.55628	7.0264	7.66764	5.84111	7.11251	8.36517	6.63368	8.35084	6.84505	7.37046	SHKB	Phospho-2-dehydro-3-deoxyheptonate aldolase 2, chloroplastic
transcript_20794	7.22274	6.9059	6.65222	8.77717	8.33715	8.78271	7.27341	6.93031	6.81388	6.92695	8.63234	7.00587	-	Histone H3.3
transcript_22637	7.63854	6.96104	7.03794	8.08915	7.609	7.76233	7.86151	7.24132	7.49206	7.21251	7.82016	7.53163	PIN4	Peptidyl-prolyl cis-trans isomerase NIMA-interacting 4
transcript_15395	6.80561	6.36229	6.26779	8.20641	7.90189	8.4294	8.06849	7.72434	7.90973	6.47856	8.17923	7.90085	-	Elongation factor 1-alpha
transcript_20756	6.66378	7.42477	6.62619	8.07314	8.87806	6.38559	6.66119	9.55096	7.40107	6.90492	7.77893	7.87107	-	-
transcript_17053	7.5069	7.53391	7.37769	7.35413	7.19821	7.25314	7.68003	7.86787	7.89187	7.47283	7.26849	7.81326	R3HDM1	R3H domain-containing protein 1
transcript_17125	7.55197	7.04673	7.0292	7.91288	7.29224	7.53079	7.85168	7.56022	7.88643	7.2093	7.57864	7.76611	-	-
transcript_12446	8.09336	7.14157	6.61912	7.44693	7.63579	7.33923	7.76476	7.85507	7.75783	7.28468	7.47398	7.79256	MED37D	Probable mediator of RNA polymerase II transcription subunit 37c
transcript_20097	6.91129	6.60012	5.92054	7.84212	7.71451	8.2951	7.98142	8.24643	8.13741	6.47732	7.95058	8.12176	RPL9B	60S ribosomal protein L9-1
transcript_16784	7.23033	6.80422	6.38443	7.43426	7.12923	7.86865	8.1769	8.19763	8.41807	6.80633	7.47738	8.2642	ANT	ADP,ATP carrier protein, mitochondrial
transcript_17871	6.8954	6.95046	6.75919	7.75463	7.63371	7.7861	7.97467	7.98612	7.90099	6.86835	7.72481	7.95393	-	B2 protein
transcript_17501	7.5625	6.80913	7.27055	7.90649	7.21529	7.18804	8.23179	7.46739	7.95949	7.21406	7.43661	7.88623	CATHB2	Cathepsin B-like protease 2
transcript_21429	8.67313	6.68407	5.86853	8.13137	8.60011	8.4101	7.05044	7.29421	6.89804	7.07525	8.38053	7.08089	-	Desiccation protectant protein Lea14 homolog
transcript_23033	6.98879	6.93592	6.05741	8.43505	7.64504	8.74095	7.48798	7.51803	7.79975	6.66071	8.27368	7.60192	RPL34	60S ribosomal protein L34
transcript_17587	9.95819	8.85385	10.6195	5.71905	5.70571	4.05693	8.21394	6.87682	7.59662	9.8105	5.16057	7.56246	THI1-1	Thiamine thiazole synthase 1, chloroplastic
transcript_18983	7.76264	6.74033	7.17921	7.23837	7.09772	6.9366	8.55778	7.85861	8.22723	7.22739	7.0909	8.21454	HIR4	Hypersensitive-induced response protein 4
transcript_19156	8.76533	8.36214	8.35301	6.50614	6.21342	6.43052	8.04554	7.36584	7.55377	8.49349	6.38336	7.65505	CPN20	20 kDa chaperonin, chloroplastic
transcript_18495	5.96403	6.9045	5.94063	9.32624	9.95339	6.65531	8.65535	7.02547	7.16641	6.26972	8.64498	7.61574	CHN50	Endochitinase B
transcript_23111	7.097	7.4204	5.39011	8.20516	8.31958	8.74973	6.26081	8.29966	7.8465	6.63584	8.42482	7.46899	-	-
transcript_19208	6.94029	5.68017	6.43401	8.32487	7.84994	8.45987	8.13228	7.62054	8.10255	6.35149	8.21156	7.95179	RAN3	GTP-binding nuclear protein Ran-3
transcript_20220	7.55871	5.99799	6.49133	7.80158	7.69563	8.11256	8.22103	7.52284	8.14085	6.68268	7.86992	7.96157	UBC28	Ubiquitin-conjugating enzyme E2 28
transcript_21520	7.77783	6.99408	6.69954	7.39819	7.23558	7.40972	7.76565	8.00639	8.24894	7.15715	7.34783	8.00699	-	Ubiquitin-conjugating enzyme E2-17 kDa
transcript_22656	8.18071	6.83975	7.98396	8.86365	7.57236	8.70956	5.92276	6.40409	7.05753	7.66814	8.38186	6.46146	-	Metallothionein-like protein type 2
transcript_19181	7.52817	6.73563	6.78768	7.64376	7.52124	7.57696	8.28575	7.4992	7.95353	7.01716	7.58065	7.91283	-	Eukaryotic translation initiation factor 2 subunit beta
transcript_18874	7.1505	6.65416	6.02006	7.9803	7.73469	8.36865	8.08449	7.83976	7.6963	6.60824	8.02788	7.87352	179B	40S ribosomal protein SA
transcript_21475	7.1535	6.67178	6.17925	8.10854	7.64509	8.57731	7.57975	7.80327	7.80332	6.66818	8.11031	7.72878	RPS24B	40S ribosomal protein S24-2
transcript_19086	7.05273	6.83249	6.67447	8.03505	7.86848	8.17126	7.90354	7.41548	7.5679	6.85323	8.02493	7.62897	At2g21870	Probable ATP synthase 24 kDa subunit, mitochondrial
transcript_21057	7.45893	6.87185	6.53963	8.21493	7.35605	8.10326	7.5437	7.42317	7.97849	6.9568	7.89141	7.64845	-	Ubiquitin-conjugating enzyme E2-17 kDa
transcript_21785	6.73221	6.64521	5.75373	7.86234	7.93028	8.42464	8.10495	8.05794	7.97374	6.37705	8.07242	8.04554	RPL23A	60S ribosomal protein L23a
transcript_22758	5.70311	5.13485	4.65135	7.23621	7.26221	8.87835	8.97485	9.73866	9.88978	5.1631	7.79226	9.53443	-	-
transcript_22909	9.65336	7.77519	10.4406	8.21596	7.22629	7.57158	6.09816	4.61746	5.86671	9.2897	7.67127	5.52745	LEA5-D	Late embryogenesis abundant protein Lea5-D
transcript_20489	7.28671	7.01801	6.86568	7.82303	7.55551	7.93564	7.81199	7.40215	7.75704	7.0568	7.77139	7.65706	At3g03100	Probable NADH dehydrogenase [ubiquinone] 1 alpha subcomplex subunit 12
transcript_18304	5.2182	8.30528	6.77079	7.86564	6.72757	9.00899	7.41214	8.17004	7.97694	6.76476	7.8674	7.85304	PIP2-7	Aquaporin PIP2-7
transcript_14322	7.57599	6.83584	6.92435	7.86721	7.91242	7.52735	7.684	7.76223	7.35759	7.11206	7.76899	7.60127	RAP2-13	Ethylene-responsive transcription factor RAP2-13
transcript_23328	7.41329	8.10981	6.24366	10.9084	9.588	8.02537	5.64082	6.77003	4.73703	7.25559	9.50727	5.71596	TIMPB	Proteinase inhibitor I-A
transcript_17124	7.06524	7.45649	6.26679	9.62666	8.48538	8.80213	7.01513	6.09658	6.61402	6.92951	8.97139	6.57524	ART2	Putative uncharacterized protein ART2
transcript_20062	7.87611	7.07021	7.48428	7.95632	8.55848	8.13864	7.30338	6.70087	6.33646	7.47687	8.21781	6.78024	-	Histone H1
transcript_22165	6.88656	6.6676	6.07932	8.00747	7.76117	8.52143	8.05229	7.64	7.80463	6.5445	8.09669	7.83231	RPS24B	40S ribosomal protein S24-2
transcript_20556	7.03197	6.55649	6.02239	8.21226	7.62983	8.47661	7.78726	7.69624	7.9934	6.53695	8.10623	7.82563	RPS15	40S ribosomal protein S15
transcript_20528	7.13701	6.97079	6.55314	7.58819	8.43281	8.19336	7.72941	7.37315	7.37104	6.88698	8.07145	7.4912	-	Histone H1
transcript_19968	7.95918	7.43054	7.29273	8.09265	7.04482	7.00245	7.43513	7.63049	7.45729	7.56082	7.37998	7.50764	-	Glycine-rich RNA-binding protein
transcript_23173	8.55397	4.73923	5.52715	7.49782	7.88805	7.84015	8.95934	7.51161	8.81958	6.27345	7.74201	8.43017	-	-
transcript_19376	7.30703	6.03404	6.27576	8.64865	8.28098	8.54578	7.68479	7.13024	7.42855	6.53894	8.4918	7.41453	APX2	L-ascorbate peroxidase 2, cytosolic
transcript_22550	6.68948	6.67311	6.04667	8.0595	7.70052	8.46441	7.78053	7.85713	8.05751	6.46976	8.07481	7.89839	RPP1C	60S acidic ribosomal protein P1-3
transcript_19361	7.15149	6.03945	7.11494	7.21298	7.51928	7.64019	8.01381	7.89782	8.73412	6.76863	7.45748	8.21525	-	14-3-3-like protein C
transcript_16150	5.98144	6.37109	5.98199	8.13919	8.32739	8.54397	8.02316	7.85478	8.05367	6.11151	8.33685	7.9772	-	Calreticulin
transcript_20714	7.39758	7.02267	7.43061	8.19087	6.20864	7.02366	8.15182	8.21261	7.62732	7.28362	7.14106	7.99725	-	Glycine-rich RNA-binding protein
transcript_18108	4.62874	8.49273	6.04123	7.91712	8.40455	7.65911	6.89503	8.90411	8.30484	6.38757	7.9936	8.03466	ERF5	Ethylene-responsive transcription factor 5
transcript_15078	8.51067	7.80855	7.72061	6.90721	6.11427	6.19035	8.05667	8.1675	7.76807	8.01328	6.40394	7.99741	CAT2	Catalase isozyme 2
transcript_21966	6.75256	6.58526	6.07701	8.24029	8.11898	8.95789	7.54707	7.4459	7.51236	6.47161	8.43905	7.50178	RPL35AC	60S ribosomal protein L35a-3
transcript_20035	7.005	6.5343	6.29601	8.20016	8.01494	7.79797	7.81695	7.73783	7.80086	6.61177	8.00436	7.78521	SR45A	Serine/arginine-rich splicing factor SR45a
transcript_21322	6.05673	5.97766	3.88851	8.67889	9.23451	9.41565	6.73745	8.9905	8.22131	5.30763	9.10968	7.98309	-	-
transcript_19928	7.07971	6.39276	6.69009	7.90676	7.52284	8.1513	8.11338	7.50124	7.81586	6.72086	7.8603	7.81016	GLTP1	Glycolipid transfer protein 1
transcript_20989	7.89394	7.77192	6.07327	7.02995	8.72965	7.24249	7.32607	7.73379	7.37172	7.24638	7.66736	7.47719	PCR2	Protein PLANT CADMIUM RESISTANCE 2
transcript_20845	6.98661	6.73614	6.86849	7.86812	7.55618	8.04165	7.85337	7.39852	7.86103	6.86375	7.82198	7.70431	At3g52300	ATP synthase subunit d, mitochondrial
transcript_19634	7.65868	6.78656	6.78799	7.56764	7.58985	7.60602	7.89509	7.42099	7.81074	7.07774	7.58783	7.70894	TSJT1	Stem-specific protein TSJT1
transcript_23013	6.43139	6.66641	5.95483	8.45756	7.89358	8.92909	7.80882	7.51455	7.46437	6.35088	8.42675	7.59591	RPL37A	60S ribosomal protein L37a
transcript_19933	6.91868	6.58896	5.95232	7.8044	7.87055	8.21267	8.06133	7.83094	7.87482	6.48665	7.96254	7.92236	RPS3C	40S ribosomal protein S3-3
transcript_20070	7.33706	6.45004	6.31825	7.62165	7.11471	7.72813	8.36522	8.04568	8.12662	6.70178	7.48817	8.17917	ARF	ADP-ribosylation factor 2
transcript_19266	5.30193	5.96043	4.30481	10.4465	8.21339	8.61328	8.16595	8.24913	7.84604	5.18905	9.09104	8.08704	-	-
transcript_20250	6.56253	6.30275	5.84255	8.08344	7.95154	8.5827	7.9615	7.87348	7.93542	6.23594	8.20589	7.92347	RPL6	60S ribosomal protein L6
transcript_21480	7.39635	7.15203	7.33572	7.47882	7.38072	7.86285	7.133	7.69331	7.64925	7.2947	7.57413	7.49185	-	Macrophage migration inhibitory factor homolog
transcript_19662	7.92646	6.69458	7.21865	7.8186	6.79531	7.35797	8.25044	7.03369	7.97335	7.27989	7.32396	7.75249	SAP8	Zinc finger A20 and AN1 domain-containing stress-associated protein 8
transcript_22145	6.91933	6.54179	6.40711	7.8463	7.49525	7.99325	7.85486	7.97712	8.00495	6.62274	7.77827	7.94564	NTF2B	Nuclear transport factor 2B
transcript_16956	7.67752	7.21921	6.53968	7.27485	7.28988	6.94286	8.14582	7.94267	7.99346	7.14547	7.16919	8.02732	-	-
transcript_23300	7.12081	6.74366	6.78015	7.84579	7.44477	8.13702	7.74236	7.48816	7.7228	6.88154	7.80919	7.65111	-	-
transcript_17044	7.10877	7.15609	6.61625	7.55692	7.94296	7.40704	7.77529	7.48166	7.97882	6.96037	7.63564	7.74525	UBQ10	Polyubiquitin 10
transcript_15268	7.265	6.68522	7.0644	8.32853	7.57371	7.82641	7.72844	7.0431	7.49865	7.00487	7.90955	7.4234	APA1	Aspartic proteinase A1
transcript_21272	4.97322	4.67251	4.71401	9.09363	8.79426	8.53449	8.59186	8.92649	8.69536	4.78658	8.80746	8.73791	ADF5	Actin-depolymerizing factor 5
transcript_21789	6.83512	6.89523	5.93396	7.72149	7.44531	8.24378	7.93411	8.07357	7.91068	6.55477	7.80353	7.97279	RPL21A	60S ribosomal protein L21-1
transcript_21281	7.29207	6.69461	7.03774	7.91777	7.55108	7.74551	7.76017	7.27268	7.70668	7.00814	7.73812	7.57985	MBF1B	Multiprotein-bridging factor 1b
transcript_20083	7.2786	6.32159	6.57119	8.26621	7.96992	7.73564	7.67909	7.55737	7.59472	6.72379	7.99059	7.61039	pcp	Pyrrolidone-carboxylate peptidase
transcript_19702	6.97741	6.57084	6.04778	7.44759	7.42483	7.80781	7.95779	8.3913	8.34724	6.53201	7.56008	8.23211	RPS2B	40S ribosomal protein S2-2
transcript_16698	7.8794	7.81227	8.34315	6.79718	7.03857	6.64762	8.31416	6.83905	7.29724	8.01161	6.82779	7.48348	-	Cysteine synthase, chloroplastic/chromoplastic
transcript_23084	7.40803	6.93677	7.2257	6.83488	7.49956	5.17628	8.55814	8.55246	8.74893	7.19017	6.50358	8.61984	c12.1	Protein CWC15 homolog
transcript_17184	7.49448	6.79744	6.83886	7.30553	7.33186	7.62136	7.72557	7.7826	8.0153	7.04359	7.41958	7.84116	AC97	Actin-97
transcript_22190	6.66683	6.17863	6.04023	8.32571	7.90218	8.60347	7.60024	7.76995	7.825	6.29523	8.27712	7.73173	UBI3	Ubiquitin-40S ribosomal protein S27a
transcript_22196	6.40852	6.60789	5.94188	8.3688	8.04456	9.06681	7.48016	7.53436	7.45651	6.31943	8.49339	7.49035	UBICEP52-7	Ubiquitin-60S ribosomal protein L40
transcript_16033	7.59136	7.54801	6.95045	6.81189	7.58398	5.60343	7.77026	8.86094	8.16771	7.36327	6.66644	8.2663	TUBA5	Tubulin alpha-5 chain
transcript_23276	7.57675	8.2256	6.98467	7.37275	8.83376	7.98244	5.2661	8.47691	6.13433	7.59567	8.06298	6.62578	-	-
transcript_15260	6.8135	6.6301	6.65493	7.36442	7.40651	7.6334	7.96781	8.23728	8.1432	6.69951	7.46811	8.1161	EF1A	Elongation factor 1-alpha
transcript_20488	6.33891	6.30077	5.84831	8.38837	7.95454	8.84196	7.76352	7.69476	7.71972	6.16266	8.39495	7.726	RPS10A	40S ribosomal protein S10-1
transcript_21523	7.21601	6.21129	6.39258	8.2241	7.97368	8.10607	7.42814	7.54408	7.7499	6.60663	8.10128	7.57404	-	-
transcript_21832	7.16775	7.08909	6.42424	7.74527	7.5103	8.35557	7.74174	7.23175	7.55539	6.89369	7.87038	7.50963	At1g73230	Nascent polypeptide-associated complex subunit beta
transcript_21342	6.83433	7.01674	5.68201	7.79762	7.42627	8.18657	7.86111	8.01362	7.99054	6.51102	7.80348	7.95509	RPL21A	60S ribosomal protein L21-1
transcript_21895	6.80576	6.56831	5.89334	8.09435	7.64364	8.58372	7.83104	7.60087	7.76511	6.42247	8.10724	7.73234	RPS18A	40S ribosomal protein S18
transcript_21349	7.23597	6.61558	6.49964	7.86172	7.67561	7.82621	7.53679	7.74759	7.76111	6.78373	7.78785	7.68183	EIF-5A1	Eukaryotic translation initiation factor 5A-1
transcript_19029	7.01915	6.37548	5.86586	8.08005	7.63265	8.25711	7.95812	7.81754	7.72917	6.42016	7.98993	7.83494	RPS2B	40S ribosomal protein S2-2
transcript_18167	7.29995	6.13802	6.46863	7.4821	7.45491	7.1674	8.5995	7.61406	8.50398	6.63553	7.36814	8.23918	IAN9	Immune-associated nucleotide-binding protein 9
transcript_22554	6.88565	6.45647	6.00425	8.05466	7.685	8.44903	7.77317	7.71876	7.69	6.44879	8.0629	7.72731	RPS23	40S ribosomal protein S23
transcript_21417	9.14101	9.13425	9.39029	4.21457	5.56982	2.90698	9.0595	8.31877	8.947	9.22185	4.23045	8.77509	-	-
transcript_21685	6.77405	6.77455	6.02038	7.92237	7.63871	8.48168	7.69096	7.67674	7.69757	6.52299	8.01425	7.68843	RPL24	60S ribosomal protein L24
transcript_15758	6.56131	5.95518	5.5229	8.40256	7.62866	8.58881	8.21065	7.94792	7.85204	6.01313	8.20668	8.00353	PGH1	Enolase
transcript_19166	7.92718	7.64461	7.65756	7.15304	6.74816	6.39371	7.95466	7.57796	7.61075	7.74311	6.76497	7.71446	RTNLB8	Reticulon-like protein B8
transcript_21197	7.76535	6.95913	7.19794	8.03376	7.41422	7.64176	7.27397	6.89921	7.45808	7.30747	7.69658	7.21042	Os07g0631100	Transcription elongation factor 1 homolog
transcript_21779	8.45412	8.06201	6.83103	7.01939	6.66302	6.57813	7.7674	7.7271	7.52057	7.78239	6.75352	7.67169	-	-
transcript_21237	7.03777	6.89092	6.70847	7.91898	8.31738	8.37665	7.26577	6.87797	7.19154	6.87905	8.20434	7.11176	-	Probable histone H2B.1
transcript_18410	6.48432	5.8418	6.0073	9.61159	8.46119	9.59541	6.98181	6.64838	6.9499	6.11114	9.22273	6.86003	desi2	Deubiquitinase DESI2
transcript_20263	8.01172	7.53272	7.57218	7.48553	7.74176	7.6363	7.14479	6.82416	6.62021	7.70554	7.6212	6.86305	-	HMG1/2-like protein
transcript_19145	7.35173	5.81372	6.11482	8.77189	8.14908	8.78352	7.60618	6.8174	7.15104	6.42676	8.56817	7.19154	APX1	L-ascorbate peroxidase 1, cytosolic
transcript_19762	6.81081	6.86665	6.09816	7.7614	7.54624	8.38	7.5462	7.77802	7.76118	6.59187	7.89588	7.69513	RPL8	60S ribosomal protein L8
transcript_15484	6.54874	6.08551	6.16851	8.19893	7.76326	8.56409	7.95153	7.44016	7.80433	6.26759	8.17543	7.732	-	Elongation factor 1-alpha
transcript_19334	4.07436	4.60523	3.19236	6.53199	8.32077	7.44604	10.5377	11.1115	10.7039	3.95732	7.43293	10.7844	-	Xyloglucan endotransglucosylase/hydrolase 2
transcript_16748	8.4163	7.14482	6.78885	6.63801	7.37814	6.96809	8.01133	7.58115	7.59593	7.44999	6.99475	7.72947	HSP70-5	Heat shock 70 kDa protein 5
transcript_19464	7.48591	6.79128	6.57982	7.93528	6.98804	7.88215	7.77277	7.27826	7.76167	6.95234	7.60182	7.60424	DJA6	Chaperone protein dnaJ A6
transcript_18946	8.85136	7.48395	7.39972	7.42892	7.65423	6.58478	7.71136	6.60835	6.72973	7.91168	7.22264	7.01648	-	Glycine-rich RNA-binding protein GRP1A
transcript_19825	6.59154	6.6417	5.97484	7.95228	7.7909	8.61639	7.7196	7.57119	7.59193	6.4027	8.11986	7.62758	RPS9C	40S ribosomal protein S9-2
transcript_18172	9.32905	7.99572	6.7699	8.2015	7.62848	8.43107	7.76864	3.72634	6.59044	8.03156	8.08702	6.02847	HSC-2	Heat shock cognate 70 kDa protein 2
transcript_20819	7.21731	6.82842	6.42935	7.43759	7.49041	7.69015	7.78335	7.716	7.82757	6.82503	7.53938	7.77564	RPL10	60S ribosomal protein L10
transcript_20695	7.54245	6.14438	5.70902	8.20259	7.45808	8.92653	7.27305	7.38389	7.77988	6.46529	8.19574	7.47894	ARF1	ADP-ribosylation factor 1
transcript_19132	7.60969	6.61783	7.1816	7.34049	7.46732	7.27688	7.97953	7.21586	7.71119	7.13637	7.36156	7.63553	VPS32.2	Vacuolar protein sorting-associated protein 32 homolog 2
transcript_11501	6.82954	6.22653	6.27901	7.54072	6.76323	7.33557	8.96023	8.02872	8.4027	6.44502	7.21317	8.46388	PGDH2	D-3-phosphoglycerate dehydrogenase 2, chloroplastic
transcript_14862	6.83716	6.84336	6.64396	7.13388	7.39894	7.36937	7.8769	8.21649	8.01948	6.77483	7.30073	8.03762	AGD7	ADP-ribosylation factor GTPase-activating protein AGD7
transcript_23324	7.12127	6.2086	6.47287	7.97453	7.67929	8.49699	7.39901	7.41722	7.56105	6.60091	8.05027	7.45909	TOM5	Mitochondrial import receptor subunit TOM5 homolog
transcript_22957	6.92615	6.46223	6.23955	8.23445	7.86123	8.59713	7.31139	7.17035	7.52447	6.54264	8.23094	7.3354	RPP3B	60S acidic ribosomal protein P3-2
transcript_20746	7.23712	6.45592	6.98157	7.9795	7.51537	7.585	7.87931	7.03017	7.63442	6.89154	7.69329	7.51463	PHOS32	Universal stress protein PHOS32
transcript_16974	9.53882	8.85464	10.0787	6.39861	6.18473	4.86441	7.50676	5.77169	7.09653	9.49072	5.81592	6.79166	CYP-3	Cysteine proteinase 3
transcript_16827	7.02013	6.41547	6.45054	7.86935	7.5665	7.71279	7.7268	7.78262	7.74741	6.62872	7.71622	7.75228	RNP1	Heterogeneous nuclear ribonucleoprotein 1
transcript_22520	6.60363	6.57958	5.75073	8.03819	7.83625	8.64652	7.61585	7.66511	7.5436	6.31131	8.17366	7.60819	RPL31	60S ribosomal protein L31
transcript_16599	6.37207	6.16065	5.17873	7.97823	8.59061	8.30405	7.59043	8.13057	7.96623	5.90382	8.29096	7.89574	SAMS1	S-adenosylmethionine synthase 1
transcript_20856	6.70941	7.20003	7.47254	6.30186	6.93017	6.99769	7.90065	7.8898	8.85861	7.12733	6.74324	8.21635	IAA14	Auxin-responsive protein IAA14
transcript_20997	7.06604	6.54909	6.44133	7.85669	7.56089	7.97138	7.47779	7.63861	7.67915	6.68548	7.79632	7.59852	EIF-5A1	Eukaryotic translation initiation factor 5A-1
transcript_20363	7.41587	7.29666	7.54485	7.18314	6.50913	7.14141	7.60367	7.53409	8.01201	7.41913	6.94456	7.71659	ARL8A	ADP-ribosylation factor-like protein 8a
transcript_17725	7.36423	5.5419	6.92573	7.88523	6.74096	8.7375	7.98423	6.68188	8.37211	6.61062	7.7879	7.67941	EULS3	Ricin B-like lectin EULS3
transcript_18969	7.52313	7.22249	6.26278	7.49693	7.23431	6.92117	7.48646	8.20725	7.87897	7.0028	7.21747	7.85756	SAP5	Zinc finger A20 and AN1 domain-containing stress-associated protein 5
transcript_19389	7.42748	7.43888	4.1616	8.76888	9.41635	8.74065	5.83395	8.09202	6.30573	6.34265	8.97529	6.7439	ERF4	Ethylene-responsive transcription factor 4
transcript_19957	7.23127	6.54554	7.08333	6.87169	7.25396	6.86488	8.09956	7.83414	8.39884	6.95338	6.99684	8.11085	RABB1C	Ras-related protein RABB1c
transcript_22537	7.09596	6.35141	5.71104	8.29226	8.24477	8.24314	7.27438	7.82204	7.13552	6.38613	8.26006	7.41065	Serp2	Stress-associated endoplasmic reticulum protein 2
transcript_18903	7.31058	6.52928	6.66095	7.89579	7.32732	7.76677	7.60022	7.31661	7.76226	6.83361	7.66329	7.5597	FRO1	NADH dehydrogenase [ubiquinone] iron-sulfur protein 4, mitochondrial
transcript_21347	8.61836	7.87044	7.83522	7.39224	6.96354	6.9391	6.92696	6.76177	6.80754	8.10801	7.09829	6.83209	At5g17165	Late embryogenesis abundant protein At5g17165
transcript_16376	6.94749	6.9389	6.44457	7.65719	7.81286	7.74096	7.602	7.28253	7.6704	6.77699	7.73701	7.51831	UBQ10	Polyubiquitin 10
transcript_22534	6.89874	6.93405	6.4218	7.90742	7.34149	8.31239	7.55084	7.18705	7.53484	6.75153	7.85377	7.42424	AIP3	Probable prefoldin subunit 4
transcript_21736	9.10121	7.87632	8.77098	6.36011	6.22442	6.04192	7.69666	6.61845	7.37894	8.58284	6.20882	7.23135	ISCA	Iron-sulfur assembly protein IscA, chloroplastic
transcript_15765	6.79838	6.22409	6.29996	7.6792	7.1583	7.61991	8.63837	7.38082	8.23953	6.44081	7.4858	8.08624	SCPL49	Serine carboxypeptidase-like 49
transcript_18086	6.30327	6.30652	6.00438	7.46092	7.23261	8.00651	7.97793	8.02368	8.7195	6.20472	7.56668	8.24037	NRS/ER	Bifunctional dTDP-4-dehydrorhamnose 3,5-epimerase/dTDP-4-dehydrorhamnose reductase
transcript_21530	6.74547	5.87896	6.39169	8.37539	7.41285	8.59232	7.76915	7.08224	7.78604	6.33871	8.12686	7.54581	EIF5A3	Eukaryotic translation initiation factor 5A-3
transcript_21511	7.37318	5.92043	6.88811	8.96213	7.66885	9.1596	7.00333	6.82785	6.20322	6.72724	8.59686	6.67813	-	-
transcript_20866	7.64104	6.78415	6.24791	7.97586	7.48594	7.42733	7.55481	7.54895	7.32266	6.89104	7.62971	7.47547	GOS2	Protein translation factor SUI1 homolog
transcript_18169	7.02322	6.71465	6.30306	8.1711	7.30892	7.42872	7.91298	7.62215	7.49268	6.68031	7.63625	7.67594	-	-
transcript_15307	7.04352	5.86363	6.39737	8.11248	7.42448	8.02554	8.20747	7.06695	7.81718	6.43484	7.85416	7.6972	-	Betaine aldehyde dehydrogenase, chloroplastic
transcript_20179	6.55375	6.58932	5.93011	7.89623	7.85913	8.3534	7.65514	7.67582	7.4406	6.35773	8.03625	7.59052	RPL13B	60S ribosomal protein L13-1
transcript_16275	7.08361	6.63032	6.01397	7.16334	6.90766	7.51955	8.11182	8.15488	8.36316	6.57597	7.19685	8.20995	Os02g0220500	Elongation factor 1-gamma 2
transcript_16875	9.6521	8.55412	10.2559	6.11596	5.24036	4.56641	7.91187	6.49738	7.15402	9.48736	5.30758	7.18776	THI1-1	Thiamine thiazole synthase 1, chloroplastic
transcript_17765	9.2898	7.13787	8.34406	7.63655	5.13325	5.43916	8.84298	6.6832	7.43645	8.25724	6.06965	7.65421	-	Glycine-rich RNA-binding protein
transcript_21857	6.71227	6.68927	5.27384	8.13358	7.5096	8.8376	7.582	7.60899	7.5876	6.22513	8.16026	7.59286	RPS15AA	40S ribosomal protein S15a-1
transcript_12089	7.82524	6.95395	5.3736	7.51884	7.79989	7.90707	7.67004	7.09909	7.77811	6.7176	7.74193	7.51575	-	-
transcript_15693	6.70601	5.82678	6.62661	7.23288	7.05835	7.4184	8.32555	8.10044	8.63002	6.38647	7.23655	8.352	NTK-1	Shaggy-related protein kinase NtK-1
transcript_22155	7.37236	6.70228	6.90768	7.71863	7.35979	7.64789	7.4359	7.11609	7.64994	6.99411	7.57544	7.40064	YLS8	Thioredoxin-like protein YLS8
transcript_12974	7.89784	9.02436	8.59023	6.37711	6.84399	5.95408	6.89749	7.50685	6.78295	8.50415	6.39172	7.06243	VTC2	GDP-L-galactose phosphorylase 1
transcript_19598	7.73467	7.06295	7.57472	7.23982	6.84855	7.11825	7.63288	6.92343	7.73091	7.45745	7.06887	7.42907	CYB561A	Transmembrane ascorbate ferrireductase 1
transcript_23903	6.80717	6.49743	5.62366	8.35755	7.28627	8.49929	7.51408	7.55705	7.71716	6.30942	8.0477	7.5961	-	-
transcript_20539	3.37364	5.02072	4.59625	5.36454	9.06985	6.9785	9.32297	11.2204	10.9116	4.33021	7.13763	10.485	-	-
transcript_22810	6.68177	6.23407	6.09689	8.02002	7.95201	8.70899	7.38925	7.30192	7.45535	6.33757	8.22701	7.38218	RPP1C	60S acidic ribosomal protein P1-3
transcript_17959	9.58838	9.64076	10.1668	5.09605	5.25319	5.09226	7.53092	6.32956	7.14002	9.79863	5.14717	7.00017	-	Ribulose-phosphate 3-epimerase, chloroplastic (Fragment)
transcript_21137	7.74763	7.31188	7.53163	7.17791	7.7532	6.65894	7.20009	7.26551	7.15309	7.53038	7.19668	7.20623	-	Glycine-rich RNA-binding protein
transcript_21702	6.42966	6.94478	6.57654	7.60237	8.07861	7.7984	7.32102	7.47171	7.55743	6.65033	7.82646	7.45006	-	Glycine-rich RNA-binding protein
transcript_20558	6.82233	6.22527	6.56557	7.77683	7.49719	8.01829	7.50458	7.47716	7.88981	6.53772	7.7641	7.62385	PBD1	Proteasome subunit beta type-2-A
transcript_21871	6.84655	6.13988	6.44121	7.18264	6.47783	7.43993	8.36486	7.9677	8.90954	6.47588	7.03347	8.41403	ADF2	Actin-depolymerizing factor 2
transcript_20958	6.93301	6.66556	6.31789	7.98781	7.24077	7.89668	7.66943	7.39191	7.64844	6.63882	7.70842	7.56993	NFD2	Protein NUCLEAR FUSION DEFECTIVE 2
transcript_22815	6.8586	6.72201	7.18631	8.88502	6.86003	9.38168	7.37512	5.70319	6.77219	6.9223	8.37558	6.61683	CYP	Peptidyl-prolyl cis-trans isomerase
transcript_20422	6.9729	7.04945	5.70645	7.89594	7.95473	7.84662	6.80412	7.85734	7.64078	6.57627	7.8991	7.43408	SAP5	Zinc finger A20 and AN1 domain-containing stress-associated protein 5
transcript_15557	7.37267	6.71826	6.53152	7.32705	7.07288	7.06099	8.00187	7.83922	7.79505	6.87415	7.15364	7.87871	RNP1	Heterogeneous nuclear ribonucleoprotein 1
transcript_19936	6.52371	6.1481	5.80793	8.0363	7.56716	8.31891	7.91251	7.59576	7.79869	6.15991	7.97412	7.76899	RPS8	40S ribosomal protein S8
transcript_22806	7.165	7.10782	6.49122	7.73356	7.11041	7.85408	7.43307	7.45916	7.3168	6.92135	7.56602	7.40301	MRPL37	54S ribosomal protein L37, mitochondrial
transcript_19054	7.92327	5.92321	4.52874	7.99967	8.45592	8.14767	8.09785	6.9629	7.6305	6.12507	8.20109	7.56375	-	B2 protein
transcript_18574	8.18158	7.61419	4.40673	8.91187	9.22697	8.57341	5.4235	8.02143	5.30512	6.73417	8.90408	6.25002	ERF4	Ethylene-responsive transcription factor 4
transcript_17368	7.29425	6.54691	4.19487	7.61634	8.72998	8.26481	7.25275	7.83131	7.93094	6.01201	8.20371	7.67167	PUMP5	Mitochondrial uncoupling protein 5
transcript_19784	6.27976	6.1557	5.71068	7.938	7.20917	8.34881	7.9664	7.93847	8.10601	6.04871	7.832	8.00363	RPS8	40S ribosomal protein S8
transcript_16911	6.9605	6.51828	6.19697	7.79978	7.30654	7.54495	7.90323	7.54628	7.87307	6.55858	7.55042	7.77419	PRP38	Pre-mRNA-splicing factor 38
transcript_14864	7.31192	7.34863	6.81406	7.04761	7.68004	6.99205	7.53479	7.48769	7.43239	7.1582	7.2399	7.48496	SAMDC1	S-adenosylmethionine decarboxylase proenzyme
transcript_21374	8.06029	6.58942	7.42886	8.25247	7.64056	8.54751	6.65196	6.48076	5.9921	7.35953	8.14684	6.37494	-	-
transcript_23295	10.1336	9.35536	9.66677	6.07799	4.46005	6.0028	6.64477	6.82686	6.47149	9.71858	5.51361	6.64771	-	-
transcript_22429	5.86758	4.93444	5.28954	9.56608	8.62129	8.40736	7.41521	8.66402	6.85369	5.36385	8.86491	7.64431	-	Non-specific lipid-transfer protein 2
transcript_13795	7.36924	6.76812	6.41701	7.49393	7.23658	7.12309	7.94202	7.83597	7.42222	6.85146	7.28454	7.7334	At3g58610	Ketol-acid reductoisomerase, chloroplastic
transcript_14477	7.11351	6.02319	6.47899	7.46521	7.28545	7.48842	7.84402	7.81097	8.07965	6.53856	7.41302	7.91155	nxt3	Putative G3BP-like protein
transcript_23689	7.96755	7.47914	5.40326	8.54896	8.73949	9.24876	5.11404	7.12101	5.96015	6.94999	8.84574	6.06506	-	-
transcript_20410	7.00473	6.36677	6.28446	7.76873	7.40645	8.0901	7.4259	7.57735	7.65373	6.55199	7.7551	7.55233	CAM	Calmodulin
transcript_19612	3.67292	7.3458	3.4916	8.64306	9.5775	9.36723	6.73011	8.46354	8.2828	4.83677	9.19593	7.82548	XTH23	Probable xyloglucan endotransglucosylase/hydrolase protein 23
transcript_21016	7.5762	6.68906	6.14991	7.79757	7.41951	7.71473	7.54593	7.33203	7.33707	6.80506	7.64394	7.40501	GOS2	Protein translation factor SUI1 homolog
transcript_17498	7.55186	6.77481	7.85357	7.30047	6.7672	6.06778	8.22288	6.76868	8.25092	7.39341	6.71182	7.74749	-	Cysteine proteinase 15A
transcript_21414	7.78667	7.03899	7.30458	7.35973	7.21127	7.04804	7.39799	7.18319	7.22575	7.37675	7.20635	7.26898	-	-
transcript_21546	7.24362	6.26553	6.30364	8.08816	7.36544	8.35918	7.81927	6.59178	7.50862	6.60426	7.93759	7.30655	SKP1A	SKP1-like protein 1A
transcript_23510	8.56739	7.65383	8.34199	7.44269	7.13612	5.34109	7.69711	6.27207	7.0912	8.18774	6.63996	7.02013	-	-
transcript_20151	6.6904	6.3032	5.68368	7.68784	7.33592	8.15403	7.92055	7.8142	7.93717	6.22576	7.72593	7.89064	RPL9B	60S ribosomal protein L9-1
transcript_19980	6.51282	6.38443	6.25832	7.57118	7.37995	7.99616	7.50598	7.97473	7.94273	6.38519	7.6491	7.80781	ARL8B	ADP-ribosylation factor-like protein 8b
transcript_23392	6.79135	6.23455	5.58102	8.00952	7.36873	8.5996	7.7786	7.51091	7.64572	6.20231	7.99262	7.64508	RPS5	40S ribosomal protein S5 (Fragment)
transcript_23556	6.66858	6.28344	5.71226	8.26908	7.32179	8.49323	7.69446	7.51349	7.55224	6.22143	8.02803	7.58673	RPS18A	40S ribosomal protein S18
transcript_16296	6.54373	6.80036	6.14807	7.03987	6.80934	7.49025	8.14448	8.31882	8.21291	6.49739	7.11315	8.2254	AXS2	UDP-D-apiose/UDP-D-xylose synthase 2
transcript_22583	8.36538	7.6738	7.26903	8.72487	6.13133	6.75986	7.13725	7.18458	6.25613	7.7694	7.20535	6.85932	-	Metallothionein-like protein type 2
transcript_14457	8.50855	7.68085	7.69099	5.98164	6.00004	5.33775	8.14458	8.33679	7.81061	7.96013	5.77315	8.09733	CAT-1	Catalase isozyme 1
transcript_21062	6.683	6.4616	5.99582	7.81414	7.71908	8.30781	7.74903	7.39406	7.34667	6.38014	7.94701	7.49659	RPL18A	60S ribosomal protein L18a
transcript_22538	7.02759	7.04849	6.85649	7.98634	8.45285	8.32493	6.94013	6.63426	6.19435	6.97753	8.25471	6.58958	-	Histone H4
transcript_17365	6.97853	6.58046	7.0598	7.70665	6.74849	8.05507	8.03275	6.39223	7.90829	6.87293	7.5034	7.44442	PER42	Peroxidase 42
transcript_17231	6.92298	6.42746	5.65874	7.2232	7.1879	7.49909	8.18849	8.31794	8.03512	6.33639	7.3034	8.18052	RPL3	60S ribosomal protein L3
transcript_20523	6.65307	6.44961	5.74017	7.91737	7.34133	8.59474	7.63405	7.51422	7.60088	6.28095	7.95115	7.58305	RPL9B	60S ribosomal protein L9-1
transcript_22359	6.7236	6.43545	6.31046	7.87734	7.55792	8.0832	7.62548	7.1507	7.65846	6.48984	7.83948	7.47821	HINT1	Adenylylsulfatase HINT1
transcript_21376	6.96695	6.71358	4.90977	7.75295	8.73267	8.42191	6.88726	7.37155	7.66212	6.19677	8.30251	7.30698	HIPP16	Heavy metal-associated isoprenylated plant protein 16
transcript_19840	8.20133	7.8616	7.24693	8.22045	7.15338	7.56479	6.66262	6.35398	6.14916	7.76996	7.64621	6.38859	ERD15	Protein EARLY RESPONSIVE TO DEHYDRATION 15
transcript_19230	7.14345	6.73462	6.91274	7.3532	7.15638	7.33956	7.61324	7.26396	7.89228	6.93027	7.28305	7.58983	MSBP2	Membrane steroid-binding protein 2
transcript_20454	3.69943	4.64039	4.3266	9.158	9.39833	7.2025	8.11863	10.165	8.65219	4.22214	8.58628	8.97859	C/VIF1	Cell wall / vacuolar inhibitor of fructosidase 1
transcript_16092	7.70418	6.72728	6.65258	6.77303	7.00835	6.61752	7.83427	7.90731	8.13131	7.02801	6.79963	7.95763	DNAJ1	DnaJ protein homolog
transcript_20048	7.04946	6.59982	6.05191	7.57912	7.43344	7.53304	7.89386	7.60229	7.60994	6.56706	7.5152	7.70203	RPL19B	60S ribosomal protein L19-2
transcript_23549	6.85209	7.18166	6.45291	8.85501	6.88681	8.65618	7.03969	6.45321	6.96796	6.82888	8.13267	6.82029	-	Cysteine synthase
transcript_18919	7.06187	6.25031	6.3499	7.83897	7.6027	7.81844	7.66972	7.253	7.50057	6.55403	7.75337	7.47443	At3g11710	Lysine--tRNA ligase, cytoplasmic
transcript_23088	11.4769	9.33103	10.2996	3.74466	3.28584	3.96954	8.90838	6.9757	7.35263	10.3692	3.66668	7.74557	MT2	Metallothionein-like protein type 3
transcript_19756	8.2594	5.24179	5.64349	7.39034	7.63541	8.18915	7.96387	7.01398	7.99508	6.38156	7.7383	7.65764	ECPP44	Phosphoprotein ECPP44
transcript_19863	7.89011	8.02495	8.05022	6.39119	5.44774	6.05017	8.1765	7.13083	8.17	7.98843	5.96303	7.82577	dnajb6-a	DnaJ homolog subfamily B member 6-A
transcript_15166	7.30354	6.70047	7.12798	7.29248	6.86618	7.23611	7.89113	6.98193	7.8977	7.044	7.13159	7.59025	PU1	Polyubiquitin
transcript_22278	2.1675	3.23503	1.8909	8.4713	9.41978	9.9119	9.92532	10.8689	9.39612	2.43114	9.26766	10.0635	-	Kirola
transcript_23279	6.0811	7.51435	3.12484	10.9473	10.0052	8.35498	6.67123	7.09717	5.48266	5.57343	9.76916	6.41702	TIMPA	Proteinase inhibitor I-B
transcript_15560	7.35686	6.66755	6.46713	7.28995	7.02208	7.09675	7.92442	7.70602	7.7468	6.83051	7.13626	7.79241	RNP1	Heterogeneous nuclear ribonucleoprotein 1
transcript_19683	7.64634	5.41821	4.47052	8.19319	9.40054	8.17355	7.26544	7.99725	6.67544	5.84502	8.58909	7.31271	TIFY10A	Protein TIFY 10A
transcript_19608	5.57141	7.99166	5.97655	7.03634	7.10978	8.25911	7.16289	8.30104	7.82965	6.51321	7.46841	7.76452	TUBA	Tubulin alpha chain
transcript_21752	7.49042	6.00378	5.91437	8.32759	7.31528	8.057	7.32196	7.81231	6.99444	6.46953	7.89996	7.37624	-	-
transcript_17761	6.28411	6.68651	6.15425	7.82101	7.49055	8.33225	7.54007	7.27463	7.6437	6.37496	7.88127	7.48614	DTC	Mitochondrial dicarboxylate/tricarboxylate transporter DTC
transcript_18327	6.77273	5.74637	5.82617	7.88382	7.52695	7.90898	7.9068	7.88651	7.76027	6.11509	7.77325	7.85119	MED36A	Mediator of RNA polymerase II transcription subunit 36a
transcript_19261	5.87415	5.01378	4.50346	8.58946	7.32266	8.52255	9.12828	8.21882	8.04241	5.13046	8.14489	8.46317	RAP2-3	Ethylene-responsive transcription factor RAP2-3
transcript_18262	6.01943	7.0785	7.26752	6.13739	5.63806	6.6621	8.51865	8.85931	9.03243	6.78848	6.14585	8.80346	XTH9	Xyloglucan endotransglucosylase/hydrolase protein 9
transcript_20921	6.40353	6.24439	5.686	7.88737	7.54818	8.32996	7.89298	7.48853	7.72606	6.11131	7.92184	7.70252	-	60S ribosomal protein L13-2
transcript_11849	7.14	6.55999	5.64587	7.30617	7.58984	7.71519	7.77182	7.48679	7.98562	6.44862	7.53707	7.74808	-	-
transcript_22664	6.74049	6.25788	6.42973	7.97217	7.73306	7.97222	7.51014	7.06853	7.49736	6.47604	7.89248	7.35867	-	-
transcript_20825	5.2564	6.36099	6.04457	7.61956	7.20298	7.27925	8.08507	9.07154	8.25184	5.88732	7.36726	8.46949	-	21 kDa protein
transcript_15966	8.09552	7.35409	7.78572	7.38785	7.61719	6.40188	7.13835	6.73718	6.64732	7.74511	7.13564	6.84095	LET12	Homeobox protein knotted-1-like LET12
transcript_22051	6.8171	6.26815	5.91176	8.12841	7.62509	8.59373	7.45064	7.09925	7.26635	6.33234	8.11574	7.27208	RPL36A	60S ribosomal protein L36-1
transcript_15515	6.76588	6.23076	6.30425	7.44265	7.39977	7.6939	7.68577	7.81457	7.78544	6.43363	7.51211	7.76193	TEF1	Elongation factor 1-alpha
transcript_21999	6.47116	6.35118	5.8225	7.79301	7.71204	8.4036	7.7483	7.47266	7.34814	6.21495	7.96955	7.52303	RPS13	40S ribosomal protein S13
transcript_15900	7.0603	6.28284	6.01981	7.49487	7.4389	7.8542	7.56534	7.67247	7.7107	6.45431	7.59599	7.64951	AC1	Actin-1
transcript_23040	6.65594	6.51668	6.58049	7.9742	7.65356	8.38733	6.97906	7.08753	7.22031	6.58437	8.00503	7.09563	At3g62790	NADH dehydrogenase [ubiquinone] iron-sulfur protein 5-B
transcript_22729	6.87176	5.91406	6.67425	7.33501	7.21603	7.85483	7.72871	7.29586	8.15393	6.48669	7.46862	7.72616	-	14-3-3-like protein C
transcript_23234	7.47671	6.58319	7.09718	7.33982	9.13609	7.60781	6.32007	7.41868	6.03658	7.05236	8.02791	6.59178	-	Metallothionein-like protein type 2
transcript_23046	6.91158	6.15359	5.9578	7.96486	7.50213	8.32365	7.55706	7.27477	7.36482	6.34099	7.93021	7.39888	RPL35	60S ribosomal protein L35
transcript_21542	7.57827	5.86583	7.17088	8.50828	7.51394	8.96934	6.78689	6.15104	6.45439	6.87166	8.33052	6.46411	-	-
transcript_21827	6.59356	6.40225	5.64702	7.90258	7.62958	8.47163	7.59382	7.36893	7.37971	6.21428	8.00126	7.44749	RPS17	40S ribosomal protein S17
transcript_17452	6.71922	6.31006	6.80326	7.55351	7.03188	7.63625	7.66227	7.61014	7.64976	6.61084	7.40721	7.64072	MD1	Malate dehydrogenase
transcript_23289	7.02405	5.31805	6.463	8.99346	6.38868	8.40388	8.55978	5.68419	8.14121	6.26837	7.92867	7.46173	-	Non-specific lipid-transfer protein 2
transcript_23216	7.18366	5.79016	6.04781	8.21434	7.73839	8.43682	7.10013	7.30282	7.1565	6.34054	8.12985	7.18648	At2g22425	Probable signal peptidase complex subunit 1
transcript_23953	7.16798	8.06785	7.31695	6.93898	6.37355	6.48291	7.39556	7.41429	7.8097	7.51759	6.59848	7.53985	-	-
transcript_21810	7.38431	5.98665	6.43272	7.88775	8.04317	8.12573	6.97764	6.92495	7.19367	6.60123	8.01889	7.03208	-	Thioredoxin H-type 1
transcript_18622	7.42219	6.56939	7.06306	6.94286	6.38472	6.49865	8.14762	7.85549	8.06403	7.01821	6.60874	8.02238	VATE	V-type proton ATPase subunit E
transcript_23880	6.25529	6.02331	5.70713	8.17692	7.90855	9.12552	6.88583	7.36297	7.49458	5.99524	8.40366	7.24779	-	-
transcript_18445	8.47925	6.81614	7.93608	6.68374	6.22866	6.22596	8.12509	7.15372	7.27976	7.74382	6.37945	7.51952	ANN1	Annexin D1
transcript_22521	6.67457	6.38748	5.84745	7.84579	7.14992	8.35046	7.61026	7.46113	7.60115	6.30317	7.78206	7.55751	UBICEP52-7	Ubiquitin-60S ribosomal protein L40
transcript_18490	6.6043	6.11663	5.87497	7.55407	7.64324	8.06947	7.96977	7.44763	7.64271	6.19864	7.75559	7.6867	RPL7AB	60S ribosomal protein L7a-2
transcript_20481	6.81457	6.26369	5.67519	7.94565	7.62872	8.26817	7.47477	7.34095	7.50365	6.25115	7.94751	7.43979	RPL18B	60S ribosomal protein L18-2
transcript_20828	7.36009	6.48963	6.61463	7.62747	7.23134	7.19241	7.56562	7.54046	7.28581	6.82145	7.3504	7.46396	PLAT1	PLAT domain-containing protein 1
transcript_22552	6.22207	6.33482	5.461	8.15016	7.60762	8.73533	7.29904	7.58532	7.50856	6.00597	8.16437	7.46431	-	60S acidic ribosomal protein P2
transcript_22079	6.86534	6.74021	6.21635	7.71642	7.54496	8.23425	7.07584	7.20706	7.27943	6.6073	7.83188	7.18744	RPS16	40S ribosomal protein S16
transcript_15991	5.87442	4.89499	4.29688	8.58716	8.12014	7.94395	8.64429	8.70392	7.80081	5.0221	8.21708	8.383	At5g10770	Aspartyl protease family protein At5g10770
transcript_18311	6.42916	5.90228	5.99438	7.5592	7.5875	7.67478	7.90746	7.70654	8.10168	6.10861	7.60716	7.90523	-	Alpha-soluble NSF attachment protein
transcript_22821	6.55325	6.01457	5.55269	7.59498	7.43528	8.32011	7.59785	7.83145	7.9462	6.04017	7.78346	7.79184	RPS28	40S ribosomal protein S28
transcript_20388	7.54799	7.66906	7.3155	7.02301	6.68774	7.16172	7.27189	6.92191	7.24049	7.51085	6.95749	7.14476	BOLA4	Protein BOLA4, chloroplastic/mitochondrial
transcript_20160	6.44155	6.15615	5.69635	7.87794	7.24284	8.2991	8.02636	7.33273	7.76609	6.09801	7.80663	7.70839	RPL19B	60S ribosomal protein L19-2
transcript_19811	6.35877	6.46758	6.45666	7.78886	7.29137	7.41994	7.67102	7.44357	7.91988	6.42767	7.50006	7.67816	-	-
transcript_22169	6.78487	6.38129	6.04362	7.77526	7.52318	8.25557	7.52735	7.15347	7.37073	6.40326	7.85134	7.35052	RPS23	40S ribosomal protein S23
transcript_19766	6.71159	6.38866	5.67723	7.19736	6.88099	7.69533	7.91114	8.13947	8.2108	6.25916	7.25789	8.08714	Os07g0662500	Elongation factor 1-beta
transcript_21310	7.08981	6.1235	6.25575	7.91414	8.45588	5.8102	8.57799	7.85247	6.73207	6.48969	7.39341	7.72084	-	Metallocarboxypeptidase inhibitor
transcript_22522	7.91468	7.46588	7.47051	7.83929	7.09301	7.1089	6.78107	6.55658	6.57675	7.61702	7.34706	6.63813	-	-
transcript_22907	6.57736	4.14486	2.99071	8.52743	7.92612	9.61346	8.43994	8.19714	8.37979	4.57098	8.689	8.33895	RCI2B	Hydrophobic protein RCI2B
transcript_18112	6.7674	7.02151	7.03511	7.03923	6.88059	6.7949	7.73478	7.48027	8.03016	6.94134	6.90491	7.7484	plcA	1-phosphatidylinositol phosphodiesterase
transcript_18679	6.27901	5.91663	5.8158	7.82905	7.70631	8.03694	7.68792	7.65468	7.85348	6.00382	7.85744	7.73203	OsI_027940	Uncharacterized protein OsI_027940
transcript_19154	6.50422	6.21016	5.72694	7.67777	7.50352	8.11392	7.85782	7.61388	7.57039	6.14711	7.76507	7.68069	cyc07	40S ribosomal protein S3a
transcript_21267	6.48844	5.98621	5.90978	7.93498	7.21458	8.30061	7.74156	7.39081	7.80864	6.12814	7.81672	7.64701	ARF	ADP-ribosylation factor 2
transcript_20902	7.07164	6.38094	6.69987	7.03313	6.81927	7.56535	7.74202	7.496	7.96337	6.71748	7.13925	7.7338	EIF-5A1	Eukaryotic translation initiation factor 5A-1
transcript_18097	7.00644	5.65891	6.09681	8.29069	7.49103	7.39134	8.46456	6.70004	7.66599	6.25406	7.72435	7.6102	CATHB2	Cathepsin B-like protease 2
transcript_22663	6.64196	6.20294	5.3629	7.72968	7.53447	8.39008	7.95541	7.47116	7.46309	6.06927	7.88474	7.62989	RPS24B	40S ribosomal protein S24-2
transcript_20985	7.63086	7.57764	4.81373	8.0353	9.26318	8.46013	5.12003	8.22994	5.61654	6.67408	8.5862	6.32217	-	Calcium-binding allergen Ole e 8
transcript_21897	7.33833	7.23481	6.27196	6.68241	7.38616	5.26189	7.55991	8.45423	8.54671	6.94837	6.44349	8.18695	RPS24B	40S ribosomal protein S24-2
transcript_22911	6.67126	6.1372	6.28721	7.99362	6.93787	7.82033	8.04196	6.77385	8.05817	6.36523	7.58394	7.62466	SBT3.17	Subtilisin-like protease SBT3.17
transcript_23846	7.74418	6.4602	7.25089	7.6341	6.51948	6.79175	8.20501	6.49342	7.61986	7.15176	6.98178	7.43943	CYPRO1	Cyprosin (Fragment)
transcript_21921	6.78092	6.26296	6.40955	8.07013	7.33247	7.95017	7.45231	6.91703	7.52431	6.48448	7.78426	7.29788	-	-
transcript_22509	6.74134	6.57069	6.52379	7.80972	7.44322	8.04764	7.34113	6.76192	7.40664	6.61194	7.76686	7.1699	CYCB1-2	Cyclin-B1-2
transcript_18964	5.07827	7.90875	4.21861	8.69542	9.54563	8.69241	5.33263	8.60985	6.5551	5.73521	8.97782	6.83252	CAF1-11	Probable CCR4-associated factor 1 homolog 11
transcript_22082	6.47167	6.55547	5.15016	7.71413	7.39405	8.68113	7.17103	7.89615	7.59546	6.0591	7.92977	7.55421	RPS15AA	40S ribosomal protein S15a-1
transcript_20618	6.56844	6.26076	5.94377	7.96082	7.54245	8.26159	7.45907	7.31179	7.29644	6.25766	7.92162	7.35577	RPL11	60S ribosomal protein L11
transcript_22837	8.22396	7.35764	7.72703	7.43759	3.55929	6.84012	8.11977	7.60296	7.73579	7.76954	5.94566	7.8195	-	-
transcript_20933	7.2237	7.69646	7.52298	6.18221	6.19696	6.98165	7.26138	7.77652	7.73342	7.48105	6.45361	7.59044	RALFL33	Protein RALF-like 33
transcript_22675	6.23894	6.24498	5.55706	8.11032	7.79222	8.72547	7.20415	7.38291	7.30969	6.01366	8.20934	7.29892	-	60S acidic ribosomal protein P2
transcript_8137	5.74516	4.99374	5.51678	9.13246	7.80805	9.05185	7.23342	7.85041	7.23174	5.41856	8.66412	7.43852	ART3	Putative uncharacterized protein ART3
transcript_13058	7.72159	6.64035	6.745	6.65638	7.03488	6.75982	7.70645	7.58118	7.69198	7.03564	6.81703	7.65987	HSC-2	Heat shock cognate 70 kDa protein 2
transcript_19480	6.81486	6.19425	6.62505	7.52381	7.38756	7.7026	7.60075	7.18308	7.50548	6.54472	7.53799	7.42977	-	ATP synthase subunit O, mitochondrial
transcript_22964	6.27186	7.16952	5.13476	8.34543	8.83193	8.33704	5.82788	7.9092	6.70699	6.19204	8.5048	6.81469	At4g08330	Uncharacterized protein At4g08330, chloroplastic
transcript_18817	7.05309	6.50167	6.34	7.69186	7.58472	7.67692	7.78274	6.86084	7.03919	6.63159	7.65117	7.22759	SCL30A	Serine/arginine-rich SC35-like splicing factor SCL30A
transcript_18685	9.9488	5.77666	8.38323	7.60809	5.69698	6.61607	8.43561	4.79129	7.26555	8.03623	6.64038	6.83082	-	-
transcript_18253	6.64999	6.92474	7.29875	6.00031	6.66597	6.68407	7.77539	7.81334	8.70557	6.95783	6.45012	8.0981	IAA14	Auxin-responsive protein IAA14
transcript_16080	5.77598	6.82646	5.73963	6.72777	5.71608	7.16671	8.8331	8.59467	9.13576	6.11402	6.53685	8.85451	TUBA	Tubulin alpha chain
transcript_22213	6.34817	5.88509	5.71359	8.25713	7.81921	8.69265	7.41927	7.05091	7.31062	5.98228	8.25633	7.26027	-	Ubiquitin-60S ribosomal protein L40
transcript_17042	5.73966	5.25771	4.96594	8.39151	7.86267	8.81774	7.77699	7.69686	7.97223	5.3211	8.35731	7.81536	FBA6	Fructose-bisphosphate aldolase 6, cytosolic
transcript_21127	6.38036	6.37198	6.11207	7.51659	7.40133	8.22198	7.77565	7.25968	7.43951	6.28814	7.7133	7.49161	RPS14B	40S ribosomal protein S14-2
transcript_17823	7.32611	7.07021	7.03563	6.9013	7.18654	6.67569	7.48176	7.24393	7.54903	7.14398	6.92118	7.42491	-	Cysteine synthase
transcript_21400	7.14064	8.6581	6.62024	7.34834	8.86693	7.73432	4.51077	8.16496	5.41504	7.47299	7.9832	6.03026	-	-
transcript_23140	7.75865	6.252	6.13493	8.69139	7.86693	8.95974	7.29558	5.91948	5.56348	6.71519	8.50602	6.25951	-	-
transcript_21760	6.53677	5.81885	5.92478	7.38849	7.30101	7.77954	7.71313	7.94609	8.02912	6.09347	7.48968	7.89612	M28.5	NHP2-like protein 1 homolog
transcript_17004	7.63033	6.50073	6.55205	7.2374	6.89689	6.81618	7.69424	7.50327	7.5912	6.89437	6.98349	7.59623	CXIP4	CAX-interacting protein 4
transcript_21804	6.84686	6.37936	5.19886	7.9771	8.11572	8.01059	6.97607	7.59187	7.31727	6.1417	8.03447	7.29507	-	-
transcript_21783	6.4304	6.46995	5.61882	7.51833	7.40849	8.17456	7.4378	7.66382	7.67673	6.17306	7.70046	7.59278	RPL27AB	60S ribosomal protein L27a-2
transcript_23471	6.87844	6.0766	5.64581	7.55204	7.76373	7.67793	7.09388	7.80211	7.90783	6.20028	7.66456	7.60127	RPS29	40S ribosomal protein S29
transcript_22281	6.52466	6.10636	5.65911	7.99533	7.56758	8.54327	7.53208	7.15795	7.28536	6.09671	8.03539	7.32513	RPS26C	40S ribosomal protein S26-3
transcript_13314	7.47922	7.45231	6.49173	7.00829	6.68928	6.91064	7.88807	7.40218	7.04928	7.14109	6.8694	7.44651	-	RuBisCO large subunit-binding protein subunit beta, chloroplastic
transcript_20015	6.57396	5.82164	5.77903	7.75689	7.37591	8.06179	7.74199	7.5341	7.72065	6.05821	7.73153	7.66558	RPS8	40S ribosomal protein S8
transcript_17716	7.60459	7.44898	7.5763	6.44763	6.65375	6.54948	7.35508	7.35858	7.36063	7.54329	6.55029	7.3581	PDX1	Probable pyridoxal 5'-phosphate synthase subunit PDX1
transcript_22291	6.92112	6.19594	6.28387	7.7993	7.31219	7.98803	7.33381	7.0017	7.51419	6.46697	7.69984	7.28323	TIM10	Mitochondrial import inner membrane translocase subunit TIM10
transcript_19829	6.47661	6.96105	5.12099	10.411	8.29282	7.9831	6.79266	6.53333	5.77476	6.18622	8.89565	6.36692	AP24	Osmotin
transcript_20663	8.72711	5.90456	6.29481	7.20419	8.19909	7.48053	7.80201	5.69542	7.03007	6.97549	7.62793	6.8425	-	Probable phospholipid hydroperoxide glutathione peroxidase
transcript_21382	7.03938	6.28224	6.49622	7.82657	7.49532	7.7526	7.4266	6.80487	7.20262	6.60595	7.6915	7.1447	-	Histone H3.3
transcript_21378	6.79142	7.44641	6.25528	7.1254	7.33591	7.4798	7.09419	7.63402	7.15968	6.83104	7.3137	7.29597	ACP1	Acyl carrier protein 1, chloroplastic
transcript_18844	4.10957	2.90744	3.27321	9.3224	8.26826	10.3246	8.69134	8.47208	8.93813	3.43007	9.30508	8.70052	-	Pistil-specific extensin-like protein
transcript_18937	6.60702	6.38418	6.55354	7.80947	7.2049	7.94211	7.60112	6.83079	7.36138	6.51491	7.65216	7.26443	SODA	Superoxide dismutase [Mn], mitochondrial
transcript_21683	7.21455	6.57992	5.16347	9.34733	8.31278	8.57956	6.15432	6.87905	6.03815	6.31931	8.74656	6.35718	DRMH1	Dormancy-associated protein homolog 1
transcript_20889	6.45644	6.23287	5.73046	7.96175	7.37368	8.41145	7.6669	7.08426	7.34574	6.13992	7.91563	7.36563	RPL24	60S ribosomal protein L24
transcript_21610	8.10081	7.68231	6.66555	5.21317	6.47267	7.34997	6.85344	8.42898	7.46202	7.48289	6.34527	7.58148	TCTP	Translationally-controlled tumor protein homolog
transcript_15282	6.52624	6.04627	6.20575	7.01328	7.6803	6.96773	8.05856	7.86816	7.86153	6.25942	7.22043	7.92942	-	Elongation factor 1-alpha
transcript_21126	5.97427	7.27095	7.28358	7.73094	7.53473	6.81857	6.89483	7.04895	7.66996	6.84293	7.36141	7.20458	At1g56220	Dormancy-associated protein homolog 3
transcript_21391	6.86759	6.38894	6.11293	7.48253	7.35571	7.69471	7.45065	7.31832	7.53493	6.45648	7.51098	7.43463	SMD3B	Small nuclear ribonucleoprotein SmD3b
transcript_20212	6.5965	6.54921	5.65167	7.76705	7.3552	8.25728	7.41648	7.13009	7.47582	6.26579	7.79317	7.3408	RPL21E	60S ribosomal protein L21-2
transcript_20284	6.887	6.36317	6.12391	7.10332	6.95582	7.66178	7.52688	7.72222	7.8158	6.45803	7.24031	7.6883	ACT7	Actin-7
transcript_22029	6.67329	6.0678	5.8846	8.0381	7.32442	7.55966	7.55093	7.30948	7.74412	6.20856	7.64073	7.53484	MBS1	Protein METHYLENE BLUE SENSITIVITY 1
transcript_19563	6.92594	6.83243	5.97726	7.63991	7.3005	7.46732	7.22584	7.59136	7.1796	6.57855	7.46924	7.33227	RZ1A	Glycine-rich RNA-binding protein RZ1A
transcript_22816	7.44746	8.22792	6.62553	5.1127	7.99005	5.01234	7.12819	9.12252	7.4721	7.43364	6.03836	7.9076	-	-
transcript_23243	6.77462	5.54546	5.67428	9.53875	8.4116	9.57843	6.18409	5.94338	6.47804	5.99812	9.17626	6.20184	-	-
transcript_20289	6.84065	5.84091	6.17114	6.94371	6.48365	7.4641	8.03234	7.92952	8.39612	6.28423	6.96382	8.11933	ADF1	Actin-depolymerizing factor 1
transcript_18355	9.10508	9.43787	9.10881	4.91763	4.8982	4.47984	7.48943	7.58298	7.07919	9.21726	4.76523	7.38387	-	29 kDa ribonucleoprotein A, chloroplastic
transcript_19761	6.41773	6.07134	5.85216	8.24299	7.54176	8.49739	7.57632	6.75519	7.13283	6.11375	8.09404	7.15478	RPL17A	60S ribosomal protein L17-1
transcript_23527	5.31908	7.96605	3.38785	6.70045	7.76019	7.80154	7.76052	9.20899	8.18273	5.55766	7.42073	8.38408	-	-
transcript_22785	6.12075	6.16136	6.00504	8.06012	7.67659	8.39712	6.73635	7.32881	7.59955	6.09572	8.04461	7.22157	-	Ubiquinol-cytochrome c reductase complex 6.7 kDa protein
transcript_18972	6.97716	6.81946	7.3553	7.48065	7.69857	7.0665	6.96662	6.99508	6.72434	7.05064	7.41524	6.89535	-	Histone H1
transcript_17198	9.30846	8.81416	10.1283	5.3687	5.3655	4.10002	7.03837	6.92154	7.03753	9.41699	4.94474	6.99915	BBD1	Bifunctional nuclease 1
transcript_18806	6.67852	6.22634	5.88948	7.67597	7.46625	7.91633	7.45148	7.39662	7.3793	6.26478	7.68618	7.40913	RPS2B	40S ribosomal protein S2-2
transcript_19084	7.01633	7.08113	6.52292	6.88219	6.23224	7.49034	7.25975	7.90103	7.67215	6.87346	6.86826	7.61098	TUBB5	Tubulin beta-5 chain
transcript_19021	7.20311	6.02106	6.74833	7.82277	6.7518	7.09001	7.90952	6.54369	7.94657	6.6575	7.22152	7.4666	-	-
transcript_22678	6.55611	6.37242	6.24376	7.74239	7.39923	8.03224	7.10103	7.21618	7.37022	6.39076	7.72462	7.22914	PIN1	Peptidyl-prolyl cis-trans isomerase Pin1
transcript_20805	6.46461	6.0741	5.37998	7.56615	7.48447	7.87337	7.30506	8.00627	7.87559	5.9729	7.64133	7.72897	TCTP	Translationally-controlled tumor protein homolog
transcript_18488	7.06264	6.90107	7.26233	7.22195	7.4678	7.01958	7.14488	7.24125	6.70757	7.07535	7.23644	7.03123	-	Histone H1
transcript_17423	6.70646	5.88804	6.66816	7.22046	7.82341	7.53592	7.28599	7.23959	7.65955	6.42089	7.5266	7.39504	FRK2	Fructokinase-2
transcript_22174	6.84586	5.84788	6.41472	7.31122	7.16447	7.51299	7.41233	7.53311	7.97998	6.36949	7.32956	7.64181	SP1L1	Protein SPIRAL1-like 1
transcript_22199	6.37267	6.17825	6.09471	7.81662	7.57539	8.42053	7.01113	7.31137	7.22767	6.21521	7.93751	7.18339	RPL26B	60S ribosomal protein L26-2
transcript_17682	5.46542	7.62962	6.16877	6.55583	6.99799	7.96898	7.10835	8.29651	7.81012	6.42127	7.17427	7.73833	TUBA	Tubulin alpha chain
transcript_18595	6.969	5.43062	6.30562	7.95126	6.22161	7.85136	8.29024	6.18241	8.79729	6.23508	7.34141	7.75665	At1g67360	REF/SRPP-like protein At1g67360
transcript_22654	6.54631	6.26925	6.3014	7.74159	7.26186	8.05907	7.0884	7.24655	7.48486	6.37232	7.68751	7.27327	-	-
transcript_21138	6.28311	6.23152	5.72638	8.05202	7.33156	8.28708	7.50262	7.27496	7.30738	6.08034	7.89022	7.36165	RPL18B	60S ribosomal protein L18-2
transcript_20621	5.96388	7.57138	4.40534	9.00935	9.79238	8.85657	4.39108	8.66871	5.31958	5.9802	9.21943	6.12646	SAP1	Zinc finger A20 and AN1 domain-containing stress-associated protein 1
transcript_21638	6.45719	6.2813	5.63034	7.57891	7.27061	8.16885	7.51976	7.5301	7.54112	6.12295	7.67279	7.53032	RPL23	60S ribosomal protein L23
transcript_18483	6.4204	5.82677	6.162	6.84669	7.15211	7.43553	7.87004	7.72649	8.52985	6.13639	7.14478	8.04213	-	14-3-3-like protein C
transcript_21982	7.59773	6.17969	7.79177	8.21523	6.89067	8.62415	6.72494	5.53226	6.39045	7.18973	7.91001	6.21588	-	-
transcript_22790	7.50492	7.01428	7.25069	6.9877	7.15584	6.76849	7.31219	6.89311	7.0562	7.25663	6.97068	7.08717	MBF1B	Multiprotein-bridging factor 1b
transcript_6828	7.24362	6.62684	6.10003	7.91627	7.49319	7.34823	7.83658	6.4157	6.95415	6.65683	7.5859	7.06881	-	-
transcript_20264	6.49926	6.18916	5.78812	7.89483	7.45675	7.84305	7.19517	7.48306	7.57951	6.15884	7.73154	7.41925	-	ADP-ribosylation factor
transcript_21234	7.00495	6.9801	6.92966	7.22598	6.82599	6.98978	7.28018	7.21628	7.47479	6.97157	7.01392	7.32375	Mdp1	Magnesium-dependent phosphatase 1
transcript_22523	6.07964	5.2909	6.12486	9.77078	7.17107	8.27048	8.15187	5.26634	7.77993	5.8318	8.40411	7.06604	-	Non-specific lipid-transfer protein 2
transcript_22995	6.40158	7.17654	7.07925	7.69712	8.14513	8.57914	5.72336	6.53151	6.56728	6.88579	8.14046	6.27405	-	Glutaredoxin
transcript_22003	4.86089	4.45767	4.14913	9.02123	8.25195	9.00248	7.82359	8.11977	8.20825	4.48923	8.75855	8.05054	-	-
transcript_15291	6.91294	6.55722	7.12526	6.60387	6.67352	6.22303	8.0795	7.08471	8.61751	6.86514	6.50014	7.92724	-	Vacuolar-processing enzyme
transcript_20690	6.87575	6.38888	5.72852	7.57816	7.05754	7.8126	7.85972	7.12684	7.44852	6.33105	7.48277	7.47836	RPL19B	60S ribosomal protein L19-2
transcript_22776	6.76382	6.7491	6.43144	7.28774	7.4566	7.93306	6.9306	7.0729	7.24552	6.64812	7.55913	7.08301	At5g47890	NADH dehydrogenase [ubiquinone] 1 alpha subcomplex subunit 2
transcript_23871	7.9457	6.79987	5.42328	7.20458	8.09233	8.30464	6.93526	6.39795	6.75954	6.72295	7.86718	6.69758	-	-
transcript_23887	6.4363	6.97391	6.77491	7.44877	6.52051	8.57596	7.16941	6.20981	7.7419	6.72837	7.51508	7.04037	-	-
transcript_23368	6.89898	6.10681	6.06706	7.59974	7.3378	7.60738	7.80352	7.09884	7.33059	6.35762	7.51497	7.41098	-	-
transcript_19960	6.56178	7.47019	6.73186	8.28167	7.88255	7.66573	6.82376	6.54616	5.88633	6.92127	7.94332	6.41875	-	Histone H1
transcript_21588	6.24664	6.35889	5.40692	7.67078	7.30115	8.06757	7.62225	7.58294	7.58308	6.00415	7.67983	7.59609	RPL23A	60S ribosomal protein L23a
transcript_20337	8.1944	8.09722	7.75757	6.52073	6.50608	6.31738	6.91966	6.81902	6.6881	8.0164	6.44806	6.80893	MSRB2	Peptide methionine sulfoxide reductase B2, chloroplastic
transcript_22856	7.22693	5.79996	6.15481	7.50707	7.65864	7.59938	7.28018	7.29007	7.29742	6.3939	7.58836	7.28922	FKBP12	Peptidyl-prolyl cis-trans isomerase FKBP12
transcript_21664	7.85032	5.64302	5.61823	7.44964	7.94901	8.08246	7.27385	7.03978	6.89612	6.37052	7.82704	7.06992	CAM53	Calmodulin-related protein
transcript_23065	5.95098	8.25627	4.86638	8.09921	8.55392	8.1128	4.88437	8.19575	6.87797	6.35788	8.25531	6.6527	KRP1	Calcium-binding protein KRP1
transcript_19808	5.48493	5.79054	6.03056	7.30596	6.62879	6.99115	8.81902	7.48542	9.25246	5.76868	6.9753	8.51897	BAG2	BAG family molecular chaperone regulator 2
transcript_20887	6.6394	6.45466	5.94711	7.62467	7.37642	7.68249	6.91723	7.56329	7.58167	6.34706	7.56119	7.35406	-	-
transcript_17246	6.82642	5.51329	6.71392	7.38428	6.06375	7.35865	8.25696	7.29904	8.3694	6.35121	6.93556	7.97513	GAPC	Glyceraldehyde-3-phosphate dehydrogenase, cytosolic
transcript_19864	5.83731	5.95997	5.63247	7.34804	7.45245	7.9785	7.76433	7.82557	7.98641	5.80992	7.59299	7.85877	-	14-3-3-like protein A
transcript_16285	7.08932	6.19764	6.66935	7.38104	7.32041	6.92261	7.67867	7.13385	7.37468	6.6521	7.20802	7.39573	RAD23D	Ubiquitin receptor RAD23d
transcript_22575	9.58367	10.3289	10.9465	3.34345	2.47613	3.46188	7.96119	7.39455	8.25825	10.2863	3.09382	7.87133	PSAH	Photosystem I reaction center subunit VI, chloroplastic
transcript_16479	6.90957	6.4519	6.32134	7.23526	7.30101	6.73736	7.52629	7.71303	7.54869	6.56094	7.09121	7.596	acy1	Aminoacylase-1
transcript_11203	7.05173	6.65075	6.96808	6.33415	6.65837	6.48415	8.12978	7.61261	7.83682	6.89019	6.49222	7.85974	RH7	DEAD-box ATP-dependent RNA helicase 7
transcript_19862	3.57236	8.26862	5.38619	8.14618	10.0959	8.46188	4.49828	8.91903	6.35834	5.74239	8.90134	6.59188	ZAT10	Zinc finger protein ZAT10
transcript_16397	6.55177	6.60616	5.55263	8.18845	7.85947	7.62987	6.92199	7.21162	7.17926	6.23686	7.8926	7.10429	RAP2-12	Ethylene-responsive transcription factor RAP2-12
transcript_15522	6.79741	6.79703	6.35373	6.48431	5.96834	7.32005	7.78466	8.09062	8.09223	6.64939	6.5909	7.98917	TUBB4	Tubulin beta-4 chain
transcript_16421	8.58505	7.8291	8.85093	6.48124	6.33207	5.88666	6.56634	6.48837	6.65372	8.42169	6.23332	6.56948	SYM1	Protein SYM1
transcript_13777	7.84912	6.81809	6.88922	6.40347	6.90887	6.45265	7.49505	7.45883	7.39509	7.18547	6.58833	7.44966	hsc71	Heat shock cognate 70 kDa protein
transcript_22392	5.98734	6.18692	5.42756	7.86771	7.71352	8.62101	7.28672	7.23049	7.33377	5.86727	8.06741	7.28366	RPL14B	60S ribosomal protein L14-2
transcript_21275	6.30719	6.152	5.60575	7.32164	7.18975	7.9413	7.7616	7.63216	7.73266	6.02165	7.48423	7.70881	RPL18A	60S ribosomal protein L18a
transcript_20759	6.24053	6.80473	5.16855	10.2809	8.17687	7.70087	6.4789	6.73734	6.03541	6.07127	8.71955	6.41722	AP24	Osmotin
transcript_21641	9.73061	10.4985	10.7371	2.98327	3.79374	3.48732	7.4032	7.45625	7.50859	10.3221	3.42144	7.45601	PSBY	Photosystem II core complex proteins psbY, chloroplastic
transcript_22205	8.13676	5.50689	5.73351	6.84402	7.15597	7.54248	8.06009	6.7906	7.82102	6.45905	7.18082	7.55724	ECPP44	Phosphoprotein ECPP44
transcript_22987	6.7785	6.46591	5.94061	8.01561	7.24941	8.01699	6.8971	6.90491	7.3214	6.39501	7.76067	7.04114	KIWI	RNA polymerase II transcriptional coactivator KIWI
transcript_18022	6.27781	6.05156	5.96752	7.21856	6.91337	7.57465	7.8701	7.8015	7.91132	6.09896	7.23553	7.86097	TFT9	14-3-3 protein 9
transcript_15440	8.74544	8.84586	9.42966	5.98735	5.72939	5.75051	7.04447	5.66234	6.38976	9.00699	5.82242	6.36553	GGAT2	Glutamate--glyoxylate aminotransferase 2
transcript_21814	6.57925	6.50322	6.16849	7.72585	7.39495	7.98213	7.29567	6.80056	7.13278	6.41699	7.70098	7.07634	At5g27430	Signal peptidase complex subunit 3B
transcript_21802	6.61424	6.38686	5.84051	7.60138	7.27271	8.18667	7.09154	7.30228	7.2734	6.28054	7.68692	7.22241	RPS16	40S ribosomal protein S16
transcript_23329	6.91107	6.7555	6.34824	7.79766	7.44966	7.63126	6.94465	6.87392	6.85181	6.6716	7.62619	6.89013	-	-
transcript_20737	6.46452	5.92498	5.50781	7.6023	7.40682	7.79432	6.97605	7.98272	7.89817	5.96577	7.60115	7.61898	TCTP	Translationally-controlled tumor protein homolog
transcript_17292	7.0544	5.73299	5.69048	7.13729	7.08325	8.17353	8.08947	6.75663	7.82729	6.15929	7.46469	7.5578	At5g36290	GDT1-like protein 3
transcript_14340	7.92456	7.19082	7.93806	6.48443	6.10577	5.60426	7.69278	7.5355	7.06283	7.68448	6.06482	7.43037	ATHB-6	Homeobox-leucine zipper protein ATHB-6
transcript_16592	6.57412	6.53411	6.83521	7.07557	6.53093	7.14177	7.76985	7.30518	7.74857	6.64781	6.91609	7.60787	-	-
transcript_20739	5.83323	6.12441	5.23742	8.01702	7.95443	8.56345	6.85191	6.98717	7.94586	5.73169	8.1783	7.26165	-	-
transcript_18528	5.04452	5.48524	5.70185	7.91977	8.50159	7.1587	6.45793	8.84043	8.38458	5.41054	7.86002	7.89431	PIP2-2	Probable aquaporin PIP2-2
transcript_15194	6.47432	6.20429	6.08468	6.98584	6.71097	7.0528	7.87346	8.12432	7.95822	6.25443	6.91654	7.98533	REFA1	Elongation factor 1-alpha
transcript_20255	6.28544	6.30841	5.57447	7.53207	6.92201	8.04571	7.69881	7.44661	7.64821	6.05611	7.49993	7.59788	RPL18AB	60S ribosomal protein L18a-2
transcript_22318	6.30575	6.27952	5.87763	7.65961	7.44822	8.18535	7.28566	7.18013	7.22902	6.1543	7.76439	7.2316	RPL35	60S ribosomal protein L35
transcript_22971	8.88186	8.27321	7.04066	8.78815	6.72573	9.28491	5.53338	2.93556	5.9831	8.06524	8.26626	4.81734	TCTP	Translationally-controlled tumor protein homolog
transcript_22231	6.6548	5.82339	6.24059	7.3456	6.97759	7.35791	7.51925	7.43667	8.07284	6.23959	7.22703	7.67625	NOI4	Protein NOI4
transcript_22361	6.66028	5.97763	5.92377	7.53299	7.01446	7.98642	7.4198	7.26148	7.6466	6.18723	7.51129	7.44263	DAD1	Dolichyl-diphosphooligosaccharide--protein glycosyltransferase subunit DAD1
transcript_21915	5.96805	6.23489	5.37561	7.43742	7.25044	7.88649	7.74104	7.74009	7.77966	5.85952	7.52479	7.7536	HIS2A	Histone H2AX
transcript_21840	8.64825	9.21608	8.53993	5.35272	5.44565	5.94294	6.70331	6.91244	6.64997	8.80142	5.58044	6.75524	RPS13	30S ribosomal protein S13, chloroplastic
transcript_17895	6.26481	7.75884	5.61592	7.5425	8.7682	7.87907	5.54245	7.61221	6.42535	6.54652	8.06326	6.52667	WRKY11	Probable WRKY transcription factor 11
transcript_20140	6.54993	6.01825	5.76603	7.49983	7.32883	7.81453	7.43367	7.427	7.56057	6.1114	7.54773	7.47375	RPL11A	60S ribosomal protein L11-1
transcript_22536	7.40764	6.91775	7.29645	7.47333	6.77619	7.0815	7.36666	6.30571	6.7641	7.20728	7.11034	6.81216	MBF1B	Multiprotein-bridging factor 1b
transcript_15690	7.57366	6.73504	5.57043	5.62454	8.61064	7.3348	7.36518	6.6142	7.95941	6.62638	7.18999	7.31293	MPK3	Mitogen-activated protein kinase 3
transcript_16229	6.25278	6.34122	6.60448	7.14915	7.60124	6.89376	7.54845	7.63382	7.35639	6.39949	7.21472	7.51288	-	Isocitrate dehydrogenase [NADP]
transcript_18234	6.28914	7.24051	5.50593	7.86053	8.24115	7.97686	6.53453	7.63594	6.09044	6.34519	8.02618	6.75364	PER12	Peroxidase 12
transcript_16282	6.73159	6.60029	6.0175	7.01158	6.70928	7.42372	7.84558	7.4665	7.56433	6.4498	7.04819	7.62547	NAP1;2	Nucleosome assembly protein 1;2
transcript_22845	4.64884	5.58023	4.05778	8.24083	7.58805	7.22324	8.81337	8.472	8.69999	4.76228	7.68404	8.66179	-	-
transcript_18314	6.94269	6.74864	7.19134	7.15015	7.40702	7.13909	7.24413	6.84814	6.6494	6.96089	7.23209	6.91389	-	Histone H1
transcript_18069	7.46107	6.07444	6.58707	7.70719	6.9652	6.814	8.24434	5.70012	7.76704	6.70753	7.16213	7.23717	CATHB1	Cathepsin B-like protease 1
transcript_16321	7.81264	7.06744	4.84038	7.54221	8.80592	7.35296	6.31229	7.09036	6.48457	6.57349	7.90036	6.62907	At4g33920	Probable protein phosphatase 2C 63
transcript_17858	6.42705	6.8435	5.7417	6.12069	5.44611	7.29403	8.51364	8.46698	8.45372	6.33741	6.28694	8.47811	TUBB1	Tubulin beta-1 chain (Fragment)
transcript_22233	8.6589	6.83892	4.56493	8.43089	7.77872	8.24178	6.84924	5.4032	6.51118	6.68758	8.15046	6.25454	Os04g0350100	Cysteine proteinase inhibitor 10
transcript_20573	6.30478	6.72326	6.28379	7.76925	7.38857	7.72211	7.03861	7.10332	6.93911	6.43728	7.62665	7.02702	-	Glycine-rich RNA-binding protein
transcript_19644	6.74088	6.49218	6.35859	6.9658	6.78989	7.38111	7.43261	7.49423	7.57583	6.53055	7.0456	7.50089	CFIS2	Pre-mRNA cleavage factor Im 25 kDa subunit 2
transcript_22356	7.89705	4.9924	5.54432	7.32711	7.39931	7.4819	7.76615	6.96818	7.83972	6.14459	7.40277	7.52468	ECPP44	Phosphoprotein ECPP44
transcript_21672	5.57303	6.00591	3.32516	7.40052	7.55987	8.91431	7.85453	8.54747	8.01077	4.96803	7.95824	8.13759	MGS1	Pollen-specific protein C13
transcript_21566	6.81691	6.22373	6.10809	6.98532	6.65111	7.26106	7.91715	7.21655	8.00147	6.38291	6.96583	7.71172	PRO2	Profilin-2
transcript_21980	6.40875	5.50014	5.05983	7.0818	7.24024	8.53146	7.37462	7.58546	8.39679	5.65624	7.61783	7.78562	-	-
transcript_15670	7.02486	5.79646	6.18953	7.39462	6.85474	7.25584	7.63018	7.39134	7.63983	6.33695	7.1684	7.55378	RH56	DEAD-box ATP-dependent RNA helicase 56
transcript_17923	6.68904	6.13218	5.95664	7.4556	7.13537	7.36347	7.29377	7.66044	7.48633	6.25929	7.31815	7.48018	PVA12	Vesicle-associated protein 1-2
transcript_20948	7.04509	5.80392	6.40226	6.89901	7.31251	7.05274	7.64412	7.31767	7.68851	6.41709	7.08809	7.5501	UBC28	Ubiquitin-conjugating enzyme E2 28
transcript_15615	7.40252	6.63048	7.02055	7.13156	7.26446	6.13252	7.89121	6.66773	7.01993	7.01785	6.84285	7.19296	XYLA	Xylose isomerase
transcript_18994	6.59615	6.28079	5.74972	7.00463	6.87378	7.16046	7.38897	8.17815	7.90892	6.20889	7.01296	7.82535	Os07g0662500	Elongation factor 1-beta
transcript_18448	4.2515	7.54778	3.21546	8.4945	9.21305	9.06502	5.34034	8.66077	7.33276	5.00491	8.92419	7.11129	EXO	Protein EXORDIUM
transcript_22349	5.19143	5.17256	2.82364	8.70377	10.0669	9.07649	6.19408	8.63078	7.24416	4.39588	9.28237	7.35634	-	-
transcript_7869	7.18921	5.09339	5.70796	8.73146	5.50723	7.26776	9.36272	6.57716	7.66356	5.99685	7.16882	7.86781	RZFP34	Probable E3 ubiquitin-protein ligase RZFP34
transcript_22867	1.86196	4.40624	3.57178	7.97308	7.15925	8.9239	9.24045	9.80801	10.1471	3.27999	8.01874	9.73187	At5g22580	Stress-response A/B barrel domain-containing protein At5g22580
transcript_21438	6.37917	6.00092	5.66747	7.68263	7.4077	8.24423	7.34398	7.01794	7.32315	6.01586	7.77819	7.22836	RPL44	60S ribosomal protein L44
transcript_16039	7.34694	6.33595	6.50412	6.26326	6.75655	6.05653	7.78105	7.96048	8.0555	6.729	6.35878	7.93234	DNAJ1	DnaJ protein homolog
transcript_23315	6.21643	6.35834	6.37284	7.6141	7.44557	8.1393	6.83235	7.04279	7.03749	6.31587	7.73299	6.97088	-	-
transcript_21010	6.45885	6.15821	6.33121	7.43162	6.98161	7.21047	7.48685	7.14567	7.85452	6.31609	7.2079	7.49568	-	-
transcript_16914	6.60853	5.54455	5.75631	7.98744	7.21658	7.42783	7.9481	6.86671	7.67481	5.9698	7.54395	7.49654	HAT5	Homeobox-leucine zipper protein HAT5
transcript_16545	6.87092	6.81571	5.85069	6.94043	7.54759	7.15043	6.9931	7.22693	7.63475	6.51244	7.21282	7.28493	PBL3	Probable serine/threonine-protein kinase PBL3
transcript_18659	5.31911	6.19165	5.79497	7.98223	8.36006	8.01102	6.50255	7.40133	7.45242	5.76858	8.11777	7.11877	-	Probable aquaporin PIP-type pTOM75
transcript_21753	6.2977	6.14497	5.79542	7.64816	7.54701	8.25189	7.30886	6.91489	7.10321	6.07936	7.81568	7.10899	RPS13	40S ribosomal protein S13
transcript_18152	7.36059	7.44258	7.46053	6.54998	5.72225	6.42857	7.73608	7.03526	7.26061	7.42123	6.2336	7.34398	TPIP1	Triosephosphate isomerase, chloroplastic
transcript_21952	6.30568	6.8638	6.77713	7.39299	6.77816	7.07462	7.00312	7.2111	7.57967	6.64887	7.08192	7.26463	-	-
transcript_16767	6.56113	4.85367	5.26991	8.41737	7.14705	7.7978	8.20387	6.95013	7.76826	5.56157	7.78741	7.64075	BZIP44	bZIP transcription factor 44
transcript_14300	6.69583	5.41031	6.57861	6.85353	7.6923	6.1589	8.30268	7.62919	7.64595	6.22825	6.90158	7.85927	LAPA2	Leucine aminopeptidase 2, chloroplastic
transcript_17525	4.24768	7.93897	5.23852	7.9392	7.87818	7.9963	5.97312	8.16055	7.58903	5.80839	7.93789	7.2409	ERF5	Ethylene-responsive transcription factor 5
transcript_18668	7.66373	5.80566	6.74226	7.35688	6.58348	7.49373	7.42184	6.67612	7.20069	6.73721	7.1447	7.09955	ANN1	Annexin D1
transcript_18704	6.36238	6.1634	5.46965	7.74282	7.11423	8.09306	7.40473	7.14489	7.44875	5.99848	7.65004	7.33279	At1g30230	Elongation factor 1-delta 1
transcript_19327	6.59696	5.65563	5.86452	7.43492	6.95959	7.43265	8.02095	7.1877	7.78213	6.03904	7.27572	7.66359	RABG3F	Ras-related protein RABG3f
transcript_18519	5.33077	7.34479	6.22014	6.92344	8.12787	7.01797	6.74593	7.62516	7.59553	6.29857	7.35643	7.3222	-	Probable aquaporin PIP-type pTOM75
transcript_21436	6.28652	5.759	6.0414	7.62237	7.19255	7.91283	7.34553	7.16998	7.59812	6.02897	7.57592	7.37121	RUB2	Ubiquitin-NEDD8-like protein RUB2
transcript_21560	6.44964	5.84169	5.38517	7.69334	7.40489	8.34297	7.3087	7.21094	7.27953	5.89217	7.81373	7.26639	RPS17	40S ribosomal protein S17
transcript_18328	9.34142	9.23559	9.47192	4.91117	5.22233	3.56697	7.16502	7.0547	6.93965	9.34964	4.56683	7.05312	-	-
transcript_19684	4.76896	7.38218	6.00877	7.31987	7.71357	8.06153	6.67506	7.81283	7.16462	6.0533	7.69832	7.21751	TIP1-1	Aquaporin TIP1-1
transcript_22463	5.80345	6.33874	5.64509	8.04398	7.53217	8.45149	6.80089	6.88244	7.40871	5.92909	8.00922	7.03068	-	-
transcript_20512	6.56201	6.98114	7.15258	6.32531	6.34115	6.06044	7.51113	7.93355	8.03513	6.89858	6.2423	7.8266	VHA-c''1	V-type proton ATPase subunit c''1
transcript_23625	6.18714	6.18797	5.53144	7.79203	7.57245	8.58933	7.05187	7.09775	6.89213	5.96885	7.9846	7.01392	-	-
transcript_21929	7.84656	7.47537	7.41139	6.61321	6.72459	6.48028	7.02308	6.59582	6.72798	7.57778	6.60602	6.7823	GRXS7	Monothiol glutaredoxin-S7, chloroplastic
transcript_22479	7.51036	7.9503	6.92634	6.64238	6.38031	6.9807	6.90792	6.82049	6.77805	7.46233	6.6678	6.83549	CPN10-1	10 kDa chaperonin 1, chloroplastic
transcript_18737	7.42258	6.25195	7.23414	7.94742	6.05552	6.91947	7.91333	5.54021	7.61183	6.96956	6.97413	7.02179	CCP1	Cysteine proteinase 1
transcript_19772	6.4607	6.13718	5.59118	7.42014	7.09831	7.83706	7.65745	7.35447	7.31758	6.06302	7.45184	7.44317	RPL7A-2	60S ribosomal protein L7a-2
transcript_16679	6.56889	6.16782	5.8763	7.05277	6.82602	7.32916	7.88468	7.45162	7.67095	6.20434	7.06932	7.66908	NAP1;3	Nucleosome assembly protein 1;3
transcript_23386	6.70432	5.94598	6.04649	7.63398	7.26851	8.11685	7.14292	6.77008	7.19754	6.23226	7.67311	7.03685	At1g14450	NADH dehydrogenase [ubiquinone] 1 beta subcomplex subunit 3-B
transcript_16320	7.18612	6.4034	6.20979	7.43294	6.61617	7.07971	7.45727	7.06982	7.35547	6.59977	7.04294	7.29418	DNAJ1	DnaJ protein homolog
transcript_12619	6.44813	6.97439	6.92648	7.40824	7.29098	7.07807	7.80611	6.26896	6.6077	6.783	7.2591	6.89426	-	-
transcript_18164	5.60302	7.33197	5.97876	6.84619	6.78482	7.92545	6.94162	7.87163	7.51327	6.30458	7.18549	7.44217	TUBA2	Tubulin alpha-2 chain
transcript_23207	7.36155	5.3397	5.14455	8.33833	7.30886	8.61857	7.89996	5.87619	6.9079	5.9486	8.08859	6.89468	-	-
transcript_23361	6.23164	6.89083	5.75727	6.87702	6.70843	8.02384	7.38451	7.35889	7.56053	6.29325	7.2031	7.43464	TCTP	Translationally-controlled tumor protein homolog
transcript_15446	5.45563	3.8075	4.07569	8.3641	7.96224	8.36975	8.81211	7.1279	8.81302	4.44627	8.23203	8.25101	NIP5-1	Probable aquaporin NIP5-1
transcript_21316	6.32012	6.01647	5.19525	7.91702	7.40109	8.53468	7.15395	7.11433	7.13173	5.84395	7.95093	7.13333	RPL35AC	60S ribosomal protein L35a-3
transcript_16359	6.90616	6.0284	5.97316	7.12773	6.71454	6.98851	7.68859	7.56873	7.77909	6.30258	6.94359	7.67881	ERF1-3	Eukaryotic peptide chain release factor subunit 1-3
transcript_20152	6.47737	6.4756	5.58382	7.15582	6.98566	7.51044	7.31992	7.67685	7.56979	6.17893	7.21731	7.52219	RPL8	60S ribosomal protein L8
transcript_23424	6.67845	6.41485	6.37038	7.22251	7.21714	7.35365	7.16533	6.86588	7.46693	6.48789	7.26443	7.16605	-	-
transcript_22870	5.91696	6.40789	3.7314	8.17337	7.54496	8.61216	7.14599	7.77115	7.45096	5.35208	8.11016	7.45603	-	-
transcript_10489	6.95887	6.47717	6.5696	7.18531	6.45628	7.21317	7.41226	7.30183	7.12755	6.66855	6.95159	7.28055	-	NADPH--cytochrome P450 reductase
transcript_18566	6.59757	5.83775	6.08887	6.37661	6.58302	7.19802	7.66638	8.12273	8.22897	6.17473	6.71921	8.00603	RTNLB2	Reticulon-like protein B2
transcript_22162	6.70538	6.13009	6.2791	7.57059	7.26855	7.47373	7.44376	6.67102	7.1339	6.37152	7.43762	7.08289	HINT1	Adenylylsulfatase HINT1
transcript_11965	5.71742	6.28916	3.34504	8.02819	8.81177	8.42328	6.82793	7.87833	7.33397	5.1172	8.42108	7.34674	At3g28510	AAA-ATPase At3g28510
transcript_17709	6.93842	6.44523	6.2248	6.82917	6.76439	6.88244	7.60808	7.44075	7.50923	6.53615	6.82533	7.51935	AKR2B	Ankyrin repeat domain-containing protein 2B
transcript_17069	6.7863	6.00574	4.27665	7.24426	8.23779	7.8424	7.04625	7.44673	7.74159	5.68956	7.77482	7.41152	PUMP5	Mitochondrial uncoupling protein 5
transcript_19591	7.19761	6.00072	5.65175	7.20879	7.18604	7.36333	7.54076	6.89323	7.58213	6.28336	7.25272	7.33871	VQ4	VQ motif-containing protein 4
transcript_21935	8.06734	5.90962	5.46805	7.26353	8.12702	7.40755	6.82284	6.78082	6.76126	6.48167	7.59937	6.78831	-	Desiccation protectant protein Lea14 homolog
transcript_21879	7.09511	6.61629	6.28765	7.32238	7.09804	6.4956	8.13544	6.27766	7.27814	6.66635	6.97201	7.23042	SBP1	Selenium-binding protein 1
transcript_22599	6.69422	6.29081	6.09218	7.66077	7.19377	7.81883	6.86331	6.72241	7.26222	6.35907	7.55779	6.94931	At3g08610	NADH dehydrogenase [ubiquinone] 1 alpha subcomplex subunit 1
transcript_15507	6.45283	5.74559	6.00379	7.17323	6.344	6.89504	8.47163	7.26659	8.24027	6.0674	6.80409	7.99283	CYP51G1	Sterol 14-demethylase
transcript_20447	6.73947	6.21087	6.11907	7.37836	6.76801	7.72135	7.57987	6.71606	7.35911	6.35647	7.28924	7.21835	RBG2	Glycine-rich RNA-binding protein 2, mitochondrial
transcript_23415	6.35013	6.28272	5.70285	7.73691	7.1688	8.38743	7.12007	6.89049	6.94888	6.1119	7.76438	6.98648	RPS9	40S ribosomal protein S9 (Fragment)
transcript_22096	6.67472	5.68749	5.7176	7.75653	7.13439	7.97904	7.72687	6.56986	7.31119	6.0266	7.62332	7.20264	IMPA4	Importin subunit alpha-4
transcript_19627	6.89761	6.56344	5.30862	7.75311	7.52047	7.69472	6.3497	7.28662	7.17807	6.25656	7.6561	6.93813	SAP5	Zinc finger A20 and AN1 domain-containing stress-associated protein 5
transcript_19346	6.94747	6.02625	4.68969	7.86271	7.07441	8.51172	8.06931	6.37872	6.9838	5.8878	7.81628	7.14394	At1g30230	Elongation factor 1-delta 1
transcript_14637	7.7261	6.74021	7.08024	5.37986	6.21245	4.88299	8.243	8.39443	7.8746	7.18219	5.49177	8.17068	CAT-1	Catalase isozyme 1
transcript_19937	6.65452	6.7612	5.20559	7.1626	7.67473	7.35731	6.6764	7.71719	7.31686	6.2071	7.39821	7.23682	SAP5	Zinc finger A20 and AN1 domain-containing stress-associated protein 5
transcript_15504	7.11249	6.67415	7.14821	7.05604	6.67561	6.77829	7.13282	6.73887	7.20953	6.97829	6.83665	7.02708	-	-
transcript_22812	8.24347	7.26983	6.93708	8.05715	5.39987	6.10293	7.10841	6.92191	6.40156	7.48346	6.51998	6.81063	-	Metallothionein-like protein type 2
transcript_17103	6.06116	5.07273	6.55163	8.07609	7.76369	8.39588	7.40858	6.79064	6.31987	5.89517	8.07855	6.8397	AMC1	Metacaspase-1
transcript_19541	6.41128	5.60397	6.40783	6.81479	6.94753	7.0055	7.7038	7.32806	8.21343	6.14103	6.92261	7.74843	-	14-3-3-like protein C
transcript_20551	6.73331	6.24444	6.37452	7.33469	6.94692	7.5142	7.1897	6.83064	7.26757	6.45076	7.26527	7.09597	At2g33220	NADH dehydrogenase [ubiquinone] 1 alpha subcomplex subunit 13-B
transcript_22492	6.73339	6.20336	6.42088	7.27553	6.6505	7.52791	7.15484	7.22733	7.24125	6.45255	7.15131	7.20781	At3g08610	NADH dehydrogenase [ubiquinone] 1 alpha subcomplex subunit 1
transcript_21379	6.85438	5.39932	6.4127	8.47311	7.16549	9.14088	6.67472	5.97214	6.34222	6.22213	8.25982	6.32969	-	-
transcript_15145	7.01253	7.04182	5.31992	6.63141	8.36778	7.15652	6.45853	8.07887	6.36403	6.45809	7.38524	6.96714	WRKY24	WRKY transcription factor WRKY24
transcript_19211	8.50819	8.20768	8.15356	5.78524	6.42051	5.58472	6.66155	6.51106	6.57695	8.28981	5.93016	6.58318	-	Peptide methionine sulfoxide reductase
transcript_21004	4.89742	5.88613	5.69403	7.36001	6.96919	7.22234	7.60867	8.7321	8.03433	5.49253	7.18385	8.12503	-	21 kDa protein
transcript_23583	7.57343	8.28523	8.72494	5.49846	3.12906	4.30588	6.18068	9.98961	8.71609	8.19453	4.31113	8.29546	-	-
transcript_22230	9.43112	9.92076	9.87339	3.21344	3.21594	3.41976	7.74247	7.59108	7.99521	9.74176	3.28305	7.77625	PSAEB	Photosystem I reaction center subunit IV B, chloroplastic
transcript_18123	7.57221	6.12514	3.7109	8.64701	9.37455	8.64133	5.11651	7.71844	5.49467	5.80275	8.88763	6.10987	ERF4	Ethylene-responsive transcription factor 4
transcript_22085	6.93724	6.28078	7.21883	6.96151	5.95714	6.85865	7.36322	7.07317	7.73604	6.81228	6.59243	7.39081	-	Profilin
transcript_19252	4.1583	7.24702	6.92993	7.54012	8.53347	6.28214	7.26069	6.03493	8.38521	6.11175	7.45191	7.22695	TIP1-1	Aquaporin TIP1-1
transcript_19664	6.58393	6.24643	6.0505	7.33698	7.08434	7.6582	6.95298	7.16574	7.28918	6.29362	7.35984	7.13597	Y14	RNA-binding protein Y14
transcript_20943	6.49857	6.3851	5.93599	7.10924	7.37285	7.29069	7.13104	7.4313	7.20378	6.27322	7.25759	7.25537	UBC2	Ubiquitin-conjugating enzyme E2 2
transcript_19602	6.19538	4.48761	4.79666	6.16798	7.02317	7.16319	8.70408	8.91534	8.90045	5.15988	6.78478	8.83996	-	-
transcript_20205	7.20015	6.80177	6.68391	6.48092	6.70618	6.23262	7.47914	7.11621	7.64715	6.89528	6.47324	7.41416	GPX2	Probable glutathione peroxidase 2
transcript_13638	6.95733	7.16343	4.93946	7.14996	8.18551	7.48013	6.48269	7.21641	6.77077	6.3534	7.6052	6.82329	CYP707A2	Abscisic acid 8'-hydroxylase CYP707A2
transcript_21497	6.89602	6.31472	6.13622	7.35081	7.69005	7.22728	6.74347	6.98562	6.99049	6.44899	7.42271	6.90652	-	Histone H3.3
transcript_21372	6.98543	6.18676	6.56554	7.43131	6.04136	7.53833	7.3989	6.62792	7.54311	6.57925	7.00367	7.18998	At5g56260	Putative 4-hydroxy-4-methyl-2-oxoglutarate aldolase 3
transcript_16865	5.74563	6.60349	5.72731	6.41955	5.43933	6.52529	8.5677	8.39534	8.8941	6.02548	6.12806	8.61904	TUBA	Tubulin alpha chain
transcript_17186	7.59395	7.77431	7.55439	4.00682	6.73376	5.63593	7.5406	7.61438	7.86075	7.64088	5.45884	7.67191	-	Cysteine synthase, chloroplastic/chromoplastic
transcript_18584	6.81057	5.82424	6.07413	7.3124	7.0323	7.31576	7.49367	6.94094	7.48695	6.23632	7.22015	7.30718	RTNLB1	Reticulon-like protein B1
transcript_15377	7.98839	7.5845	8.30381	7.01203	6.19304	5.07039	7.16883	6.24333	6.72485	7.9589	6.09182	6.71234	Os04g0650000	Oryzain alpha chain
transcript_13889	6.73014	5.92054	5.98732	7.17078	7.03507	6.91055	7.79813	7.40019	7.33375	6.21266	7.0388	7.51069	sup35	Eukaryotic peptide chain release factor GTP-binding subunit
transcript_21459	6.59292	5.80664	6.28592	8.36856	6.63925	8.37763	7.05182	6.31878	6.84352	6.22849	7.79514	6.73804	CYP	Peptidyl-prolyl cis-trans isomerase
transcript_19407	6.6566	6.51985	6.61791	7.25214	6.95431	7.71562	6.80195	6.78933	6.97568	6.59812	7.30735	6.85565	TPIP1	Triosephosphate isomerase, cytosolic
transcript_22998	6.06375	6.26073	5.28157	7.87071	7.17754	8.1394	6.78184	7.42363	7.27653	5.86868	7.72921	7.16066	RPL38	60S ribosomal protein L38
transcript_22668	6.34664	6.36283	5.90934	6.10637	7.45022	6.2339	7.75089	8.1386	7.93945	6.20627	6.59683	7.94298	rps6	40S ribosomal protein S6
transcript_17581	6.60159	6.59393	6.13661	6.76826	7.47778	6.69205	7.35669	7.13047	7.47922	6.44404	6.97936	7.32212	PU1	Polyubiquitin
transcript_12782	6.94056	6.42379	6.46303	6.88591	6.45996	7.07693	7.62969	7.0751	7.26211	6.60913	6.8076	7.3223	RH7	DEAD-box ATP-dependent RNA helicase 7
transcript_17050	7.25829	6.70806	6.60408	6.94237	6.88091	6.59344	7.57324	6.77159	6.88142	6.85681	6.80557	7.07542	RS40	Serine/arginine-rich splicing factor RS40
transcript_20468	6.57838	6.07145	5.60384	7.44178	7.01796	7.46539	7.32493	7.4219	7.28519	6.08456	7.30838	7.344	RPS9C	40S ribosomal protein S9-2
transcript_22112	6.36827	6.06737	5.56181	7.62759	7.56384	7.85201	6.96473	7.02183	7.16572	5.99915	7.68115	7.05076	RPL35AC	60S ribosomal protein L35a-3
transcript_24096	6.13692	5.10047	5.44606	9.17219	8.41981	8.76238	6.51003	6.51445	6.11912	5.56115	8.78479	6.3812	AtMg00030	Uncharacterized mitochondrial protein AtMg00030
transcript_15524	7.37282	6.75811	6.51882	6.3357	5.44923	6.89474	7.46489	7.14661	8.24026	6.88325	6.22656	7.61725	TUBB1	Tubulin beta-1 chain
transcript_18629	3.44835	6.54177	3.77481	7.72684	8.60282	8.86296	6.73953	8.42371	8.04265	4.58831	8.39754	7.7353	XTH15	Xyloglucan endotransglucosylase/hydrolase protein 15
transcript_20692	9.17817	9.99748	10.3551	3.93447	3.99216	3.93945	6.87446	6.81547	7.06512	9.84357	3.95536	6.91835	ATPG	ATP synthase subunit b', chloroplastic
transcript_22238	6.2559	5.8927	5.47861	7.66513	7.45914	8.28094	6.86393	7.08051	7.17396	5.87574	7.80173	7.03947	RPP1C	60S acidic ribosomal protein P1-3
transcript_20425	6.77249	6.25925	6.50945	7.26191	6.89806	7.40532	7.00171	6.79643	7.24521	6.51373	7.18843	7.01445	-	NADH dehydrogenase [ubiquinone] iron-sulfur protein 7, mitochondrial
transcript_20430	6.22223	6.13939	6.14269	7.06661	6.6375	7.24712	7.2985	7.54154	7.85228	6.1681	6.98375	7.56411	VHA-c2	V-type proton ATPase subunit c2
transcript_19022	8.03894	7.46546	7.39761	6.62774	6.00789	5.31225	7.7971	7.04609	6.44359	7.63401	5.98263	7.09559	-	Glycine-rich RNA-binding protein GRP2A
transcript_19072	4.584	7.41098	4.33309	9.59965	9.93264	7.53622	5.27754	8.54738	4.90039	5.44269	9.02283	6.24177	-	Glucan endo-1,3-beta-glucosidase, basic vacuolar isoform GLB
transcript_20721	5.30522	5.90469	5.80224	7.11607	9.98358	7.90188	5.79268	7.96264	6.3261	5.67072	8.33385	6.69381	WUN1	Wound-induced protein 1
transcript_22179	6.66804	6.30738	6.30505	7.43768	7.1921	7.30684	6.87587	6.91904	7.06604	6.42683	7.31221	6.95365	At5g47570	NADH dehydrogenase [ubiquinone] 1 beta subcomplex subunit 8, mitochondrial
transcript_18306	8.61161	7.56009	7.82046	6.75931	4.71298	5.26263	7.77313	6.76669	6.79951	7.99739	5.5783	7.11311	-	Glycine-rich RNA-binding protein
transcript_17974	6.6774	6.19053	4.90374	7.27126	8.13652	7.19839	6.70824	7.70086	7.27839	5.92389	7.53539	7.22916	-	-
transcript_22288	6.42995	6.15218	5.85727	7.5854	7.15166	7.8773	6.82386	6.97744	7.18634	6.14646	7.53812	6.99588	-	Cytochrome b-c1 complex subunit 9
transcript_15535	6.55003	7.63198	6.72812	6.51116	7.87189	6.55371	6.10763	7.60841	6.47088	6.97004	6.97892	6.72897	Stard7	StAR-related lipid transfer protein 7, mitochondrial
transcript_19633	7.60487	7.09847	6.96103	6.40237	6.17091	6.29748	7.01656	7.17659	7.302	7.22146	6.29026	7.16505	CPP1	Protein CHAPERONE-LIKE PROTEIN OF POR1, chloroplastic
transcript_23025	6.26761	6.8952	6.18011	5.22818	5.59555	4.4734	9.35881	9.14696	8.87883	6.44764	5.09904	9.1282	2A11	Fruit-specific protein
transcript_20311	5.65332	5.55403	5.32778	7.56408	7.57351	8.18971	6.97723	7.51999	7.65663	5.51171	7.77576	7.38462	CAM53	Calmodulin-related protein
transcript_20046	5.4764	5.17429	5.38517	7.40354	6.9882	8.09899	7.64124	7.53651	8.30432	5.34529	7.49691	7.82736	FQR1	NAD(P)H dehydrogenase (quinone) FQR1
transcript_22612	6.61694	6.11753	5.89317	7.44807	7.22421	7.86305	6.82566	6.72972	7.28634	6.20921	7.51178	6.94724	RPL10	60S ribosomal protein L10
transcript_16770	5.0136	5.49279	4.79705	7.84028	8.33412	7.89445	7.2677	7.50951	7.84561	5.10115	8.02295	7.54094	SAMS1	S-adenosylmethionine synthase 1
transcript_20144	6.37943	5.72266	5.55961	7.5803	7.38032	8.03067	7.37872	6.8442	7.1143	5.88723	7.66376	7.11241	RPL13B	60S ribosomal protein L13-1
transcript_14824	7.02002	6.45356	6.43823	6.37147	6.78463	6.47604	7.6957	7.26023	7.48749	6.63727	6.54405	7.48114	LCB2a	Long chain base biosynthesis protein 2a
transcript_22787	6.66953	6.87171	6.43876	7.61968	8.0727	7.98159	6.26172	6.47299	5.5912	6.66	7.89132	6.10864	-	Histone H4
transcript_20677	6.68145	5.975	6.20822	7.07789	7.19662	7.2972	7.36034	7.00998	7.16813	6.28822	7.19057	7.17948	PABN2	Polyadenylate-binding protein 2
transcript_20769	6.80261	6.13959	5.72348	7.4151	7.13391	7.34554	7.23226	6.95584	7.2178	6.22189	7.29818	7.1353	At3g07680	Transmembrane emp24 domain-containing protein p24beta2
transcript_17779	6.71739	6.6582	6.67383	6.87362	6.85243	7.01042	6.94788	7.18676	7.04513	6.68314	6.91216	7.05992	At3g15020	Malate dehydrogenase 2, mitochondrial
transcript_21011	8.52773	6.44066	6.56932	6.6651	6.76478	6.90915	6.72167	6.80098	6.53608	7.17923	6.77967	6.68624	-	-
transcript_21441	6.43856	6.2616	5.72304	7.23675	7.04771	7.58913	7.1283	7.26903	7.24053	6.14107	7.2912	7.21262	RPS16A	40S ribosomal protein S16-1
transcript_22954	5.97873	5.86966	5.37908	7.84625	7.22077	8.51322	7.12096	6.98822	7.01634	5.74249	7.86008	7.04184	RPL31	60S ribosomal protein L31
transcript_22040	10.1258	7.31476	9.20846	6.22258	3.67017	7.28971	8.02743	3.11429	6.92904	8.88302	5.72749	6.02359	-	Non-specific lipid-transfer protein 2
transcript_19760	4.71669	4.25311	4.33361	6.16928	7.07346	7.58511	8.58552	9.75718	9.42377	4.43447	6.94262	9.25549	-	-
transcript_22884	6.61869	6.23372	6.22817	7.74168	7.05438	7.72111	6.69265	6.64121	6.9361	6.3602	7.50572	6.75666	At3g03070	NADH dehydrogenase [ubiquinone] iron-sulfur protein 6, mitochondrial
transcript_13898	6.55654	4.44036	4.37741	7.47917	7.89834	7.4673	8.282	7.52943	7.83714	5.12477	7.61494	7.88286	DHAPS-1	Phospho-2-dehydro-3-deoxyheptonate aldolase 1, chloroplastic
transcript_22951	6.14636	6.14869	6.20221	7.68766	7.47884	7.58364	6.87994	6.57846	7.15189	6.16575	7.58338	6.8701	-	-
transcript_22242	6.70569	6.35811	6.23739	6.54335	7.29383	6.85239	7.19072	7.25449	7.42135	6.43373	6.89652	7.28885	-	-
transcript_22270	6.88621	6.73134	6.81309	8.03613	7.77349	7.7847	6.30544	5.23354	6.28988	6.81021	7.86477	5.94295	ATX1	Copper transport protein ATX1
transcript_22994	6.60096	6.31255	6.21211	7.75627	7.10356	7.21359	6.56984	6.89983	7.1808	6.37521	7.35781	6.88349	MP3	Probable steroid-binding protein 3
transcript_19991	6.08736	4.97924	4.70192	8.77631	8.17895	8.8175	6.26558	6.69714	7.33964	5.25617	8.59092	6.76745	-	Glutathione S-transferase
transcript_19444	6.60264	5.76118	5.87389	7.3297	7.12328	7.17369	7.44161	7.29038	7.23904	6.07923	7.20889	7.32368	Os09g0505700	Ribulose-phosphate 3-epimerase, cytoplasmic isoform
transcript_19174	6.73479	6.00377	6.09671	7.16352	6.97353	7.31355	7.35795	6.88879	7.30231	6.27842	7.1502	7.18302	PBG1	Proteasome subunit beta type-4
transcript_16591	7.02529	6.69063	6.51831	7.10588	6.88436	6.8699	7.06664	6.75706	6.91108	6.74474	6.95338	6.91159	UBP1	Oligouridylate-binding protein 1
transcript_15308	7.8729	5.39021	5.63595	6.28935	6.84228	6.83419	8.24693	6.81948	7.86184	6.29969	6.65528	7.64275	XBOS34	Probable E3 ubiquitin-protein ligase XBOS34
transcript_22089	6.37037	5.60683	5.96349	6.70443	6.30446	6.63251	8.00367	7.90337	8.296	5.98023	6.54713	8.06768	ADF1	Actin-depolymerizing factor 1
transcript_21499	5.4815	5.88459	5.45824	7.96243	7.45983	8.46138	7.08109	6.87508	7.11958	5.60811	7.96122	7.02525	CAL1	Calreticulin
transcript_17530	8.67278	8.64702	8.8431	5.84061	4.9866	4.92083	7.23627	6.27394	6.3616	8.72097	5.24935	6.62394	Os08g0242700	ACT domain-containing protein DS12, chloroplastic
transcript_23167	5.53366	6.33886	6.8022	5.26946	5.55957	7.25427	8.12084	7.86015	9.02278	6.22491	6.02777	8.33459	EXL5	Protein EXORDIUM-like 5
transcript_22115	6.40936	6.58132	6.15018	7.00931	6.84265	7.61878	7.05456	6.89503	7.19881	6.38028	7.15691	7.04947	HSBP	Heat shock factor-binding protein
transcript_15206	6.03467	5.58147	5.16093	7.92523	7.9006	7.6908	7.52339	7.08337	6.85817	5.59236	7.83888	7.15498	SAMDC1	S-adenosylmethionine decarboxylase proenzyme
transcript_22297	5.03697	6.17892	5.29411	7.78271	7.07708	6.07463	7.47705	7.73189	9.1002	5.50333	6.97814	8.10304	-	-
transcript_22862	6.57367	6.23354	5.88863	7.85051	7.45111	7.75746	6.6751	6.53628	6.7867	6.23195	7.68636	6.66603	-	Histone H3.3
transcript_15786	6.36188	6.00859	6.0937	7.09036	7.30473	6.98572	7.32748	7.15099	7.42438	6.15472	7.12694	7.30095	NTK-1	Shaggy-related protein kinase NtK-1
transcript_20905	6.27061	5.78846	6.22311	6.94955	7.10309	7.04323	7.56524	7.36725	7.43663	6.09406	7.03195	7.45637	AFRR	Monodehydroascorbate reductase
transcript_23546	6.68105	6.42293	5.9106	7.97093	6.78919	8.67209	6.71842	5.66622	6.91031	6.3382	7.81074	6.43165	-	Actin (Fragment)
transcript_18641	6.02691	5.4868	5.52048	8.28864	9.28276	7.47627	6.32983	6.73199	6.5909	5.67806	8.34922	6.55091	SPAC24B11.05	Uncharacterized protein C24B11.05
transcript_20678	7.87624	8.04586	7.21771	7.29141	6.31035	6.62865	6.28143	6.51274	5.56969	7.71327	6.74347	6.12129	ERD15	Protein EARLY RESPONSIVE TO DEHYDRATION 15
transcript_15972	7.25805	6.20086	6.36766	6.46088	6.50554	6.12942	7.37141	7.59377	7.84245	6.60886	6.36528	7.60255	DNAJ1	DnaJ protein homolog
transcript_23905	3.81582	7.50017	4.68263	8.59255	9.06764	9.0766	4.78148	7.82912	6.38299	5.33287	8.91226	6.3312	CAF1-9	Probable CCR4-associated factor 1 homolog 9
transcript_21462	7.59702	5.71177	5.20267	7.0711	7.59808	7.7008	7.09121	6.92525	6.79563	6.17049	7.45666	6.93737	CAM53	Calmodulin-related protein
transcript_22306	6.23408	5.97345	5.40207	7.43616	7.10198	8.02388	7.27424	7.02654	7.19715	5.86987	7.52068	7.16598	RPS13	40S ribosomal protein S13
transcript_22379	6.01114	6.12565	5.14666	7.68328	7.06626	8.38905	7.12177	7.00142	7.1048	5.76115	7.71286	7.076	-	60S acidic ribosomal protein P2
transcript_14079	8.08041	7.04688	7.46824	4.32659	6.00653	3.24563	8.48518	8.85002	8.133	7.53184	4.52625	8.4894	CAT-1	Catalase isozyme 1
transcript_21204	7.22194	6.02787	5.74154	9.70111	6.92905	8.99419	4.72059	7.41809	4.88302	6.33045	8.54145	5.6739	-	-
transcript_19665	6.3764	5.96951	5.42108	7.56606	6.9743	7.46732	7.33906	6.98171	7.52313	5.92233	7.3359	7.2813	SAR1A	GTP-binding protein SAR1A
transcript_20115	6.86668	6.16197	5.78115	7.3224	7.11537	7.03192	7.05078	7.11417	7.16234	6.26993	7.15656	7.1091	RABE1A	Ras-related protein RABE1a
transcript_19238	7.98245	6.0833	5.13529	7.47814	6.57429	7.43966	6.99238	6.56095	7.35342	6.40035	7.16403	6.96892	CAMBP25	Calmodulin-binding protein 25
transcript_23323	5.70131	5.35383	6.5671	9.33333	6.70554	8.90218	6.19729	6.82661	6.00825	5.87408	8.31368	6.34405	-	Defensin-like protein P322
transcript_19893	6.12598	5.02895	5.88248	7.77739	7.72487	8.05382	7.2433	6.73193	7.02523	5.67914	7.85202	7.00015	DHAR2	Glutathione S-transferase DHAR2
transcript_18786	6.65109	6.62235	6.36649	6.02772	6.0433	6.33538	7.23277	8.46272	7.84432	6.54665	6.13547	7.8466	TUBB4	Tubulin beta-4 chain
transcript_20089	7.40664	6.11282	4.74538	6.71698	8.68208	6.52678	6.23224	7.97796	7.17857	6.08828	7.30861	7.12959	SRP	Stress-related protein
transcript_20028	7.12012	7.0933	4.27252	8.08703	8.70933	7.91146	5.01763	7.76814	5.59925	6.16198	8.23594	6.12834	ERF4	Ethylene-responsive transcription factor 4
transcript_19278	5.55106	5.57513	4.47454	7.77625	6.55989	8.47182	8.04991	7.21622	7.89511	5.20024	7.60265	7.72041	RPL7C	60S ribosomal protein L7-3
transcript_19587	6.09797	5.79348	5.96056	7.42914	7.18887	7.64645	7.15788	7.03405	7.23941	5.95067	7.42148	7.14378	At3g52300	ATP synthase subunit d, mitochondrial
transcript_11974	7.00814	7.14855	4.76566	6.72638	8.13862	7.28197	6.33173	7.25668	6.88868	6.30745	7.38233	6.8257	KCS11	3-ketoacyl-CoA synthase 11
transcript_22652	9.42431	10.7657	11.6057	3.31124	8.17484	3.34977	3.87745	5.34202	5.6921	10.5986	4.94528	4.97052	GRP	Glycine-rich protein
transcript_16406	6.53884	5.97464	5.93773	7.21657	7.20798	7.27024	7.3965	6.87019	7.12915	6.1504	7.23159	7.13195	RPT4A	26S proteasome regulatory subunit 10B homolog A
transcript_14860	6.76037	5.62962	6.39047	7.25519	6.41248	7.28511	7.59602	6.7007	7.49783	6.26015	6.98426	7.26485	UBA2A	UBP1-associated protein 2A
transcript_13147	7.76115	6.67372	6.63103	5.94113	6.49594	5.91505	7.49503	7.18531	7.42864	7.02197	6.11737	7.36966	HSC-2	Heat shock cognate 70 kDa protein 2
transcript_20419	6.57518	6.11686	5.71974	7.46156	6.99431	7.72965	7.15357	6.90298	6.84467	6.13726	7.39517	6.96708	SSR2	Translocon-associated protein subunit beta
transcript_15241	6.57847	5.92849	5.8873	6.6771	7.17596	7.67138	7.31561	7.16041	7.09936	6.13142	7.17481	7.1918	CAP1	Cyclase-associated protein 1
transcript_21367	7.2341	6.66246	6.78123	7.76506	6.67664	7.3269	6.99165	5.97386	6.06932	6.8926	7.2562	6.34495	MPA1	Puromycin-sensitive aminopeptidase
transcript_19341	6.46707	5.87632	6.01215	7.31418	7.29631	7.43104	7.12844	6.82641	7.12639	6.11851	7.34718	7.02708	-	Proteasome subunit beta type-5
transcript_22471	9.25588	10.2638	10.5493	3.32052	1.80548	3.62406	7.79295	6.92592	7.93608	10.023	2.91669	7.55165	PSAH	Photosystem I reaction center subunit VI, chloroplastic
transcript_16554	6.6781	5.87697	6.72151	6.59626	6.39058	7.16463	7.59548	7.18923	7.24592	6.42553	6.71716	7.34355	ANT1	ADP,ATP carrier protein, mitochondrial (Fragment)
transcript_23944	6.07038	6.1515	5.70587	7.44146	6.52481	7.87724	7.42864	6.77105	7.48361	5.97592	7.28117	7.22776	RPL12	60S ribosomal protein L12
transcript_18915	7.01551	6.3757	6.13113	7.12921	6.89308	7.19355	7.33574	6.41367	6.96256	6.50745	7.07195	6.90399	PABN3	Polyadenylate-binding protein 3
transcript_13781	6.31327	5.15384	5.37147	7.09064	7.61592	6.23989	8.13403	8.07229	7.44807	5.61286	6.98215	7.8848	-	NADP-dependent malic enzyme
transcript_14704	6.26224	5.83875	5.8081	7.27706	7.31299	6.82824	7.5317	7.17569	7.39859	5.9697	7.13943	7.36866	APA1	Aspartic proteinase A1
transcript_21353	5.11028	6.87713	7.59049	7.37169	6.54543	6.47067	6.43402	7.42502	7.59347	6.52597	6.79593	7.15083	LSU2	Protein RESPONSE TO LOW SULFUR 2
transcript_21575	6.02449	6.98799	5.1124	7.12907	7.97136	7.64888	6.23916	7.56414	6.7375	6.04163	7.5831	6.84693	HIPP39	Heavy metal-associated isoprenylated plant protein 39
transcript_10895	6.46373	5.95691	5.88026	7.07636	6.6245	7.28779	7.66196	7.12294	7.32516	6.1003	6.99622	7.37002	RH7	DEAD-box ATP-dependent RNA helicase 7
transcript_17585	5.88119	5.73332	4.10471	7.16884	7.33735	8.1754	7.36913	7.75597	7.85168	5.23974	7.56053	7.65893	CXE17	Probable carboxylesterase 17
transcript_21645	6.33452	6.18763	5.8428	7.30234	7.03706	7.5071	7.06502	6.87038	7.22975	6.12165	7.28217	7.05505	At2g19790	AP-4 complex subunit sigma
transcript_23180	6.51505	7.21499	5.66908	5.05855	7.25339	5.64644	8.10486	8.03283	7.88083	6.46637	5.98612	8.00617	HIPP06	Heavy metal-associated isoprenylated plant protein 6
transcript_21193	7.69081	6.22114	5.33577	7.52725	8.02676	7.19893	5.80118	7.34184	6.23153	6.4159	7.58432	6.45818	RHA2A	E3 ubiquitin-protein ligase RHA2A
transcript_19782	6.53987	6.03582	6.2843	6.91353	6.81021	6.59712	7.42592	7.09759	7.66252	6.28666	6.77362	7.39535	PSAP	Prosaposin
transcript_21847	6.32792	5.79259	5.90218	7.49205	7.19158	7.54864	7.00941	6.79154	7.30842	6.00756	7.41076	7.03646	-	-
transcript_23166	6.44776	6.45997	6.16268	7.70919	8.51983	8.51081	5.96715	6.19137	5.39402	6.3568	8.24661	5.85085	-	Histone H4
transcript_21716	6.07725	5.88381	5.17551	7.30625	7.33462	7.78783	7.18133	7.29553	7.32017	5.71219	7.47623	7.26567	UBI3	Ubiquitin-40S ribosomal protein S27a
transcript_20547	6.52518	6.16879	5.89273	7.51476	6.93227	7.62302	7.10892	6.71043	6.87591	6.19556	7.35669	6.89842	SSR2	Translocon-associated protein subunit beta
transcript_17610	5.98473	5.49046	4.32725	6.80656	7.89253	7.84841	7.51143	7.5773	7.90219	5.26748	7.51583	7.66364	UPTG2	Probable UDP-arabinopyranose mutase 2
transcript_19846	6.14216	5.71392	5.50238	7.03616	7.30682	7.59175	7.45197	7.31459	7.26572	5.78615	7.31158	7.34409	RPS3C	40S ribosomal protein S3-3
transcript_17825	7.04147	6.55894	5.87829	7.36764	7.11059	7.15465	6.40045	7.25812	6.55284	6.4929	7.21096	6.73714	-	-
transcript_23858	6.90435	7.61008	6.80923	6.60693	6.21775	6.76423	6.40637	7.15214	6.84567	7.10789	6.52964	6.80139	-	-
transcript_22981	6.46391	6.14969	6.14948	7.20905	7.28342	7.41875	6.8961	6.75038	6.98952	6.25436	7.30374	6.87867	COX6A	Cytochrome c oxidase subunit 6a, mitochondrial
transcript_17533	7.20912	5.1002	6.31207	7.40526	6.76996	7.5538	7.34431	6.44392	7.15559	6.20713	7.24301	6.98127	ANN1	Annexin D1
transcript_17187	7.38689	6.53478	6.69839	6.81241	6.2465	6.15747	7.44504	6.79055	7.21981	6.87335	6.40546	7.1518	DJ1D	Protein DJ-1 homolog D
transcript_15465	6.16265	5.81368	5.43512	7.07908	7.00697	7.23194	7.17505	7.83014	7.55434	5.80382	7.106	7.51984	ACT7	Actin-7
transcript_15806	6.47345	6.2799	6.23599	6.56388	6.48353	6.77974	7.34378	7.55247	7.57359	6.32978	6.60905	7.48994	RBP45	Polyadenylate-binding protein RBP45
transcript_21864	4.96654	7.13562	4.12813	10.339	9.98959	8.35555	4.79169	7.70772	3.86029	5.4101	9.56137	5.45323	-	Glucan endo-1,3-beta-glucosidase, basic vacuolar isoform GLB
transcript_18095	6.50062	6.03043	5.90215	6.99262	7.01629	7.38625	7.23539	6.89544	7.3139	6.1444	7.13172	7.14824	RPN11	26S proteasome non-ATPase regulatory subunit 14 homolog
transcript_21777	5.95683	5.58994	5.14689	7.55783	7.0421	8.21084	7.28403	7.05123	7.40737	5.56455	7.60359	7.24754	UBI3	Ubiquitin-40S ribosomal protein S27a
transcript_22408	6.16102	6.13028	5.50324	6.84784	7.73623	7.57154	7.05814	7.20822	7.0279	5.93151	7.3852	7.09809	UBICEP52-7	Ubiquitin-60S ribosomal protein L40
transcript_23026	6.52269	6.33971	5.91222	7.50485	7.17078	7.64536	6.8078	6.56868	6.73412	6.25821	7.44033	6.70353	-	-
transcript_20081	6.37107	5.79251	5.18896	7.65157	6.90474	7.94079	7.17012	7.08601	7.09721	5.78418	7.49903	7.11778	RpS9	40S ribosomal protein S9
transcript_18819	7.19418	6.68835	7.0471	7.28734	7.1239	7.03013	6.58747	5.99772	6.24467	6.97654	7.14712	6.27662	ILR3	Transcription factor ILR3
transcript_20252	5.42597	5.32606	4.50551	7.98947	7.81924	7.39944	8.62937	6.46389	7.64154	5.08585	7.73605	7.57827	-	Pathogen-related protein
transcript_17523	5.40653	4.95461	4.59529	7.38002	7.70608	7.72424	7.79877	7.74983	7.88264	4.98548	7.60345	7.81042	FBA6	Fructose-bisphosphate aldolase 6, cytosolic
transcript_21449	6.74458	5.93652	5.58245	7.26462	7.01556	7.33565	7.32038	7.01283	6.97953	6.08785	7.20528	7.10425	RPS9C	40S ribosomal protein S9-2
transcript_21017	8.8218	7.28271	7.66241	5.67392	5.18084	4.91451	7.94965	6.63512	7.06172	7.92231	5.25642	7.2155	-	Glycine-rich RNA-binding protein
transcript_18350	3.59356	5.31229	4.09026	6.71012	8.56149	7.4896	7.25164	10.7229	7.44624	4.33204	7.58707	8.47358	EP1	Epidermis-specific secreted glycoprotein EP1
transcript_22568	6.33579	5.78048	5.36159	7.58386	7.16004	8.13238	7.10735	6.93209	6.78223	5.82595	7.62543	6.94056	RPL32A	60S ribosomal protein L32-1
transcript_21253	6.46304	6.55146	6.32581	6.99449	6.85302	7.31594	6.97769	6.80534	6.8802	6.44677	7.05448	6.88775	BTF3	Basic transcription factor 3
transcript_15163	7.14219	6.0217	5.38947	6.94915	7.1084	6.87219	7.45382	7.19489	7.03096	6.18446	6.97658	7.22655	DDB_G0289029	IST1-like protein
transcript_20486	6.10352	5.97552	5.00859	7.87256	6.70576	8.40313	7.03929	6.90604	7.13577	5.69587	7.66048	7.02704	RPL13B	60S ribosomal protein L13-1
transcript_20235	6.73867	6.68215	6.70443	6.47995	6.39853	6.76493	6.86027	7.16377	7.33561	6.70842	6.5478	7.11988	CVA16-2	V-type proton ATPase 16 kDa proteolipid subunit
transcript_17129	6.50672	5.62029	6.20609	7.34802	6.90566	7.28278	7.28009	6.92726	7.03794	6.11103	7.17882	7.08176	CYCL	Cytochrome c1-1, heme protein, mitochondrial
transcript_18760	6.74473	6.45261	6.25988	6.70726	6.42767	6.85175	7.32862	6.98261	7.3595	6.48574	6.66222	7.22358	CBL3	Calcineurin B-like protein 3
transcript_23274	6.76778	6.36037	5.99076	7.40733	6.97934	7.4425	6.70577	6.56221	6.88047	6.37297	7.27639	6.71615	-	DNA-directed RNA polymerases I, II, and III subunit RPABC5
transcript_18710	5.86635	5.83355	5.71686	6.77675	6.6209	7.14525	7.69376	7.68903	7.74757	5.80559	6.84763	7.71012	TFT9	14-3-3 protein 9
transcript_21094	6.39552	6.14211	5.34639	7.19591	6.91789	7.5846	7.11313	7.3034	7.09052	5.96134	7.2328	7.16902	RPL17A	60S ribosomal protein L17-1
transcript_23108	5.88471	5.45709	5.7205	7.52739	7.61411	7.9696	6.7027	7.04013	7.16811	5.68743	7.7037	6.97032	-	-
transcript_16189	6.55436	6.03233	5.91504	6.94731	6.93681	7.24881	7.46594	6.89067	7.07945	6.16724	7.04431	7.14535	EBP1	ERBB-3 BINDING PROTEIN 1
transcript_21231	6.36218	5.61249	5.5642	7.19918	7.57786	7.44595	6.9978	7.15139	7.15781	5.84629	7.40766	7.10234	CYTB5-E	Cytochrome b5 isoform E
transcript_18463	6.28858	6.48628	6.56059	7.16806	7.01585	6.29676	6.49964	8.079	6.67393	6.44515	6.82689	7.08419	-	Transcription factor MYB1R1
transcript_23082	6.22757	5.99648	5.70768	7.34615	7.65256	7.61402	6.56522	7.40249	6.5554	5.97724	7.53757	6.84104	-	Metallothionein-like protein type 2
transcript_21332	6.60763	5.93452	5.21196	7.85565	6.46266	8.40843	7.29798	6.51348	6.76113	5.91804	7.57558	6.85753	RPL5	60S ribosomal protein L5
transcript_22156	6.35032	6.37602	5.55845	7.99458	8.26491	8.67831	5.6787	6.34057	5.80544	6.09493	8.3126	5.94157	-	Histone H4
transcript_18922	6.42696	5.84547	5.58446	7.1094	6.94388	7.10519	7.44976	7.29637	7.28446	5.9523	7.05282	7.34353	TFT4	14-3-3 protein 4
transcript_20372	7.37311	5.92166	6.57148	6.31526	6.51292	5.47986	7.5613	7.61432	7.67839	6.62208	6.10268	7.618	CXIP4	CAX-interacting protein 4
transcript_14652	7.4307	6.62451	6.5811	6.57651	6.17485	6.12982	7.44774	6.97427	7.08301	6.87877	6.29373	7.16834	-	-
transcript_21698	5.3876	6.14219	4.45977	7.77168	8.03584	8.04432	6.2714	7.78775	7.11677	5.32985	7.95061	7.05864	RALF	Rapid alkalinization factor
transcript_19513	6.92289	6.64067	6.58761	6.77774	7.95108	6.01141	6.61462	6.99851	6.51078	6.71706	6.91341	6.70797	-	14-3-3-like protein D
transcript_19519	6.33524	5.81787	5.48074	6.89973	6.53816	6.85927	7.76096	7.42064	7.88706	5.87795	6.76572	7.68955	RPL7B	60S ribosomal protein L7-2
transcript_13989	5.86674	5.01136	4.88446	7.5347	7.75094	6.9224	7.86969	7.94718	7.20822	5.25419	7.40268	7.67503	-	NADP-dependent malic enzyme
transcript_16014	5.91676	5.58943	4.48184	7.29207	8.0342	7.43962	7.08207	7.72318	7.43482	5.32935	7.58863	7.41336	SAM3	S-adenosylmethionine synthase 3
transcript_22287	6.44606	6.12916	5.26347	7.62427	6.88169	7.87622	6.90513	6.94838	6.91289	5.94623	7.46073	6.92213	RPS16	40S ribosomal protein S16
transcript_13924	9.27782	5.60271	5.80207	6.24081	7.77628	7.18095	7.09513	5.73293	6.27487	6.8942	7.06601	6.36764	PLC4	Phosphoinositide phospholipase C 4
transcript_15276	6.41005	6.64911	6.08853	6.53394	5.95537	6.95799	7.04606	7.85058	7.48488	6.38257	6.48243	7.46051	TUBB5	Tubulin beta-5 chain
transcript_22482	6.05103	8.02253	6.04865	7.10847	9.60145	6.3793	5.53411	6.79911	5.42694	6.7074	7.69641	5.92005	-	-
transcript_21625	6.73755	6.4579	5.37622	7.46225	5.92038	7.25487	7.68585	6.66451	7.39814	6.19056	6.87917	7.2495	DDB_G0282179	Putative phosphatidylglycerol/phosphatidylinositol transfer protein DDB_G0282179
transcript_18908	6.00528	6.00096	5.22365	6.90448	8.40726	7.28582	6.74241	7.8505	6.53588	5.7433	7.53252	7.04293	AOC	Allene oxide cyclase, chloroplastic
transcript_17172	6.28877	6.1032	6.06365	6.70663	6.63565	6.81729	7.44439	7.31283	7.57649	6.15187	6.71986	7.44457	-	-
transcript_23347	6.57484	6.2633	5.91935	6.94485	6.26644	7.24535	7.38262	6.65996	7.68468	6.2525	6.81888	7.24242	NHL1	NDR1/HIN1-like protein 1
transcript_22298	6.42365	6.69729	8.33196	7.16691	9.13987	7.50668	6.2058	3.4499	6.01755	7.15097	7.93782	5.22442	-	-
transcript_17936	6.37654	5.46359	6.1978	6.99733	7.27241	7.60614	6.95591	6.78722	7.28245	6.01264	7.29196	7.00852	-	Fructokinase
transcript_20651	6.15924	5.83243	5.62734	6.83811	6.8224	7.44837	7.08913	7.5457	7.57405	5.873	7.03629	7.40296	SAR1A	GTP-binding protein SAR1A
transcript_22779	6.58198	5.9049	5.52944	7.46468	7.07145	7.80652	6.84511	6.83868	6.89061	6.00544	7.44755	6.85813	SMD1B	Small nuclear ribonucleoprotein SmD1b
transcript_18322	6.82149	5.91091	5.91005	7.45367	6.78961	7.08633	7.38916	6.64515	6.92019	6.21415	7.10987	6.98484	VIT_01s0010g01180	Anamorsin homolog
transcript_7560	7.05569	6.68565	6.5592	6.02975	6.45719	5.69148	7.18341	7.87198	7.38652	6.76684	6.05947	7.48064	ECT2	YTH domain-containing protein ECT2
transcript_19236	5.23794	7.09492	4.17696	8.22088	9.18945	7.98152	4.92373	8.12761	5.96264	5.50327	8.46395	6.33799	ZAT10	Zinc finger protein ZAT10
transcript_18252	8.06126	6.93643	6.66069	4.70935	5.86581	5.50867	7.62086	7.81071	7.73636	7.21946	5.36128	7.72264	At2g20760	Clathrin light chain 1
transcript_20238	4.56897	3.97973	4.86431	8.29921	8.00074	8.61703	7.99937	6.56804	8.01261	4.471	8.30566	7.52667	At4g27270	Probable NAD(P)H dehydrogenase (quinone) FQR1-like 1
transcript_22436	6.88879	6.24183	6.19695	6.99647	6.77455	6.95138	7.18689	6.54781	7.12103	6.44252	6.90747	6.95191	-	-
transcript_18364	6.80843	6.84692	6.44846	7.67277	5.36889	6.22142	7.24143	7.39127	6.90063	6.70127	6.42103	7.17777	-	Glycine-rich RNA-binding protein
transcript_18494	7.21145	6.25394	7.34635	6.20423	6.21708	5.85465	7.38001	7.07548	7.35691	6.93724	6.09198	7.2708	DRT102	DNA damage-repair/toleration protein DRT102
transcript_13280	6.69555	6.27305	6.16363	5.95116	6.12827	5.79906	7.52913	8.21429	8.11932	6.37741	5.9595	7.95424	XBAT31	Putative E3 ubiquitin-protein ligase XBAT31
transcript_21932	9.45427	9.83156	9.79372	4.10876	2.96986	3.1993	7.03344	7.09417	7.38722	9.69318	3.42597	7.17161	PSAEB	Photosystem I reaction center subunit IV B, chloroplastic
transcript_23752	6.98428	5.80333	5.41628	7.60903	7.07862	8.37322	6.76798	6.392	6.44636	6.06796	7.68696	6.53544	-	-
transcript_14960	8.18337	4.77331	5.23203	6.00031	7.8637	6.92225	7.80836	6.35631	7.7278	6.0629	6.92875	7.29749	HEMH	Ferrochelatase-2, chloroplastic
transcript_15555	5.87375	5.27263	5.0969	7.81426	6.88227	7.98997	7.60401	6.85502	7.46579	5.41442	7.56217	7.30827	IAA8	Auxin-responsive protein IAA8
transcript_18694	6.4642	5.73253	5.43505	7.07984	7.23269	7.32626	7.11871	7.29785	7.14585	5.87726	7.21293	7.18747	RPS2A	40S ribosomal protein S2-1
transcript_17062	5.86126	6.39338	5.69816	7.43911	7.80201	6.20013	6.94313	7.71671	6.76879	5.98427	7.14708	7.14288	UBQ4	Polyubiquitin 4
transcript_18142	6.5033	5.57248	6.01101	6.82393	6.68084	6.72216	7.72508	7.10483	7.67758	6.02893	6.74231	7.5025	TFT9	14-3-3 protein 9
transcript_20809	6.59314	5.99571	5.86261	7.33299	6.92926	7.29583	6.86524	6.78793	7.15304	6.15048	7.18603	6.9354	-	-
transcript_22916	6.46924	6.09373	5.93904	7.4713	7.41532	7.50426	6.56789	6.64203	6.70749	6.16734	7.46363	6.63914	-	-
transcript_19904	6.4227	5.96257	5.85975	7.1903	6.84524	7.39511	6.9174	7.1027	7.09116	6.08167	7.14355	7.03709	ARF1	ADP-ribosylation factor 1
transcript_21947	7.49487	5.87788	5.3287	7.57411	7.78311	7.77783	6.28186	6.49365	6.1673	6.23382	7.71169	6.31427	-	Desiccation protectant protein Lea14 homolog
transcript_21518	6.66055	5.29115	5.65919	7.42187	6.86564	8.30964	6.92956	6.71497	6.91344	5.87029	7.53238	6.85266	DIR19	Dirigent protein 19
transcript_21102	8.39003	7.60793	8.05537	6.73423	6.62479	5.55837	7.02902	5.64008	5.12349	8.01778	6.3058	5.93086	At5g17165	Late embryogenesis abundant protein At5g17165
transcript_17490	7.03584	6.06403	5.67476	7.33544	7.08136	7.35273	6.72068	6.56315	6.92406	6.25821	7.25651	6.73596	CAF1-7	Probable CCR4-associated factor 1 homolog 7
transcript_17224	6.3153	6.29606	5.98153	6.37154	7.3931	6.42348	7.4286	7.0811	7.45284	6.19763	6.72938	7.32084	UBQ14	Polyubiquitin 14
transcript_23200	5.93879	6.64145	5.07161	6.26953	7.99011	7.04182	6.87678	7.58677	7.32348	5.88395	7.10049	7.26234	HIPP39	Heavy metal-associated isoprenylated plant protein 39
transcript_17232	6.02078	5.93153	5.59555	7.30523	7.6483	6.67577	7.0675	7.22661	7.25967	5.84928	7.20977	7.1846	UBQ10	Polyubiquitin 10
transcript_18605	6.26547	7.48695	6.81098	3.65369	6.88362	4.37736	8.24655	8.25203	8.74901	6.85447	4.97155	8.41586	-	-
transcript_12297	5.72837	5.20219	5.28434	6.73302	7.43114	6.51079	7.89071	8.06987	7.8693	5.40497	6.89165	7.94329	PATL3	Patellin-3
transcript_13878	6.92824	5.23886	5.56518	6.74774	6.69094	6.61494	8.13157	6.89879	7.90177	5.91076	6.68454	7.64405	4CL2	4-coumarate--CoA ligase 2
transcript_15333	8.15211	7.13989	7.53417	6.08136	5.84256	4.99341	7.37272	6.79122	6.78996	7.60873	5.63911	6.98463	ISPH	4-hydroxy-3-methylbut-2-enyl diphosphate reductase, chloroplastic
transcript_19909	6.17049	6.15116	5.28419	7.12421	6.72812	7.69695	7.36748	6.94389	7.22413	5.86861	7.18309	7.1785	RPS5B	40S ribosomal protein S5-2
transcript_22119	6.38408	6.12298	5.34272	7.26326	6.98588	7.76601	6.93282	6.86081	7.02241	5.94992	7.33839	6.93868	RPS16	40S ribosomal protein S16
transcript_21186	6.33314	5.14674	4.58196	7.39224	7.4609	7.06423	7.56284	7.88537	7.24687	5.35395	7.30579	7.56503	MJ0531	Universal stress protein MJ0531
transcript_7618	7.0828	6.76752	6.35644	6.55391	6.30948	6.42186	6.91891	7.20347	7.05823	6.73559	6.42842	7.0602	ECT2	YTH domain-containing protein ECT2
transcript_18042	6.22136	5.81025	5.35298	7.28765	7.02984	7.60993	7.34122	6.9891	7.00647	5.79487	7.30914	7.11226	179B	40S ribosomal protein SA
transcript_18883	6.3826	5.77009	5.42514	7.53493	6.98512	7.90687	6.84816	6.9361	6.84497	5.85928	7.47564	6.87641	RPS2B	40S ribosomal protein S2-2
transcript_16544	4.65773	7.24019	6.2586	6.23063	6.73278	7.72445	7.22253	6.73579	7.82811	6.05217	6.89595	7.26215	DGAT3	Diacylglycerol O-acyltransferase 3
transcript_12218	6.69646	6.28385	5.35138	7.153	7.13608	7.15442	6.54028	7.26053	7.05005	6.11057	7.14783	6.95029	HSC-2	Heat shock cognate 70 kDa protein 2
transcript_16663	4.86927	4.09082	4.37458	7.61087	8.2634	7.3251	8.23126	7.52723	8.32527	4.44489	7.73312	8.02792	tal	Transaldolase
transcript_17719	6.36492	5.93166	6.25281	6.75783	6.77889	6.94864	7.2422	7.09918	7.23962	6.18313	6.82845	7.19367	MD1	Malate dehydrogenase
transcript_17015	7.22778	5.65211	5.64413	6.7173	6.36891	7.13707	7.60881	6.9043	7.35493	6.17468	6.74109	7.28935	At5g39570	Uncharacterized protein At5g39570
transcript_23212	6.51719	6.01628	5.711	7.41065	6.96668	6.83958	7.2885	6.98184	6.87657	6.08149	7.0723	7.04897	RCI2B	Hydrophobic protein RCI2B
transcript_17204	8.49262	8.12205	9.11238	5.47554	5.79667	4.17648	6.70831	5.83572	6.86964	8.57568	5.14956	6.47122	CYP-3	Cysteine proteinase 3
transcript_20833	6.1593	5.87233	5.69221	7.36329	6.73427	7.51039	6.96923	7.01367	7.27337	5.90795	7.20265	7.08542	-	Cytochrome b-c1 complex subunit 7
transcript_15879	5.12797	7.04093	5.73777	6.66827	6.59232	7.93311	6.64421	7.66756	7.16698	5.96889	7.06457	7.15958	TUBA	Tubulin alpha chain
transcript_23102	5.18972	6.77276	4.80064	6.51564	6.77498	7.37193	6.93846	8.63668	7.56742	5.58771	6.88751	7.71419	-	-
transcript_13302	6.68259	5.50527	6.36508	6.82611	6.52399	5.82855	7.74767	7.07452	8.00719	6.18431	6.39288	7.6098	AVT6A	Amino acid transporter AVT6A
transcript_19827	6.32647	5.93951	5.73602	7.29085	7.04361	6.77159	7.27069	6.97426	7.20355	6.00067	7.03535	7.1495	MSBP1	Membrane steroid-binding protein 1
transcript_20508	5.76323	5.83454	5.74118	7.28183	6.85727	7.39536	7.05778	7.08019	7.51662	5.77965	7.17815	7.2182	ADF2	Actin-depolymerizing factor 2
transcript_20592	6.86007	6.43151	6.45237	6.22212	6.70995	5.76877	7.43382	7.3177	7.32884	6.58132	6.23361	7.36012	-	-
transcript_20320	6.08513	5.61079	5.05098	7.63844	7.12865	8.28211	6.81553	6.74245	7.16202	5.5823	7.68307	6.90666	RPL18B	60S ribosomal protein L18-2
transcript_18894	6.24773	5.9846	5.79609	6.94364	6.7466	7.00182	7.28911	7.11124	7.38783	6.00947	6.89735	7.26273	VTI13	Vesicle transport v-SNARE 13
transcript_21456	6.12791	5.88193	5.92379	7.38998	7.09911	7.80371	7.09207	6.43777	6.72935	5.97788	7.43093	6.75306	At2g34160	Uncharacterized protein At2g34160
transcript_18246	6.01852	6.13456	5.22609	7.45888	6.6886	7.67474	7.42039	6.85859	6.99938	5.79306	7.27407	7.09279	RPL5	60S ribosomal protein L5
transcript_20352	7.35931	5.80741	6.19844	7.19662	5.95885	6.55654	7.64289	6.40449	7.34736	6.45505	6.57067	7.13158	SAP2	Zinc finger A20 and AN1 domain-containing stress-associated protein 2
transcript_19722	6.19401	5.03136	6.22403	7.05425	6.76203	6.98923	7.38157	6.9405	7.89482	5.81647	6.93517	7.40563	GSTT1	Glutathione S-transferase T1
transcript_17485	6.75176	6.06729	6.49422	7.26483	6.1662	6.80614	7.50593	6.31311	7.10135	6.43776	6.74573	6.97346	CATHB3	Cathepsin B-like protease 3
transcript_21842	5.78695	5.94174	4.77669	7.28945	7.1396	7.59699	7.17625	7.36089	7.37773	5.50179	7.34201	7.30496	RPL35AC	60S ribosomal protein L35a-3
transcript_17094	7.11014	5.56372	5.55397	6.5776	6.59986	6.99172	7.62603	6.97086	7.44803	6.07595	6.72306	7.3483	At5g39570	Uncharacterized protein At5g39570
transcript_17056	5.84822	4.72061	4.91335	7.48614	7.6171	7.07344	7.79207	7.09842	7.88638	5.16073	7.39223	7.59229	CAD14	Probable cinnamyl alcohol dehydrogenase 1
transcript_22813	4.79562	7.70058	4.8416	8.08196	10.0356	8.22596	3.726	7.60219	5.42579	5.77927	8.78117	5.58466	-	-
transcript_18278	8.41732	7.35124	7.60585	6.1327	5.28704	5.42674	7.13944	6.24719	6.81081	7.79147	5.61549	6.73248	CEQORH	Chloroplast envelope quinone oxidoreductase homolog
transcript_19032	6.85051	6.0678	6.24067	7.12026	6.84877	6.7226	6.96913	6.8451	6.73456	6.38632	6.89721	6.8496	SC35	Serine/arginine-rich splicing factor SC35
transcript_18026	7.01617	5.79472	5.06	7.51094	7.75737	7.05385	6.6916	7.06277	6.44232	5.95696	7.44072	6.73223	-	-
transcript_16776	6.75451	6.21652	6.27408	6.86436	6.64834	6.84674	7.32095	6.63047	6.83322	6.41504	6.78648	6.92821	CKA1	Casein kinase II subunit alpha-1
transcript_22762	6.8069	6.78883	6.78704	7.56273	7.52156	7.20975	6.00088	5.39226	6.31671	6.79426	7.43135	5.90329	ATX1	Copper transport protein ATX1
transcript_21724	5.60246	6.11311	4.43967	7.90834	7.50741	8.56072	6.78462	6.65761	6.81096	5.38508	7.99216	6.75106	UBICEP52-7	Ubiquitin-60S ribosomal protein L40
transcript_18635	7.83428	8.5314	7.67324	5.47449	5.79471	5.32917	6.58532	6.81813	6.30913	8.01297	5.53279	6.57086	rps5	30S ribosomal protein S5, chloroplastic
transcript_17762	6.20296	7.11381	6.71974	5.94884	6.1616	6.28419	7.05861	7.20918	7.65058	6.67884	6.13154	7.30612	SMT2	24-methylenesterol C-methyltransferase 2
transcript_19654	6.73632	6.63067	6.41547	6.96731	6.40543	6.59526	6.95482	6.81853	6.8228	6.59415	6.656	6.86539	FLXL3	Protein FLX-like 3
transcript_22687	6.43501	6.75344	6.33414	7.09152	6.43387	7.0401	6.78966	6.60901	6.85854	6.50753	6.85516	6.7524	-	-
transcript_21110	5.76368	5.42466	5.12009	7.15409	7.103	7.81456	7.29214	7.14038	7.51642	5.43615	7.35722	7.31631	RPS7A	40S ribosomal protein S7-1
transcript_18707	5.9165	5.60895	5.23459	6.99444	7.14107	7.60652	7.27791	7.26211	7.26938	5.58668	7.24734	7.2698	RPS2B	40S ribosomal protein S2-2
transcript_16515	6.97311	6.80255	7.18071	6.32896	6.18667	5.96368	6.96904	6.75774	7.14828	6.98546	6.15977	6.95836	-	-
transcript_22724	6.19361	6.0741	5.81154	7.23248	6.88561	7.37205	7.04291	6.73144	6.95628	6.02642	7.16338	6.91021	-	-
transcript_22838	2.25372	5.55443	3.92878	8.26832	7.96023	9.36186	6.88522	7.49453	8.57141	3.91231	8.53014	7.65039	-	-
transcript_22020	5.92648	5.68708	5.36821	7.20762	6.98702	7.91436	7.24229	6.79718	7.12396	5.66059	7.36967	7.05448	UBICEP52-7	Ubiquitin-60S ribosomal protein L40
transcript_22827	7.51659	6.65893	6.83597	6.41225	6.09407	6.11866	6.52689	7.10234	6.97785	7.00383	6.20833	6.86903	CP12-3	Calvin cycle protein CP12-3, chloroplastic
transcript_18836	5.88648	5.38991	5.45232	7.29818	7.18619	7.52827	7.20115	6.93061	7.37026	5.57624	7.33755	7.16734	At1g30630	Coatomer subunit epsilon-1
transcript_17502	5.56506	5.05649	4.98581	7.45264	7.29358	8.09955	7.22964	7.19659	7.34898	5.20245	7.61526	7.2584	GAPC	Glyceraldehyde-3-phosphate dehydrogenase, cytosolic (Fragment)
transcript_15566	5.91445	5.15992	5.2912	7.73685	7.02415	7.67537	7.43334	6.74895	7.23869	5.45519	7.47879	7.14033	IAA8	Auxin-responsive protein IAA8
transcript_8231	7.1276	6.58565	6.39083	6.23032	6.35129	5.94707	7.00965	7.40092	7.1782	6.70136	6.17623	7.19626	ECT4	YTH domain-containing protein ECT4
transcript_16195	6.48548	5.45076	5.84077	6.98509	7.20504	7.10757	7.32251	6.69038	7.12827	5.92567	7.09924	7.04705	ASK5	Shaggy-related protein kinase epsilon
transcript_18260	6.73981	6.95409	6.15048	6.10514	6.42584	6.36974	7.1832	7.05988	7.22689	6.6148	6.30024	7.15666	LGALDH	L-galactose dehydrogenase
transcript_22001	6.52606	5.46513	5.92424	6.92994	6.54141	7.10847	7.29753	6.895	7.51372	5.97181	6.85994	7.23542	NTF2B	Nuclear transport factor 2B
transcript_17897	6.49389	5.63442	5.48286	7.12528	7.36217	7.14834	6.94594	6.96478	7.03601	5.87039	7.21193	6.98224	Eef1akmt2	EEF1A lysine methyltransferase 2
transcript_17976	6.38828	6.65526	6.04211	8.3963	6.49235	5.89091	7.63497	6.35396	6.33575	6.36188	6.92652	6.77489	ChiC	Class V chitinase
transcript_14503	8.04037	7.08882	7.05595	5.60673	5.21918	4.9319	7.57502	7.52077	7.15062	7.39505	5.2526	7.41547	CAT-1	Catalase isozyme 1
transcript_22438	6.66574	6.25614	6.3286	7.22949	6.687	7.20633	6.81902	6.25333	6.73569	6.41682	7.04094	6.60268	-	-
transcript_19471	6.0514	6.03571	5.91363	7.79602	7.4057	7.26413	6.17476	6.90338	6.62208	6.00025	7.48862	6.56674	PYL3	Abscisic acid receptor PYL3
transcript_18741	5.32582	5.79167	5.3847	7.53348	7.46169	7.79932	7.06534	6.93318	6.86502	5.50073	7.59816	6.95451	CAL1	Calreticulin
transcript_18055	7.85875	6.43989	6.86735	7.00177	3.76077	6.79176	7.8268	6.40387	7.19695	7.05533	5.85143	7.14254	At1g60420	Probable nucleoredoxin 1
transcript_16854	6.60035	5.34958	5.84832	6.83188	6.97479	6.67947	7.13276	7.33384	7.39641	5.93275	6.82871	7.28767	ACT7	Actin-7
transcript_14754	6.82441	6.7373	6.50917	6.79877	6.74317	6.09332	7.21629	6.72448	6.50007	6.69029	6.54509	6.81361	IIL1	3-isopropylmalate dehydratase large subunit, chloroplastic
transcript_18734	3.0946	6.54605	2.64022	8.04885	9.09001	8.81561	6.1927	7.94798	7.7672	4.09362	8.65149	7.30263	XTH23	Probable xyloglucan endotransglucosylase/hydrolase protein 23
transcript_22740	6.16789	5.50225	5.61304	6.78836	7.17568	7.16697	7.22991	7.11098	7.38271	5.76106	7.04367	7.2412	CAM53	Calmodulin-related protein
transcript_21605	8.51727	8.80867	9.06033	5.2044	4.89557	4.61001	6.43153	6.15018	6.45021	8.79542	4.90333	6.34397	-	Thioredoxin M-type, chloroplastic
transcript_23467	6.96187	5.29169	7.32745	7.76545	6.61347	8.0307	6.6952	5.29986	6.14001	6.527	7.46987	6.04502	-	-
transcript_22669	5.68	5.39651	5.34542	7.72528	6.67852	8.26128	7.03644	6.39512	7.60001	5.47398	7.55503	7.01052	RPP1C	60S acidic ribosomal protein P1-3
transcript_16504	6.10422	5.80149	5.51303	6.88432	6.35951	7.46725	7.28441	7.25302	7.44083	5.80625	6.90369	7.32609	ANT	ADP,ATP carrier protein, mitochondrial
transcript_23475	5.54778	4.68138	3.41189	8.9144	9.06832	9.39259	6.58525	6.39596	6.10804	4.54702	9.1251	6.36308	-	Stellacyanin
transcript_11467	7.34055	6.6404	7.17974	6.32353	5.62363	5.4607	7.66473	6.6617	7.20353	7.05356	5.80262	7.17665	-	-
transcript_17058	6.48171	5.52662	5.70585	6.74782	6.78415	6.8983	7.45034	6.96546	7.52374	5.90472	6.81009	7.31318	At2g46140	Desiccation-related protein At2g46140
transcript_21268	6.40403	5.91285	5.71985	7.12574	6.80976	7.47393	6.88861	6.67144	7.07701	6.01224	7.13648	6.87902	At1g49140	NADH dehydrogenase [ubiquinone] 1 beta subcomplex subunit 10-A
transcript_18300	6.45076	5.99186	5.51718	6.91211	6.64469	7.22119	7.01645	6.99641	7.32991	5.9866	6.926	7.11426	SEC13B	Protein transport protein SEC13 homolog B
transcript_18084	7.69074	6.10751	5.37454	6.85506	8.14255	6.79659	6.22317	6.1142	6.75926	6.39093	7.26473	6.36554	VPS28-2	Vacuolar protein sorting-associated protein 28 homolog 2
transcript_8056	7.03204	6.57866	6.50653	5.7982	6.26733	5.32017	7.24526	7.856	7.45707	6.70574	5.79523	7.51944	ECT2	YTH domain-containing protein ECT2
transcript_20137	8.88612	9.50515	9.63355	4.18313	4.06527	3.49336	6.60992	6.74545	6.9372	9.34161	3.91392	6.76419	ATPD	ATP synthase delta chain, chloroplastic
transcript_22435	6.42195	6.00019	5.01484	7.30394	7.11886	7.85498	6.90225	6.65817	6.78281	5.81233	7.42593	6.78108	RPL35AC	60S ribosomal protein L35a-3
transcript_23249	6.33748	5.97466	5.27997	7.20453	7.04048	7.84284	6.64397	6.90632	6.82401	5.86404	7.36262	6.79143	RPL37A	60S ribosomal protein L37a
transcript_23515	6.12066	4.64548	5.35571	7.99319	6.87524	8.33921	7.17423	6.41286	7.1268	5.37395	7.73588	6.90463	-	-
transcript_20305	6.07287	5.96	5.6549	7.03948	7.10628	7.62824	7.06575	6.69823	6.81154	5.89592	7.258	6.8585	RPS8	40S ribosomal protein S8
transcript_10571	6.28281	5.90209	3.50784	6.75642	7.43168	7.11643	7.91477	7.69855	7.42016	5.23091	7.10151	7.67783	PAB2	Polyadenylate-binding protein 2
transcript_21908	6.61635	5.94752	6.2381	7.12897	6.83737	6.97762	6.97545	6.37593	6.9224	6.26732	6.98132	6.75793	MBF1B	Multiprotein-bridging factor 1b
transcript_23211	3.69248	5.94203	4.80919	7.90452	7.13841	6.71493	7.06111	9.56319	7.19269	4.81457	7.25262	7.939	-	Defensin J1-2
transcript_23875	6.99156	6.88108	5.33053	6.79745	7.95636	7.06983	5.83197	6.83952	6.31869	6.40106	7.27454	6.33006	At5g47530	Cytochrome b561 and DOMON domain-containing protein At5g47530
transcript_22760	8.04082	7.39483	7.52389	5.86841	3.9401	6.1614	7.09187	7.18245	6.8064	7.65318	5.3233	7.02691	-	-
transcript_23837	7.76674	7.79585	7.85435	6.13366	4.85438	6.479	6.86146	5.94115	6.30937	7.80565	5.82235	6.37066	-	31 kDa ribonucleoprotein, chloroplastic
transcript_22835	6.5937	6.34042	5.95558	7.45039	6.88649	7.39067	6.59615	6.26171	6.51996	6.29657	7.24252	6.45928	-	-
transcript_20433	6.15441	5.50582	5.1957	7.81629	6.64247	8.3327	7.07445	6.67341	6.59209	5.61864	7.59715	6.77999	-	Phosphoglycerate kinase, cytosolic
transcript_17646	5.74456	5.5093	5.0966	7.09955	7.04025	7.55242	7.17347	7.41809	7.3508	5.45015	7.23074	7.31412	-	Guanine nucleotide-binding protein subunit beta-like protein
transcript_15451	4.97138	7.87366	3.60966	8.17121	9.07653	8.14416	4.47034	8.18854	5.47655	5.4849	8.46396	6.04514	HSPRO2	Nematode resistance protein-like HSPRO2
transcript_18148	6.59609	5.16865	5.82856	7.00112	6.58756	7.02325	7.64256	6.72531	7.4015	5.86443	6.87064	7.25646	RTNLB1	Reticulon-like protein B1
transcript_19506	6.77983	5.83218	6.01256	7.18539	6.5552	7.19207	7.01007	6.56777	6.83041	6.20819	6.97755	6.80275	PLAT1	PLAT domain-containing protein 1
transcript_21852	8.53843	9.41012	8.38992	4.25546	4.79736	4.60995	6.90711	6.66752	6.37586	8.77949	4.55426	6.65017	-	-
transcript_21346	6.73698	5.96761	6.29945	7.27119	6.70442	6.59444	6.79756	6.61987	6.95523	6.33468	6.85668	6.79089	Os07g0631100	Transcription elongation factor 1 homolog
transcript_15528	6.54845	6.84217	4.88645	6.49349	6.87513	7.09359	6.65588	7.28399	7.26342	6.09236	6.82074	7.06776	GAE1	UDP-glucuronate 4-epimerase 1
transcript_18344	5.215	4.35104	3.4269	8.60938	8.40306	8.56165	7.22864	7.17015	6.9718	4.33098	8.5247	7.12353	HSF24	Heat shock factor protein HSF24
transcript_23273	7.81802	6.71577	3.39909	8.32948	9.0997	8.10549	4.53947	7.21806	4.68023	5.97763	8.51155	5.47925	-	-
transcript_21581	6.00188	5.63012	4.77512	7.55377	7.12719	8.18765	7.14793	6.76909	6.71102	5.46904	7.62287	6.87601	RPS13	40S ribosomal protein S13
transcript_18061	6.8586	7.89668	6.84903	6.27381	5.72398	6.34108	6.94693	6.61883	6.38029	7.20144	6.11296	6.64868	PNSL5	Photosynthetic NDH subunit of lumenal location 5, chloroplastic
transcript_16880	7.88569	8.16922	8.99927	5.34206	5.88775	4.46799	6.5492	6.11442	6.4736	8.3514	5.2326	6.37907	BBD2	Bifunctional nuclease 2
transcript_17259	6.23756	5.79824	5.42224	7.15645	7.12762	7.40736	7.12849	6.8034	6.80577	5.81934	7.23048	6.91255	-	60S acidic ribosomal protein P0
transcript_19073	7.6328	8.57725	8.24509	5.25823	5.34019	5.71837	6.50213	6.21489	6.39327	8.15171	5.43893	6.3701	At5g06290	2-Cys peroxiredoxin BAS1-like, chloroplastic
transcript_21973	6.29755	6.12753	5.71536	7.0785	6.97266	7.3423	6.6848	6.68729	6.95965	6.04681	7.13115	6.77724	-	Protein mago nashi homolog
transcript_13721	7.86	7.06754	7.12759	5.35217	5.49105	4.46378	7.54403	7.76043	7.19294	7.35171	5.10233	7.49913	CAT-1	Catalase isozyme 1
transcript_19693	7.18198	5.48461	4.88038	7.78004	8.69109	7.4024	5.90751	6.79215	5.73513	5.84899	7.95784	6.14493	TIFY10A	Protein TIFY 10A
transcript_16490	8.53227	9.07796	8.49131	4.4023	5.03143	4.68764	6.65463	6.69718	6.28023	8.70051	4.70712	6.54401	RPS1	30S ribosomal protein S1, chloroplastic
transcript_19279	6.41224	5.44074	5.81507	7.56535	7.06705	7.40284	6.95551	6.21805	6.9753	5.88935	7.34508	6.71629	usf	Protein usf
transcript_21904	7.09101	6.56685	6.04416	6.24965	5.87661	6.85858	7.15063	6.63662	7.36873	6.56734	6.32828	7.05199	UBC10	Ubiquitin-conjugating enzyme E2 10
transcript_14406	6.58136	6.56051	6.14821	4.77769	6.39204	3.97204	8.55481	8.39532	8.4551	6.43003	5.04726	8.46841	CAT-1	Catalase isozyme 1
transcript_16947	6.0788	5.53614	6.31015	6.32947	6.94862	6.34952	7.51778	7.37255	7.39376	5.97503	6.54253	7.42803	AFRR	Monodehydroascorbate reductase
transcript_17300	6.41932	5.8923	4.49305	7.48525	7.82205	7.63705	6.20197	7.11385	6.76768	5.60156	7.64812	6.6945	-	-
transcript_14277	6.51105	5.88049	5.89528	7.07573	6.80714	6.79006	7.49574	6.64491	6.71464	6.09561	6.89097	6.95176	PDCD2	Programmed cell death protein 2
transcript_22010	6.1098	5.94573	5.10692	7.41545	6.9951	7.83624	6.89895	6.73844	6.76195	5.72082	7.4156	6.79978	RPS26	40S ribosomal protein S26
transcript_21959	6.57498	5.79148	5.6029	6.85106	6.51219	6.93	6.92633	7.19319	7.42089	5.98979	6.76442	7.18014	-	Ubiquitin-conjugating enzyme E2-17 kDa
transcript_18555	6.33618	5.65913	5.59013	6.69686	6.14068	7.30583	7.20122	7.33535	7.51797	5.86181	6.71446	7.35152	RTNLB2	Reticulon-like protein B2
transcript_16244	6.61967	6.05894	6.10645	6.98317	6.97693	6.82641	7.03076	6.48546	6.68619	6.26169	6.92883	6.73414	CKA4	Casein kinase II subunit alpha-4, chloroplastic
transcript_18661	6.95999	6.31128	5.86363	7.13653	6.9555	6.72651	6.1483	7.15805	6.49472	6.3783	6.93951	6.60036	-	-
transcript_22046	5.87614	7.37972	3.74963	8.01809	8.65322	8.08566	4.45856	7.66364	5.86016	5.66849	8.25232	5.99412	At3g55350	Protein ALP1-like
transcript_20061	8.69059	8.3333	7.94886	5.81879	5.61717	4.77601	6.10372	6.35387	6.0994	8.32425	5.40399	6.18566	-	-
transcript_23429	4.44354	5.81334	4.52042	8.77113	8.4052	8.21792	5.83859	7.93801	5.78066	4.92577	8.46475	6.51909	-	-
transcript_22742	3.81808	7.73	3.63196	8.4504	8.85374	8.74499	4.06664	8.19715	6.23272	5.06001	8.68304	6.1655	PBP1	Calcium-binding protein PBP1
transcript_17361	6.71442	6.33556	5.83139	6.77358	6.37844	6.54394	7.15658	6.94287	7.03385	6.29379	6.56532	7.04443	-	-
transcript_18263	5.77549	5.534	5.4289	6.64584	6.14107	7.37249	7.5521	7.56687	7.68932	5.57946	6.7198	7.60276	At3g01820	Probable adenylate kinase 7, mitochondrial
transcript_15996	6.18201	6.1285	6.17565	7.09851	6.74	6.73651	6.87945	6.68272	7.07661	6.16205	6.85834	6.87959	RBP45	Polyadenylate-binding protein RBP45
transcript_21344	5.9331	5.39428	4.90474	7.66141	6.96707	8.1823	7.16192	6.56902	6.90305	5.41071	7.60359	6.878	RPL24	60S ribosomal protein L24
transcript_19670	8.11067	5.79487	7.85646	5.93639	4.35326	5.15154	7.94991	6.97418	7.54557	7.254	5.14706	7.48989	FLZ14	FCS-Like Zinc finger 14
transcript_13560	6.42848	5.98689	4.85788	6.65265	7.49938	7.28258	6.89701	7.2715	6.79253	5.75775	7.14487	6.98702	PGDH1	D-3-phosphoglycerate dehydrogenase 1, chloroplastic
transcript_18848	5.89399	6.59487	3.57391	8.02614	9.24724	8.28534	4.80638	7.33732	5.90267	5.35426	8.51957	6.01546	NHL6	NDR1/HIN1-like protein 6
transcript_18520	6.38304	5.50341	5.83432	7.14289	7.08948	7.26058	7.01789	6.53012	6.90514	5.90692	7.16432	6.81772	PAB1	Proteasome subunit alpha type-2-A
transcript_22781	7.48068	6.68973	4.38592	6.83584	7.55794	7.21258	5.86063	7.2062	6.41814	6.18544	7.20212	6.49499	-	-
transcript_22747	6.59578	5.79763	5.47845	7.02475	6.51494	7.16967	7.26859	6.75045	7.02616	5.95729	6.90312	7.01507	-	-
transcript_22187	7.51027	6.80503	8.59762	7.34226	6.7338	8.32599	5.47073	2.69764	6.13885	7.63764	7.46735	4.76907	CCH	Copper transport protein CCH
transcript_20370	6.07458	5.74829	5.74803	7.30125	6.80285	7.28934	7.13032	6.37183	7.149	5.85697	7.13115	6.88372	SAP8	Zinc finger A20 and AN1 domain-containing stress-associated protein 8
transcript_20726	6.70289	5.74832	5.7864	6.6829	6.78224	6.85222	6.82865	7.09441	7.1329	6.0792	6.77245	7.01865	CAM	Calmodulin
transcript_17154	7.55936	5.03503	5.32926	7.02128	7.50709	7.28388	6.95936	6.05011	6.85235	5.97455	7.27075	6.62061	AOX1	Ubiquinol oxidase 1, mitochondrial
transcript_20327	6.91477	5.75348	5.26863	5.91926	7.44077	7.11835	7.12068	6.92812	7.12851	5.97896	6.82613	7.0591	COR413PM2	Cold-regulated 413 plasma membrane protein 2
transcript_22192	7.8241	6.30568	6.02928	7.70691	5.02509	7.51969	6.54312	6.43911	6.1994	6.71969	6.75056	6.39388	-	-
transcript_15547	6.87522	6.55672	5.12584	6.16766	6.42384	6.7833	6.89937	7.33512	7.41465	6.18592	6.45827	7.21638	GAE1	UDP-glucuronate 4-epimerase 1
transcript_15599	6.34565	5.75713	5.71261	7.01435	6.66924	7.0497	7.25888	6.90521	6.84214	5.93846	6.9111	7.00208	-	Serine--tRNA ligase
transcript_16250	6.0978	5.45394	5.65558	6.60632	6.97257	6.98793	7.37197	7.29108	7.11491	5.73577	6.85561	7.25932	-	Phosphoglycerate kinase, cytosolic
transcript_17443	7.11867	5.90308	4.27087	8.1403	7.79194	8.03488	5.7252	6.84979	5.71587	5.76421	7.98904	6.09695	UBQ4	Polyubiquitin 4
transcript_17575	6.64833	6.49076	6.36582	6.42097	6.5652	6.52977	6.92779	6.86279	6.73882	6.50164	6.50531	6.84313	At5g47540	Putative MO25-like protein At5g47540
transcript_14517	6.70103	6.11556	6.19869	6.96127	6.42929	6.47639	7.38176	6.58285	6.68811	6.33843	6.62232	6.88424	MOS11	Protein MODIFIER OF SNC1 11
transcript_10787	6.03585	5.62332	6.25951	6.21992	7.12988	5.03328	7.40585	8.23686	7.58064	5.97289	6.12769	7.74112	-	NADPH--cytochrome P450 reductase
transcript_23346	6.32977	5.96602	5.55209	6.66701	6.76336	7.45901	6.6457	6.94402	7.19772	5.9493	6.96313	6.92915	At5g07960	Protein Asterix
transcript_17415	5.93166	5.5777	5.17665	7.09017	6.88167	7.11618	7.3147	7.5682	6.85999	5.562	7.02934	7.24763	-	Spermidine synthase
transcript_19925	6.36636	6.06809	5.74809	7.0719	5.79989	6.5955	7.33408	6.96786	7.56372	6.06085	6.4891	7.28855	CML35	Probable calcium-binding protein CML35
transcript_16961	5.47955	5.55447	5.06975	7.02776	6.52379	7.65546	7.08342	7.45402	7.65742	5.36792	7.069	7.39828	SAM2	S-adenosylmethionine synthase 2
transcript_15946	6.24776	5.34628	5.43539	6.87897	6.78638	6.92531	7.37617	7.1051	7.4025	5.67648	6.86355	7.29459	-	Eukaryotic initiation factor 4A-3
transcript_17878	6.5364	6.37386	6.05084	6.94366	6.64236	6.74848	7.13514	6.63333	6.43236	6.32036	6.77817	6.73361	SR34A	Serine/arginine-rich splicing factor SR34A
transcript_15345	6.63504	5.99721	5.84444	6.63539	6.43659	6.65527	7.14691	6.86816	7.25724	6.1589	6.57575	7.09077	GCD11	Eukaryotic translation initiation factor 2 subunit gamma
transcript_19572	6.26233	6.48255	5.94218	6.55193	6.24325	7.07669	6.95908	6.85868	7.09696	6.22902	6.62396	6.97157	At3g49470	Nascent polypeptide-associated complex subunit alpha-like protein 2
transcript_21674	5.65395	5.38467	5.53414	6.73591	6.45913	7.53706	6.98782	7.27962	7.89904	5.52425	6.9107	7.38883	-	Profilin-1
transcript_18105	6.10906	6.59254	5.55412	7.23902	8.19129	6.66871	5.79861	7.77769	5.53801	6.08524	7.36634	6.37144	PP2A13	F-box protein PP2-A13
transcript_23275	4.15429	5.73084	3.86224	7.74755	8.89627	7.95436	6.70468	6.89553	7.52246	4.58245	8.1994	7.04089	-	-
transcript_18005	6.63115	6.34081	5.62618	6.55511	7.0466	6.59059	6.86546	6.72795	7.07458	6.19938	6.73077	6.88933	BPS1	Protein BPS1, chloroplastic
transcript_11699	6.73199	6.00612	6.34923	6.62935	6.69958	6.46299	7.04722	6.56232	6.95847	6.36245	6.59731	6.856	-	ATP-dependent RNA helicase-like protein DB10
transcript_20175	6.25557	4.42271	6.16703	8.72052	7.41491	8.35464	6.90632	5.32439	5.87451	5.6151	8.16336	6.03507	-	-
transcript_22983	5.8516	5.50995	4.2771	7.06363	7.36393	8.15159	6.98492	6.91605	7.31847	5.21288	7.52638	7.07315	UPTG2	Probable UDP-arabinopyranose mutase 2
transcript_20355	6.5863	6.40636	6.66324	6.91786	7.01271	6.783	6.49398	6.34292	6.2193	6.55196	6.90452	6.35207	-	-
transcript_21676	6.74462	5.90791	6.10318	7.4873	8.25189	8.34589	5.17069	6.15608	5.24556	6.2519	8.02836	5.52411	-	Histone H2A
transcript_18266	7.47963	5.30761	6.54327	6.84216	5.98337	6.65028	7.18655	6.52036	6.89819	6.4435	6.49194	6.86837	ANN1	Annexin D1
transcript_17294	7.01459	5.39826	5.56629	6.59742	6.25718	6.95579	7.46095	6.85609	7.30355	5.99305	6.60346	7.20686	At5g39570	Uncharacterized protein At5g39570
transcript_19291	6.64501	6.17505	5.78415	7.31982	6.53687	7.32971	6.86933	5.96555	6.78316	6.2014	7.06213	6.53935	At2g47250	Probable pre-mRNA-splicing factor ATP-dependent RNA helicase DEAH3
transcript_21596	6.05896	5.8955	5.63226	6.60408	6.54526	7.15098	7.2298	6.99333	7.26501	5.86224	6.76677	7.16271	-	Elongation factor 1-alpha
transcript_19224	6.23202	5.59762	5.68445	7.10389	6.71182	7.23579	6.79788	6.86011	7.13876	5.83803	7.01717	6.93225	At4g32130	ER membrane protein complex subunit 7 homolog
transcript_19836	5.82351	5.7636	5.3027	7.24482	6.72759	7.77391	7.08277	6.78836	6.85302	5.62994	7.24878	6.90805	rps6	40S ribosomal protein S6
transcript_13340	7.2011	6.07315	6.27506	6.32417	6.38115	6.21893	6.97347	6.91026	6.99518	6.51644	6.30808	6.95964	HSC-2	Heat shock cognate 70 kDa protein 2
transcript_21143	5.99406	5.67474	5.12514	7.35646	6.58123	7.66165	6.8972	6.98302	7.0781	5.59798	7.19978	6.98611	RPS18A	40S ribosomal protein S18
transcript_19106	6.14417	5.56092	5.65486	7.06452	6.83975	6.97312	7.16089	6.7794	7.16729	5.78665	6.95913	7.03586	YKT61	VAMP-like protein YKT61
transcript_7229	7.5725	6.89709	7.4489	6.31647	6.63013	4.39088	6.8073	6.74664	6.51423	7.30616	5.77916	6.68939	-	-
transcript_22354	5.58209	5.34256	4.96094	7.63358	7.07426	8.06951	6.94789	6.91156	6.79736	5.2952	7.59245	6.8856	RPL14B	60S ribosomal protein L14-2
transcript_13711	6.0116	4.97983	5.71184	7.3992	7.5143	7.27159	6.92406	6.72428	6.77042	5.56776	7.39503	6.80626	Os12g0145700	Pyruvate kinase 2, cytosolic
transcript_18485	5.87287	5.58334	5.21591	6.88213	7.09287	7.25234	7.23934	7.16784	6.98879	5.55737	7.07578	7.13199	179B	40S ribosomal protein SA
transcript_22564	6.07776	5.77707	5.02852	7.48226	6.79174	7.68776	6.70295	6.7659	6.97881	5.62778	7.32059	6.81589	RPL38	60S ribosomal protein L38
transcript_18721	6.81633	5.86088	6.66395	6.21333	6.80671	6.0864	7.10113	6.62124	7.11897	6.44705	6.36881	6.94711	ACR12	ACT domain-containing protein ACR12
transcript_19445	6.21699	5.51314	5.8009	7.38303	6.35718	6.63609	7.34382	6.70509	7.31554	5.84368	6.7921	7.12149	ARD3	1,2-dihydroxy-3-keto-5-methylthiopentene dioxygenase 3
transcript_22782	5.88757	5.83239	5.61297	7.07307	6.56001	7.49188	7.21148	6.5509	7.04508	5.77765	7.04165	6.93582	RABD1	Ras-related protein RABD1
transcript_16096	6.2752	6.12737	5.26093	5.83095	6.51349	6.17252	7.65418	7.7123	7.71815	5.88783	6.17232	7.69488	RBP47	Polyadenylate-binding protein RBP47
transcript_17486	6.83741	6.09853	6.01391	7.08191	6.54557	6.64356	7.27079	6.40952	6.3591	6.31662	6.75701	6.6798	-	-
transcript_19057	5.96393	5.39282	5.69659	6.962	6.96746	7.30361	7.17092	6.67056	7.11452	5.68445	7.07769	6.98533	PAG1	Proteasome subunit alpha type-3
transcript_17925	6.84527	5.22263	5.24196	6.58532	7.28271	7.43488	6.97165	6.54305	7.11231	5.76995	7.10097	6.87567	CML49	Probable calcium-binding protein CML49
transcript_21776	4.39388	4.96381	3.60592	7.87051	8.45543	8.02738	7.14688	7.18249	7.58486	4.3212	8.11777	7.30475	-	-
transcript_22817	6.19013	5.71906	5.52488	7.26544	6.99347	7.57103	6.69531	6.43771	6.8334	5.81136	7.27664	6.65547	-	-
transcript_18536	6.36925	5.59216	5.53831	7.07726	6.7492	6.97889	7.03238	6.8577	7.03163	5.83324	6.93511	6.9739	BZIP50	bZIP transcription factor 50
transcript_21900	6.48303	5.56922	5.15437	7.27155	6.38815	7.34976	7.27759	6.94525	6.78108	5.73554	7.00315	7.00131	NOP5-1	Probable nucleolar protein 5-1
transcript_17434	6.74506	5.67247	4.84879	6.889	6.91047	7.05899	6.99106	6.68917	7.38138	5.75544	6.95282	7.02053	BPS1	Protein BPS1, chloroplastic
transcript_20563	4.57084	8.04548	2.92955	8.43912	8.844	8.24299	3.85788	8.26765	5.97796	5.18196	8.50871	6.0345	-	-
transcript_22569	6.08799	5.78966	5.73166	7.14022	6.68633	7.45116	6.7558	6.706	6.81948	5.86977	7.09257	6.76043	At1g49140	NADH dehydrogenase [ubiquinone] 1 beta subcomplex subunit 10-A
transcript_21642	6.19028	5.66032	5.53413	7.42455	6.93891	7.63979	6.8087	6.46383	6.49839	5.79491	7.33442	6.5903	RPL32A	60S ribosomal protein L32-1
transcript_22422	6.41085	4.971	6.42352	7.85282	7.56344	8.43554	6.05746	5.88316	5.56073	5.93512	7.9506	5.83378	-	Metallothionein-like protein type 2
transcript_22708	5.93017	4.94043	4.54949	7.70761	7.16763	8.47356	6.88992	6.64239	6.84629	5.14003	7.78293	6.79287	CPN10	10 kDa chaperonin, mitochondrial
transcript_22764	6.14019	5.57751	6.00905	7.16507	7.03116	7.46646	6.40022	6.51879	6.82714	5.90892	7.2209	6.58205	-	ATP synthase subunit epsilon, mitochondrial
transcript_23772	5.60342	5.61264	4.94137	7.76708	7.52596	8.72576	5.7884	6.52734	6.64099	5.38581	8.00626	6.31891	-	-
transcript_21844	7.65144	4.88101	5.33925	6.25934	6.67078	6.75163	7.59457	6.51038	7.47264	5.95723	6.56058	7.19253	ECPP44	Phosphoprotein ECPP44
transcript_19797	8.46488	6.05501	6.8025	5.90367	4.20427	4.19388	8.21663	7.20611	8.0698	7.10746	4.76727	7.83085	TSJT1	Stem-specific protein TSJT1
transcript_19738	7.54883	8.47919	7.73245	4.94774	5.21111	5.55276	6.53872	6.52674	6.57886	7.92016	5.2372	6.54811	PRPS9	30S ribosomal protein S9, chloroplastic
transcript_18677	5.32567	5.04927	4.83063	7.15067	7.154	7.28624	7.71609	7.18505	7.41323	5.06852	7.19697	7.43812	TFT10	14-3-3 protein 10
transcript_22016	6.07851	6.09989	5.83035	7.40515	6.97092	7.48425	6.35139	6.11143	6.7715	6.00292	7.28677	6.41144	-	Macrophage migration inhibitory factor homolog
transcript_23126	5.36642	5.59191	5.07168	7.65192	6.96335	8.04146	6.8084	6.81724	6.78719	5.34334	7.55224	6.80428	RPS28	40S ribosomal protein S28
transcript_20185	3.37079	7.78789	3.21655	7.2885	8.94817	7.89428	5.30478	7.99703	7.28517	4.79174	8.04365	6.86233	EXO	Protein EXORDIUM
transcript_18627	5.87961	5.56493	5.16233	7.1626	6.95987	7.6581	7.02797	6.8987	6.76827	5.53562	7.26019	6.89831	179B	40S ribosomal protein SA
transcript_22049	6.70988	4.73912	6.65677	8.13632	7.24355	7.58233	6.13459	6.00999	5.86167	6.03526	7.65407	6.00208	-	-
transcript_14586	6.12431	5.72823	5.53902	6.98771	6.66929	6.78351	7.19384	6.95746	7.0853	5.79719	6.8135	7.07887	NUG2	Nuclear/nucleolar GTPase 2
transcript_12020	7.61675	6.57455	6.53033	6.74658	7.26826	6.41209	6.23465	6.37101	5.30272	6.90721	6.80898	5.96946	PDR1	Pleiotropic drug resistance protein 1
transcript_21710	6.30462	5.99539	6.2156	6.80704	7.29194	6.93647	6.87114	6.17588	6.45566	6.17187	7.01182	6.50089	At3g20670	Probable histone H2A.2
transcript_15214	6.35008	5.51779	5.86688	6.67186	6.54742	6.60891	7.499	6.75702	7.23264	5.91158	6.6094	7.16289	PEPD	Xaa-Pro dipeptidase
transcript_24029	6.60945	6.19827	6.04452	7.14925	6.2899	6.70853	7.47304	6.22369	6.34317	6.28408	6.71589	6.67997	-	-
transcript_19697	6.02975	5.59982	5.40796	6.91747	6.23139	7.00831	7.43688	6.99247	7.41461	5.67917	6.71906	7.28132	RPL7B	60S ribosomal protein L7-2
transcript_22357	5.7891	5.57442	5.26748	7.45212	7.16907	7.96829	6.45685	6.64869	6.71234	5.54367	7.52983	6.60596	RPL35	60S ribosomal protein L35
transcript_18563	6.52533	6.26525	6.80486	6.41451	7.02037	6.33323	6.75846	6.58101	6.32946	6.53181	6.58937	6.55631	-	Histone H1
transcript_14881	5.31695	5.23058	5.0234	6.73764	6.74869	6.69198	7.94536	7.6721	7.63897	5.19031	6.7261	7.75214	HIPP33	Heavy metal-associated isoprenylated plant protein 33
transcript_23278	5.95737	4.58161	4.35501	7.89899	7.44477	8.51405	6.65461	6.60795	6.99125	4.96466	7.9526	6.75127	CPN10	10 kDa chaperonin, mitochondrial
transcript_16729	7.58882	8.28525	8.87308	5.57376	5.7695	4.41762	6.03036	6.17403	6.28766	8.24905	5.25362	6.16402	BBD2	Bifunctional nuclease 2
transcript_18499	5.93785	6.38826	5.71271	6.2386	7.60064	6.58498	6.57789	6.84217	7.11065	6.01294	6.80807	6.84357	HIR1	Hypersensitive-induced reaction 1 protein
transcript_20161	6.05186	5.71683	5.54061	6.83282	7.00112	7.05514	6.56132	7.02948	7.20074	5.76977	6.96303	6.93051	-	Ubiquitin-conjugating enzyme E2-17 kDa
transcript_20638	5.75785	5.48154	5.08654	6.97907	7.11733	7.56181	7.05258	7.04375	6.89566	5.44198	7.2194	6.99733	RPL15	60S ribosomal protein L15
transcript_18750	6.13446	5.79211	5.36369	7.18619	6.46651	7.81196	6.73043	6.57299	6.91499	5.76342	7.15488	6.73947	AC97	Actin-97
transcript_18229	6.37041	6.64564	5.01937	5.19511	7.47897	5.43433	7.13434	8.09218	7.60176	6.0118	6.03613	7.60943	poxN1	Peroxidase N1
transcript_18719	6.44885	5.73949	5.66666	6.37621	6.38803	6.81082	7.11806	6.93624	7.48449	5.95167	6.52502	7.1796	At2g20760	Clathrin light chain 1
transcript_17555	4.65883	4.32444	4.11654	7.35638	7.70271	7.86012	7.5956	7.49653	7.84202	4.3666	7.63974	7.64472	FBA6	Fructose-bisphosphate aldolase 6, cytosolic
transcript_21780	5.48015	5.55774	5.27714	7.43727	6.93179	7.63394	6.79875	7.03771	6.79031	5.43834	7.33433	6.87559	RPS18A	40S ribosomal protein S18
transcript_16906	7.74276	7.44577	7.36284	5.60756	5.84215	5.43015	6.855	6.1773	6.43597	7.51713	5.62662	6.48943	tal	Transaldolase
transcript_22586	7.49412	6.26387	8.24557	7.02558	6.77252	7.3518	5.73106	3.47398	6.53817	7.33452	7.04997	5.24774	CCH	Copper transport protein CCH
transcript_17117	7.68968	7.32082	7.12471	7.12462	6.03265	7.07582	5.25355	5.91259	5.35863	7.3784	6.74436	5.50826	-	-
transcript_17240	6.43929	5.60779	5.46304	6.77425	6.89889	6.79551	7.17268	6.93279	6.80612	5.83671	6.82288	6.97053	TFIIB2	Transcription initiation factor IIB-2
transcript_21450	6.48346	6.62114	5.95019	6.75956	6.41783	7.25511	6.33639	6.6316	6.43095	6.3516	6.81084	6.46631	-	Protein mago nashi homolog
transcript_20936	5.84738	5.7538	5.10993	7.4333	6.73821	7.84468	6.82571	6.51092	6.82051	5.57037	7.33873	6.71905	RPL24	60S ribosomal protein L24
transcript_23238	8.7603	5.59178	4.75739	7.32692	7.81992	7.66744	6.08546	5.41219	5.4495	6.36983	7.60476	5.64905	At3g51250	Senescence/dehydration-associated protein At3g51250
transcript_21356	7.23401	4.54564	5.04537	6.62724	7.26052	7.55307	7.39812	6.06989	7.13128	5.60834	7.14694	6.86643	CALM1	Calmodulin
transcript_17997	6.69334	5.76789	6.07101	6.85694	6.13375	6.3313	7.43879	6.63679	6.93316	6.17741	6.44066	7.00291	S6PDH	NADP-dependent D-sorbitol-6-phosphate dehydrogenase
transcript_21689	5.91397	5.59322	5.06511	6.31444	6.7134	6.94994	7.36759	7.33874	7.60197	5.5241	6.65926	7.4361	RPS14B	40S ribosomal protein S14-2
transcript_16090	5.88946	5.42712	5.9757	6.94128	6.72797	7.04769	7.22022	6.52823	7.0852	5.76409	6.90565	6.94455	AFRR	Monodehydroascorbate reductase
transcript_19064	5.67095	5.91842	5.92059	6.56376	6.54067	6.76386	6.82538	7.18522	7.45296	5.83665	6.62276	7.15452	VHA-D	V-type proton ATPase subunit D
transcript_10612	6.75511	6.02869	6.30519	6.31692	6.5467	5.94005	7.142	6.69111	7.10704	6.36299	6.26789	6.98005	-	ATP-dependent RNA helicase-like protein DB10
transcript_17903	6.35717	5.26046	5.59792	6.17768	6.52711	6.9313	7.84424	6.89852	7.23331	5.73851	6.54537	7.32536	ytaP	Putative hydrolase YtaP
transcript_20441	6.10053	6.02653	5.35798	6.46383	7.05995	6.68655	7.10369	7.09642	6.91603	5.82835	6.73678	7.03872	UBC2	Ubiquitin-conjugating enzyme E2 2
transcript_18251	7.13511	7.21354	7.12733	6.05176	5.60473	6.22687	6.75737	6.19136	6.5019	7.15866	5.96112	6.48355	PPA6	Soluble inorganic pyrophosphatase 6, chloroplastic
transcript_17566	6.34335	5.33499	5.61227	6.56294	6.63672	6.54048	7.31449	6.92807	7.53316	5.76354	6.58005	7.25857	-	Desiccation protectant protein Lea14 homolog
transcript_21939	4.8928	2.83004	4.71146	8.75382	7.90136	9.92002	6.97941	6.12453	6.69219	4.14477	8.8584	6.59871	-	-
transcript_18812	5.74623	5.70922	5.1869	7.13439	6.82811	7.62751	6.84145	6.92785	6.80216	5.54745	7.19667	6.85715	RPS4	40S ribosomal protein S4
transcript_16598	7.67573	6.76516	5.90983	5.87772	6.24644	5.93072	6.79312	7.15198	6.45206	6.78357	6.01829	6.79905	ACT7	Actin-7
transcript_22820	6.6124	5.79959	5.6564	6.91451	6.65768	6.99572	6.61057	6.34901	7.19105	6.0228	6.85597	6.71688	LSM2	Sm-like protein LSM2
transcript_20113	5.8905	5.5622	4.99746	7.2175	6.92269	7.5629	7.05505	6.77283	6.80166	5.48339	7.23436	6.87651	RPS3C	40S ribosomal protein S3-3
transcript_23431	4.32869	2.44762	4.30494	8.52219	9.37607	8.47127	7.50052	6.70057	7.11495	3.69375	8.78984	7.10535	-	Kirola
transcript_16514	6.58683	5.34442	5.28482	6.93151	6.82297	7.1812	6.85064	6.85397	6.90411	5.73869	6.97856	6.86958	MPT3	Mitochondrial phosphate carrier protein 3, mitochondrial
transcript_15942	6.83268	6.25228	6.66119	6.95569	6.47983	6.32277	6.89908	6.2056	6.1452	6.58205	6.5861	6.41663	AFC2	Serine/threonine-protein kinase AFC2
transcript_21218	6.37723	5.79416	4.86421	7.03035	6.50421	7.67075	6.79005	6.83298	6.88077	5.67853	7.06844	6.8346	At5g08180	H/ACA ribonucleoprotein complex subunit 2-like protein
transcript_13589	7.23228	5.38918	6.34726	6.17513	5.89069	6.05629	7.75529	6.96945	6.92704	6.32291	6.04071	7.21726	NADP-ME3	NADP-dependent malic enzyme 3
transcript_24063	5.52825	5.97405	4.98194	7.62116	6.95572	6.99002	8.01513	6.12928	6.53819	5.49474	7.18897	6.8942	-	-
transcript_22545	6.74829	6.59138	6.79112	7.37805	5.85604	5.86553	7.23095	5.54393	6.72719	6.71027	6.36654	6.50069	-	-
transcript_23503	5.9595	6.09637	7.34511	6.51168	3.3197	6.49975	5.83687	8.93685	8.21972	6.46699	5.44371	7.66448	-	-
transcript_20684	6.07286	5.3437	5.7446	7.43717	6.80819	7.30897	6.75347	6.35015	6.89973	5.72039	7.18478	6.66779	-	-
transcript_19648	5.86636	4.9153	4.69588	7.16582	6.99881	7.66161	7.26106	6.48172	7.67049	5.15918	7.27541	7.13776	VAMP721	Vesicle-associated membrane protein 721
transcript_22097	6.06923	5.47902	5.43423	6.97041	6.90185	7.402	6.63523	6.82741	6.972	5.66083	7.09142	6.81154	CML14	Probable calcium-binding protein CML14
transcript_21816	1.95132	4.15286	3.01057	8.12424	8.93843	10.2667	5.93779	7.98154	8.32427	3.03825	9.10979	7.41453	RSI-1	Protein RSI-1
transcript_21100	6.69773	5.88157	5.2141	7.15132	6.10027	7.3144	6.91734	6.40443	6.99344	5.93113	6.85533	6.77173	At2g45640	Histone deacetylase complex subunit SAP18
transcript_19352	6.28412	6.04234	5.58271	6.83556	6.50261	6.99101	6.93346	6.71894	6.77524	5.96972	6.77639	6.80921	At2g18990	Thioredoxin domain-containing protein 9 homolog
transcript_20022	7.08295	7.48867	6.79224	6.04394	5.92422	6.28199	6.5458	6.3295	6.17392	7.12129	6.08338	6.34974	CLPT2	ATP-dependent Clp protease ATP-binding subunit CLPT2, chloroplastic
transcript_20180	6.17603	5.82196	5.70092	7.0684	6.849	7.10545	6.80692	6.44134	6.67707	5.89964	7.00762	6.64177	UBC27	Ubiquitin-conjugating enzyme E2 27
transcript_15823	6.16519	5.80307	5.69143	6.76758	6.61393	6.55652	7.15165	7.18165	6.71034	5.88656	6.64601	7.01455	LARP6A	La-related protein 6A
transcript_17001	5.39552	7.35603	5.28204	6.5836	8.23302	6.51398	5.34663	7.76029	6.16956	6.0112	7.1102	6.42549	RAV1	AP2/ERF and B3 domain-containing transcription factor RAV1
transcript_18978	6.52974	5.56488	5.93554	6.90437	6.58576	7.14229	6.83581	6.30208	6.83848	6.01005	6.87747	6.65879	PAD1	Proteasome subunit alpha type-7
transcript_18608	4.07407	5.18314	4.36963	7.55779	8.02649	8.18343	6.82561	7.39219	7.02391	4.54228	7.92257	7.08057	PIP2-2	Probable aquaporin PIP2-2
transcript_18498	6.02848	5.76458	5.46771	7.68645	6.73497	7.0673	7.06229	6.13728	6.68345	5.75359	7.16291	6.62767	IPI2	Isopentenyl-diphosphate Delta-isomerase II
transcript_16209	7.61101	5.44428	6.04878	6.34504	7.2134	5.09488	7.34946	6.71103	6.80709	6.36802	6.21778	6.95586	KING1	SNF1-related protein kinase regulatory subunit gamma-1
transcript_20509	5.9683	5.09849	5.63307	6.79736	6.58303	7.09063	7.08279	6.87429	7.48132	5.56662	6.82367	7.14613	ADF2	Actin-depolymerizing factor 2
transcript_22253	6.15308	5.28709	4.82939	6.82218	6.99269	7.28183	7.26845	6.87951	7.09312	5.42319	7.03223	7.08036	RPL24	60S ribosomal protein L24
transcript_21870	6.5706	5.99518	6.04772	7.02938	6.74479	6.98727	6.18814	6.38634	6.65488	6.2045	6.92048	6.40979	-	-
transcript_17115	6.33043	5.39098	5.62911	7.07931	6.6639	6.81616	6.97056	6.70392	7.01525	5.78351	6.85312	6.89658	AAC3	ADP,ATP carrier protein 3, mitochondrial
transcript_22939	6.71052	8.0849	6.85465	4.55883	7.07646	4.58736	5.34518	8.36521	7.00675	7.21669	5.40755	6.90571	-	-
transcript_22653	5.93685	6.1132	5.1544	7.06144	7.01101	7.57296	6.52367	6.62278	6.57263	5.73482	7.21514	6.57303	RPL44	60S ribosomal protein L44
transcript_18135	3.39038	6.91725	2.42595	7.75629	8.73174	8.31444	5.63961	8.18129	7.21074	4.24453	8.26749	7.01054	EXO	Protein EXORDIUM
transcript_16344	6.27645	5.91361	5.58279	5.4443	4.98773	6.74111	7.82281	8.3358	7.4464	5.92428	5.72438	7.86834	PAE7	Pectin acetylesterase 7
transcript_20796	5.81973	5.63915	5.66542	6.88192	6.60863	6.75832	6.96466	6.92845	7.27722	5.7081	6.74962	7.05678	-	-
transcript_15743	6.97481	6.1078	6.26303	7.01551	6.54042	6.34735	6.93891	6.12364	6.23099	6.44855	6.63442	6.43118	AFC2	Serine/threonine-protein kinase AFC2
transcript_15929	6.7426	5.77944	6.42223	6.35727	5.98277	6.11118	7.13125	7.1338	6.87555	6.31476	6.15041	7.04687	UVR8	Ultraviolet-B receptor UVR8
transcript_19860	5.49186	6.31427	4.59897	9.33364	7.86812	6.75059	6.3947	6.265	5.51082	5.46836	7.98412	6.05684	AP24	Osmotin
transcript_23073	6.01956	6.23304	4.73712	6.9866	6.52084	7.51164	6.86697	6.8864	6.74768	5.66324	7.00636	6.83369	RPL21E	60S ribosomal protein L21-2
transcript_19967	6.0344	6.83113	5.02398	6.54802	7.4352	6.52384	6.14596	7.3603	6.60331	5.96317	6.83569	6.70319	At1g15400	Uncharacterized protein At1g15400
transcript_15489	7.09241	6.7395	6.68464	5.25503	7.42224	4.9761	6.34113	7.24778	6.74184	6.83885	5.88446	6.77692	SDC	Serine decarboxylase
transcript_18671	7.44815	5.02316	4.34974	7.23637	6.71716	8.3199	6.72585	5.43965	7.23643	5.60701	7.42448	6.46731	WRKY70	WRKY DNA-binding transcription factor 70
transcript_22343	8.69148	9.23313	9.1179	3.47201	4.02754	3.93979	7.18752	6.39863	6.40182	9.01417	3.81312	6.66266	-	-
transcript_21486	5.76897	5.47206	5.05737	7.27931	6.92918	7.66239	6.64209	6.79834	6.85503	5.4328	7.2903	6.76515	RPS27AB	Ubiquitin-40S ribosomal protein S27a-2
transcript_20570	7.41291	7.56477	5.66025	5.95441	4.52898	6.35774	6.5734	7.00922	7.39632	6.87931	5.61371	6.99298	UBC2	Ubiquitin-conjugating enzyme E2 2
transcript_18577	6.23873	5.45253	6.03318	7.10901	6.63571	7.71673	6.64129	5.98183	6.64243	5.90815	7.15381	6.42185	-	Mitochondrial outer membrane protein porin of 34 kDa
transcript_23125	8.28688	8.56159	7.7416	5.18466	5.12588	4.82915	6.41858	6.14623	6.14865	8.19669	5.04656	6.23782	RPS6	30S ribosomal protein S6 alpha, chloroplastic
transcript_22784	2.64269	3.54369	2.08335	8.97422	6.90551	9.04166	9.56359	7.2429	8.43749	2.75658	8.30713	8.41466	-	-
transcript_16393	6.00758	5.58734	5.76925	6.60698	6.93711	6.9102	7.14064	6.64456	6.82319	5.78806	6.8181	6.86947	ATPC	ATP synthase subunit gamma, mitochondrial
transcript_14462	6.06173	5.68366	5.89638	6.59782	6.23161	6.97353	7.1111	6.52205	7.34403	5.88059	6.60098	6.99239	FATB1	Palmitoyl-acyl carrier protein thioesterase, chloroplastic
transcript_20347	6.9718	6.08127	6.00246	6.87506	6.63975	6.51817	6.70185	6.31169	6.31564	6.35184	6.67766	6.44306	NCBP	Eukaryotic translation initiation factor NCBP
transcript_23831	6.1197	5.42362	6.90781	7.26177	5.99802	7.94217	6.67426	5.75541	6.33441	6.15038	7.06732	6.25469	-	-
transcript_21778	5.20244	6.0574	5.14507	7.4257	7.95023	8.3462	5.75736	6.5304	5.99572	5.4683	7.90738	6.09449	-	Probable histone H2B.1
transcript_10886	6.82365	5.42299	4.03556	6.09401	7.55009	7.52314	7.02179	6.50622	7.4302	5.4274	7.05575	6.98607	RBL2	RHOMBOID-like protein 2
transcript_17735	6.17214	5.42962	5.51463	6.96398	6.89782	7.06443	7.16456	6.655	6.53841	5.70546	6.97541	6.78599	TIF3H1	Eukaryotic translation initiation factor 3 subunit H
transcript_13763	6.11413	5.22411	5.77326	6.73765	6.92659	6.89137	7.11592	6.73971	6.87238	5.70383	6.85187	6.90934	ATPB	ATP synthase subunit beta, mitochondrial
transcript_21424	6.15762	5.50157	2.47144	8.3196	7.19391	8.43891	6.24661	7.34291	6.71663	4.71021	7.98414	6.76872	-	-
transcript_17576	6.42135	5.4429	5.50038	6.92204	6.5614	7.04296	7.07786	6.6889	6.73113	5.78821	6.84213	6.83263	LOS1	Elongation factor 2
transcript_15401	6.02949	5.77926	4.08568	7.61919	7.6878	7.30224	7.40068	6.27271	6.21084	5.29814	7.53641	6.62807	DDB_G0268948	Putative methyltransferase DDB_G0268948
transcript_20610	6.89033	6.26616	6.37454	6.82524	5.69115	5.75979	7.03929	6.40767	7.13254	6.51034	6.09206	6.85983	F42H10.6	Putative esterase F42H10.6
transcript_9539	6.363	5.44446	5.66402	6.93025	6.7035	6.32799	6.89582	7.29699	6.73387	5.82383	6.65391	6.97556	-	NADPH--cytochrome P450 reductase
transcript_16260	7.33218	6.76873	3.54217	7.89168	9.24574	7.94852	4.28298	7.51607	3.81464	5.88103	8.36198	5.20456	At2g30020	Probable protein phosphatase 2C 25
transcript_17346	6.16876	5.57916	5.10697	7.05966	6.8469	7.48877	6.76568	6.64806	6.67862	5.6183	7.13178	6.69746	-	60S acidic ribosomal protein P0
transcript_18935	5.89308	5.60969	5.05635	7.20464	6.70747	7.53946	7.0167	6.7345	6.58019	5.51971	7.15052	6.77713	RPL7D	60S ribosomal protein L7-4
transcript_8389	6.64693	6.48611	6.13907	6.09095	6.06993	5.85548	6.68283	7.33737	7.02414	6.42404	6.00545	7.01478	ECT2	YTH domain-containing protein ECT2
transcript_21297	5.77771	6.25017	5.24029	6.96455	6.91245	7.39803	5.77668	7.28421	6.72488	5.75606	7.09168	6.59525	-	-
transcript_19139	7.0688	5.48914	5.89182	6.3407	6.65421	6.61099	6.80024	6.57659	6.88396	6.14992	6.5353	6.7536	PHOS32	Universal stress protein PHOS32
transcript_21339	6.40261	6.16756	5.88364	6.92341	6.6189	6.77447	6.44328	6.56021	6.53562	6.15127	6.77226	6.51304	zgc:65873	UPF0690 protein C1orf52 homolog
transcript_14882	6.47675	6.4109	6.63762	6.1478	6.21095	6.22662	6.93495	6.50794	6.74077	6.50842	6.19512	6.72789	SYT1	Synaptotagmin-1
transcript_17906	6.36534	6.15427	5.90144	6.4639	6.25198	6.63477	7.30027	6.52346	6.69632	6.14035	6.45021	6.84002	SVP	MADS-box protein SVP
transcript_17254	6.3285	5.81504	5.39544	6.67787	7.59723	6.61972	6.6428	6.70635	6.50672	5.84632	6.96494	6.61862	-	-
transcript_15811	6.29822	5.29679	5.53722	7.16012	6.79965	7.00162	7.30145	6.35647	6.52566	5.71074	6.98713	6.72786	RCOM_1506700	Probable aspartyl aminopeptidase
transcript_15227	6.32915	4.80192	3.78392	7.17076	8.27206	7.4164	6.86304	6.94118	6.69824	4.97166	7.61974	6.83415	SAMDC	S-adenosylmethionine decarboxylase proenzyme
transcript_15969	6.08143	4.96505	5.64234	6.95192	6.89803	6.51811	7.37162	6.7474	7.09772	5.56294	6.78935	7.07225	GDI2	Guanosine nucleotide diphosphate dissociation inhibitor 2
transcript_16357	8.0565	6.36085	7.84095	6.21475	6.18194	5.70783	6.11563	5.8954	5.8983	7.41943	6.03484	5.96977	At3g17800	UV-B-induced protein At3g17800, chloroplastic
transcript_16667	6.36899	5.81109	5.98957	6.15711	6.18678	6.117	7.04832	7.34855	7.2433	6.05655	6.15363	7.21339	AC97	Actin-97
transcript_17064	5.82863	5.68037	5.82127	6.44232	6.28924	6.49006	6.45655	7.85224	7.40149	5.77676	6.40721	7.23676	PHYL2.1	Phytolongin Phyl2.1
transcript_13882	6.65949	7.09731	6.95297	5.64228	7.25288	5.62717	6.26723	6.21402	6.54653	6.90326	6.17411	6.34259	MOT2	Molybdate transporter 2
transcript_15867	5.96774	6.42901	6.71206	6.49097	7.53521	5.69295	6.13886	7.15512	6.13783	6.3696	6.57304	6.47727	ubq-1	Polyubiquitin-A
transcript_23893	6.14409	6.41054	4.66653	11.4827	7.21347	9.04853	5.34652	5.01806	2.92462	5.74039	9.24822	4.42973	AP24	Osmotin
transcript_21949	6.25129	5.93072	5.76747	6.50404	6.30459	6.94358	6.65141	6.64304	7.24219	5.98316	6.58407	6.84555	-	-
transcript_16730	9.04227	10.1683	10.5097	2.41226	1.79966	2.56294	7.33315	7.04853	7.36147	9.90674	2.25828	7.24772	CRD1	Magnesium-protoporphyrin IX monomethyl ester [oxidative] cyclase, chloroplastic
transcript_19432	3.12219	5.6907	3.12585	6.98125	8.61438	8.08845	6.2776	8.47022	7.84935	3.97958	7.89469	7.53239	-	-
transcript_23892	6.01364	5.77953	5.32449	7.22796	6.11625	7.65865	6.79195	6.29699	7.00723	5.70589	7.00095	6.69872	-	-
transcript_18849	5.76284	5.54713	4.89701	7.37036	6.8346	7.63196	6.78021	6.67525	6.71637	5.40233	7.27897	6.72394	RPL13AD	60S ribosomal protein L13a-4
transcript_14949	5.86774	6.44741	6.40416	7.04342	7.38848	6.36789	5.86347	6.89344	5.93543	6.23977	6.93327	6.23078	UBI4	Polyubiquitin (Fragment)
transcript_16222	7.69907	8.29797	7.89647	4.36516	5.03522	3.69601	6.97777	7.26073	6.96253	7.96451	4.36546	7.06701	HEMB1	Delta-aminolevulinic acid dehydratase 1, chloroplastic
transcript_16664	5.67599	5.29806	4.62082	6.83858	6.96322	7.15688	7.092	7.30335	7.24154	5.19829	6.98622	7.2123	At2g25520	Probable sugar phosphate/phosphate translocator At2g25520
transcript_23356	5.48036	4.92963	5.13068	7.3642	6.88865	7.92426	6.81596	6.59858	7.05684	5.18022	7.39237	6.82379	-	-
transcript_18666	6.26465	4.97024	5.67322	7.39668	7.26059	7.01464	6.67096	6.77185	6.1647	5.63604	7.22397	6.53584	-	Putative glucose-6-phosphate 1-epimerase
transcript_19820	5.7763	5.23481	5.2926	6.94592	6.78344	7.30196	6.81097	6.81833	7.21319	5.43457	7.01044	6.9475	ARF1	ADP-ribosylation factor 1
transcript_18752	6.57881	5.52865	4.93498	5.77381	4.96273	7.08641	7.86486	8.26741	7.17552	5.68081	5.94098	7.76926	PAE8	Pectin acetylesterase 8
transcript_18509	6.23595	5.41367	5.97882	6.64331	6.39126	6.59827	7.05168	6.70453	7.15299	5.87615	6.54428	6.96973	CCR1	Cinnamoyl-CoA reductase 1
transcript_21728	5.75556	5.8135	5.5893	6.87676	5.85318	7.0184	6.86491	6.86943	7.52147	5.71945	6.58278	7.08527	RALFL33	Protein RALF-like 33
transcript_7919	6.77158	6.34071	6.04946	6.66425	6.51893	5.57046	7.0219	7.07782	6.13758	6.38725	6.25121	6.74577	-	-
transcript_11600	6.24787	5.57406	5.31269	6.8136	6.01347	6.99805	7.16911	6.93446	7.06782	5.71154	6.60837	7.05713	ABCF1	ABC transporter F family member 1
transcript_17014	5.8657	4.85781	6.39665	6.78437	7.19609	6.45509	7.31566	6.18157	7.05837	5.70672	6.81185	6.85187	-	Glutamine synthetase
transcript_20557	6.08667	6.42331	5.81712	6.35124	6.23321	6.70697	6.78043	6.75692	6.95378	6.10903	6.43047	6.83038	At3g49470	Nascent polypeptide-associated complex subunit alpha-like protein 2
transcript_20408	6.24432	5.86611	5.83733	6.68327	6.77865	6.84295	6.75153	6.36469	6.73585	5.98259	6.76829	6.61736	At2g34160	Uncharacterized protein At2g34160
transcript_19815	6.57446	6.59316	6.2605	5.66459	6.24219	5.40301	6.89383	7.12827	7.34005	6.47604	5.76993	7.12071	PSAP	Prosaposin
transcript_20744	5.57786	5.65157	3.41583	8.76845	9.17264	8.19469	4.67897	7.56496	5.07275	4.88175	8.71193	5.77223	-	-
transcript_20177	4.09707	6.11322	4.44669	7.28646	7.41117	8.21586	6.37485	7.53072	6.61625	4.88566	7.63783	6.84061	PDCB3	PLASMODESMATA CALLOSE-BINDING PROTEIN 3
transcript_20414	6.19705	5.90979	5.72984	6.86693	6.59103	7.01436	6.50994	6.77926	6.49375	5.94556	6.82411	6.59432	SCE1	SUMO-conjugating enzyme SCE1
transcript_20258	6.02199	5.22681	5.21232	7.11471	6.66742	7.25548	6.81054	6.90356	6.87746	5.48704	7.01254	6.86386	RPS9B	40S ribosomal protein S9-1
transcript_21925	6.01256	5.66688	5.24773	7.15637	6.74416	7.62747	6.78164	6.46234	6.39094	5.64239	7.176	6.54498	RPS11	40S ribosomal protein S11
transcript_14947	6.15358	5.59617	5.83001	6.43246	6.33837	6.357	7.46984	6.86032	7.0469	5.85992	6.37595	7.12568	VHA-H	V-type proton ATPase subunit H
transcript_20949	7.18381	6.39924	6.51792	6.78892	6.61404	6.52736	6.54074	5.37369	6.12815	6.70032	6.64344	6.01419	-	HMG1/2-like protein
transcript_18917	4.67369	6.85921	6.0013	5.83942	7.54177	5.96868	6.2786	7.52113	7.38935	5.84473	6.44996	7.06302	-	Probable aquaporin PIP-type pTOM75
transcript_21363	5.67043	5.47332	5.0048	6.91969	6.53217	7.20537	6.91205	7.19812	7.15027	5.38285	6.88574	7.08681	RPS14	40S ribosomal protein S14
transcript_19438	6.17955	5.83338	5.58159	6.64816	6.66433	6.48628	6.65378	7.04367	6.97165	5.86484	6.59959	6.8897	RZ1A	Glycine-rich RNA-binding protein RZ1A
transcript_18735	5.69376	5.42652	5.06662	6.93289	6.31596	7.33482	7.24416	6.99979	7.04471	5.39563	6.86122	7.09622	-	-
transcript_12908	6.82516	6.37295	5.82818	6.6636	6.92258	6.48953	6.65272	6.31297	5.9839	6.3421	6.6919	6.31653	DHAD	Dihydroxy-acid dehydratase, chloroplastic
transcript_18729	6.95939	7.48924	6.96774	5.23667	7.3601	5.31506	5.38796	7.09454	6.2402	7.13879	5.97061	6.2409	KINB1	SNF1-related protein kinase regulatory subunit beta-1
transcript_22218	8.13817	8.25406	8.03722	4.60275	4.68948	4.94054	5.84612	6.74357	6.79205	8.14315	4.74425	6.46058	RPS17	30S ribosomal protein S17, chloroplastic
transcript_10207	6.60471	5.86255	6.18712	6.15774	6.43539	6.07155	7.03531	6.60067	7.0743	6.21813	6.22156	6.90343	-	ATP-dependent RNA helicase-like protein DB10
transcript_21782	8.07154	7.07682	6.71949	6.39489	5.00348	4.56098	7.09805	6.54845	6.54264	7.28928	5.31978	6.72972	-	Metallothionein-like protein type 2
transcript_21884	6.00654	5.60002	5.54271	6.67338	6.95347	7.05486	6.70015	6.58514	6.89377	5.71642	6.8939	6.72635	HIS2A	Histone H2AX
transcript_13490	6.31113	5.77601	5.85238	6.7092	6.2872	6.31436	7.27576	6.68739	6.7796	5.97984	6.43692	6.91425	EMB1027	Arginine--tRNA ligase, chloroplastic/mitochondrial
transcript_21067	6.32864	5.85622	5.33914	6.44425	6.49546	7.07929	6.88457	6.84896	6.71223	5.84134	6.673	6.81525	RPL9B	60S ribosomal protein L9-1
transcript_20500	5.03476	2.36682	1.94087	7.75007	8.20778	8.6238	7.61344	8.0574	8.37744	3.11415	8.19388	8.01609	-	-
transcript_16954	5.26577	6.55825	4.25218	7.3163	7.91155	7.06966	6.1442	7.06486	6.38539	5.35874	7.4325	6.53148	MYB44	Transcription factor MYB44
transcript_13939	4.91616	6.76205	4.77903	7.1559	8.12441	7.21909	5.27977	7.14707	6.57694	5.48575	7.4998	6.33459	At2g40140	Zinc finger CCCH domain-containing protein 29
transcript_16005	6.48052	5.46805	5.88847	6.38414	6.19278	6.72965	7.27109	6.47798	7.06243	5.94568	6.43552	6.93717	PTI13	PTI1-like tyrosine-protein kinase 3
transcript_17190	5.26094	4.60497	4.98833	6.54824	7.42372	6.90814	7.12168	7.48993	7.60734	4.95141	6.96003	7.40632	GAPC	Glyceraldehyde-3-phosphate dehydrogenase, cytosolic (Fragment)
transcript_14764	5.36729	5.96874	5.60129	6.5901	6.61815	5.8474	7.49633	7.06095	7.39855	5.64577	6.35188	7.31861	-	-
transcript_21837	8.10378	9.07687	8.46014	4.34861	4.76363	5.34872	6.13895	5.79247	5.89595	8.54693	4.82032	5.94246	RPL29	50S ribosomal protein L29, chloroplastic
transcript_18184	6.13176	5.9465	6.00017	6.38587	6.377	6.57613	6.73842	6.65768	7.11081	6.02614	6.44633	6.83563	VPS20.2	Vacuolar protein sorting-associated protein 20 homolog 2
transcript_15678	5.46689	4.79886	4.97093	7.18085	6.76153	6.8908	7.48688	6.96958	7.39002	5.07889	6.94439	7.28216	IAA8	Auxin-responsive protein IAA8
transcript_19700	7.2171	5.99847	6.0146	6.12327	5.64813	5.40104	7.26818	7.06079	7.16516	6.41006	5.72415	7.16471	TSJT1	Stem-specific protein TSJT1
transcript_20567	5.61739	5.51695	4.7633	7.11794	6.68397	7.77092	6.86671	6.82603	6.72621	5.29921	7.19094	6.80632	RPL17A	60S ribosomal protein L17-1
transcript_19672	5.96785	5.41044	5.03141	6.90919	6.83178	7.43732	6.90353	6.54879	6.84848	5.4699	7.05943	6.76693	RPS3C	40S ribosomal protein S3-3
transcript_15032	6.25498	5.65735	5.79997	6.13815	6.48717	6.18881	7.2604	6.97948	7.12222	5.9041	6.27138	7.1207	VHA-B2	V-type proton ATPase subunit B2
transcript_22696	5.78889	5.53221	5.54006	6.89795	6.75605	7.32913	6.61017	6.6055	6.82845	5.62039	6.99438	6.68137	-	Cytochrome b-c1 complex subunit 9
transcript_15883	5.34557	4.82302	3.52398	7.11853	6.6578	7.48856	8.15917	6.72133	8.04723	4.56419	7.0883	7.64258	SAMS2	S-adenosylmethionine synthase 2
transcript_17229	5.13771	4.92763	4.3441	7.49533	6.93687	7.71204	7.33753	6.7602	7.23007	4.80315	7.38141	7.10927	RPL3	60S ribosomal protein L3
transcript_23482	5.68651	5.51408	5.17837	7.39225	6.87935	7.8834	6.41725	6.50495	6.42335	5.45965	7.385	6.44852	RPL21E	60S ribosomal protein L21-2
transcript_18004	6.58701	5.66195	5.94393	6.40107	6.54267	5.55917	7.0987	6.78244	7.29575	6.06429	6.16764	7.05896	Exd1	piRNA biogenesis protein EXD1
transcript_15530	6.36065	6.38153	6.23975	6.61078	6.54649	5.73238	6.73691	6.58707	6.6745	6.32731	6.29655	6.66616	SRK2E	Serine/threonine-protein kinase SRK2E
transcript_15829	6.50744	6.48204	6.22385	6.44277	6.5292	5.62266	6.75782	6.66719	6.63653	6.40444	6.19821	6.68718	SRK2I	Serine/threonine-protein kinase SRK2I
transcript_23163	6.14483	5.75712	5.64004	7.24427	6.67139	7.45097	6.22048	6.2748	6.45965	5.84733	7.12221	6.31831	At2g45070	Protein transport protein Sec61 subunit beta
transcript_15947	5.2119	4.71695	3.22478	7.25597	6.89968	7.38973	8.24583	6.77362	8.13486	4.38455	7.18179	7.7181	SAM3	S-adenosylmethionine synthase 3
transcript_17548	6.26965	5.93276	5.8598	6.33683	6.24847	6.56514	6.78431	6.81327	7.04254	6.02074	6.38348	6.88004	At5g55150	Putative F-box protein At5g55150
transcript_17105	5.25897	6.04756	4.49323	7.81794	8.26959	7.67636	4.98815	7.80316	5.49607	5.26659	7.9213	6.09579	At3g62260	Probable protein phosphatase 2C 49
transcript_18793	5.85671	6.06323	5.80359	6.32424	6.08699	6.73679	7.07534	6.8015	7.08646	5.90785	6.38267	6.98777	VATE	V-type proton ATPase subunit E
transcript_22070	6.08591	6.89205	3.90177	7.1534	8.2766	6.87346	4.70401	7.62725	6.30527	5.62658	7.43449	6.21217	-	-
transcript_21697	7.17032	6.36998	6.16977	5.00557	5.97895	5.14393	7.35012	7.37098	7.25681	6.57002	5.37615	7.32597	-	Ubiquitin-conjugating enzyme E2-17 kDa
transcript_16813	6.39144	5.73065	5.94003	6.73845	6.55127	6.59551	6.79339	6.3119	6.76085	6.02071	6.62841	6.62205	rpt-3	Probable 26S proteasome regulatory subunit 6B
transcript_16446	6.05494	5.44387	5.36375	6.23085	6.2297	6.4447	7.25759	7.24031	7.5244	5.62085	6.30175	7.34077	ANT	ADP,ATP carrier protein, mitochondrial
transcript_16135	5.98731	5.27848	5.63739	6.58574	6.67516	6.33621	7.05355	7.10372	7.1251	5.63439	6.53237	7.09413	SPAPB1A10.07c	Membrane protein PB1A10.07c
transcript_21398	5.83605	5.98914	5.71888	6.98908	6.46736	7.4479	6.28016	6.55691	6.49082	5.84803	6.96811	6.44263	RPL35AC	60S ribosomal protein L35a-3
transcript_21133	8.54795	9.43745	8.68775	4.1362	4.12869	4.48466	6.28119	6.15683	5.91047	8.89105	4.24985	6.11616	RPL24	50S ribosomal protein L24, chloroplastic
transcript_21207	7.28043	6.72018	6.80165	6.1317	6.5886	6.35495	6.4416	5.60216	5.84398	6.93409	6.35841	5.96258	-	HMG1/2-like protein
transcript_21313	3.92186	7.38851	3.47991	8.58178	9.80153	8.29951	3.80609	8.14841	4.32664	4.93009	8.89427	5.42705	-	-
transcript_18370	6.50301	5.7815	5.69881	6.68513	6.64364	6.79332	6.82644	6.29991	6.51795	5.99444	6.70736	6.5481	ALFIN-1	PHD finger protein Alfin1
transcript_15918	6.03595	5.04779	5.6322	6.70498	6.64478	6.24017	7.18232	7.05671	7.19994	5.57198	6.52998	7.14632	serinc	Probable serine incorporator
transcript_17302	6.07517	5.43255	5.54097	7.134	6.81603	6.96539	6.94867	6.30547	6.51754	5.6829	6.97181	6.59056	RPT6A	26S proteasome regulatory subunit 8 homolog A
transcript_13485	6.1512	5.64709	5.46601	6.54232	6.46334	6.63523	7.19445	6.81043	6.82111	5.75477	6.54696	6.942	LOS1	Elongation factor 2
transcript_22209	5.63312	5.70571	4.57589	7.26936	6.75039	7.7688	6.75198	6.43466	6.83182	5.3049	7.26285	6.67282	RPL35AC	60S ribosomal protein L35a-3
transcript_21984	5.49681	5.5874	4.99295	7.4752	7.90277	8.2665	5.86091	6.26552	5.86379	5.35905	7.88149	5.99674	-	Probable histone H2B.1
transcript_20766	5.38275	5.32438	5.01725	6.8753	6.61163	7.20792	6.89072	7.06797	7.32656	5.24146	6.89828	7.09508	OSTC	Oligosaccharyltransferase complex subunit OSTC
transcript_21634	6.66861	5.91703	5.57985	7.07778	6.91836	7.27038	5.80201	6.24325	6.22714	6.05516	7.08884	6.0908	-	-
transcript_23305	7.37566	5.62577	3.18225	7.46149	8.50647	7.81464	5.69031	6.9766	5.06483	5.39456	7.92753	5.91058	-	-
transcript_21064	4.28363	8.02653	6.22981	5.50088	5.49723	6.53412	5.75794	8.42952	7.41632	6.17999	5.84408	7.20126	-	-
transcript_23156	6.09753	5.85171	5.64012	6.70377	6.76542	7.33949	6.24432	6.40357	6.6295	5.86312	6.93623	6.4258	At5g07960	Protein Asterix
transcript_20066	5.76285	5.28555	4.96994	7.33269	6.42463	7.62412	6.89965	6.51409	6.85177	5.33945	7.12715	6.75517	RPL7C	60S ribosomal protein L7-3
transcript_20644	5.82765	5.24441	5.34703	7.21527	6.76297	7.47923	6.55913	6.45402	6.76621	5.47303	7.15249	6.59312	-	Calmodulin
transcript_18455	4.7813	6.41698	6.15921	5.62176	5.07664	6.10046	7.60432	7.86658	8.01888	5.78583	5.59962	7.82993	XTH6	Probable xyloglucan endotransglucosylase/hydrolase protein 6
transcript_16939	5.62164	5.66764	6.20125	6.87792	6.54933	6.74505	6.98965	6.1683	6.82329	5.83018	6.7241	6.66041	OsI_032456	GDP-mannose 3,5-epimerase 1
transcript_20802	7.7917	8.73116	8.26089	4.64057	4.85252	4.80631	6.25691	6.18399	6.11608	8.26125	4.76647	6.18566	RPL27	50S ribosomal protein L27, chloroplastic
transcript_13325	6.93499	5.88197	6.72101	6.17929	5.94719	6.05557	6.85516	6.41801	6.64444	6.51266	6.06068	6.63921	ECT2	YTH domain-containing protein ECT2
transcript_17421	6.56833	4.96352	5.63105	6.72303	6.33082	6.11459	7.57736	6.52377	7.19603	5.72097	6.38948	7.09905	GAPC	Glyceraldehyde-3-phosphate dehydrogenase, cytosolic
transcript_20776	5.68171	5.51929	4.91957	7.54229	6.62134	7.83685	6.64952	6.52152	6.32641	5.37353	7.33349	6.49915	RPL18A	60S ribosomal protein L18a
transcript_18906	6.51206	5.27845	6.05136	7.14487	6.33814	6.49377	6.9069	5.83338	7.05834	5.94729	6.65893	6.59954	C28H8.4	Putative ER lumen protein-retaining receptor C28H8.4
transcript_18665	6.11709	5.52631	4.95868	6.81822	6.63634	7.35866	6.75083	6.68766	6.73459	5.53403	6.93774	6.72436	RPS2B	40S ribosomal protein S2-2
transcript_15704	6.44173	5.58449	5.67252	6.32612	6.47589	6.39818	7.18241	6.68369	6.82326	5.89958	6.40006	6.89645	AGD5	ADP-ribosylation factor GTPase-activating protein AGD5
transcript_17517	6.08942	5.70558	5.01816	6.63062	7.21202	6.16749	6.7944	7.05191	6.90812	5.60439	6.67004	6.91815	RAP2-12	Ethylene-responsive transcription factor RAP2-12
transcript_20380	8.02012	8.83202	8.11974	4.08771	4.50875	4.67726	6.7457	6.6194	5.95932	8.32396	4.42457	6.44147	RPL9	50S ribosomal protein L9, chloroplastic
transcript_16574	6.41959	5.95131	6.31198	6.18115	6.11727	6.27608	7.00413	6.37667	6.92723	6.22763	6.1915	6.76934	VHA-d2	V-type proton ATPase subunit d2
transcript_15316	6.47088	5.68371	6.5605	6.36565	6.4882	5.8632	6.90373	6.45784	6.76852	6.23837	6.23902	6.71003	GAD	Glutamate decarboxylase
transcript_20577	5.92384	4.84909	4.91019	7.99493	7.26687	8.06771	6.05957	6.40583	6.08146	5.22771	7.7765	6.18229	CYP	Peptidyl-prolyl cis-trans isomerase
transcript_21807	8.15676	9.02117	8.49357	3.9435	4.29552	4.41153	6.5401	6.44985	6.24103	8.55717	4.21685	6.41033	rps21	30S ribosomal protein S21, chloroplastic
transcript_19082	2.78337	6.1255	2.03717	6.52327	7.19729	8.27178	7.64762	8.33314	8.63343	3.64868	7.33078	8.20473	-	-
transcript_16081	5.71918	4.99887	5.83232	7.26901	7.38535	6.54476	6.70715	6.50247	6.58581	5.51679	7.06637	6.59848	Ubc	Polyubiquitin-C
transcript_19547	5.8495	5.28787	5.16133	6.6965	6.54412	6.89377	7.08214	7.00411	7.02285	5.4329	6.71147	7.03637	At5g49510	Probable prefoldin subunit 3
transcript_20890	5.79052	5.86151	5.65504	6.45718	6.34485	6.61507	6.74054	6.99328	7.08149	5.76903	6.47237	6.93844	VATG1	V-type proton ATPase subunit G 1
transcript_22555	7.6743	6.68723	6.89266	6.93493	5.50035	6.5404	5.88724	5.78537	5.62626	7.08473	6.32523	5.76629	CML26	Probable calcium-binding protein CML26
transcript_16105	6.54628	6.49022	6.67333	5.89049	6.20554	5.50226	6.97011	6.86384	6.38129	6.56994	5.8661	6.73842	APXT	L-ascorbate peroxidase T, chloroplastic
transcript_13778	5.31721	5.5919	5.30186	6.69187	6.74216	7.02672	6.80627	6.99264	7.04262	5.40366	6.82025	6.94718	At3g08930	LIMR family protein At3g08930
transcript_20340	6.73464	6.80774	6.96466	6.00435	5.42016	5.91542	7.30093	5.10001	7.26449	6.83568	5.77998	6.55514	At1g76760	Thioredoxin Y1, chloroplastic
transcript_17046	4.64664	6.57139	3.42312	7.80118	8.8442	7.37562	5.1077	8.01492	5.70818	4.88038	8.007	6.27693	PUB27	U-box domain-containing protein 27
transcript_19501	6.64119	6.68527	3.84376	6.49486	8.69347	7.1845	4.76749	7.09135	6.09043	5.72341	7.45761	5.98309	DREB1B	Dehydration-responsive element-binding protein 1B
transcript_16424	5.79921	5.39476	5.59095	6.62145	6.9732	6.64377	6.85309	6.77944	6.82041	5.59498	6.74614	6.81765	-	Pyruvate dehydrogenase E1 component subunit alpha, mitochondrial
transcript_22030	4.97099	7.74188	3.16774	7.18086	8.56621	7.92068	4.26319	7.33974	6.32384	5.29353	7.88925	5.97559	PBP1	Calcium-binding protein PBP1
transcript_15802	6.84437	7.22064	3.71507	7.6829	8.65853	7.7708	4.05726	7.39765	4.12763	5.92669	8.03741	5.19418	NUDT17	Nudix hydrolase 17, mitochondrial
transcript_23498	6.16924	5.60664	5.30912	6.91783	6.23751	6.86007	6.67516	6.8347	6.85889	5.695	6.6718	6.78958	-	-
transcript_17218	4.05758	6.13485	3.61494	9.5953	9.99671	7.46312	5.08988	7.79725	3.70647	4.60245	9.01838	5.5312	-	Glucan endo-1,3-beta-glucosidase, basic vacuolar isoform GGIB50
transcript_21118	6.59239	6.75294	6.95511	7.10399	6.55157	5.15653	6.18651	6.03279	6.1085	6.76682	6.2707	6.10927	ATJ11	Chaperone protein dnaJ 11, chloroplastic
transcript_23803	7.06135	9.18879	7.60019	4.67979	7.02923	5.29583	3.77988	7.58087	5.22328	7.95011	5.66828	5.52801	-	-
transcript_17887	8.56411	6.10071	6.66006	5.33413	4.0679	4.89176	7.90841	6.78575	7.12631	7.10829	4.7646	7.27349	DBR	2-alkenal reductase (NADP(+)-dependent)
transcript_17713	4.8119	5.65365	4.92824	7.17172	7.02339	7.10259	6.90488	7.20716	6.62778	5.13126	7.09923	6.91327	FPS2	Farnesyl pyrophosphate synthase 2
transcript_17623	6.09078	5.79106	5.77813	6.31807	6.53653	6.06571	6.73538	6.903	7.20267	5.88666	6.30677	6.94702	RHC1A	Probable E3 ubiquitin-protein ligase RHC1A
transcript_10889	6.67881	5.95289	6.12805	6.33697	6.1906	6.00815	6.96956	6.32707	6.81565	6.25325	6.17857	6.7041	-	ATP-dependent RNA helicase-like protein DB10
transcript_15358	5.75771	5.56103	5.32923	6.74375	6.62871	6.92948	6.71127	6.6974	7.04772	5.54932	6.76731	6.81879	-	Eukaryotic initiation factor 4A-14
transcript_21978	5.35646	7.19307	7.27286	6.28931	5.39304	4.75278	6.49001	7.64132	7.01696	6.60746	5.47838	7.04943	At1g15670	F-box/kelch-repeat protein At1g15670
transcript_16845	6.17773	5.0403	4.64309	6.91895	6.48251	6.09088	7.58111	7.33489	7.13269	5.28704	6.49745	7.34956	PCS1	Aspartic proteinase PCS1
transcript_19832	5.37826	4.61799	4.65261	6.75926	7.05782	6.91268	7.48368	7.23696	7.29355	4.88295	6.90992	7.33806	TFT10	14-3-3 protein 10
transcript_12783	6.51432	5.88203	5.03479	6.61725	6.5457	6.55542	6.43125	6.96749	6.84281	5.81038	6.57279	6.74719	HSC-2	Heat shock cognate 70 kDa protein 2
transcript_14448	5.55875	5.18219	5.50965	7.33834	5.04861	7.11007	7.60361	6.64102	7.39873	5.41686	6.49901	7.21445	OFUT31	O-fucosyltransferase 31
transcript_21132	5.61453	5.3419	4.94625	6.98218	6.50062	7.8397	6.51783	6.56789	7.07339	5.30089	7.1075	6.7197	RPL27AC	60S ribosomal protein L27a-3
transcript_12980	6.53141	5.66619	6.26866	5.79926	6.09152	5.56726	7.0429	7.19537	7.20555	6.15542	5.81935	7.14794	HSC-2	Heat shock cognate 70 kDa protein 2
transcript_20088	4.96472	5.44522	5.01279	6.48056	8.8303	8.0325	4.91084	7.71078	5.97945	5.14091	7.78112	6.20035	-	-
transcript_10498	6.3319	5.79071	5.63418	6.36296	6.32975	6.1991	7.49194	6.54568	6.67139	5.91893	6.29727	6.903	EPSIN1	Clathrin interactor EPSIN 1
transcript_20297	6.59832	5.89855	5.8766	6.92422	6.62185	6.24975	6.6237	6.31578	6.23914	6.12449	6.59861	6.39287	RSZ23	Serine/arginine-rich splicing factor RSZ23
transcript_16819	6.72262	5.51701	4.85968	5.81626	5.81543	6.90814	7.08654	6.96372	7.6578	5.69977	6.17994	7.23602	SAM2	S-adenosylmethionine synthase 2
transcript_16342	6.46149	6.30279	5.0905	6.13299	6.07019	6.61839	6.82903	6.98544	6.85091	5.95159	6.27386	6.88846	Os02g0220500	Elongation factor 1-gamma 2
transcript_17437	5.76756	5.12748	5.31706	6.86091	6.9462	6.61787	6.95202	6.77593	6.97426	5.40404	6.80833	6.90073	TOM1	Tobamovirus multiplication protein 1
transcript_18129	6.6032	7.88893	7.73635	5.27001	5.52008	5.39774	6.20265	6.47445	6.23905	7.40949	5.39595	6.30538	RPI3	Probable ribose-5-phosphate isomerase 3, chloroplastic
transcript_18226	6.25692	5.55991	5.52591	7.32161	6.71476	7.11724	6.69463	6.02037	6.11323	5.78091	7.0512	6.27608	SR45A	Serine/arginine-rich splicing factor SR45a
transcript_17113	5.9015	5.39278	5.32289	6.43615	6.64934	6.7025	6.99149	6.96235	6.96059	5.53906	6.596	6.97148	-	Elongation factor 1-alpha
transcript_18578	5.86665	5.15286	5.26019	6.75572	6.38663	7.13951	6.89188	6.72291	7.14274	5.42656	6.76062	6.91918	At1g03900	Uncharacterized protein At1g03900
transcript_14187	6.15906	4.44484	5.55621	6.14383	7.10771	5.03611	7.78065	7.8984	7.18799	5.3867	6.09588	7.62235	NADP-ME3	NADP-dependent malic enzyme 3
transcript_21517	6.43618	6.89128	6.28156	6.07222	5.95041	5.44064	6.87769	6.73852	6.62446	6.53634	5.82109	6.74689	DDB_G0282179	Putative phosphatidylglycerol/phosphatidylinositol transfer protein DDB_G0282179
transcript_14588	5.63524	5.43252	5.30573	6.90986	6.74986	7.15888	6.70306	6.87018	6.54645	5.45783	6.93953	6.70656	At5g07340	Calnexin homolog 2
transcript_23085	3.17961	8.19932	6.1188	4.75897	6.10045	6.90189	6.45646	7.92816	7.66544	5.83258	5.92044	7.35002	AGP14	Arabinogalactan protein 14
transcript_16895	6.50256	6.03715	5.58658	6.78005	6.16718	6.76945	6.99398	6.32037	6.14964	6.0421	6.57223	6.488	TOC34	Translocase of chloroplast 34
transcript_16457	5.7381	6.02561	2.67591	6.59187	7.19025	6.68514	7.60608	7.23109	7.56083	4.81321	6.82242	7.466	EREBP1	Ethylene-responsive transcription factor 1
transcript_16727	6.01924	5.58024	5.09172	5.51307	6.64965	6.2301	7.066	7.6426	7.50912	5.56373	6.13094	7.40591	ACT7	Actin-7
transcript_22759	6.74529	6.32492	5.8455	6.65009	5.78342	6.8938	6.52144	6.47513	6.05864	6.30524	6.44244	6.35173	LSM2	Sm-like protein LSM2
transcript_20273	6.35486	6.19952	4.66644	6.80543	6.7596	7.67178	6.40197	6.0113	6.41937	5.74027	7.07894	6.27754	At3g25290	Cytochrome b561 and DOMON domain-containing protein At3g25290
transcript_22083	7.40565	5.57901	5.6717	6.43466	5.7062	7.02943	6.76587	5.93611	6.75927	6.21879	6.3901	6.48708	REM1.4	Remorin 1.4
transcript_19921	5.36227	4.36342	3.72597	8.39335	8.38079	8.32539	5.89582	6.75547	6.08505	4.48389	8.36651	6.24545	-	Glutathione S-transferase
transcript_17225	5.50728	5.15666	4.9027	7.44226	6.53433	7.64309	6.93559	6.40149	6.75425	5.18888	7.20656	6.69711	-	Probable protein disulfide-isomerase A6
transcript_7437	6.65098	6.41309	6.09214	6.448	5.95118	5.74815	7.22219	6.54356	6.20183	6.3854	6.04911	6.65586	RS40	Serine/arginine-rich splicing factor RS40
transcript_21263	6.3244	5.80075	5.57279	6.49899	6.46798	6.36472	6.59105	6.99803	6.65215	5.89931	6.4439	6.74708	RER1A	Protein RER1A
transcript_20659	6.82557	6.91162	3.65677	7.12382	8.35861	7.68656	4.32987	7.36211	5.01423	5.79799	7.723	5.56874	-	Calcium-binding allergen Ole e 8
transcript_22210	1.7517	7.95315	4.10385	7.88155	8.91701	8.20432	3.70767	8.30993	6.43552	4.6029	8.33429	6.15104	KRP1	Calcium-binding protein KRP1
transcript_15885	5.0526	6.60223	4.62892	6.97908	7.99366	7.45005	5.11256	7.17091	6.27342	5.42792	7.47426	6.18563	3MMP	Metalloendoproteinase 3-MMP
transcript_14713	6.10784	5.24928	4.76973	6.3409	7.03995	6.86326	7.0399	6.72163	7.12468	5.37562	6.74803	6.96207	TULP8	Tubby-like F-box protein 8
transcript_14849	6.21336	6.50995	5.99134	6.19501	6.72928	6.60989	5.90081	7.05752	6.03735	6.23822	6.51139	6.33189	ASE2	Amidophosphoribosyltransferase 2, chloroplastic
transcript_17420	6.20657	5.20124	5.02301	6.29104	6.53293	6.41392	7.349	6.93417	7.28784	5.47694	6.41263	7.19034	SGT1	Protein SGT1 homolog
transcript_22853	6.64753	5.92946	5.94438	7.04359	7.34626	7.53733	5.98234	5.41595	5.39055	6.17379	7.30906	5.59628	-	Probable histone H2B.1
transcript_15110	5.65829	7.06694	3.29994	7.66374	8.47425	7.53811	4.3078	7.5673	5.65973	5.34172	7.89203	5.84495	At3g55350	Protein ALP1-like
transcript_18909	7.4275	6.94748	6.89991	4.51889	6.05159	3.79921	7.32645	6.97934	7.28472	7.09163	4.7899	7.19684	PCAP1	Plasma membrane-associated cation-binding protein 1
transcript_24038	6.87939	5.27409	5.61427	6.61948	6.27702	6.83229	7.47443	5.74992	6.51042	5.92258	6.57627	6.57825	-	-
transcript_21309	10.4926	6.01933	7.66453	5.93436	6.86793	5.52227	6.32079	5.5338	2.869	8.05882	6.10819	4.90786	-	14 kDa proline-rich protein DC2.15
transcript_23176	5.43768	5.44547	4.75756	7.39839	7.23641	8.22844	5.99749	6.33725	6.38487	5.21357	7.62108	6.23987	-	-
transcript_19646	5.8357	5.16543	5.32278	6.79199	6.77415	6.80697	6.81194	6.94836	6.76119	5.44131	6.79104	6.8405	NTR2	Thioredoxin reductase 2
transcript_16268	6.00662	5.55212	5.45422	6.65641	6.67657	6.54112	7.068	6.49606	6.75888	5.67099	6.6247	6.77431	DDI1	Protein DNA-DAMAGE INDUCIBLE 1
transcript_19331	5.41951	4.78036	4.97374	6.64968	6.30798	7.29848	7.16082	7.14825	7.46405	5.05787	6.75204	7.25771	UMK3	UMP-CMP kinase 3
transcript_20135	9.21826	8.59799	8.46603	6.16229	4.06049	5.52952	4.7187	5.34086	5.10761	8.76076	5.25076	5.05573	-	-
transcript_21430	5.49501	4.79284	4.87737	7.88848	6.90734	7.56386	6.1813	6.61896	6.86844	5.05507	7.45323	6.55623	SKP1A	SKP1-like protein 1A
transcript_18797	4.92267	4.47255	4.16259	7.76698	8.06457	7.42058	6.80653	6.89426	6.6708	4.51927	7.75071	6.79053	APX1	L-ascorbate peroxidase, cytosolic
transcript_14489	6.35372	5.73968	5.79646	6.2224	6.21092	6.02616	7.42189	6.52675	6.87182	5.96329	6.15316	6.94016	ALDH3I1	Aldehyde dehydrogenase family 3 member I1, chloroplastic
transcript_21707	6.12998	5.75429	6.25996	6.4581	6.81928	5.97245	6.60008	6.1908	6.97271	6.04808	6.41661	6.58786	At1g29970	60S ribosomal protein L18a-like protein
transcript_16773	6.93829	5.83008	5.26311	6.59327	6.27047	7.08159	6.69843	6.07189	6.39983	6.01049	6.64844	6.39005	HSC-2	Heat shock cognate 70 kDa protein 2
transcript_17289	5.89949	4.89699	5.25204	6.64473	6.57296	6.7005	7.15086	6.82744	7.19663	5.3495	6.6394	7.05831	SCAMP3	Secretory carrier-associated membrane protein 3
transcript_17760	4.70573	5.07164	3.37645	7.22725	6.95845	7.12814	7.17853	8.27386	7.21487	4.38461	7.10462	7.55575	WAT1	Protein WALLS ARE THIN 1
transcript_22953	5.66635	5.37474	5.20512	6.869	6.84902	7.35576	6.63189	6.61976	6.56242	5.4154	7.0246	6.60469	RPL35	60S ribosomal protein L35
transcript_15433	5.67447	5.09453	5.11846	6.68511	7.05928	6.93571	6.95152	6.87808	6.73668	5.29582	6.89337	6.85542	CS	Citrate synthase, mitochondrial
transcript_18372	6.46088	5.76154	5.49482	6.11111	5.78166	6.39155	7.1988	6.91105	7.01838	5.90575	6.09477	7.04274	VHA-D	V-type proton ATPase subunit D
transcript_22341	5.11302	5.68256	4.87948	7.17167	6.78258	7.53014	6.46136	6.7615	6.74744	5.22502	7.16146	6.65677	RPL37C	60S ribosomal protein L37-3
transcript_19287	3.99731	6.72215	5.39707	6.60592	7.16702	7.33151	6.10864	7.24114	6.55722	5.37218	7.03482	6.63567	TIP2-1	Aquaporin TIP2-1
transcript_15665	5.96385	5.69285	5.54544	6.44496	6.52611	6.51431	6.80489	6.80963	6.8104	5.73404	6.49513	6.8083	AP2M	AP-2 complex subunit mu
transcript_21032	8.90537	9.6302	9.84454	3.14717	3.40701	2.59759	6.98507	6.17131	6.40634	9.46004	3.05059	6.52091	CURT1A	Protein CURVATURE THYLAKOID 1A, chloroplastic
transcript_20658	5.72835	5.85658	5.14209	6.73998	6.85489	6.99999	6.07632	6.98325	6.70838	5.57567	6.86495	6.58932	-	-
transcript_15357	5.94712	5.02436	5.12412	6.66708	6.78525	7.05685	6.98086	6.67775	6.82386	5.3652	6.8364	6.82749	EF1A	Elongation factor 1-alpha
transcript_17570	5.96872	5.56528	5.51242	6.74021	6.59072	6.90954	6.81719	6.40019	6.57134	5.68214	6.74682	6.59624	UCH2	Ubiquitin carboxyl-terminal hydrolase 2
transcript_18109	5.68479	5.42878	5.19503	7.12211	6.95219	7.19581	6.60336	6.32739	6.56163	5.4362	7.09004	6.49746	SDF2	Stromal cell-derived factor 2-like protein
transcript_14855	5.90208	5.63558	5.33302	7.09195	6.81901	6.76747	6.96402	6.27374	6.27832	5.62356	6.89281	6.50536	FUM2	Fumarate hydratase 2, chloroplastic
transcript_20319	6.00656	5.85477	4.81611	8.37544	7.11176	8.38578	5.59478	5.83971	5.06577	5.55915	7.95766	5.50008	At5g48480	Uncharacterized protein At5g48480
transcript_16454	6.23258	5.29766	5.14283	6.5964	6.51173	6.42457	7.00666	6.87275	6.96519	5.55769	6.5109	6.9482	-	Squalene synthase
transcript_21163	6.15666	5.55209	4.09768	6.54601	7.4855	7.27259	6.3055	6.42351	7.20209	5.26881	7.10137	6.6437	PUMP6	Mitochondrial uncoupling protein 6
transcript_15970	6.53634	5.41564	5.56988	6.45664	7.06637	5.84291	6.97138	6.46616	6.71298	5.84062	6.45531	6.71684	KING1	SNF1-related protein kinase regulatory subunit gamma-1
transcript_13908	5.80195	5.0791	5.44414	6.68907	6.82574	6.96412	6.92547	6.59717	6.70826	5.44173	6.82631	6.74363	ATPB	ATP synthase subunit beta, mitochondrial
transcript_18736	6.80237	5.50935	5.67284	6.50794	5.96164	6.31031	7.38383	6.06153	6.8244	5.99485	6.25996	6.75659	SFGH	S-formylglutathione hydrolase
transcript_21927	4.85608	5.93855	5.97442	6.5985	5.57676	7.69739	6.32527	6.13089	7.93419	5.58969	6.62422	6.79678	-	-
transcript_21120	6.40318	5.63832	5.90806	6.42213	5.81208	6.84748	6.89049	6.37568	6.72854	5.98319	6.36056	6.66491	PRO2	Profilin-2
transcript_21564	6.74968	5.91755	6.09757	6.74015	6.56906	6.2645	6.66822	5.85763	6.15601	6.25494	6.52457	6.22728	BCDH BETA1	2-oxoisovalerate dehydrogenase subunit beta 1, mitochondrial
transcript_23632	5.75317	5.06957	5.03914	7.36022	7.00724	7.58662	6.24385	6.33185	6.62438	5.28729	7.31803	6.40003	OST4A	Dolichyl-diphosphooligosaccharide--protein glycosyltransferase subunit 4A
transcript_14951	6.58411	5.80773	5.9599	6.89292	6.07538	6.35925	7.16445	6.05043	6.11194	6.11725	6.44252	6.44228	-	-
transcript_17544	2.50688	7.34554	4.34545	8.13368	8.03086	8.46943	4.19764	7.45296	6.51929	4.73263	8.21132	6.05663	ATL2	RING-H2 finger protein ATL2
transcript_16736	6.42984	5.57183	5.81563	6.2931	6.02254	6.41678	6.86923	6.82045	6.76233	5.9391	6.24414	6.81733	ADH2	Alcohol dehydrogenase class-3
transcript_14858	5.55717	5.18605	4.98827	6.70141	6.34582	6.97414	7.1236	6.98631	7.13849	5.24383	6.67379	7.0828	nxt3	Putative G3BP-like protein
transcript_22355	5.82372	5.16845	4.52866	7.0017	6.35963	7.83192	6.5426	6.72107	6.99795	5.17361	7.06442	6.75387	RPL27AB	60S ribosomal protein L27a-2
transcript_22206	6.98892	6.68757	6.80658	5.26584	4.67663	5.43009	6.58636	7.13168	7.39387	6.82769	5.12419	7.0373	-	Non-specific lipid-transfer protein
transcript_18178	3.61584	7.27357	3.44579	7.4253	8.25884	7.85178	4.55314	7.94705	6.58527	4.7784	7.84531	6.36182	EXO	Protein EXORDIUM
transcript_20920	6.47066	4.93833	3.73973	7.19255	7.44148	6.92622	6.77468	7.22712	6.23503	5.04957	7.18675	6.74561	PHOS34	Universal stress protein PHOS34
transcript_14843	5.81134	5.85916	5.95951	6.84485	6.72724	6.7084	6.25438	6.29165	6.48522	5.87667	6.76016	6.34375	KMS1	Vacuole membrane protein KMS1
transcript_19370	2.92831	2.94763	3.45488	7.61488	8.20969	8.16812	8.37434	7.0095	8.22673	3.11027	7.99756	7.87019	CCOAOMT2	Caffeoyl-CoA O-methyltransferase 2
transcript_19256	5.69961	5.48655	5.07849	6.61308	6.62312	6.99012	7.0275	6.68557	6.72648	5.42155	6.7421	6.81319	RPL7D	60S ribosomal protein L7-4
transcript_13899	6.21557	5.03448	5.01164	6.26272	6.68946	6.73353	7.38429	6.63373	6.95733	5.42056	6.5619	6.99178	CPK2	Calcium-dependent protein kinase 2
transcript_19394	5.35614	5.79122	5.1075	7.24617	7.2238	6.70685	5.96688	7.04626	6.47706	5.41829	7.05894	6.49673	NIP2	NEP1-interacting protein 2
transcript_19560	5.62573	5.56314	4.82307	6.59391	6.71935	7.11553	6.81294	6.82267	6.82532	5.33731	6.8096	6.82031	rps6	40S ribosomal protein S6
transcript_13671	6.52661	5.42321	5.55762	6.30136	6.56688	6.04658	7.26322	6.52404	6.69162	5.83581	6.30494	6.8263	Gtp-bp	Signal recognition particle receptor subunit alpha homolog
transcript_17787	6.56213	5.79053	6.48638	5.63022	6.22967	5.78021	6.96847	6.53168	6.91853	6.27968	5.88003	6.80623	MD1	Malate dehydrogenase
transcript_17982	5.8807	5.16834	5.49405	6.65506	6.32775	6.63093	7.16353	6.58461	6.97241	5.51436	6.53792	6.90685	TFT9	14-3-3 protein 9
transcript_16371	6.2373	5.18148	5.36196	6.83822	6.55044	6.58727	7.03102	6.517	6.5713	5.59358	6.65864	6.70644	LA1	La protein 1
transcript_15591	5.52535	5.2681	6.04419	6.41386	6.04962	6.31783	7.19416	6.39687	7.65347	5.61254	6.26044	7.0815	-	Vacuolar-processing enzyme
transcript_19457	6.28051	6.07423	5.92796	6.21972	6.88538	5.73102	6.88668	6.26375	6.58964	6.09423	6.27871	6.58003	-	14-3-3-like protein D
transcript_20984	6.01494	5.40717	5.3122	7.16132	6.68451	7.08592	6.64589	6.0696	6.4685	5.5781	6.97725	6.39466	At3g04780	PITH domain-containing protein At3g04780
transcript_22685	6.63885	6.53536	3.2334	5.07067	8.19545	7.49207	5.57018	7.60123	6.49872	5.4692	6.9194	6.55671	SMR4	Cyclin-dependent protein kinase inhibitor SMR4
transcript_15376	5.50461	5.11424	5.01424	6.79682	6.88207	6.77667	7.03276	6.81644	6.89233	5.21103	6.81852	6.91384	-	Elongation factor 1-alpha
transcript_15366	6.5877	5.61766	4.91347	6.52719	6.93291	6.73432	6.62986	6.42591	6.44295	5.70628	6.73148	6.49957	sec61a	Protein transport protein Sec61 subunit alpha
transcript_21321	7.24513	4.49259	4.80101	6.27754	7.36287	7.1207	6.69586	6.31998	6.49095	5.51291	6.92037	6.50226	CAM53	Calmodulin-related protein
transcript_16029	6.16902	7.16268	5.88697	6.19637	7.11013	6.34816	5.45616	6.73881	5.73571	6.40622	6.55155	5.9769	Stard7	StAR-related lipid transfer protein 7, mitochondrial
transcript_17633	3.95073	5.62938	4.93086	6.69778	4.92165	6.89437	7.56836	7.80947	8.40104	4.83699	6.17127	7.92629	CTL1	Chitinase-like protein 1
transcript_18040	8.35526	7.22588	6.77777	6.40387	6.48011	6.23783	5.29275	4.74328	5.28588	7.45297	6.37394	5.1073	SHKB	Phospho-2-dehydro-3-deoxyheptonate aldolase 2, chloroplastic
transcript_21798	5.66816	5.29641	5.85551	6.75321	6.46621	7.47342	6.41698	5.99609	6.85796	5.60669	6.89761	6.42368	-	-
transcript_17077	5.34003	4.45782	4.98776	6.57144	6.92525	6.95427	6.99198	7.16941	7.36045	4.92854	6.81699	7.17395	GAPC	Glyceraldehyde-3-phosphate dehydrogenase, cytosolic (Fragment)
transcript_17483	6.80065	6.35417	7.22219	5.64274	5.68964	5.56146	6.76949	6.18705	6.5235	6.79234	5.63128	6.49335	CYCL	Cytochrome c1-1, heme protein, mitochondrial
transcript_18897	7.42019	5.67157	4.705	6.77486	6.71021	5.9265	7.5245	6.06434	5.94349	5.93226	6.47052	6.51078	-	Umecyanin
transcript_14997	5.7081	4.67857	5.06846	7.22868	6.79068	6.77795	7.18539	6.62862	6.67416	5.15171	6.93244	6.82939	VIT_19s0014g02480	Probable bifunctional methylthioribulose-1-phosphate dehydratase/enolase-phosphatase E1 1
transcript_21700	3.6379	7.27114	4.83179	8.13643	7.02194	8.55084	4.1241	6.80213	6.35903	5.24694	7.90307	5.76175	ERF5	Ethylene-responsive transcription factor 5
transcript_17728	7.551	7.1579	6.74831	5.60838	5.78634	6.00059	6.07885	5.67066	6.12722	7.15241	5.79844	5.95891	BCA5	Beta carbonic anhydrase 5, chloroplastic
transcript_21228	6.99091	6.59928	6.49958	6.7262	6.66638	6.26404	5.43197	5.70172	5.84754	6.69659	6.55221	5.66041	-	Histone H2A-III
transcript_19934	6.11339	6.7192	6.079	7.05043	7.20341	6.12024	6.02754	6.12889	5.28454	6.30386	6.79136	5.81366	-	Histone H1
transcript_22221	6.07137	4.58352	5.22521	7.49432	6.45267	7.00076	7.1077	5.5662	7.21182	5.29337	6.98258	6.62857	-	-
transcript_18282	7.82063	7.80197	7.52021	5.15467	4.98058	4.83743	6.28917	6.2214	6.07644	7.71427	4.99089	6.19567	IF3-2	Translation initiation factor IF3-2, chloroplastic
transcript_22448	6.41627	5.633	5.68167	6.78768	5.9821	6.47581	6.53361	6.60504	6.57746	5.91031	6.4152	6.57204	CDC25	Dual specificity phosphatase Cdc25
transcript_15882	6.70558	6.05307	5.94752	5.32073	5.28885	5.69043	6.88285	7.05523	7.74259	6.23539	5.43334	7.22689	TUBB1	Tubulin beta-1 chain
transcript_18742	3.77574	3.93958	3.07744	8.24506	9.40441	7.82869	7.5088	6.79918	6.10354	3.59759	8.49272	6.80384	-	Probable glutathione S-transferase
transcript_19872	7.30239	6.21555	7.03363	6.78011	4.17119	4.95427	7.71654	6.0968	6.39646	6.85052	5.30185	6.7366	-	Glycine-rich RNA-binding protein
transcript_18508	7.56381	6.1731	6.35275	6.19055	6.40258	5.27856	6.91738	5.32043	6.46163	6.69655	5.95723	6.23315	RNS2	Ribonuclease 2
transcript_15225	6.34096	6.36888	4.80487	6.36321	6.98464	6.46812	6.13149	6.5687	6.62889	5.83824	6.60532	6.44303	-	-
transcript_18077	5.57808	5.16432	4.89387	6.82041	6.54846	6.88837	6.99418	7.23474	6.53518	5.21209	6.75241	6.92137	-	Spermidine synthase
transcript_22558	5.50286	5.6929	4.75099	6.99563	6.38912	7.70264	6.51379	6.44719	6.65855	5.31558	7.02913	6.53984	RPL27AB	60S ribosomal protein L27a-2
transcript_21923	5.57971	5.36468	4.65185	6.52762	6.54886	7.09024	6.60803	7.03127	7.25086	5.19875	6.72224	6.96339	RPL27AC	60S ribosomal protein L27a-3
transcript_20896	4.24605	6.92703	4.74007	6.84324	7.42324	7.66695	5.11832	7.18106	6.49723	5.30439	7.31114	6.26554	PLAT1	PLAT domain-containing protein 1
transcript_20415	8.14456	9.70607	9.83492	2.18301	2.74505	1.34251	7.26261	7.58723	7.83507	9.22852	2.09019	7.56164	PSBY	Photosystem II core complex proteins psbY, chloroplastic
transcript_18403	7.44571	4.92364	5.04301	5.82045	6.67858	6.67219	7.15919	5.91306	6.98356	5.80412	6.39041	6.68527	VPS60-1	Vacuolar protein sorting-associated protein 60.1
transcript_21861	7.93165	8.75723	8.21504	4.25409	4.43862	4.69666	6.27196	6.00561	6.06518	8.30131	4.46312	6.11425	RPL28	50S ribosomal protein L28, chloroplastic
transcript_16690	6.09366	5.56603	5.65696	6.60582	6.28808	6.4336	6.9273	6.26143	6.79782	5.77222	6.4425	6.66218	LPAT2	1-acyl-sn-glycerol-3-phosphate acyltransferase 2
transcript_20685	6.78533	6.24319	6.31441	6.63844	6.51704	7.01936	5.81068	5.6602	5.63742	6.44765	6.72495	5.70277	-	HMG1/2-like protein
transcript_13818	6.79681	6.13603	6.08096	6.25522	5.77499	5.35454	7.52197	6.1945	6.50889	6.33793	5.79492	6.74179	-	-
transcript_21909	6.05215	5.45515	5.75603	7.07846	6.78879	7.00029	6.17741	6.10269	6.20687	5.75444	6.95585	6.16232	-	-
transcript_23925	6.3864	4.93218	6.17623	5.80308	6.32521	5.89155	7.40741	6.90767	6.77878	5.8316	6.00661	7.03128	-	-
transcript_18615	5.80429	5.61016	5.35503	6.57351	6.72576	7.17848	6.52603	6.38896	6.44429	5.58983	6.82592	6.45309	-	Mitochondrial outer membrane protein porin of 34 kDa
transcript_17197	7.41252	7.05659	7.03359	5.3092	5.44222	4.98402	6.73107	6.13118	6.50601	7.16757	5.24515	6.45609	CLPR3	ATP-dependent Clp protease proteolytic subunit-related protein 3, chloroplastic
transcript_15391	5.78294	5.18467	5.13204	5.95925	6.7631	6.43636	6.89875	7.30925	7.13897	5.36655	6.38624	7.11566	AC75	Actin-75
transcript_17991	6.121	6.18668	6.50088	5.90536	5.52921	5.69182	6.96178	6.65136	7.05473	6.26952	5.7088	6.88929	-	-
transcript_17028	6.28542	5.55824	5.86971	6.65141	6.13898	6.26524	6.89438	6.39791	6.53702	5.90446	6.35188	6.60977	-	-
transcript_13442	6.99292	5.39666	4.92611	5.9172	6.91153	6.71361	6.69575	6.28685	6.75112	5.7719	6.51411	6.57791	IPCS1	Phosphatidylinositol:ceramide inositolphosphotransferase 1
transcript_15985	6.05515	5.37463	5.60887	6.14664	6.44618	5.83559	7.08702	7.22053	6.81632	5.67955	6.1428	7.04129	LARP6A	La-related protein 6A
transcript_13199	6.46431	5.85139	5.76549	6.79803	5.46386	5.92295	7.4261	6.16379	6.73338	6.02707	6.06161	6.77442	-	-
transcript_18076	4.52303	4.3107	4.51988	8.15277	7.66398	6.78858	6.47577	7.7014	6.45104	4.4512	7.53511	6.87607	-	Transcription factor MYB1R1
transcript_16556	5.82455	5.21665	5.16842	6.53401	6.40073	6.60757	6.99489	6.8393	6.99781	5.40321	6.5141	6.944	EIF4A3	Eukaryotic initiation factor 4A-III homolog
transcript_20661	5.81638	6.15596	5.52534	6.71373	7.61166	7.65311	5.59681	6.03539	5.47395	5.83256	7.32617	5.70205	MtrDRAFT_AC149210g4v1	Probable histone H2A.2
transcript_20246	6.11338	6.4032	6.15227	6.45921	6.40665	6.70425	6.37084	6.10766	5.86424	6.22295	6.52337	6.11424	RIDA	Reactive Intermediate Deaminase A, chloroplastic
transcript_22017	7.59658	6.67917	6.85316	5.91048	5.00269	7.31409	5.51748	5.97504	5.71185	7.04297	6.07575	5.73479	-	-
transcript_20094	5.69468	5.41095	5.25569	6.8408	6.57952	7.3814	6.70664	6.31054	6.37799	5.45377	6.93391	6.46505	ARF1	ADP-ribosylation factor 1
transcript_20715	6.02698	5.47875	5.1837	7.2779	6.88992	7.01302	6.43714	6.11688	6.12964	5.56315	7.06028	6.22789	PRXIIB	Peroxiredoxin-2B
transcript_22761	5.94979	5.73185	5.69554	6.56286	6.48668	6.98561	6.42891	6.19321	6.51797	5.79239	6.67839	6.38003	COX6A	Cytochrome c oxidase subunit 6a, mitochondrial
transcript_17479	8.1261	6.77709	7.09004	5.89951	5.72379	4.58519	6.74956	5.54892	6.0507	7.33108	5.40283	6.11639	SDH	Sorbitol dehydrogenase
transcript_18191	6.05498	5.83813	5.66877	7.10169	5.74825	6.9021	6.98863	5.83907	6.40137	5.85396	6.58402	6.40969	DNAJ1	DnaJ protein homolog
transcript_20575	5.91098	5.70927	5.2082	6.71627	6.32198	7.00126	6.68623	6.45397	6.53476	5.60948	6.67984	6.55832	RPL9B	60S ribosomal protein L9-1
transcript_23870	5.94374	5.32352	5.73009	7.12126	6.18546	7.59154	6.75462	5.4402	6.44947	5.66578	6.96609	6.21476	-	-
transcript_19614	5.51481	5.1681	5.67169	6.57415	6.53127	6.66248	6.86536	6.56032	6.97867	5.45153	6.5893	6.80145	-	ATP synthase subunit O, mitochondrial
transcript_20536	6.05888	5.36543	5.19218	6.28533	7.57298	6.70304	6.30218	6.59421	6.45211	5.53883	6.85378	6.4495	WUN1	Wound-induced protein 1
transcript_23469	5.79287	5.21654	5.24526	7.14082	6.364	7.4164	6.59426	6.10709	6.64068	5.41822	6.97374	6.44734	RPS3C	40S ribosomal protein S3-3
transcript_18216	5.32715	5.16191	5.11529	6.60873	6.69279	6.7327	6.93788	6.91261	7.02802	5.20145	6.67807	6.9595	VATE	V-type proton ATPase subunit E
transcript_17672	6.32238	5.96625	5.97971	6.23995	6.38372	6.37712	6.47106	6.37129	6.39013	6.08945	6.3336	6.41083	DAPF	Diaminopimelate epimerase, chloroplastic
transcript_19483	7.26366	6.73922	6.97813	5.74879	5.34074	5.31306	6.39182	6.16812	6.5507	6.99367	5.46753	6.37021	-	-
transcript_19314	6.12177	4.84432	4.90631	7.07201	6.36854	7.35505	6.89466	6.44757	6.48343	5.2908	6.93187	6.60855	NRP2	NAP1-related protein 2
transcript_15259	5.7423	5.0399	6.07976	6.13137	5.54555	5.80404	7.2482	6.83279	8.06592	5.62065	5.82699	7.3823	-	Vacuolar-processing enzyme
transcript_19575	6.19505	5.71895	5.6595	6.27835	6.12967	6.78873	6.59342	6.54872	6.57225	5.85783	6.39891	6.57146	ADK-B	Adenylate kinase 4
transcript_15146	6.04224	5.38232	5.33034	6.62692	6.62754	6.57237	6.9032	6.3938	6.60475	5.58497	6.60894	6.63391	At3g62120	Proline--tRNA ligase, cytoplasmic
transcript_12157	6.08752	6.00831	5.42869	5.83981	6.19314	5.95653	6.66809	7.28461	7.00624	5.84151	5.9965	6.98631	-	Pyruvate kinase isozyme A, chloroplastic
transcript_19095	5.34335	4.96832	4.69108	6.54069	6.65457	7.36175	6.61892	7.55584	6.73678	5.00092	6.85234	6.97051	RPS4	40S ribosomal protein S4
transcript_20849	4.7913	5.30593	2.19876	6.46193	7.08704	8.00511	7.04798	8.17868	7.3874	4.09866	7.18469	7.53802	MGS1	Pollen-specific protein C13
transcript_14414	5.8882	5.53672	5.37989	6.44658	6.13949	6.75078	7.01562	6.59232	6.71074	5.6016	6.44561	6.77289	APY2	Apyrase 2
transcript_18029	7.25273	5.69661	6.52975	6.17234	5.12807	6.36947	6.89153	5.90825	6.51062	6.49303	5.88996	6.4368	ANN1	Annexin D1
transcript_14878	6.43269	5.05574	5.60383	6.97322	7.01407	6.47344	6.83531	5.78674	6.26847	5.69742	6.82025	6.29684	-	Glutathione reductase, cytosolic
transcript_14452	4.86126	5.49178	4.67276	6.52257	6.05061	7.06343	7.01275	7.22119	7.54563	5.0086	6.54554	7.25986	FLA17	Fasciclin-like arabinogalactan protein 17
transcript_21295	6.95422	5.81544	6.49501	6.18826	6.64708	6.39861	6.52123	5.37169	6.04502	6.42156	6.41132	5.97931	-	HMG1/2-like protein
transcript_21919	5.56931	4.95481	4.57715	7.01865	6.89772	7.6677	6.26682	6.97343	6.50411	5.03376	7.19469	6.58145	At3g03920	Putative H/ACA ribonucleoprotein complex subunit 1-like protein 1
transcript_15713	7.63684	7.00375	7.17074	5.58798	5.38224	5.27143	6.42195	6.07414	5.87769	7.27044	5.41388	6.12459	CBWD2	COBW domain-containing protein 2
transcript_20390	7.10453	7.02204	6.83709	5.76523	5.59024	5.7936	6.23209	6.0081	6.07167	6.98789	5.71636	6.10395	TIM22-2	Chloroplastic import inner membrane translocase subunit TIM22-2
transcript_7017	8.08117	7.20863	8.15226	5.02434	7.09661	2.94735	6.79059	4.56827	6.54981	7.81402	5.02277	5.96955	GRDP2	Glycine-rich domain-containing protein 2
transcript_20243	6.12791	5.66179	5.3096	6.63884	5.59802	6.22758	6.93351	6.68838	7.22955	5.69977	6.15481	6.95048	CML35	Probable calcium-binding protein CML35
transcript_15064	6.35189	4.3312	3.62306	5.02951	4.86524	4.87842	10.0461	8.04129	9.24272	4.76872	4.92439	9.11002	PILS5	Protein PIN-LIKES 5
transcript_23443	5.64547	6.03072	4.05954	7.3599	7.25103	7.69372	5.59293	6.71522	6.05913	5.24525	7.43488	6.12243	-	-
transcript_19324	5.7309	5.14456	5.20308	6.96048	6.65076	7.05024	6.59423	6.31146	6.75963	5.35951	6.88716	6.55511	PAC1	Proteasome subunit alpha type-4
transcript_19905	8.7935	7.11456	7.59671	5.1281	3.94592	4.65983	7.27	5.02337	6.86386	7.83492	4.57795	6.38574	COR413IM2	Cold-regulated 413 inner membrane protein 2, chloroplastic
transcript_14945	5.79072	5.01171	5.59658	6.43981	5.84455	6.91703	7.50292	6.0096	7.2805	5.46634	6.40046	6.93101	-	UTP--glucose-1-phosphate uridylyltransferase
transcript_19877	6.02416	5.47468	4.92827	6.62727	6.77902	6.8591	6.69011	6.61066	6.39629	5.4757	6.75513	6.56568	LRR2	Leucine-rich repeat protein 2
transcript_9545	6.50789	6.10766	6.04521	5.85555	5.95907	5.29552	6.59277	7.25813	6.76372	6.22026	5.70338	6.87154	ECT2	YTH domain-containing protein ECT2
transcript_22149	4.07284	6.13037	4.48649	7.05658	8.91487	6.48563	5.46844	7.74288	6.02462	4.89657	7.48569	6.41198	-	-
transcript_21824	5.50241	5.05923	4.61716	7.28719	6.76124	7.70977	6.40618	6.47639	6.56172	5.0596	7.25274	6.48143	UBI3	Ubiquitin-40S ribosomal protein S27a
transcript_22018	5.69537	5.46378	5.00981	7.20161	6.3028	7.65863	6.44461	6.31214	6.28863	5.38965	7.05435	6.34846	RPL24	60S ribosomal protein L24
transcript_18241	5.77743	5.61084	5.67332	6.74945	6.51132	7.02345	6.33464	6.2385	6.44333	5.6872	6.76141	6.33883	GAMMACA2	Gamma carbonic anhydrase 2, mitochondrial
transcript_19763	7.0592	5.5941	3.40947	6.81964	8.43802	6.66843	5.65607	7.10015	5.61159	5.35426	7.3087	6.1226	NHL10	NDR1/HIN1-like protein 10
transcript_20260	5.37728	5.10093	4.90845	6.938	6.73346	7.42854	6.54946	6.47991	6.84021	5.12889	7.03333	6.62319	COPZ2	Coatomer subunit zeta-2
transcript_20360	6.29001	5.28043	6.50906	7.60727	6.69863	7.5053	6.3832	4.87451	5.19059	6.0265	7.2704	5.48277	-	-
transcript_21960	5.29418	5.34951	4.50274	7.44105	6.62658	7.74772	6.33378	6.54848	6.49351	5.04881	7.27178	6.45859	RPL27AB	60S ribosomal protein L27a-2
transcript_16392	6.0008	5.23126	5.24077	6.60372	6.39451	6.41935	6.76237	6.86962	6.80669	5.49094	6.47253	6.81289	RBP45	Polyadenylate-binding protein RBP45
transcript_17622	6.41215	5.47729	6.09079	6.7058	6.57209	6.00547	7.35964	4.89867	6.80199	5.99341	6.42778	6.35344	XTH30	Probable xyloglucan endotransglucosylase/hydrolase protein 30
transcript_17536	5.89101	4.92387	4.71036	6.19834	6.50189	6.94421	7.48545	6.58372	7.08279	5.17508	6.54815	7.05065	UPTG2	Probable UDP-arabinopyranose mutase 2
transcript_17908	6.57149	6.78331	6.5055	5.79514	5.09353	5.73124	6.95497	6.37461	6.50976	6.6201	5.53997	6.61311	TPIP1	Triosephosphate isomerase, chloroplastic
transcript_14312	6.14398	5.08437	5.301	6.53567	5.96933	6.48149	7.10842	6.85227	6.83558	5.50978	6.32883	6.93209	Os07g0301200	DEAD-box ATP-dependent RNA helicase 5
transcript_14069	5.04006	4.90027	4.26107	6.97749	7.23429	7.0746	7.14156	6.67775	7.00432	4.7338	7.09546	6.94121	METE	5-methyltetrahydropteroyltriglutamate--homocysteine methyltransferase
transcript_14538	5.22359	6.77824	3.93607	7.15821	7.65988	7.00446	4.94135	7.73416	5.86964	5.31263	7.27418	6.18172	RDUF1	E3 ubiquitin-protein ligase RDUF1
transcript_3660	6.83175	5.98106	6.03489	6.79236	5.68693	5.32617	7.31684	5.9291	6.40421	6.28257	5.93515	6.55005	ARF2A	Auxin response factor 2A
transcript_12067	6.42662	6.30009	4.49129	5.83405	8.03883	6.11792	5.9011	6.90642	6.2792	5.73933	6.6636	6.36224	eng1	Endo-1,3(4)-beta-glucanase 1
transcript_20423	6.06549	5.54546	5.62828	6.33243	6.4432	6.4554	6.58766	6.46601	6.76938	5.74641	6.41034	6.60768	At5g52840	Probable NADH dehydrogenase [ubiquinone] 1 alpha subcomplex subunit 5, mitochondrial
transcript_11983	6.62846	5.59449	6.08615	6.57711	6.25647	5.98211	6.88626	5.87393	6.40451	6.10303	6.2719	6.38823	DONSON	Protein downstream neighbor of Son
transcript_21737	5.66153	5.31729	4.71188	6.97858	6.46532	7.27793	6.53431	6.72337	6.60891	5.23023	6.90727	6.6222	RPS18A	40S ribosomal protein S18
[truncated: 8,344 more rows]
