# Supplementary material for: Reconstruction of the full-length transcriptome of cigar tobacco without a reference genome and characterization of anion channel/transporter transcripts
Source: BMC Plant Biol. 2021 Jun 29;21:299. doi: 10.1186/s12870-021-03091-6 (PMC8240255; doi:10.1186/s12870-021-03091-6)
Supplement: Supplementary file 10 — Additional file 10: Table S6. GO enrichment of housekeeping transcripts. [file 12870_2021_3091_MOESM10_ESM.xlsx]

## Sheet: KEGG
#Term	Database	ID	Input number	Background number	P-Value	Corrected P-Value	Input	Hyperlink
Metabolic pathways	KEGG PATHWAY	osa01100	1412	2290	4.04698e-96	3.65038e-93	transcript_13363|transcript_13365|transcript_20357|transcript_12766|transcript_11272|transcript_7637|transcript_4952|transcript_9224|transcript_9226|transcript_9229|transcript_8607|transcript_8600|transcript_12165|transcript_19875|transcript_21537|transcript_17536|transcript_20283|transcript_20137|transcript_20136|transcript_6394|transcript_17190|transcript_17620|transcript_15912|transcript_22841…	http://www.genome.jp/kegg-bin/show_pathway?osa01100/osa:4326901%09red/osa:4331263%09red/osa:4337554%09red/osa:4332727%09red/osa:9270960%09red/osa:4332724%09red/osa:4348524%09red/osa:4337257%09red/osa:4340640%09red/osa:4340643%09red/osa:4328285%09red/osa:4337396%09red/osa:4331322%09red/osa:4343849%09red/osa:4339846%09red/osa:3131462%09red/osa:4339489%09red/osa:4329650%09red/osa:4330523%09red/osa:4…
Biosynthesis of secondary metabolites	KEGG PATHWAY	osa01110	702	1177	1.07696e-42	4.85707e-40	transcript_17039|transcript_14815|transcript_8369|transcript_17036|transcript_16698|transcript_13363|transcript_14521|transcript_18129|transcript_17452|transcript_4217|transcript_5787|transcript_18126|transcript_13154|transcript_12766|transcript_16044|transcript_20506|transcript_7637|transcript_22140|transcript_15030|transcript_9224|transcript_8607|transcript_8600|transcript_14817|transcript_8884…	http://www.genome.jp/kegg-bin/show_pathway?osa01110/osa:4336245%09red/osa:4334048%09red/osa:4326901%09red/osa:9272295%09red/osa:4324263%09red/osa:4349745%09red/osa:4327848%09red/osa:4346651%09red/osa:4347311%09red/osa:4343010%09red/osa:4346017%09red/osa:4340643%09red/osa:4346012%09red/osa:4326980%09red/osa:4338979%09red/osa:4331322%09red/osa:4346318%09red/osa:4340457%09red/osa:4324556%09red/osa:4…
Endocytosis	KEGG PATHWAY	osa04144	146	150	4.75684e-22	2.52392e-20	transcript_13549|transcript_20194|transcript_6071|transcript_5307|transcript_13682|transcript_12763|transcript_7405|transcript_19132|transcript_18914|transcript_6526|transcript_7637|transcript_13058|transcript_16536|transcript_18084|transcript_12446|transcript_18852|transcript_20115|transcript_20208|transcript_8600|transcript_21076|transcript_16211|transcript_20471|transcript_13175|transcript_657…	http://www.genome.jp/kegg-bin/show_pathway?osa04144/osa:4334823%09red/osa:4327195%09red/osa:4346614%09red/osa:4339322%09red/osa:4341494%09red/osa:4340644%09red/osa:4348183%09red/osa:4334459%09red/osa:4337536%09red/osa:4343227%09red/osa:4351208%09red/osa:4327840%09red/osa:4348999%09red/osa:4343018%09red/osa:4332427%09red/osa:4347541%09red/osa:4347745%09red/osa:4327163%09red/osa:4331188%09red/osa:4…
Plant-pathogen interaction	KEGG PATHWAY	osa04626	145	168	9.9424e-19	4.30009e-17	transcript_11822|transcript_20568|transcript_10860|transcript_14499|transcript_3761|transcript_4776|transcript_9639|transcript_12187|transcript_13899|transcript_14643|transcript_20114|transcript_15131|transcript_11655|transcript_20111|transcript_20476|transcript_21276|transcript_12161|transcript_20204|transcript_11753|transcript_1429|transcript_11896|transcript_4575|transcript_16930|transcript_11…	http://www.genome.jp/kegg-bin/show_pathway?osa04626/osa:4346173%09red/osa:4343644%09red/osa:4328912%09red/osa:4347356%09red/osa:4351829%09red/osa:9266860%09red/osa:4336783%09red/osa:107278041%09red/osa:4343373%09red/osa:4344525%09red/osa:4325762%09red/osa:4339397%09red/osa:4345951%09red/osa:4330882%09red/osa:4332664%09red/osa:4338633%09red/osa:4329463%09red/osa:4325029%09red/osa:4325862%09red/osa…
Glycolysis / Gluconeogenesis	KEGG PATHWAY	osa00010	128	137	1.48871e-18	5.83832e-17	transcript_14002|transcript_15304|transcript_17435|transcript_10485|transcript_5706|transcript_17523|transcript_17338|transcript_22475|transcript_7843|transcript_13276|transcript_17023|transcript_13273|transcript_18015|transcript_16843|transcript_13674|transcript_17908|transcript_16299|transcript_16687|transcript_13287|transcript_13605|transcript_12801|transcript_15312|transcript_17635|transcript…	http://www.genome.jp/kegg-bin/show_pathway?osa00010/osa:4325071%09red/osa:4336037%09red/osa:4331130%09red/osa:4349897%09red/osa:4324263%09red/osa:4348268%09red/osa:4347060%09red/osa:4347311%09red/osa:4340640%09red/osa:4328010%09red/osa:4340725%09red/osa:4340643%09red/osa:4326980%09red/osa:4349774%09red/osa:4331893%09red/osa:4348728%09red/osa:9271186%09red/osa:4339066%09red/osa:4348176%09red/osa:4…
RNA degradation	KEGG PATHWAY	osa03018	105	112	1.46911e-15	2.88073e-14	transcript_22659|transcript_22759|transcript_16327|transcript_10718|transcript_10141|transcript_3927|transcript_15621|transcript_5265|transcript_15870|transcript_8609|transcript_11302|transcript_19227|transcript_9936|transcript_2671|transcript_11089|transcript_20078|transcript_22820|transcript_11567|transcript_4195|transcript_10447|transcript_4966|transcript_19676|transcript_11440|transcript_5474…	http://www.genome.jp/kegg-bin/show_pathway?osa03018/osa:4336501%09red/osa:4334027%09red/osa:4345242%09red/osa:4342497%09red/osa:4346428%09red/osa:4346409%09red/osa:4349298%09red/osa:4347066%09red/osa:4330931%09red/osa:4349053%09red/osa:4345682%09red/osa:4344686%09red/osa:4349924%09red/osa:4337457%09red/osa:4351244%09red/osa:4331740%09red/osa:4330888%09red/osa:4324952%09red/osa:4348176%09red/osa:4…
Amino sugar and nucleotide sugar metabolism	KEGG PATHWAY	osa00520	124	161	9.54933e-14	1.32515e-12	transcript_10397|transcript_8999|transcript_15547|transcript_11029|transcript_18086|transcript_15224|transcript_17330|transcript_9226|transcript_15137|transcript_17866|transcript_15383|transcript_10875|transcript_13276|transcript_7846|transcript_13273|transcript_16842|transcript_15252|transcript_13608|transcript_17423|transcript_16751|transcript_16296|transcript_17536|transcript_16608|transcript_…	http://www.genome.jp/kegg-bin/show_pathway?osa00520/osa:4347671%09red/osa:4338660%09red/osa:4331392%09red/osa:4333393%09red/osa:4332373%09red/osa:4323835%09red/osa:4332727%09red/osa:4330975%09red/osa:4347311%09red/osa:4337166%09red/osa:4341977%09red/osa:4332424%09red/osa:4350476%09red/osa:4340350%09red/osa:4334169%09red/osa:4337437%09red/osa:4343849%09red/osa:4351401%09red/osa:4332425%09red/osa:4…
Proteasome	KEGG PATHWAY	osa03050	64	64	7.82026e-11	9.53226e-10	transcript_15287|transcript_3554|transcript_14835|transcript_17174|transcript_16300|transcript_17030|transcript_18287|transcript_17297|transcript_15745|transcript_5481|transcript_16640|transcript_15655|transcript_19843|transcript_17271|transcript_4892|transcript_6682|transcript_14783|transcript_354|transcript_16265|transcript_17279|transcript_16216|transcript_4999|transcript_18978|transcript_5824…	http://www.genome.jp/kegg-bin/show_pathway?osa03050/osa:4344373%09red/osa:4331050%09red/osa:4340253%09red/osa:4336206%09red/osa:4327357%09red/osa:4340376%09red/osa:4340828%09red/osa:4330075%09red/osa:4337291%09red/osa:4346252%09red/osa:4329182%09red/osa:4328642%09red/osa:4339809%09red/osa:4335951%09red/osa:4328215%09red/osa:4328517%09red/osa:4340276%09red/osa:4332055%09red/osa:4343069%09red/osa:4…
Plant hormone signal transduction	KEGG PATHWAY	osa04075	143	240	1.07957e-09	1.29837e-08	transcript_13208|transcript_12274|transcript_3169|transcript_6830|transcript_7368|transcript_16041|transcript_10325|transcript_12443|transcript_12507|transcript_11797|transcript_7161|transcript_9223|transcript_18299|transcript_12870|transcript_5914|transcript_11956|transcript_11487|transcript_7847|transcript_12160|transcript_13679|transcript_2577|transcript_12080|transcript_15555|transcript_6436|…	http://www.genome.jp/kegg-bin/show_pathway?osa04075/osa:4349484%09red/osa:4328916%09red/osa:4338955%09red/osa:4327315%09red/osa:4328516%09red/osa:4328796%09red/osa:9268586%09red/osa:4324201%09red/osa:4324749%09red/osa:4337452%09red/osa:4329527%09red/osa:4328647%09red/osa:4341476%09red/osa:4335058%09red/osa:4333832%09red/osa:107276358%09red/osa:4343719%09red/osa:4342431%09red/osa:4338160%09red/osa…
2-Oxocarboxylic acid metabolism	KEGG PATHWAY	osa01210	51	54	2.16928e-08	2.50858e-07	transcript_20136|transcript_3656|transcript_15939|transcript_4239|transcript_13363|transcript_15155|transcript_9513|transcript_19330|transcript_4109|transcript_12766|transcript_14551|transcript_6035|transcript_12856|transcript_13961|transcript_15367|transcript_13193|transcript_3596|transcript_16229|transcript_16479|transcript_16760|transcript_15223|transcript_17609|transcript_2955|transcript_1583…	http://www.genome.jp/kegg-bin/show_pathway?osa01210/osa:4330192%09red/osa:4325375%09red/osa:4331017%09red/osa:4331322%09red/osa:4346318%09red/osa:4328147%09red/osa:4334188%09red/osa:4328812%09red/osa:4341252%09red/osa:4339674%09red/osa:4349745%09red/osa:4339677%09red/osa:4348524%09red/osa:4329450%09red/osa:4342210%09red/osa:4340457%09red/osa:4350660%09red/osa:4325621%09red/osa:4346012%09red/osa:4…
Ribosome biogenesis in eukaryotes	KEGG PATHWAY	osa03008	70	93	3.89605e-08	4.33666e-07	transcript_16084|transcript_19431|transcript_14857|transcript_14586|transcript_2525|transcript_16308|transcript_11096|transcript_9534|transcript_10698|transcript_7367|transcript_4022|transcript_1057|transcript_13234|transcript_7525|transcript_9197|transcript_4300|transcript_14550|transcript_6016|transcript_22041|transcript_2865|transcript_16009|transcript_5159|transcript_7677|transcript_14280|tra…	http://www.genome.jp/kegg-bin/show_pathway?osa03008/osa:4325312%09red/osa:4331644%09red/osa:4334021%09red/osa:4334849%09red/osa:4332567%09red/osa:4339880%09red/osa:9270337%09red/osa:4328001%09red/osa:4331181%09red/osa:9269093%09red/osa:4340741%09red/osa:4349477%09red/osa:4324952%09red/osa:4333574%09red/osa:4351627%09red/osa:4351600%09red/osa:4332851%09red/osa:4332852%09red/osa:4344029%09red/osa:4…
Peroxisome	KEGG PATHWAY	osa04146	67	88	5.55047e-08	5.56281e-07	transcript_18893|transcript_2072|transcript_7699|transcript_14859|transcript_14817|transcript_20670|transcript_15500|transcript_20312|transcript_15545|transcript_14079|transcript_15428|transcript_9474|transcript_10264|transcript_15078|transcript_17569|transcript_20994|transcript_12930|transcript_13194|transcript_17542|transcript_14457|transcript_11535|transcript_16229|transcript_22140|transcript_…	http://www.genome.jp/kegg-bin/show_pathway?osa04146/osa:4330220%09red/osa:4339674%09red/osa:4331150%09red/osa:4334764%09red/osa:4351483%09red/osa:4324180%09red/osa:4324062%09red/osa:9266366%09red/osa:4333336%09red/osa:4328073%09red/osa:4340986%09red/osa:4339846%09red/osa:4338417%09red/osa:4338395%09red/osa:4324393%09red/osa:4345945%09red/osa:4328779%09red/osa:4324491%09red/osa:4348804%09red/osa:4…
Fatty acid degradation	KEGG PATHWAY	osa00071	48	52	8.85618e-08	8.77832e-07	transcript_17111|transcript_15312|transcript_15500|transcript_14333|transcript_16970|transcript_9474|transcript_16855|transcript_15183|transcript_14433|transcript_6790|transcript_20994|transcript_12930|transcript_13194|transcript_8471|transcript_17565|transcript_11535|transcript_5937|transcript_14747|transcript_15912|transcript_16736|transcript_9616|transcript_11428|transcript_8595|transcript_102…	http://www.genome.jp/kegg-bin/show_pathway?osa00071/osa:4334764%09red/osa:4338395%09red/osa:4340986%09red/osa:4324393%09red/osa:4331130%09red/osa:4328997%09red/osa:4339402%09red/osa:4331893%09red/osa:4347172%09red/osa:4339846%09red/osa:4346520%09red/osa:4348804%09red/osa:4324180%09red/osa:9271186%09red/osa:4331150%09red/osa:4324062%09red/osa:4344267%09red/osa:4326503%09red/osa:4351483%09red/osa:4…
Ubiquitin mediated proteolysis	KEGG PATHWAY	osa04120	87	136	2.01034e-07	1.97101e-06	transcript_8859|transcript_10413|transcript_2682|transcript_14641|transcript_20898|transcript_20817|transcript_20474|transcript_4355|transcript_20570|transcript_3159|transcript_3642|transcript_20742|transcript_14549|transcript_5677|transcript_19453|transcript_21739|transcript_3366|transcript_21057|transcript_3025|transcript_21351|transcript_23908|transcript_911|transcript_3228|transcript_3387|tra…	http://www.genome.jp/kegg-bin/show_pathway?osa04120/osa:4327237%09red/osa:4347416%09red/osa:4337993%09red/osa:4327983%09red/osa:4327450%09red/osa:4346522%09red/osa:4337331%09red/osa:4339794%09red/osa:4325735%09red/osa:4340826%09red/osa:4334386%09red/osa:4340379%09red/osa:4341553%09red/osa:4349557%09red/osa:4347721%09red/osa:4337658%09red/osa:4325905%09red/osa:4333165%09red/osa:4343750%09red/osa:4…
Phosphatidylinositol signaling system	KEGG PATHWAY	osa04070	53	64	2.12506e-07	2.06108e-06	transcript_20726|transcript_13220|transcript_13349|transcript_12485|transcript_21276|transcript_21356|transcript_14839|transcript_20442|transcript_20311|transcript_2565|transcript_12210|transcript_21462|transcript_22740|transcript_7405|transcript_1345|transcript_6394|transcript_15619|transcript_148|transcript_9577|transcript_12658|transcript_8530|transcript_13924|transcript_16023|transcript_21664…	http://www.genome.jp/kegg-bin/show_pathway?osa04070/osa:4345725%09red/osa:4325310%09red/osa:4329650%09red/osa:4337982%09red/osa:4337126%09red/osa:4332497%09red/osa:4331188%09red/osa:4333833%09red/osa:4346290%09red/osa:4339172%09red/osa:4332664%09red/osa:4333051%09red/osa:9266342%09red/osa:4330961%09red/osa:4345628%09red/osa:4332501%09red/osa:4333768%09red/osa:4352052%09red
Tryptophan metabolism	KEGG PATHWAY	osa00380	49	57	2.81497e-07	2.70117e-06	transcript_18893|transcript_15312|transcript_14859|transcript_16938|transcript_14817|transcript_18290|transcript_20312|transcript_15189|transcript_16970|transcript_15545|transcript_14079|transcript_15428|transcript_16855|transcript_15183|transcript_15078|transcript_14333|transcript_14457|transcript_22140|transcript_15030|transcript_14912|transcript_14747|transcript_14706|transcript_15016|transcri…	http://www.genome.jp/kegg-bin/show_pathway?osa00380/osa:4347172%09red/osa:4335689%09red/osa:4334958%09red/osa:4346520%09red/osa:9271186%09red/osa:4331509%09red/osa:4340725%09red/osa:4326980%09red/osa:4328073%09red
Ascorbate and aldarate metabolism	KEGG PATHWAY	osa00053	46	52	3.71055e-07	3.52307e-06	transcript_15312|transcript_17011|transcript_13785|transcript_16939|transcript_19437|transcript_13417|transcript_18390|transcript_16105|transcript_18797|transcript_19376|transcript_16947|transcript_15249|transcript_16090|transcript_12974|transcript_12970|transcript_18260|transcript_15137|transcript_15183|transcript_14625|transcript_13172|transcript_17003|transcript_14747|transcript_19358|transcri…	http://www.genome.jp/kegg-bin/show_pathway?osa00053/osa:4334169%09red/osa:4347885%09red/osa:4329643%09red/osa:4352223%09red/osa:4351698%09red/osa:4352146%09red/osa:4344397%09red/osa:4347172%09red/osa:9271186%09red/osa:4337622%09red/osa:4348636%09red/osa:4330469%09red/osa:4352147%09red/osa:4340725%09red/osa:4351464%09red
Aminoacyl-tRNA biosynthesis	KEGG PATHWAY	osa00970	72	115	3.75099e-06	2.72854e-05	transcript_3347|transcript_3617|transcript_10711|transcript_13559|transcript_9296|transcript_4276|transcript_3432|transcript_3635|transcript_10637|transcript_4458|transcript_12099|transcript_14809|transcript_15146|transcript_22525|transcript_3285|transcript_3139|transcript_9413|transcript_11425|transcript_15599|transcript_18795|transcript_14554|transcript_18919|transcript_12678|transcript_9717|tr…	http://www.genome.jp/kegg-bin/show_pathway?osa00970/osa:4333799%09red/osa:4337996%09red/osa:4347821%09red/osa:4325717%09red/osa:4337898%09red/osa:4345200%09red/osa:9270869%09red/osa:4335708%09red/osa:4352408%09red/osa:4333591%09red/osa:4324679%09red/osa:4348211%09red/osa:4341140%09red/osa:4329580%09red/osa:4348464%09red/osa:4333345%09red/osa:4330354%09red/osa:4348566%09red/osa:4342480%09red/osa:4…
Purine metabolism	KEGG PATHWAY	osa00230	62	93	4.08758e-06	2.90315e-05	transcript_20401|transcript_13144|transcript_2072|transcript_19575|transcript_18771|transcript_13264|transcript_14414|transcript_17876|transcript_12157|transcript_18526|transcript_15402|transcript_20291|transcript_7654|transcript_9411|transcript_14002|transcript_15574|transcript_12183|transcript_13711|transcript_21748|transcript_16905|transcript_17456|transcript_16821|transcript_15495|transcript_…	http://www.genome.jp/kegg-bin/show_pathway?osa00230/osa:4343286%09red/osa:107276068%09red/osa:4324263%09red/osa:9266846%09red/osa:4327823%09red/osa:4327173%09red/osa:4338879%09red/osa:107279825%09red/osa:4352460%09red/osa:4330032%09red/osa:4349774%09red/osa:4332791%09red/osa:4340258%09red/osa:4333895%09red/osa:4348230%09red/osa:4345756%09red/osa:4334073%09red/osa:4344470%09red/osa:4324793%09red/o…
alpha-Linolenic acid metabolism	KEGG PATHWAY	osa00592	39	52	3.88941e-05	0.000230806	transcript_11336|transcript_12394|transcript_12231|transcript_11446|transcript_11194|transcript_10575|transcript_6983|transcript_20994|transcript_18278|transcript_12930|transcript_13585|transcript_10704|transcript_6375|transcript_11535|transcript_9616|transcript_15794|transcript_4284|transcript_11601|transcript_17020|transcript_19400|transcript_7517|transcript_16968|transcript_5890|transcript_985…	http://www.genome.jp/kegg-bin/show_pathway?osa00592/osa:9267158%09red/osa:4345762%09red/osa:4340986%09red/osa:4331824%09red/osa:4328997%09red/osa:4339846%09red/osa:4348804%09red/osa:4335599%09red/osa:4334233%09red/osa:4331150%09red/osa:4324062%09red/osa:4326503%09red/osa:4333201%09red/osa:4352160%09red/osa:4327023%09red
beta-Alanine metabolism	KEGG PATHWAY	osa00410	35	46	7.74957e-05	0.000434168	transcript_16978|transcript_14333|transcript_9051|transcript_15181|transcript_15183|transcript_15452|transcript_10265|transcript_17415|transcript_17822|transcript_12930|transcript_12504|transcript_16503|transcript_13580|transcript_11535|transcript_15172|transcript_14747|transcript_10704|transcript_18077|transcript_13399|transcript_12775|transcript_9566|transcript_23500|transcript_20994|transcript…	http://www.genome.jp/kegg-bin/show_pathway?osa00410/osa:4340986%09red/osa:4347172%09red/osa:4339846%09red/osa:4337046%09red/osa:4337360%09red/osa:4342996%09red/osa:9271186%09red/osa:4332184%09red/osa:4324062%09red/osa:4340725%09red/osa:4343249%09red/osa:4333932%09red
Porphyrin and chlorophyll metabolism	KEGG PATHWAY	osa00860	32	40	8.04471e-05	0.000447922	transcript_10731|transcript_16363|transcript_14960|transcript_10711|transcript_16892|transcript_17851|transcript_9413|transcript_15901|transcript_16419|transcript_16949|transcript_9717|transcript_16575|transcript_15850|transcript_16614|transcript_16222|transcript_14701|transcript_18858|transcript_11939|transcript_16198|transcript_13150|transcript_15778|transcript_19699|transcript_13283|transcript…	http://www.genome.jp/kegg-bin/show_pathway?osa00860/osa:4341462%09red/osa:4330711%09red/osa:4338498%09red/osa:4336951%09red/osa:4326901%09red/osa:4348464%09red/osa:4349044%09red/osa:4328432%09red/osa:4333259%09red/osa:4346651%09red/osa:4346136%09red/osa:4329080%09red/osa:4326635%09red/osa:4341997%09red/osa:4327918%09red/osa:4340015%09red/osa:4334537%09red
Glycine, serine and threonine metabolism	KEGG PATHWAY	osa00260	45	68	9.06774e-05	0.000501785	transcript_3555|transcript_17039|transcript_4006|transcript_5383|transcript_17036|transcript_11501|transcript_15189|transcript_10267|transcript_10315|transcript_12552|transcript_15307|transcript_16828|transcript_16942|transcript_14762|transcript_13853|transcript_17059|transcript_15107|transcript_16451|transcript_9158|transcript_14898|transcript_12654|transcript_18744|transcript_14804|transcript_1…	http://www.genome.jp/kegg-bin/show_pathway?osa00260/osa:4324773%09red/osa:4345328%09red/osa:4338868%09red/osa:4334048%09red/osa:4337230%09red/osa:4347172%09red/osa:4339521%09red/osa:4334188%09red/osa:4337051%09red/osa:4327493%09red/osa:4336081%09red/osa:4333898%09red/osa:9270715%09red/osa:4327189%09red/osa:4341516%09red/osa:4350456%09red/osa:4342210%09red/osa:4326980%09red
Fructose and mannose metabolism	KEGG PATHWAY	osa00051	44	66	9.55033e-05	0.000525268	transcript_13822|transcript_17635|transcript_18286|transcript_17936|transcript_17690|transcript_3697|transcript_17048|transcript_16926|transcript_13980|transcript_17458|transcript_16692|transcript_16385|transcript_15615|transcript_15950|transcript_15652|transcript_17523|transcript_5817|transcript_17479|transcript_17338|transcript_22475|transcript_19407|transcript_16762|transcript_13636|transcript…	http://www.genome.jp/kegg-bin/show_pathway?osa00051/osa:4325211%09red/osa:4344231%09red/osa:4325071%09red/osa:4337437%09red/osa:4338737%09red/osa:4326074%09red/osa:4332373%09red/osa:4349897%09red/osa:4347691%09red/osa:4324962%09red/osa:4339420%09red/osa:4346217%09red/osa:4347060%09red/osa:4330512%09red/osa:4332014%09red/osa:4345021%09red/osa:4340643%09red/osa:4325027%09red/osa:4331392%09red
Glutathione metabolism	KEGG PATHWAY	osa00480	63	110	0.000102467	0.000559979	transcript_14596|transcript_19437|transcript_20203|transcript_12538|transcript_4163|transcript_14999|transcript_20333|transcript_5391|transcript_19921|transcript_17876|transcript_11825|transcript_21611|transcript_14218|transcript_14692|transcript_12455|transcript_16105|transcript_18797|transcript_19376|transcript_17822|transcript_6039|transcript_19991|transcript_19949|transcript_15117|transcript_…	http://www.genome.jp/kegg-bin/show_pathway?osa00480/osa:4336209%09red/osa:9269614%09red/osa:9266846%09red/osa:4339674%09red/osa:4344397%09red/osa:4342996%09red/osa:4347319%09red/osa:4331112%09red/osa:4350287%09red/osa:4346337%09red/osa:4333870%09red/osa:4340258%09red/osa:9270353%09red/osa:4330235%09red/osa:4329321%09red/osa:4346877%09red/osa:4325712%09red/osa:4339892%09red/osa:4342988%09red/osa:4…
Valine, leucine and isoleucine degradation	KEGG PATHWAY	osa00280	34	45	0.000107231	0.000575728	transcript_10151|transcript_14333|transcript_9791|transcript_21564|transcript_16970|transcript_16855|transcript_15183|transcript_8471|transcript_6790|transcript_5937|transcript_14747|transcript_17609|transcript_14706|transcript_14898|transcript_22841|transcript_14885|transcript_16597|transcript_1506|transcript_16170|transcript_16157|transcript_6667|transcript_15219|transcript_15082|transcript_153…	http://www.genome.jp/kegg-bin/show_pathway?osa00280/osa:4352741%09red/osa:4348804%09red/osa:4331322%09red/osa:4342508%09red/osa:4347172%09red/osa:4331150%09red/osa:4346520%09red/osa:4345605%09red/osa:4331418%09red/osa:9271186%09red/osa:4326545%09red/osa:4346215%09red/osa:4347614%09red/osa:4344267%09red/osa:4340725%09red/osa:4326980%09red
Protein export	KEGG PATHWAY	osa03060	40	58	0.000115703	0.000610314	transcript_11805|transcript_22487|transcript_13671|transcript_12889|transcript_12158|transcript_23216|transcript_13189|transcript_11473|transcript_23163|transcript_15366|transcript_23160|transcript_14725|transcript_15200|transcript_7483|transcript_2389|transcript_15138|transcript_11735|transcript_12470|transcript_10421|transcript_2536|transcript_13523|transcript_13697|transcript_16537|transcript_…	http://www.genome.jp/kegg-bin/show_pathway?osa03060/osa:4347239%09red/osa:4335435%09red/osa:4349987%09red/osa:4324712%09red/osa:4324904%09red/osa:4346811%09red/osa:4345847%09red/osa:4345097%09red/osa:4345269%09red/osa:4333514%09red/osa:4328075%09red/osa:4352133%09red/osa:9267495%09red/osa:4332042%09red/osa:4329219%09red/osa:4328492%09red/osa:9271333%09red/osa:4347817%09red
Inositol phosphate metabolism	KEGG PATHWAY	osa00562	41	61	0.000143046	0.000733109	transcript_13220|transcript_13349|transcript_18286|transcript_12210|transcript_17690|transcript_15184|transcript_5325|transcript_7405|transcript_1345|transcript_6394|transcript_9207|transcript_148|transcript_12485|transcript_3986|transcript_12658|transcript_8530|transcript_13924|transcript_7180|transcript_87|transcript_5440|transcript_14944|transcript_17338|transcript_5834|transcript_6885|transcr…	http://www.genome.jp/kegg-bin/show_pathway?osa00562/osa:4325211%09red/osa:4345725%09red/osa:4332497%09red/osa:4329650%09red/osa:4331917%09red/osa:4337982%09red/osa:4344468%09red/osa:4347691%09red/osa:4334641%09red/osa:4331188%09red/osa:4333833%09red/osa:4346290%09red/osa:4333051%09red/osa:4325407%09red/osa:4345628%09red/osa:4332501%09red/osa:4331839%09red/osa:4352052%09red/osa:4340387%09red
Starch and sucrose metabolism	KEGG PATHWAY	osa00500	81	161	0.000311363	0.00155165	transcript_11584|transcript_12757|transcript_13145|transcript_17159|transcript_11826|transcript_12397|transcript_12431|transcript_13264|transcript_3652|transcript_14599|transcript_4658|transcript_12988|transcript_11802|transcript_17936|transcript_12602|transcript_13740|transcript_4348|transcript_5207|transcript_12639|transcript_13386|transcript_14030|transcript_8455|transcript_5072|transcript_139…	http://www.genome.jp/kegg-bin/show_pathway?osa00500/osa:4338956%09red/osa:4347903%09red/osa:4325575%09red/osa:4346917%09red/osa:4347311%09red/osa:4345220%09red/osa:4343010%09red/osa:4345814%09red/osa:4349417%09red/osa:4346981%09red/osa:4344192%09red/osa:4331577%09red/osa:4336145%09red/osa:4333895%09red/osa:4348230%09red/osa:4332112%09red/osa:4336389%09red/osa:4336515%09red/osa:4345339%09red/osa:4…
Sulfur metabolism	KEGG PATHWAY	osa00920	30	41	0.000390991	0.00189609	transcript_17175|transcript_9775|transcript_21879|transcript_15574|transcript_17823|transcript_14871|transcript_23549|transcript_16698|transcript_14455|transcript_14743|transcript_13892|transcript_17135|transcript_17061|transcript_9930|transcript_10625|transcript_13797|transcript_19833|transcript_15754|transcript_17186|transcript_15608|transcript_13623|transcript_15058|transcript_17446|transcript…	http://www.genome.jp/kegg-bin/show_pathway?osa00920/osa:4339248%09red/osa:4334073%09red/osa:4326319%09red/osa:4346125%09red/osa:4324333%09red/osa:4352839%09red/osa:4332956%09red/osa:4334101%09red/osa:4335048%09red/osa:4327819%09red
Butanoate metabolism	KEGG PATHWAY	osa00650	23	27	0.00042715	0.00203857	transcript_16970|transcript_15181|transcript_16855|transcript_15452|transcript_13811|transcript_14416|transcript_15172|transcript_15912|transcript_14885|transcript_15416|transcript_16597|transcript_12586|transcript_9566|transcript_23500|transcript_12999|transcript_15085|transcript_15253|transcript_15219|transcript_15144|transcript_15278|transcript_15316|transcript_16503|transcript_12843	http://www.genome.jp/kegg-bin/show_pathway?osa00650/osa:4331418%09red/osa:4346215%09red/osa:4346520%09red/osa:4336983%09red/osa:4332184%09red/osa:4344928%09red/osa:4329450%09red/osa:4347614%09red/osa:4333932%09red
Lysine degradation	KEGG PATHWAY	osa00310	31	44	0.000500013	0.00234902	transcript_1144|transcript_14333|transcript_15189|transcript_3413|transcript_16970|transcript_7818|transcript_16855|transcript_15183|transcript_9265|transcript_9027|transcript_7203|transcript_14747|transcript_14706|transcript_14898|transcript_10937|transcript_16597|transcript_15082|transcript_15311|transcript_8541|transcript_15312|transcript_9034|transcript_15912|transcript_14912|transcript_15231…	http://www.genome.jp/kegg-bin/show_pathway?osa00310/osa:4332612%09red/osa:4347172%09red/osa:4343074%09red/osa:4335689%09red/osa:4346520%09red/osa:4350865%09red/osa:9271186%09red/osa:4344819%09red/osa:4339168%09red/osa:4340725%09red/osa:4346857%09red/osa:4326980%09red
Histidine metabolism	KEGG PATHWAY	osa00340	19	20	0.000547656	0.00255951	transcript_15312|transcript_16872|transcript_14040|transcript_14975|transcript_15334|transcript_15082|transcript_15202|transcript_14889|transcript_18011|transcript_4217|transcript_14912|transcript_14333|transcript_22565|transcript_14747|transcript_14489|transcript_15489|transcript_15048|transcript_14052|transcript_15183	http://www.genome.jp/kegg-bin/show_pathway?osa00340/osa:4324282%09red/osa:4329593%09red/osa:4347172%09red/osa:4332296%09red/osa:9271186%09red/osa:4337007%09red/osa:4340725%09red
N-Glycan biosynthesis	KEGG PATHWAY	osa00510	28	39	0.000743667	0.00345767	transcript_11947|transcript_2258|transcript_15424|transcript_12705|transcript_12541|transcript_15323|transcript_14903|transcript_9323|transcript_14388|transcript_8382|transcript_10802|transcript_9916|transcript_21573|transcript_12202|transcript_15270|transcript_22539|transcript_12715|transcript_11787|transcript_16019|transcript_11887|transcript_12921|transcript_22361|transcript_9744|transcript_11…	http://www.genome.jp/kegg-bin/show_pathway?osa00510/osa:4344180%09red/osa:4333265%09red/osa:4331263%09red/osa:9266501%09red/osa:4340636%09red/osa:4336917%09red/osa:4342702%09red/osa:9272161%09red/osa:4336162%09red/osa:4338088%09red/osa:4335701%09red/osa:4324876%09red/osa:4337389%09red/osa:4328285%09red/osa:4338348%09red/osa:4339345%09red
Nitrogen metabolism	KEGG PATHWAY	osa00910	25	34	0.00110169	0.00494389	transcript_17014|transcript_11493|transcript_13365|transcript_10635|transcript_14258|transcript_3704|transcript_16807|transcript_16045|transcript_17728|transcript_16270|transcript_1227|transcript_9496|transcript_4952|transcript_16101|transcript_16317|transcript_16214|transcript_499|transcript_1521|transcript_1440|transcript_504|transcript_2716|transcript_9|transcript_595|transcript_13434|transcri…	http://www.genome.jp/kegg-bin/show_pathway?osa00910/osa:4326014%09red/osa:4339561%09red/osa:4334405%09red/osa:4337272%09red/osa:4324398%09red/osa:4345795%09red/osa:4347305%09red/osa:4324672%09red/osa:4344164%09red/osa:4330649%09red
Ether lipid metabolism	KEGG PATHWAY	osa00565	23	30	0.00116254	0.00519112	transcript_7637|transcript_13685|transcript_6071|transcript_14408|transcript_15184|transcript_9554|transcript_7676|transcript_6526|transcript_15590|transcript_7754|transcript_8041|transcript_8160|transcript_7127|transcript_8600|transcript_4284|transcript_7291|transcript_6820|transcript_14305|transcript_18394|transcript_7218|transcript_6742|transcript_3993|transcript_13953	http://www.genome.jp/kegg-bin/show_pathway?osa00565/osa:4349161%09red/osa:4330302%09red/osa:4347745%09red/osa:4334641%09red/osa:4327647%09red/osa:4325407%09red/osa:4342043%09red/osa:4327023%09red
Thiamine metabolism	KEGG PATHWAY	osa00730	19	22	0.00118351	0.00522823	transcript_22777|transcript_17255|transcript_16875|transcript_10883|transcript_15815|transcript_12290|transcript_9411|transcript_9324|transcript_6845|transcript_9521|transcript_18337|transcript_18263|transcript_19575|transcript_18771|transcript_7861|transcript_18544|transcript_16844|transcript_17496|transcript_17587	http://www.genome.jp/kegg-bin/show_pathway?osa00730/osa:4340090%09red/osa:4344470%09red/osa:4338768%09red/osa:107276068%09red/osa:4343443%09red/osa:4346775%09red/osa:4344534%09red/osa:4346355%09red
Arginine biosynthesis	KEGG PATHWAY	osa00220	24	34	0.00202697	0.00870633	transcript_17014|transcript_14815|transcript_10635|transcript_16317|transcript_7654|transcript_14551|transcript_16807|transcript_16045|transcript_15367|transcript_9496|transcript_16101|transcript_16760|transcript_16479|transcript_15830|transcript_15793|transcript_14993|transcript_16214|transcript_16270|transcript_15939|transcript_17026|transcript_15086|transcript_15440|transcript_16151|transcript…	http://www.genome.jp/kegg-bin/show_pathway?osa00220/osa:4348524%09red/osa:4331017%09red/osa:4332596%09red/osa:4340457%09red/osa:4337272%09red/osa:4330649%09red/osa:4341252%09red/osa:4334405%09red/osa:4324672%09red/osa:4342210%09red/osa:4325621%09red/osa:4346012%09red/osa:4343916%09red/osa:107279825%09red
Pantothenate and CoA biosynthesis	KEGG PATHWAY	osa00770	20	28	0.00421918	0.0157217	transcript_16978|transcript_20136|transcript_13551|transcript_6782|transcript_13961|transcript_13795|transcript_13495|transcript_13154|transcript_13193|transcript_20207|transcript_13363|transcript_12586|transcript_4743|transcript_12843|transcript_17609|transcript_12908|transcript_12999|transcript_13887|transcript_6837|transcript_19613	http://www.genome.jp/kegg-bin/show_pathway?osa00770/osa:4325375%09red/osa:4331322%09red/osa:4346318%09red/osa:4347680%09red/osa:4339677%09red/osa:4329450%09red/osa:9271371%09red/osa:4343249%09red
Terpenoid backbone biosynthesis	KEGG PATHWAY	osa00900	31	54	0.00522608	0.0185588	transcript_18147|transcript_10652|transcript_12742|transcript_15995|transcript_16970|transcript_16855|transcript_15093|transcript_16419|transcript_15752|transcript_10883|transcript_9324|transcript_12690|transcript_18497|transcript_9956|transcript_15912|transcript_7861|transcript_14885|transcript_11482|transcript_16597|transcript_17848|transcript_15333|transcript_15219|transcript_17713|transcript_…	http://www.genome.jp/kegg-bin/show_pathway?osa00900/osa:4340090%09red/osa:4330711%09red/osa:4328034%09red/osa:4331418%09red/osa:4329911%09red/osa:4330260%09red/osa:4343523%09red/osa:4346215%09red/osa:4346520%09red/osa:4341844%09red/osa:4338768%09red/osa:9272427%09red/osa:4334003%09red/osa:9272175%09red/osa:4347614%09red/osa:4346017%09red/osa:4339489%09red
Propanoate metabolism	KEGG PATHWAY	osa00640	20	31	0.00933221	0.0285344	transcript_20994|transcript_16888|transcript_14706|transcript_16855|transcript_12930|transcript_17512|transcript_15912|transcript_10704|transcript_14898|transcript_11535|transcript_16597|transcript_15311|transcript_21564|transcript_7593|transcript_16970|transcript_10265|transcript_16613|transcript_11084|transcript_16345|transcript_15189	http://www.genome.jp/kegg-bin/show_pathway?osa00640/osa:4340986%09red/osa:4342508%09red/osa:4330016%09red/osa:4339846%09red/osa:4346520%09red/osa:4329518%09red/osa:4324062%09red/osa:4343710%09red/osa:4326980%09red
Linoleic acid metabolism	KEGG PATHWAY	osa00591	13	16	0.00967479	0.0290889	transcript_4284|transcript_7139|transcript_11601|transcript_3993|transcript_10575|transcript_7517|transcript_6103|transcript_5890|transcript_6647|transcript_5659|transcript_8192|transcript_6375|transcript_6983	http://www.genome.jp/kegg-bin/show_pathway?osa00591/osa:9267158%09red/osa:4333823%09red/osa:4331824%09red/osa:4327023%09red
Phenylalanine, tyrosine and tryptophan biosynthesis	KEGG PATHWAY	osa00400	28	50	0.00977556	0.0292942	transcript_15939|transcript_13245|transcript_13477|transcript_14216|transcript_15520|transcript_18040|transcript_14057|transcript_15240|transcript_16044|transcript_16061|transcript_15367|transcript_16677|transcript_13898|transcript_8770|transcript_16760|transcript_15830|transcript_15793|transcript_17026|transcript_14209|transcript_15989|transcript_16151|transcript_14133|transcript_13494|transcrip…	http://www.genome.jp/kegg-bin/show_pathway?osa00400/osa:4325621%09red/osa:4331017%09red/osa:4352411%09red/osa:4333014%09red/osa:4341252%09red/osa:4328957%09red/osa:4326889%09red/osa:4345872%09red/osa:4343946%09red/osa:4324941%09red/osa:107277437%09red/osa:4347717%09red/osa:4340026%09red/osa:4334640%09red
Steroid biosynthesis	KEGG PATHWAY	osa00100	20	32	0.0118617	0.0354281	transcript_4284|transcript_15790|transcript_15296|transcript_16108|transcript_12422|transcript_16179|transcript_13385|transcript_14645|transcript_3993|transcript_14663|transcript_12776|transcript_11625|transcript_16454|transcript_14152|transcript_15507|transcript_17762|transcript_14919|transcript_14626|transcript_15541|transcript_17772	http://www.genome.jp/kegg-bin/show_pathway?osa00100/osa:4332153%09red/osa:4327023%09red/osa:4342663%09red/osa:4325564%09red/osa:9270960%09red/osa:4331540%09red/osa:4329318%09red/osa:4333071%09red/osa:4350614%09red/osa:4334492%09red
Sphingolipid metabolism	KEGG PATHWAY	osa00600	19	30	0.0127139	0.0375997	transcript_14824|transcript_15149|transcript_3932|transcript_9680|transcript_5823|transcript_16802|transcript_3376|transcript_10367|transcript_15481|transcript_3717|transcript_3831|transcript_2589|transcript_2588|transcript_9119|transcript_5424|transcript_18132|transcript_8693|transcript_3930|transcript_5782	http://www.genome.jp/kegg-bin/show_pathway?osa00600/osa:4350171%09red/osa:4330718%09red/osa:4326680%09red/osa:4348984%09red/osa:4330104%09red/osa:4325748%09red/osa:4348876%09red/osa:4343607%09red/osa:4350591%09red
Fatty acid metabolism	KEGG PATHWAY	osa01212	37	75	0.0147703	0.0427012	transcript_16534|transcript_15500|transcript_14462|transcript_16970|transcript_9474|transcript_16855|transcript_6790|transcript_20994|transcript_12930|transcript_13194|transcript_8471|transcript_13964|transcript_11535|transcript_13925|transcript_5937|transcript_9616|transcript_15912|transcript_13063|transcript_8595|transcript_10286|transcript_10704|transcript_16597|transcript_9851|transcript_1230…	http://www.genome.jp/kegg-bin/show_pathway?osa01212/osa:4338395%09red/osa:4340093%09red/osa:4340986%09red/osa:4324393%09red/osa:4334764%09red/osa:4328997%09red/osa:4339846%09red/osa:4346520%09red/osa:4348804%09red/osa:4324180%09red/osa:4327738%09red/osa:4331150%09red/osa:4324062%09red/osa:4344267%09red/osa:4326503%09red/osa:4351483%09red/osa:4330523%09red/osa:4343906%09red
Limonene and pinene degradation	KEGG PATHWAY	osa00903	8	8	0.0193668	0.0530194	transcript_15312|transcript_14912|transcript_14333|transcript_14747|transcript_14489|transcript_15048|transcript_14889|transcript_15183	http://www.genome.jp/kegg-bin/show_pathway?osa00903/osa:9271186%09red/osa:4340725%09red
Pyrimidine metabolism	KEGG PATHWAY	osa00240	28	55	0.0234926	0.0612436	transcript_2521|transcript_17876|transcript_15402|transcript_23437|transcript_12183|transcript_18739|transcript_14414|transcript_19331|transcript_21748|transcript_15347|transcript_20291|transcript_21488|transcript_19170|transcript_11918|transcript_15773|transcript_21865|transcript_11188|transcript_15988|transcript_21537|transcript_10898|transcript_1833|transcript_8133|transcript_12377|transcript_…	http://www.genome.jp/kegg-bin/show_pathway?osa00240/osa:4339815%09red/osa:4352460%09red/osa:4346121%09red/osa:4345071%09red/osa:4327823%09red/osa:4330475%09red/osa:9266846%09red/osa:4343249%09red/osa:4344315%09red/osa:4349403%09red/osa:4330910%09red/osa:9271078%09red/osa:4326346%09red/osa:4325937%09red/osa:4332967%09red/osa:4340258%09red/osa:4326656%09red/osa:4330474%09red/osa:4337396%09red
De novo purine biosynthesis	PANTHER	P02738	8	9	0.0291431	0.0742574	transcript_19575|transcript_8133|transcript_21748|transcript_22157|transcript_13919|transcript_21865|transcript_21537|transcript_21488	http://www.pantherdb.org/pathway/pathwayDiagram.jsp?catAccession=P02738
Other types of O-glycan biosynthesis	KEGG PATHWAY	osa00514	8	9	0.0291431	0.0742574	transcript_3863|transcript_13622|transcript_4707|transcript_15963|transcript_3290|transcript_5052|transcript_4628|transcript_5205	http://www.genome.jp/kegg-bin/show_pathway?osa00514/osa:107276395%09red/osa:4346315%09red/osa:4343677%09red/osa:4340306%09red
Other glycan degradation	KEGG PATHWAY	osa00511	12	18	0.0337798	0.0853483	transcript_3875|transcript_5823|transcript_3376|transcript_3632|transcript_3831|transcript_6265|transcript_5424|transcript_3717|transcript_3930|transcript_3925|transcript_13489|transcript_8636	http://www.genome.jp/kegg-bin/show_pathway?osa00511/osa:4348876%09red/osa:4350617%09red/osa:4350171%09red/osa:4325748%09red/osa:4324914%09red
Lysine biosynthesis	KEGG PATHWAY	osa00300	10	14	0.0382358	0.0937193	transcript_16163|transcript_5252|transcript_5383|transcript_14113|transcript_17036|transcript_15511|transcript_17672|transcript_20230|transcript_5848|transcript_5472	http://www.genome.jp/kegg-bin/show_pathway?osa00300/osa:4334188%09red/osa:4329234%09red/osa:4332563%09red/osa:4352558%09red/osa:4345328%09red
Sesquiterpenoid and triterpenoid biosynthesis	KEGG PATHWAY	osa00909	7	8	0.0426667	0.101277	transcript_14645|transcript_19004|transcript_14663|transcript_16454|transcript_14152|transcript_14919|transcript_17848	http://www.genome.jp/kegg-bin/show_pathway?osa00909/osa:4342663%09red/osa:4332153%09red/osa:4334492%09red/osa:9272175%09red
Synthesis and degradation of ketone bodies	KEGG PATHWAY	osa00072	7	8	0.0426667	0.101277	transcript_15219|transcript_15144|transcript_16597|transcript_14885|transcript_16970|transcript_15912|transcript_16855	http://www.genome.jp/kegg-bin/show_pathway?osa00072/osa:4331418%09red/osa:4346215%09red/osa:4346520%09red/osa:4347614%09red
C5-Branched dibasic acid metabolism	KEGG PATHWAY	osa00660	6	7	0.0628906	0.125819	transcript_14754|transcript_19330|transcript_12586|transcript_15223|transcript_12843|transcript_12999	http://www.genome.jp/kegg-bin/show_pathway?osa00660/osa:4330192%09red/osa:4329450%09red/osa:4328147%09red
Monobactam biosynthesis	KEGG PATHWAY	osa00261	8	12	0.0769167	0.151482	transcript_15574|transcript_15608|transcript_5252|transcript_5383|transcript_17036|transcript_15754|transcript_5848|transcript_5472	http://www.genome.jp/kegg-bin/show_pathway?osa00261/osa:4345328%09red/osa:4334073%09red/osa:4334188%09red
Vitamin B6 metabolism	KEGG PATHWAY	osa00750	8	13	0.0994861	0.187341	transcript_18975|transcript_16134|transcript_14757|transcript_14548|transcript_17716|transcript_14804|transcript_17637|transcript_16451	http://www.genome.jp/kegg-bin/show_pathway?osa00750/osa:4342162%09red/osa:4339521%09red/osa:4348496%09red/osa:4328188%09red/osa:9270715%09red
Glycerolipid metabolism	KEGG PATHWAY	osa00561	31	75	0.106761	0.199789	transcript_17156|transcript_6909|transcript_14839|transcript_5300|transcript_14333|transcript_16587|transcript_10351|transcript_15619|transcript_16690|transcript_6011|transcript_15590|transcript_16903|transcript_14747|transcript_15183|transcript_4284|transcript_17385|transcript_14489|transcript_15048|transcript_18394|transcript_16802|transcript_15082|transcript_15312|transcript_2565|transcript_39…	http://www.genome.jp/kegg-bin/show_pathway?osa00561/osa:4335812%09red/osa:4338660%09red/osa:4330302%09red/osa:4339026%09red/osa:4337126%09red/osa:4348984%09red/osa:4327848%09red/osa:4347172%09red/osa:9271186%09red/osa:9266342%09red/osa:4330961%09red/osa:4339063%09red/osa:4350987%09red/osa:4340725%09red/osa:4337743%09red/osa:4327023%09red
Stilbenoid, diarylheptanoid and gingerol biosynthesis	KEGG PATHWAY	osa00945	7	11	0.109095	0.202061	transcript_19370|transcript_16128|transcript_16131|transcript_15953|transcript_16362|transcript_15992|transcript_15729	http://www.genome.jp/kegg-bin/show_pathway?osa00945/osa:4340240%09red/osa:4336306%09red
Cyanoamino acid metabolism	KEGG PATHWAY	osa00460	23	54	0.124223	0.225906	transcript_18416|transcript_14599|transcript_13518|transcript_16921|transcript_15611|transcript_14719|transcript_9158|transcript_15228|transcript_11813|transcript_13135|transcript_14201|transcript_13444|transcript_10267|transcript_12639|transcript_14350|transcript_15272|transcript_14112|transcript_12431|transcript_15211|transcript_10315|transcript_15107|transcript_17751|transcript_14762	http://www.genome.jp/kegg-bin/show_pathway?osa00460/osa:4324773%09red/osa:4336389%09red/osa:4338868%09red/osa:4350456%09red/osa:4334048%09red/osa:4338956%09red/osa:4335048%09red/osa:4334114%09red/osa:4332041%09red/osa:4336145%09red
RNA polymerase	KEGG PATHWAY	osa03020	20	46	0.129048	0.232337	transcript_2268|transcript_2513|transcript_658|transcript_719|transcript_15245|transcript_9563|transcript_23274|transcript_21818|transcript_21447|transcript_1750|transcript_22725|transcript_23145|transcript_2284|transcript_15013|transcript_7238|transcript_2229|transcript_5872|transcript_20341|transcript_14820|transcript_20174	http://www.genome.jp/kegg-bin/show_pathway?osa03020/osa:4336254%09red/osa:4342517%09red/osa:9272152%09red/osa:9267835%09red/osa:4333571%09red/osa:4333343%09red/osa:9270399%09red/osa:4350918%09red/osa:9270850%09red/osa:9270457%09red/osa:9268125%09red/osa:4349985%09red/osa:4325277%09red/osa:4328083%09red
Pentose and glucuronate interconversions	KEGG PATHWAY	osa00040	27	68	0.162099	0.281179	transcript_13851|transcript_4345|transcript_13427|transcript_15249|transcript_17723|transcript_13615|transcript_9675|transcript_14945|transcript_17479|transcript_14625|transcript_19444|transcript_16443|transcript_15577|transcript_14183|transcript_15479|transcript_15615|transcript_15137|transcript_14509|transcript_15378|transcript_15217|transcript_17959|transcript_23208|transcript_13594|transcript…	http://www.genome.jp/kegg-bin/show_pathway?osa00040/osa:4332569%09red/osa:4344231%09red/osa:4334169%09red/osa:4327285%09red/osa:4335013%09red/osa:4348589%09red/osa:4346217%09red/osa:4347508%09red/osa:4325861%09red/osa:4352147%09red/osa:4352146%09red/osa:4347800%09red/osa:4331761%09red
Taurine and hypotaurine metabolism	KEGG PATHWAY	osa00430	10	21	0.17632	0.297272	transcript_15452|transcript_15253|transcript_15278|transcript_15316|transcript_15416|transcript_16503|transcript_15172|transcript_9566|transcript_23500|transcript_15181	http://www.genome.jp/kegg-bin/show_pathway?osa00430/osa:4332184%09red/osa:4333932%09red
Tyrosine metabolism	KEGG PATHWAY	osa00350	17	41	0.190683	0.316968	transcript_16736|transcript_17111|transcript_17026|transcript_16151|transcript_15939|transcript_15367|transcript_17168|transcript_17565|transcript_17023|transcript_16440|transcript_16760|transcript_17324|transcript_15793|transcript_15830|transcript_15989|transcript_6020|transcript_16861	http://www.genome.jp/kegg-bin/show_pathway?osa00350/osa:4331017%09red/osa:4331130%09red/osa:4331893%09red/osa:4341252%09red/osa:4324941%09red/osa:4325621%09red/osa:4329692%09red
Arachidonic acid metabolism	KEGG PATHWAY	osa00590	6	11	0.193743	0.318317	transcript_4284|transcript_20663|transcript_3993|transcript_20205|transcript_20203|transcript_14065	http://www.genome.jp/kegg-bin/show_pathway?osa00590/osa:4330235%09red/osa:4327023%09red/osa:4334583%09red/osa:4350287%09red
Biosynthesis of unsaturated fatty acids	KEGG PATHWAY	osa01040	12	28	0.217859	0.354709	transcript_16170|transcript_16157|transcript_20994|transcript_12930|transcript_16534|transcript_10704|transcript_17081|transcript_16818|transcript_11535|transcript_16030|transcript_10265|transcript_11084	http://www.genome.jp/kegg-bin/show_pathway?osa01040/osa:4340986%09red/osa:4339846%09red/osa:4331150%09red/osa:4327738%09red/osa:4324062%09red/osa:4348804%09red/osa:4330523%09red
Glycerophospholipid metabolism	KEGG PATHWAY	osa00564	40	112	0.241959	0.380674	transcript_7754|transcript_6909|transcript_14839|transcript_13685|transcript_7637|transcript_5300|transcript_6071|transcript_14408|transcript_15184|transcript_17810|transcript_15619|transcript_9554|transcript_16690|transcript_7676|transcript_6526|transcript_15590|transcript_15025|transcript_14765|transcript_14456|transcript_8041|transcript_8160|transcript_7127|transcript_17054|transcript_4284|tra…	http://www.genome.jp/kegg-bin/show_pathway?osa00564/osa:4330302%09red/osa:4337126%09red/osa:4334641%09red/osa:4349161%09red/osa:4327848%09red/osa:9266342%09red/osa:4347160%09red/osa:4342043%09red/osa:4344972%09red/osa:4327023%09red/osa:4339026%09red/osa:4347745%09red/osa:4349636%09red/osa:4325310%09red/osa:4325407%09red/osa:4330961%09red/osa:4350987%09red/osa:9268113%09red/osa:4328455%09red/osa:4…
Isoquinoline alkaloid biosynthesis	KEGG PATHWAY	osa00950	9	21	0.263479	0.404181	transcript_17026|transcript_16151|transcript_15367|transcript_15939|transcript_16440|transcript_16760|transcript_15830|transcript_15989|transcript_15793	http://www.genome.jp/kegg-bin/show_pathway?osa00950/osa:4325621%09red/osa:4341252%09red/osa:4331017%09red/osa:4324941%09red
Autophagy - other	KEGG PATHWAY	osa04136	15	41	0.335295	0.480821	transcript_16156|transcript_7848|transcript_13700|transcript_16262|transcript_1606|transcript_10303|transcript_9207|transcript_2020|transcript_12896|transcript_10035|transcript_21997|transcript_52|transcript_65|transcript_775|transcript_8530	http://www.genome.jp/kegg-bin/show_pathway?osa04136/osa:4326644%09red/osa:4328503%09red/osa:4337982%09red/osa:4340716%09red/osa:9271984%09red/osa:9266997%09red/osa:4341364%09red/osa:4338174%09red/osa:4337435%09red/osa:4349525%09red/osa:4334494%09red/osa:4336527%09red
Galactose metabolism	KEGG PATHWAY	osa00052	21	60	0.351939	0.503887	transcript_15252|transcript_13822|transcript_8717|transcript_16802|transcript_3376|transcript_13276|transcript_13264|transcript_7775|transcript_13824|transcript_13273|transcript_12988|transcript_17603|transcript_17790|transcript_15652|transcript_8104|transcript_3717|transcript_9675|transcript_14945|transcript_15577|transcript_15612|transcript_14229	http://www.genome.jp/kegg-bin/show_pathway?osa00052/osa:4336515%09red/osa:4336037%09red/osa:4348230%09red/osa:4348138%09red/osa:4339420%09red/osa:4348984%09red/osa:4347060%09red/osa:4325748%09red/osa:4333895%09red/osa:4340274%09red/osa:4347638%09red/osa:4347800%09red
Betalain biosynthesis	KEGG PATHWAY	osa00965	3	6	0.3604	0.513556	transcript_19378|transcript_19866|transcript_19961	http://www.genome.jp/kegg-bin/show_pathway?osa00965/osa:4325095%09red
Phosphonate and phosphinate metabolism	KEGG PATHWAY	osa00440	4	9	0.369188	0.523597	transcript_14525|transcript_14784|transcript_15025|transcript_17810	http://www.genome.jp/kegg-bin/show_pathway?osa00440/osa:4344972%09red/osa:4349636%09red/osa:4348512%09red/osa:4328455%09red
Nicotinate and nicotinamide metabolism	KEGG PATHWAY	osa00760	6	17	0.468794	0.649543	transcript_10816|transcript_17354|transcript_12558|transcript_3912|transcript_15402|transcript_11312	http://www.genome.jp/kegg-bin/show_pathway?osa00760/osa:4349979%09red/osa:4328220%09red/osa:4334711%09red/osa:4327823%09red/osa:4342490%09red/osa:4347802%09red
Basal transcription factors	KEGG PATHWAY	osa03022	15	47	0.505883	0.669803	transcript_10593|transcript_14780|transcript_18896|transcript_1698|transcript_17240|transcript_13710|transcript_7270|transcript_1800|transcript_17537|transcript_7735|transcript_9673|transcript_4385|transcript_9090|transcript_1553|transcript_677	http://www.genome.jp/kegg-bin/show_pathway?osa03022/osa:4325055%09red/osa:4347689%09red/osa:4325640%09red/osa:4347029%09red/osa:4331943%09red/osa:4340268%09red/osa:4333619%09red/osa:9266475%09red/osa:4327470%09red/osa:4348225%09red/osa:4333214%09red
Tropane, piperidine and pyridine alkaloid biosynthesis	KEGG PATHWAY	osa00960	9	28	0.522572	0.672411	transcript_17026|transcript_16151|transcript_15367|transcript_15939|transcript_16440|transcript_16760|transcript_15830|transcript_15989|transcript_15793	http://www.genome.jp/kegg-bin/show_pathway?osa00960/osa:4325621%09red/osa:4341252%09red/osa:4331017%09red/osa:4324941%09red
Carotenoid biosynthesis	KEGG PATHWAY	osa00906	9	29	0.558284	0.709757	transcript_11542|transcript_19120|transcript_16471|transcript_12165|transcript_13638|transcript_14488|transcript_12556|transcript_11647|transcript_11829	http://www.genome.jp/kegg-bin/show_pathway?osa00906/osa:4342680%09red/osa:9269675%09red/osa:4331854%09red/osa:4335984%09red/osa:4334535%09red/osa:4342137%09red
Fatty acid biosynthesis	KEGG PATHWAY	osa00061	14	46	0.569954	0.721035	transcript_8273|transcript_10089|transcript_13964|transcript_10286|transcript_11428|transcript_16534|transcript_14462|transcript_15500|transcript_13925|transcript_8595|transcript_13063|transcript_13194|transcript_12301|transcript_9474	http://www.genome.jp/kegg-bin/show_pathway?osa00061/osa:4338395%09red/osa:4340093%09red/osa:4324393%09red/osa:4351483%09red/osa:4334764%09red/osa:4327738%09red/osa:4324180%09red/osa:4343906%09red
AGE-RAGE signaling pathway in diabetic complications	KEGG PATHWAY	osa04933	4	13	0.596139	0.736076	transcript_13924|transcript_6185|transcript_18237|transcript_8783	http://www.genome.jp/kegg-bin/show_pathway?osa04933/osa:9267958%09red/osa:4332497%09red/osa:4331272%09red
Photosynthesis	KEGG PATHWAY	osa00195	22	75	0.624125	0.757686	transcript_20137|transcript_20016|transcript_22878|transcript_20692|transcript_21992|transcript_22484|transcript_22741|transcript_14691|transcript_17353|transcript_21641|transcript_21920|transcript_22230|transcript_22471|transcript_16927|transcript_16886|transcript_22575|transcript_16139|transcript_21932|transcript_17323|transcript_22324|transcript_20415|transcript_20102	http://www.genome.jp/kegg-bin/show_pathway?osa00195/osa:4342370%09red/osa:107276047%09red/osa:4339874%09red/osa:4334338%09red/osa:4348816%09red/osa:4343070%09red/osa:3131462%09red/osa:9270776%09red/osa:4332431%09red/osa:4339593%09red/osa:4344539%09red/osa:4344899%09red
Biosynthesis of secondary metabolites - unclassified	KEGG PATHWAY	osa00999	4	15	0.689474	0.824808	transcript_14595|transcript_13878|transcript_19370|transcript_14659	http://www.genome.jp/kegg-bin/show_pathway?osa00999/osa:4328485%09red/osa:4340240%09red
Flavonoid biosynthesis	KEGG PATHWAY	osa00941	7	26	0.691976	0.826705	transcript_19370|transcript_16128|transcript_16131|transcript_15953|transcript_16362|transcript_15992|transcript_15729	http://www.genome.jp/kegg-bin/show_pathway?osa00941/osa:4340240%09red/osa:4336306%09red
Folate biosynthesis	KEGG PATHWAY	osa00790	6	25	0.774301	0.904688	transcript_14352|transcript_12273|transcript_8860|transcript_6678|transcript_13009|transcript_3276	http://www.genome.jp/kegg-bin/show_pathway?osa00790/osa:4341801%09red/osa:4331360%09red/osa:9271078%09red/osa:4349049%09red/osa:9272561%09red
Phenylalanine metabolism	KEGG PATHWAY	osa00360	10	41	0.796577	0.908015	transcript_17026|transcript_16151|transcript_16938|transcript_15367|transcript_15939|transcript_16440|transcript_16760|transcript_15830|transcript_15989|transcript_15793	http://www.genome.jp/kegg-bin/show_pathway?osa00360/osa:4334958%09red/osa:4325621%09red/osa:4341252%09red/osa:4331017%09red/osa:4324941%09red
Biotin metabolism	KEGG PATHWAY	osa00780	5	22	0.798959	0.908015	transcript_4029|transcript_13964|transcript_4146|transcript_12338|transcript_17318	http://www.genome.jp/kegg-bin/show_pathway?osa00780/osa:4346185%09red/osa:4345056%09red/osa:4343906%09red
Glycosphingolipid biosynthesis - globo and isoglobo series	KEGG PATHWAY	osa00603	2	10	0.814103	0.916755	transcript_16802|transcript_8636	http://www.genome.jp/kegg-bin/show_pathway?osa00603/osa:4348984%09red/osa:4324914%09red
Nucleotide excision repair	KEGG PATHWAY	osa03420	18	72	0.823528	0.926212	transcript_16285|transcript_8716|transcript_9191|transcript_18896|transcript_2901|transcript_16402|transcript_5140|transcript_16391|transcript_3159|transcript_21171|transcript_17784|transcript_9673|transcript_15780|transcript_18697|transcript_16583|transcript_18131|transcript_2062|transcript_9090	http://www.genome.jp/kegg-bin/show_pathway?osa03420/osa:4334354%09red/osa:4340699%09red/osa:4339794%09red/osa:4351654%09red/osa:4345632%09red/osa:4340268%09red/osa:4331236%09red/osa:4331062%09red/osa:4337594%09red/osa:4325640%09red/osa:4349131%09red/osa:4326441%09red/osa:4330476%09red
Glycosphingolipid biosynthesis - ganglio series	KEGG PATHWAY	osa00604	1	6	0.848225	0.948078	transcript_8636	http://www.genome.jp/kegg-bin/show_pathway?osa00604/osa:4324914%09red
Glycosaminoglycan degradation	KEGG PATHWAY	osa00531	2	13	0.900835	0.992336	transcript_14252|transcript_8636	http://www.genome.jp/kegg-bin/show_pathway?osa00531/osa:4337855%09red/osa:4324914%09red
Sulfur relay system	KEGG PATHWAY	osa04122	2	14	0.9201	0.992336	transcript_15573|transcript_15815	http://www.genome.jp/kegg-bin/show_pathway?osa04122/osa:4329515%09red/osa:4346775%09red
Ubiquinone and other terpenoid-quinone biosynthesis	KEGG PATHWAY	osa00130	9	46	0.928108	0.992336	transcript_14595|transcript_14659|transcript_16310|transcript_16266|transcript_20238|transcript_14521|transcript_13878|transcript_20506|transcript_20046	http://www.genome.jp/kegg-bin/show_pathway?osa00130/osa:4340478%09red/osa:4343702%09red/osa:4328485%09red/osa:4341727%09red/osa:4344633%09red
Mismatch repair	KEGG PATHWAY	osa03430	9	46	0.928108	0.992336	transcript_18697|transcript_2203|transcript_5140|transcript_7293|transcript_17784|transcript_5881|transcript_6236|transcript_15780|transcript_18131	http://www.genome.jp/kegg-bin/show_pathway?osa03430/osa:4329835%09red/osa:4347016%09red/osa:4337429%09red/osa:4337594%09red/osa:4351654%09red/osa:4338271%09red/osa:4331236%09red/osa:4331062%09red
Non-homologous end-joining	KEGG PATHWAY	osa03450	1	9	0.932355	0.992336	transcript_10309	http://www.genome.jp/kegg-bin/show_pathway?osa03450/osa:9267125%09red
SNARE interactions in vesicular transport	KEGG PATHWAY	osa04130	7	41	0.956486	0.999711	transcript_19740|transcript_17167|transcript_18894|transcript_19106|transcript_23404|transcript_18192|transcript_18277	http://www.genome.jp/kegg-bin/show_pathway?osa04130/osa:4324558%09red/osa:4341413%09red/osa:4324461%09red/osa:4349878%09red/osa:4327678%09red/osa:4339549%09red
Riboflavin metabolism	KEGG PATHWAY	osa00740	2	18	0.967147	1	transcript_19254|transcript_17507	http://www.genome.jp/kegg-bin/show_pathway?osa00740/osa:4347801%09red/osa:4352436%09red
Brassinosteroid biosynthesis	KEGG PATHWAY	osa00905	1	13	0.976973	1	transcript_14772	http://www.genome.jp/kegg-bin/show_pathway?osa00905/osa:4347176%09red
Photosynthesis - antenna proteins	KEGG PATHWAY	osa00196	1	15	0.986566	1	transcript_18855	http://www.genome.jp/kegg-bin/show_pathway?osa00196/osa:4324705%09red
Fatty acid elongation	KEGG PATHWAY	osa00062	5	40	0.989734	1	transcript_15603|transcript_11974|transcript_11595|transcript_23250|transcript_12324	http://www.genome.jp/kegg-bin/show_pathway?osa00062/osa:4332090%09red/osa:4341445%09red/osa:4339684%09red
Glycosylphosphatidylinositol (GPI)-anchor biosynthesis	KEGG PATHWAY	osa00563	2	25	0.993517	1	transcript_3982|transcript_12798	http://www.genome.jp/kegg-bin/show_pathway?osa00563/osa:4346562%09red/osa:4324399%09red
Homologous recombination	KEGG PATHWAY	osa03440	11	72	0.993646	1	transcript_6031|transcript_5198|transcript_7716|transcript_18462|transcript_1914|transcript_5140|transcript_3675|transcript_8163|transcript_18715|transcript_15780|transcript_6034	http://www.genome.jp/kegg-bin/show_pathway?osa03440/osa:4349978%09red/osa:4344376%09red/osa:9269718%09red/osa:4347482%09red/osa:4343066%09red/osa:4340143%09red/osa:4337594%09red/osa:4331236%09red
ABC transporters	KEGG PATHWAY	osa02010	2	26	0.994885	1	transcript_9386|transcript_7052	http://www.genome.jp/kegg-bin/show_pathway?osa02010/osa:4339984%09red/osa:4346344%09red
Base excision repair	KEGG PATHWAY	osa03410	4	44	0.998465	1	transcript_20562|transcript_13734|transcript_18697|transcript_12728	http://www.genome.jp/kegg-bin/show_pathway?osa03410/osa:4327631%09red/osa:4331062%09red/osa:4347697%09red/osa:4342129%09red
DNA replication	KEGG PATHWAY	osa03030	5	60	0.99981	1	transcript_17784|transcript_15780|transcript_18131|transcript_5140|transcript_18697	http://www.genome.jp/kegg-bin/show_pathway?osa03030/osa:4351654%09red/osa:4331062%09red/osa:4331236%09red/osa:4337594%09red
Diterpenoid biosynthesis	KEGG PATHWAY	osa00904	1	37	0.999964	1	transcript_7400	http://www.genome.jp/kegg-bin/show_pathway?osa00904/osa:4336962%09red
Phenylpropanoid biosynthesis	KEGG PATHWAY	osa00940	38	233	0.99997	1	transcript_14595|transcript_18892|transcript_18416|transcript_14599|transcript_17399|transcript_18027|transcript_15992|transcript_13518|transcript_16362|transcript_15729|transcript_12639|transcript_18122|transcript_17436|transcript_19370|transcript_16128|transcript_17454|transcript_15953|transcript_17211|transcript_13878|transcript_15228|transcript_17056|transcript_18234|transcript_18229|transcri…	http://www.genome.jp/kegg-bin/show_pathway?osa00940/osa:4336389%09red/osa:4338956%09red/osa:4340240%09red/osa:4327648%09red/osa:4342251%09red/osa:4345689%09red/osa:4324557%09red/osa:4324556%09red/osa:4324554%09red/osa:4344393%09red/osa:4328552%09red/osa:4336306%09red/osa:4334114%09red/osa:4332041%09red/osa:4328485%09red/osa:4336145%09red/osa:4332174%09red
--------------------

## Sheet: GO
#Term	Database	ID	Input number	Background number	P-Value	Corrected P-Value	Input	Hyperlink
organonitrogen compound metabolic process	Gene Ontology	GO:1901564	201	201	8.28919e-31	1.86921e-28	transcript_18996|transcript_14220|transcript_23392|transcript_10711|transcript_10655|transcript_22703|transcript_10068|transcript_21486|transcript_20070|transcript_10488|transcript_12187|transcript_7634|transcript_15870|transcript_14894|transcript_20052|transcript_21588|transcript_19649|transcript_20208|transcript_19232|transcript_11655|transcript_22475|transcript_13173|transcript_15395|transcrip…	http://amigo.geneontology.org/amigo/term/GO:1901564
metabolic process	Gene Ontology	GO:0008152	344	493	7.99605e-30	1.20207e-27	transcript_19437|transcript_15515|transcript_23392|transcript_18126|transcript_16457|transcript_11028|transcript_7634|transcript_7637|transcript_11797|transcript_21103|transcript_4952|transcript_8600|transcript_15395|transcript_21360|transcript_15398|transcript_20324|transcript_15987|transcript_21389|transcript_18390|transcript_12640|transcript_15147|transcript_15624|transcript_19542|transcript_1…	http://amigo.geneontology.org/amigo/term/GO:0008152
cellular metabolic process	Gene Ontology	GO:0044237	294	400	3.15818e-28	3.56084e-26	transcript_18996|transcript_14220|transcript_23392|transcript_10711|transcript_11493|transcript_19936|transcript_13477|transcript_22703|transcript_19938|transcript_18126|transcript_19043|transcript_20070|transcript_17971|transcript_12443|transcript_12187|transcript_21762|transcript_7634|transcript_6526|transcript_7637|transcript_11797|transcript_15042|transcript_15870|transcript_14894|transcript_…	http://amigo.geneontology.org/amigo/term/GO:0044237
primary metabolic process	Gene Ontology	GO:0044238	273	365	4.08648e-27	3.686e-25	transcript_18996|transcript_14220|transcript_23392|transcript_10711|transcript_10655|transcript_19936|transcript_22703|transcript_10068|transcript_19938|transcript_18126|transcript_19043|transcript_20070|transcript_10488|transcript_15194|transcript_12187|transcript_21762|transcript_7634|transcript_6526|transcript_7637|transcript_11797|transcript_15870|transcript_14894|transcript_20052|transcript_…	http://amigo.geneontology.org/amigo/term/GO:0044238
cellular process	Gene Ontology	GO:0009987	330	488	5.82754e-27	4.38037e-25	transcript_18996|transcript_19437|transcript_14220|transcript_23392|transcript_10711|transcript_11493|transcript_19936|transcript_13477|transcript_21051|transcript_22703|transcript_15587|transcript_19938|transcript_18126|transcript_17306|transcript_19043|transcript_17436|transcript_20070|transcript_17971|transcript_12443|transcript_12187|transcript_15639|transcript_7634|transcript_6526|transcript…	http://amigo.geneontology.org/amigo/term/GO:0009987
organic substance metabolic process	Gene Ontology	GO:0071704	274	372	1.70935e-26	1.10131e-24	transcript_18996|transcript_14220|transcript_23392|transcript_10711|transcript_10655|transcript_19936|transcript_13477|transcript_22703|transcript_10068|transcript_19938|transcript_21486|transcript_19043|transcript_20070|transcript_10488|transcript_15194|transcript_12187|transcript_21762|transcript_7634|transcript_6526|transcript_7637|transcript_11797|transcript_15042|transcript_15870|transcript_…	http://amigo.geneontology.org/amigo/term/GO:0071704
nitrogen compound metabolic process	Gene Ontology	GO:0006807	243	309	2.17793e-26	1.22781e-24	transcript_18996|transcript_14220|transcript_23392|transcript_10711|transcript_10655|transcript_19936|transcript_22703|transcript_10068|transcript_19938|transcript_21486|transcript_19043|transcript_20070|transcript_10488|transcript_12443|transcript_12187|transcript_19981|transcript_7634|transcript_11797|transcript_15870|transcript_14894|transcript_20052|transcript_21588|transcript_15799|transcrip…	http://amigo.geneontology.org/amigo/term/GO:0006807
macromolecule metabolic process	Gene Ontology	GO:0043170	212	289	1.14112e-20	5.41731e-19	transcript_18996|transcript_23392|transcript_10711|transcript_10655|transcript_19936|transcript_22703|transcript_10068|transcript_19938|transcript_21486|transcript_19043|transcript_20070|transcript_10488|transcript_12443|transcript_12187|transcript_19981|transcript_7634|transcript_11797|transcript_21103|transcript_14894|transcript_21588|transcript_15799|transcript_19649|transcript_20208|transcrip…	http://amigo.geneontology.org/amigo/term/GO:0043170
catalytic activity	Gene Ontology	GO:0003824	221	325	1.0488e-18	4.30009e-17	transcript_19437|transcript_14220|transcript_10711|transcript_10655|transcript_13477|transcript_22703|transcript_10068|transcript_18126|transcript_17436|transcript_15307|transcript_10488|transcript_11028|transcript_7083|transcript_12187|transcript_19981|transcript_7634|transcript_6526|transcript_7637|transcript_14929|transcript_15870|transcript_15139|transcript_8041|transcript_9229|transcript_171…	http://amigo.geneontology.org/amigo/term/GO:0003824
cellular macromolecule metabolic process	Gene Ontology	GO:0044260	187	255	2.14295e-18	7.73175e-17	transcript_18996|transcript_23392|transcript_10711|transcript_19936|transcript_22703|transcript_19938|transcript_21486|transcript_19043|transcript_20070|transcript_12443|transcript_12187|transcript_19981|transcript_7634|transcript_11797|transcript_21103|transcript_14894|transcript_21588|transcript_15799|transcript_19649|transcript_20208|transcript_19232|transcript_11655|transcript_21766|transcrip…	http://amigo.geneontology.org/amigo/term/GO:0044260
binding	Gene Ontology	GO:0005488	195	277	8.72107e-18	2.91348e-16	transcript_20568|transcript_2075|transcript_6972|transcript_10711|transcript_18996|transcript_20194|transcript_19938|transcript_19513|transcript_12573|transcript_2961|transcript_11028|transcript_12187|transcript_21762|transcript_7634|transcript_21103|transcript_14894|transcript_16630|transcript_11303|transcript_19649|transcript_20208|transcript_18859|transcript_11655|transcript_15395|transcript_2…	http://amigo.geneontology.org/amigo/term/GO:0005488
cellular nitrogen compound metabolic process	Gene Ontology	GO:0034641	139	165	2.05503e-17	6.39187e-16	transcript_18996|transcript_14220|transcript_23392|transcript_10711|transcript_19936|transcript_21486|transcript_15654|transcript_17971|transcript_12443|transcript_11797|transcript_15870|transcript_14894|transcript_20052|transcript_21588|transcript_15799|transcript_16204|transcript_22475|transcript_15395|transcript_21360|transcript_15398|transcript_17906|transcript_14308|transcript_15987|transcri…	http://amigo.geneontology.org/amigo/term/GO:0034641
heterocyclic compound binding	Gene Ontology	GO:1901363	153	197	7.93359e-17	2.16851e-15	transcript_18996|transcript_2075|transcript_6972|transcript_10711|transcript_20194|transcript_19938|transcript_12573|transcript_2961|transcript_11028|transcript_12187|transcript_7634|transcript_21103|transcript_14894|transcript_21588|transcript_11303|transcript_19649|transcript_20208|transcript_11655|transcript_15395|transcript_20471|transcript_21360|transcript_15398|transcript_16216|transcript_2…	http://amigo.geneontology.org/amigo/term/GO:1901363
organic cyclic compound binding	Gene Ontology	GO:0097159	153	197	7.93359e-17	2.16851e-15	transcript_18996|transcript_2075|transcript_6972|transcript_10711|transcript_20194|transcript_19938|transcript_12573|transcript_2961|transcript_11028|transcript_12187|transcript_7634|transcript_21103|transcript_14894|transcript_21588|transcript_11303|transcript_19649|transcript_20208|transcript_11655|transcript_15395|transcript_20471|transcript_21360|transcript_15398|transcript_16216|transcript_2…	http://amigo.geneontology.org/amigo/term/GO:0097159
small molecule binding	Gene Ontology	GO:0036094	112	123	6.73168e-16	1.55692e-14	transcript_18996|transcript_2075|transcript_2420|transcript_10711|transcript_20194|transcript_19938|transcript_12573|transcript_2961|transcript_11028|transcript_12187|transcript_7634|transcript_14894|transcript_19649|transcript_20208|transcript_11655|transcript_15395|transcript_20471|transcript_16216|transcript_15398|transcript_20324|transcript_16195|transcript_15987|transcript_15419|transcript_1…	http://amigo.geneontology.org/amigo/term/GO:0036094
nucleotide binding	Gene Ontology	GO:0000166	112	123	6.73168e-16	1.55692e-14	transcript_18996|transcript_2075|transcript_2420|transcript_10711|transcript_20194|transcript_19938|transcript_12573|transcript_2961|transcript_11028|transcript_12187|transcript_7634|transcript_14894|transcript_19649|transcript_20208|transcript_11655|transcript_15395|transcript_20471|transcript_16216|transcript_15398|transcript_20324|transcript_16195|transcript_15987|transcript_15419|transcript_1…	http://amigo.geneontology.org/amigo/term/GO:0000166
nucleoside phosphate binding	Gene Ontology	GO:1901265	112	123	6.73168e-16	1.55692e-14	transcript_18996|transcript_2075|transcript_2420|transcript_10711|transcript_20194|transcript_19938|transcript_12573|transcript_2961|transcript_11028|transcript_12187|transcript_7634|transcript_14894|transcript_19649|transcript_20208|transcript_11655|transcript_15395|transcript_20471|transcript_16216|transcript_15398|transcript_20324|transcript_16195|transcript_15987|transcript_15419|transcript_1…	http://amigo.geneontology.org/amigo/term/GO:1901265
cellular biosynthetic process	Gene Ontology	GO:0044249	144	186	7.5688e-16	1.66514e-14	transcript_18996|transcript_14220|transcript_23392|transcript_10711|transcript_19936|transcript_13477|transcript_21486|transcript_15654|transcript_17971|transcript_12443|transcript_12690|transcript_11797|transcript_21103|transcript_14894|transcript_20052|transcript_21588|transcript_15799|transcript_16204|transcript_11655|transcript_15395|transcript_21360|transcript_15398|transcript_17906|transcri…	http://amigo.geneontology.org/amigo/term/GO:0044249
organic substance biosynthetic process	Gene Ontology	GO:1901576	144	187	1.02913e-15	2.15878e-14	transcript_18996|transcript_14220|transcript_23392|transcript_10711|transcript_19936|transcript_13477|transcript_21486|transcript_15654|transcript_17971|transcript_12443|transcript_12690|transcript_11797|transcript_21103|transcript_14894|transcript_20052|transcript_21588|transcript_15799|transcript_16204|transcript_11655|transcript_15395|transcript_21360|transcript_15398|transcript_17906|transcri…	http://amigo.geneontology.org/amigo/term/GO:1901576
anion binding	Gene Ontology	GO:0043168	112	125	1.43418e-15	2.87474e-14	transcript_18996|transcript_2075|transcript_2420|transcript_10711|transcript_20194|transcript_19938|transcript_12573|transcript_2961|transcript_11028|transcript_12187|transcript_7634|transcript_14894|transcript_19649|transcript_20208|transcript_11655|transcript_15395|transcript_20471|transcript_16216|transcript_15398|transcript_20324|transcript_16195|transcript_15987|transcript_15419|transcript_1…	http://amigo.geneontology.org/amigo/term/GO:0043168
ion binding	Gene Ontology	GO:0043167	127	159	7.58731e-15	1.42578e-13	transcript_18996|transcript_2075|transcript_6972|transcript_10711|transcript_20568|transcript_20194|transcript_19938|transcript_12573|transcript_2961|transcript_11028|transcript_12187|transcript_7634|transcript_14894|transcript_19649|transcript_20208|transcript_11655|transcript_15395|transcript_20471|transcript_16216|transcript_15398|transcript_20324|transcript_16195|transcript_19882|transcript_1…	http://amigo.geneontology.org/amigo/term/GO:0043167
biosynthetic process	Gene Ontology	GO:0009058	145	196	8.10482e-15	1.46211e-13	transcript_18996|transcript_14220|transcript_23392|transcript_10711|transcript_19936|transcript_13477|transcript_21486|transcript_15654|transcript_17971|transcript_12443|transcript_12690|transcript_11797|transcript_21103|transcript_14894|transcript_20052|transcript_21588|transcript_15799|transcript_16204|transcript_11655|transcript_15395|transcript_21360|transcript_15398|transcript_17906|transcri…	http://amigo.geneontology.org/amigo/term/GO:0009058
cellular nitrogen compound biosynthetic process	Gene Ontology	GO:0044271	120	146	1.02373e-14	1.77577e-13	transcript_18996|transcript_14220|transcript_23392|transcript_10711|transcript_19936|transcript_21486|transcript_15654|transcript_15194|transcript_11797|transcript_21103|transcript_14894|transcript_20052|transcript_21588|transcript_15799|transcript_16204|transcript_15853|transcript_15395|transcript_21360|transcript_15398|transcript_17906|transcript_14308|transcript_15987|transcript_15147|transcri…	http://amigo.geneontology.org/amigo/term/GO:0044271
purine nucleotide binding	Gene Ontology	GO:0017076	107	122	1.5762e-14	2.36956e-13	transcript_18996|transcript_2075|transcript_2420|transcript_10711|transcript_20194|transcript_19938|transcript_2961|transcript_11028|transcript_12187|transcript_7634|transcript_14894|transcript_19649|transcript_20208|transcript_11655|transcript_15395|transcript_20471|transcript_16216|transcript_15398|transcript_20324|transcript_16195|transcript_15987|transcript_15419|transcript_15147|transcript_1…	http://amigo.geneontology.org/amigo/term/GO:0017076
ribonucleotide binding	Gene Ontology	GO:0032553	107	122	1.5762e-14	2.36956e-13	transcript_18996|transcript_2075|transcript_2420|transcript_10711|transcript_20194|transcript_19938|transcript_2961|transcript_11028|transcript_12187|transcript_7634|transcript_14894|transcript_19649|transcript_20208|transcript_11655|transcript_15395|transcript_20471|transcript_16216|transcript_15398|transcript_20324|transcript_16195|transcript_15987|transcript_15419|transcript_15147|transcript_1…	http://amigo.geneontology.org/amigo/term/GO:0032553
purine ribonucleoside triphosphate binding	Gene Ontology	GO:0035639	107	122	1.5762e-14	2.36956e-13	transcript_18996|transcript_2075|transcript_2420|transcript_10711|transcript_20194|transcript_19938|transcript_2961|transcript_11028|transcript_12187|transcript_7634|transcript_14894|transcript_19649|transcript_20208|transcript_11655|transcript_15395|transcript_20471|transcript_16216|transcript_15398|transcript_20324|transcript_16195|transcript_15987|transcript_15419|transcript_15147|transcript_1…	http://amigo.geneontology.org/amigo/term/GO:0035639
purine ribonucleotide binding	Gene Ontology	GO:0032555	107	122	1.5762e-14	2.36956e-13	transcript_18996|transcript_2075|transcript_2420|transcript_10711|transcript_20194|transcript_19938|transcript_2961|transcript_11028|transcript_12187|transcript_7634|transcript_14894|transcript_19649|transcript_20208|transcript_11655|transcript_15395|transcript_20471|transcript_16216|transcript_15398|transcript_20324|transcript_16195|transcript_15987|transcript_15419|transcript_15147|transcript_1…	http://amigo.geneontology.org/amigo/term/GO:0032555
intracellular membrane-bounded organelle	Gene Ontology	GO:0043231	1285	3273	1.75899e-14	2.55905e-13	transcript_19434|transcript_20401|transcript_9482|transcript_20406|transcript_14815|transcript_23707|transcript_18751|transcript_17036|transcript_12769|transcript_13363|transcript_10941|transcript_18129|transcript_15780|transcript_12886|transcript_13365|transcript_4217|transcript_12889|transcript_20357|transcript_13154|transcript_1769|transcript_21378|transcript_12766|transcript_11799|transcript_…	http://amigo.geneontology.org/amigo/term/GO:0043231
carbohydrate derivative binding	Gene Ontology	GO:0097367	107	123	2.26502e-14	3.19226e-13	transcript_18996|transcript_2075|transcript_2420|transcript_10711|transcript_20194|transcript_19938|transcript_2961|transcript_11028|transcript_12187|transcript_7634|transcript_14894|transcript_19649|transcript_20208|transcript_11655|transcript_15395|transcript_20471|transcript_16216|transcript_15398|transcript_20324|transcript_16195|transcript_15987|transcript_15419|transcript_15147|transcript_1…	http://amigo.geneontology.org/amigo/term/GO:0097367
gene expression	Gene Ontology	GO:0010467	113	139	9.97054e-14	1.3423e-12	transcript_18996|transcript_23392|transcript_10711|transcript_19936|transcript_21486|transcript_15654|transcript_15194|transcript_11797|transcript_21103|transcript_14894|transcript_21588|transcript_15799|transcript_16204|transcript_15395|transcript_21360|transcript_15398|transcript_17906|transcript_14308|transcript_15987|transcript_15147|transcript_18551|transcript_16356|transcript_17113|transcri…	http://amigo.geneontology.org/amigo/term/GO:0010467
macromolecule biosynthetic process	Gene Ontology	GO:0009059	115	148	4.91302e-13	6.24161e-12	transcript_18996|transcript_23392|transcript_10711|transcript_19936|transcript_21486|transcript_15654|transcript_15194|transcript_11797|transcript_21103|transcript_14894|transcript_21588|transcript_15799|transcript_16204|transcript_11655|transcript_15395|transcript_21360|transcript_15398|transcript_17906|transcript_14308|transcript_15987|transcript_15147|transcript_18551|transcript_16356|transcri…	http://amigo.geneontology.org/amigo/term/GO:0009059
cellular macromolecule biosynthetic process	Gene Ontology	GO:0034645	115	148	4.91302e-13	6.24161e-12	transcript_18996|transcript_23392|transcript_10711|transcript_19936|transcript_21486|transcript_15654|transcript_15194|transcript_11797|transcript_21103|transcript_14894|transcript_21588|transcript_15799|transcript_16204|transcript_11655|transcript_15395|transcript_21360|transcript_15398|transcript_17906|transcript_14308|transcript_15987|transcript_15147|transcript_18551|transcript_16356|transcri…	http://amigo.geneontology.org/amigo/term/GO:0034645
nucleic acid binding	Gene Ontology	GO:0003676	78	85	1.21486e-11	1.5011e-10	transcript_17113|transcript_9298|transcript_15282|transcript_21237|transcript_19579|transcript_19063|transcript_22853|transcript_14853|transcript_15680|transcript_21785|transcript_15509|transcript_15726|transcript_4821|transcript_15405|transcript_21853|transcript_17971|transcript_18950|transcript_21103|transcript_15716|transcript_16908|transcript_14894|transcript_15260|transcript_21901|transcript…	http://amigo.geneontology.org/amigo/term/GO:0003676
cellular anatomical entity	Gene Ontology	GO:0110165	2302	6547	1.26768e-09	1.485e-08	transcript_18453|transcript_11572|transcript_18455|transcript_23392|transcript_18458|transcript_12769|transcript_13363|transcript_13365|transcript_12761|transcript_20357|transcript_12766|transcript_12340|transcript_22062|transcript_2283|transcript_13169|transcript_15650|transcript_2288|transcript_8607|transcript_18981|transcript_2462|transcript_12166|transcript_12163|transcript_2464|transcript_19…
macromolecule modification	Gene Ontology	GO:0043412	65	83	4.17749e-08	4.33666e-07	transcript_19908|transcript_21235|transcript_19820|transcript_19904|transcript_2498|transcript_12606|transcript_5296|transcript_22703|transcript_13184|transcript_15400|transcript_5178|transcript_20194|transcript_12187|transcript_15327|transcript_7634|transcript_18875|transcript_20742|transcript_13730|transcript_21904|transcript_20834|transcript_19981|transcript_21663|transcript_19649|transcript_1…	http://amigo.geneontology.org/amigo/term/GO:0043412
cellular protein modification process	Gene Ontology	GO:0006464	65	83	4.17749e-08	4.33666e-07	transcript_19908|transcript_21235|transcript_19820|transcript_19904|transcript_2498|transcript_12606|transcript_5296|transcript_22703|transcript_13184|transcript_15400|transcript_5178|transcript_20194|transcript_12187|transcript_15327|transcript_7634|transcript_18875|transcript_20742|transcript_13730|transcript_21904|transcript_20834|transcript_19981|transcript_21663|transcript_19649|transcript_1…	http://amigo.geneontology.org/amigo/term/GO:0006464
protein modification process	Gene Ontology	GO:0036211	65	83	4.17749e-08	4.33666e-07	transcript_19908|transcript_21235|transcript_19820|transcript_19904|transcript_2498|transcript_12606|transcript_5296|transcript_22703|transcript_13184|transcript_15400|transcript_5178|transcript_20194|transcript_12187|transcript_15327|transcript_7634|transcript_18875|transcript_20742|transcript_13730|transcript_21904|transcript_20834|transcript_19981|transcript_21663|transcript_19649|transcript_1…	http://amigo.geneontology.org/amigo/term/GO:0036211
generation of precursor metabolites and energy	Gene Ontology	GO:0006091	60	73	4.18281e-08	4.33666e-07	transcript_21051|transcript_20545|transcript_11493|transcript_17151|transcript_17792|transcript_17874|transcript_15993|transcript_15189|transcript_20317|transcript_18126|transcript_12701|transcript_17353|transcript_12428|transcript_12573|transcript_16692|transcript_16385|transcript_15367|transcript_15870|transcript_4952|transcript_15950|transcript_17483|transcript_16760|transcript_15344|transcrip…	http://amigo.geneontology.org/amigo/term/GO:0006091
proteolysis	Gene Ontology	GO:0006508	50	54	4.51422e-08	4.57509e-07	transcript_19043|transcript_17395|transcript_21235|transcript_10655|transcript_17296|transcript_22703|transcript_10068|transcript_15765|transcript_19981|transcript_16974|transcript_15182|transcript_13836|transcript_15268|transcript_17580|transcript_15059|transcript_20872|transcript_21125|transcript_15265|transcript_21904|transcript_20834|transcript_19174|transcript_19045|transcript_14704|transcri…	http://amigo.geneontology.org/amigo/term/GO:0006508
intracellular	Gene Ontology	GO:0005622	1978	5691	3.84566e-07	3.57607e-06	transcript_11572|transcript_18455|transcript_23392|transcript_18458|transcript_12769|transcript_13363|transcript_13365|transcript_20357|transcript_12766|transcript_22062|transcript_2283|transcript_13169|transcript_2288|transcript_8607|transcript_18981|transcript_12166|transcript_12163|transcript_2464|transcript_19875|transcript_19877|transcript_2269|transcript_14704|transcript_7556|transcript_755…
plastid	Gene Ontology	GO:0009536	697	1817	4.56719e-07	4.16122e-06	transcript_19434|transcript_20401|transcript_9482|transcript_14815|transcript_18751|transcript_17036|transcript_12769|transcript_13363|transcript_18129|transcript_12886|transcript_13365|transcript_4217|transcript_12889|transcript_13154|transcript_1769|transcript_12766|transcript_13862|transcript_13898|transcript_11028|transcript_16044|transcript_5762|transcript_11024|transcript_21103|transcript_1…	http://amigo.geneontology.org/amigo/term/GO:0009536
oxidation-reduction process	Gene Ontology	GO:0055114	72	108	7.20549e-07	6.435e-06	transcript_21051|transcript_20545|transcript_19437|transcript_11493|transcript_17151|transcript_14889|transcript_17792|transcript_17874|transcript_14333|transcript_15993|transcript_15189|transcript_20317|transcript_17436|transcript_18126|transcript_12701|transcript_15183|transcript_17353|transcript_18797|transcript_12428|transcript_12573|transcript_19376|transcript_16133|transcript_15367|transcri…	http://amigo.geneontology.org/amigo/term/GO:0055114
oxidoreductase activity	Gene Ontology	GO:0016491	61	85	8.79312e-07	7.70038e-06	transcript_21051|transcript_20545|transcript_19437|transcript_16133|transcript_17151|transcript_14889|transcript_17792|transcript_17874|transcript_14333|transcript_15993|transcript_15189|transcript_20317|transcript_17436|transcript_18126|transcript_12701|transcript_15183|transcript_17353|transcript_18797|transcript_12428|transcript_12573|transcript_19376|transcript_12690|transcript_14878|transcri…	http://amigo.geneontology.org/amigo/term/GO:0016491
transporter activity	Gene Ontology	GO:0005215	48	59	1.10199e-06	9.4666e-06	transcript_19908|transcript_20259|transcript_19820|transcript_8583|transcript_19824|transcript_13656|transcript_20194|transcript_9567|transcript_5542|transcript_3067|transcript_7461|transcript_11028|transcript_8681|transcript_15301|transcript_1184|transcript_6445|transcript_18875|transcript_19077|transcript_19938|transcript_20070|transcript_8410|transcript_10062|transcript_16885|transcript_9130|t…	http://amigo.geneontology.org/amigo/term/GO:0005215
regulation of biosynthetic process	Gene Ontology	GO:0009889	74	115	1.33596e-06	1.04786e-05	transcript_6896|transcript_17113|transcript_9298|transcript_15282|transcript_19579|transcript_7851|transcript_12443|transcript_11972|transcript_16615|transcript_14853|transcript_15698|transcript_8347|transcript_15680|transcript_15509|transcript_15147|transcript_15405|transcript_17971|transcript_12321|transcript_11237|transcript_15716|transcript_14894|transcript_11100|transcript_15260|transcript_1…	http://amigo.geneontology.org/amigo/term/GO:0009889
regulation of cellular macromolecule biosynthetic process	Gene Ontology	GO:2000112	74	115	1.33596e-06	1.04786e-05	transcript_6896|transcript_17113|transcript_9298|transcript_15282|transcript_19579|transcript_7851|transcript_12443|transcript_11972|transcript_16615|transcript_14853|transcript_15698|transcript_8347|transcript_15680|transcript_15509|transcript_15147|transcript_15405|transcript_17971|transcript_12321|transcript_11237|transcript_15716|transcript_14894|transcript_11100|transcript_15260|transcript_1…	http://amigo.geneontology.org/amigo/term/GO:2000112
regulation of gene expression	Gene Ontology	GO:0010468	74	115	1.33596e-06	1.04786e-05	transcript_6896|transcript_17113|transcript_9298|transcript_15282|transcript_19579|transcript_7851|transcript_12443|transcript_11972|transcript_16615|transcript_14853|transcript_15698|transcript_8347|transcript_15680|transcript_15509|transcript_15147|transcript_15405|transcript_17971|transcript_12321|transcript_11237|transcript_15716|transcript_14894|transcript_11100|transcript_15260|transcript_1…	http://amigo.geneontology.org/amigo/term/GO:0010468
regulation of macromolecule biosynthetic process	Gene Ontology	GO:0010556	74	115	1.33596e-06	1.04786e-05	transcript_6896|transcript_17113|transcript_9298|transcript_15282|transcript_19579|transcript_7851|transcript_12443|transcript_11972|transcript_16615|transcript_14853|transcript_15698|transcript_8347|transcript_15680|transcript_15509|transcript_15147|transcript_15405|transcript_17971|transcript_12321|transcript_11237|transcript_15716|transcript_14894|transcript_11100|transcript_15260|transcript_1…	http://amigo.geneontology.org/amigo/term/GO:0010556
regulation of cellular biosynthetic process	Gene Ontology	GO:0031326	74	115	1.33596e-06	1.04786e-05	transcript_6896|transcript_17113|transcript_9298|transcript_15282|transcript_19579|transcript_7851|transcript_12443|transcript_11972|transcript_16615|transcript_14853|transcript_15698|transcript_8347|transcript_15680|transcript_15509|transcript_15147|transcript_15405|transcript_17971|transcript_12321|transcript_11237|transcript_15716|transcript_14894|transcript_11100|transcript_15260|transcript_1…	http://amigo.geneontology.org/amigo/term/GO:0031326
establishment of localization	Gene Ontology	GO:0051234	58	82	2.2297e-06	1.64816e-05	transcript_19908|transcript_20259|transcript_19718|transcript_19820|transcript_8583|transcript_19824|transcript_8316|transcript_15763|transcript_9567|transcript_5542|transcript_3067|transcript_15741|transcript_11028|transcript_8681|transcript_15301|transcript_1184|transcript_6445|transcript_18875|transcript_19077|transcript_13656|transcript_16885|transcript_20070|transcript_8410|transcript_10062|…	http://amigo.geneontology.org/amigo/term/GO:0051234
transport	Gene Ontology	GO:0006810	58	82	2.2297e-06	1.64816e-05	transcript_19908|transcript_20259|transcript_19718|transcript_19820|transcript_8583|transcript_19824|transcript_8316|transcript_15763|transcript_9567|transcript_5542|transcript_3067|transcript_15741|transcript_11028|transcript_8681|transcript_15301|transcript_1184|transcript_6445|transcript_18875|transcript_19077|transcript_13656|transcript_16885|transcript_20070|transcript_8410|transcript_10062|…	http://amigo.geneontology.org/amigo/term/GO:0006810
localization	Gene Ontology	GO:0051179	58	82	2.2297e-06	1.64816e-05	transcript_19908|transcript_20259|transcript_19718|transcript_19820|transcript_8583|transcript_19824|transcript_8316|transcript_15763|transcript_9567|transcript_5542|transcript_3067|transcript_15741|transcript_11028|transcript_8681|transcript_15301|transcript_1184|transcript_6445|transcript_18875|transcript_19077|transcript_13656|transcript_16885|transcript_20070|transcript_8410|transcript_10062|…	http://amigo.geneontology.org/amigo/term/GO:0051179
catalytic activity, acting on a protein	Gene Ontology	GO:0140096	73	115	2.24749e-06	1.64816e-05	transcript_17395|transcript_21235|transcript_6999|transcript_15265|transcript_10655|transcript_17296|transcript_2498|transcript_12606|transcript_22703|transcript_10068|transcript_15765|transcript_15400|transcript_16974|transcript_15182|transcript_13836|transcript_15268|transcript_17580|transcript_12187|transcript_15327|transcript_7634|transcript_20872|transcript_20742|transcript_13730|transcript_…	http://amigo.geneontology.org/amigo/term/GO:0140096
small molecule metabolic process	Gene Ontology	GO:0044281	40	47	3.97664e-06	2.84677e-05	transcript_17786|transcript_10711|transcript_13477|transcript_14216|transcript_18040|transcript_9413|transcript_14691|transcript_15870|transcript_15199|transcript_16692|transcript_16385|transcript_15367|transcript_16677|transcript_13898|transcript_14606|transcript_15950|transcript_8770|transcript_16760|transcript_15344|transcript_20052|transcript_22475|transcript_21550|transcript_17026|transcript…	http://amigo.geneontology.org/amigo/term/GO:0044281
regulation of macromolecule metabolic process	Gene Ontology	GO:0060255	74	124	9.64994e-06	6.35346e-05	transcript_6896|transcript_17113|transcript_9298|transcript_15282|transcript_19579|transcript_7851|transcript_12443|transcript_11972|transcript_16615|transcript_14853|transcript_15698|transcript_8347|transcript_15680|transcript_15509|transcript_15147|transcript_15405|transcript_17971|transcript_12321|transcript_11237|transcript_15716|transcript_14894|transcript_11100|transcript_15260|transcript_1…	http://amigo.geneontology.org/amigo/term/GO:0060255
regulation of nitrogen compound metabolic process	Gene Ontology	GO:0051171	74	124	9.64994e-06	6.35346e-05	transcript_6896|transcript_17113|transcript_9298|transcript_15282|transcript_19579|transcript_7851|transcript_12443|transcript_11972|transcript_16615|transcript_14853|transcript_15698|transcript_8347|transcript_15680|transcript_15509|transcript_15147|transcript_15405|transcript_17971|transcript_12321|transcript_11237|transcript_15716|transcript_14894|transcript_11100|transcript_15260|transcript_1…	http://amigo.geneontology.org/amigo/term/GO:0051171
regulation of metabolic process	Gene Ontology	GO:0019222	74	124	9.64994e-06	6.35346e-05	transcript_6896|transcript_17113|transcript_9298|transcript_15282|transcript_19579|transcript_7851|transcript_12443|transcript_11972|transcript_16615|transcript_14853|transcript_15698|transcript_8347|transcript_15680|transcript_15509|transcript_15147|transcript_15405|transcript_17971|transcript_12321|transcript_11237|transcript_15716|transcript_14894|transcript_11100|transcript_15260|transcript_1…	http://amigo.geneontology.org/amigo/term/GO:0019222
regulation of primary metabolic process	Gene Ontology	GO:0080090	74	124	9.64994e-06	6.35346e-05	transcript_6896|transcript_17113|transcript_9298|transcript_15282|transcript_19579|transcript_7851|transcript_12443|transcript_11972|transcript_16615|transcript_14853|transcript_15698|transcript_8347|transcript_15680|transcript_15509|transcript_15147|transcript_15405|transcript_17971|transcript_12321|transcript_11237|transcript_15716|transcript_14894|transcript_11100|transcript_15260|transcript_1…	http://amigo.geneontology.org/amigo/term/GO:0080090
regulation of cellular metabolic process	Gene Ontology	GO:0031323	74	124	9.64994e-06	6.35346e-05	transcript_6896|transcript_17113|transcript_9298|transcript_15282|transcript_19579|transcript_7851|transcript_12443|transcript_11972|transcript_16615|transcript_14853|transcript_15698|transcript_8347|transcript_15680|transcript_15509|transcript_15147|transcript_15405|transcript_17971|transcript_12321|transcript_11237|transcript_15716|transcript_14894|transcript_11100|transcript_15260|transcript_1…	http://amigo.geneontology.org/amigo/term/GO:0031323
regulation of cellular process	Gene Ontology	GO:0050794	92	167	1.00237e-05	6.50461e-05	transcript_18996|transcript_15654|transcript_15194|transcript_11797|transcript_14894|transcript_15799|transcript_16204|transcript_15395|transcript_15398|transcript_17906|transcript_14308|transcript_15987|transcript_16846|transcript_15147|transcript_16356|transcript_17113|transcript_7851|transcript_2498|transcript_15405|transcript_11470|transcript_15716|transcript_16457|transcript_11273|transcript…	http://amigo.geneontology.org/amigo/term/GO:0050794
mitochondrion	Gene Ontology	GO:0005739	528	1378	1.26951e-05	8.12127e-05	transcript_20406|transcript_18458|transcript_20212|transcript_20357|transcript_11799|transcript_11389|transcript_11144|transcript_2283|transcript_2288|transcript_10945|transcript_12245|transcript_827|transcript_18981|transcript_12166|transcript_12163|transcript_12088|transcript_10386|transcript_1506|transcript_11899|transcript_11892|transcript_14414|transcript_12640|transcript_7556|transcript_755…	http://amigo.geneontology.org/amigo/term/GO:0005739
oxoacid metabolic process	Gene Ontology	GO:0043436	35	41	1.49135e-05	9.15099e-05	transcript_17786|transcript_10711|transcript_13477|transcript_14216|transcript_18040|transcript_9413|transcript_14057|transcript_15870|transcript_15199|transcript_16692|transcript_9717|transcript_15367|transcript_16677|transcript_13898|transcript_14606|transcript_15950|transcript_8770|transcript_16760|transcript_15344|transcript_22475|transcript_21550|transcript_17026|transcript_15758|transcript_…	http://amigo.geneontology.org/amigo/term/GO:0043436
carboxylic acid metabolic process	Gene Ontology	GO:0019752	35	41	1.49135e-05	9.15099e-05	transcript_17786|transcript_10711|transcript_13477|transcript_14216|transcript_18040|transcript_9413|transcript_14057|transcript_15870|transcript_15199|transcript_16692|transcript_9717|transcript_15367|transcript_16677|transcript_13898|transcript_14606|transcript_15950|transcript_8770|transcript_16760|transcript_15344|transcript_22475|transcript_21550|transcript_17026|transcript_15758|transcript_…	http://amigo.geneontology.org/amigo/term/GO:0019752
organic acid metabolic process	Gene Ontology	GO:0006082	35	41	1.49135e-05	9.15099e-05	transcript_17786|transcript_10711|transcript_13477|transcript_14216|transcript_18040|transcript_9413|transcript_14057|transcript_15870|transcript_15199|transcript_16692|transcript_9717|transcript_15367|transcript_16677|transcript_13898|transcript_14606|transcript_15950|transcript_8770|transcript_16760|transcript_15344|transcript_22475|transcript_21550|transcript_17026|transcript_15758|transcript_…	http://amigo.geneontology.org/amigo/term/GO:0006082
regulation of biological process	Gene Ontology	GO:0050789	93	173	1.8501e-05	0.000111999	transcript_18996|transcript_15654|transcript_15194|transcript_11797|transcript_14894|transcript_15799|transcript_16204|transcript_15395|transcript_15398|transcript_18319|transcript_17906|transcript_14308|transcript_15987|transcript_16846|transcript_15147|transcript_16356|transcript_17113|transcript_7851|transcript_2498|transcript_15405|transcript_11470|transcript_15716|transcript_16457|transcript…	http://amigo.geneontology.org/amigo/term/GO:0050789
biological regulation	Gene Ontology	GO:0065007	98	190	3.87217e-05	0.000230806	transcript_18996|transcript_17786|transcript_15654|transcript_15194|transcript_11797|transcript_14894|transcript_15799|transcript_16204|transcript_10876|transcript_15395|transcript_15398|transcript_18319|transcript_17906|transcript_14308|transcript_15987|transcript_16846|transcript_15147|transcript_16356|transcript_17113|transcript_7851|transcript_2498|transcript_15405|transcript_11470|transcript…	http://amigo.geneontology.org/amigo/term/GO:0065007
cytoplasm	Gene Ontology	GO:0005737	1888	5557	4.93364e-05	0.00028897	transcript_11572|transcript_18455|transcript_18458|transcript_12769|transcript_13363|transcript_13365|transcript_20357|transcript_12766|transcript_22062|transcript_2283|transcript_13169|transcript_2288|transcript_8607|transcript_18981|transcript_12166|transcript_12163|transcript_2464|transcript_19875|transcript_19877|transcript_2269|transcript_14704|transcript_7556|transcript_7558|transcript_9644…	http://amigo.geneontology.org/amigo/term/GO:0005737
response to chemical	Gene Ontology	GO:0042221	48	73	6.04712e-05	0.000349648	transcript_19437|transcript_10876|transcript_8583|transcript_12816|transcript_19548|transcript_15501|transcript_15726|transcript_15587|transcript_14055|transcript_8314|transcript_3067|transcript_17436|transcript_18797|transcript_18954|transcript_19376|transcript_16165|transcript_20856|transcript_15614|transcript_11343|transcript_16675|transcript_19315|transcript_14878|transcript_16846|transcript_…	http://amigo.geneontology.org/amigo/term/GO:0042221
organelle	Gene Ontology	GO:0043226	1915	5656	7.60183e-05	0.000428553	transcript_11572|transcript_18455|transcript_23392|transcript_18458|transcript_12769|transcript_13363|transcript_13365|transcript_20357|transcript_12766|transcript_22062|transcript_2283|transcript_13169|transcript_2288|transcript_8607|transcript_18981|transcript_12166|transcript_12163|transcript_2464|transcript_19877|transcript_2269|transcript_14704|transcript_7556|transcript_7558|transcript_9644…	http://amigo.geneontology.org/amigo/term/GO:0043226
intracellular organelle	Gene Ontology	GO:0043229	1915	5656	7.60183e-05	0.000428553	transcript_11572|transcript_18455|transcript_23392|transcript_18458|transcript_12769|transcript_13363|transcript_13365|transcript_20357|transcript_12766|transcript_22062|transcript_2283|transcript_13169|transcript_2288|transcript_8607|transcript_18981|transcript_12166|transcript_12163|transcript_2464|transcript_19877|transcript_2269|transcript_14704|transcript_7556|transcript_7558|transcript_9644…	http://amigo.geneontology.org/amigo/term/GO:0043229
membrane	Gene Ontology	GO:0016020	488	1297	0.000103677	0.000559979	transcript_18453|transcript_1166|transcript_18458|transcript_12761|transcript_9639|transcript_12340|transcript_16721|transcript_15138|transcript_13169|transcript_7006|transcript_20767|transcript_2462|transcript_12163|transcript_18156|transcript_20327|transcript_3397|transcript_23785|transcript_9837|transcript_10261|transcript_12640|transcript_12644|transcript_16649|transcript_6783|transcript_1471…	http://amigo.geneontology.org/amigo/term/GO:0016020
transferase activity	Gene Ontology	GO:0016740	67	120	0.000110961	0.000588748	transcript_21235|transcript_2498|transcript_12606|transcript_13477|transcript_22703|transcript_14216|transcript_15400|transcript_18040|transcript_14057|transcript_20742|transcript_5178|transcript_12187|transcript_15327|transcript_7634|transcript_19931|transcript_15367|transcript_16677|transcript_13730|transcript_21904|transcript_20834|transcript_19981|transcript_15042|transcript_8770|transcript_1…	http://amigo.geneontology.org/amigo/term/GO:0016740
phosphorus metabolic process	Gene Ontology	GO:0006793	58	99	0.000120467	0.000620923	transcript_2498|transcript_12606|transcript_17792|transcript_15327|transcript_15400|transcript_12573|transcript_14691|transcript_5178|transcript_12428|transcript_17515|transcript_12187|transcript_16692|transcript_7634|transcript_16385|transcript_13730|transcript_10987|transcript_15870|transcript_13184|transcript_15950|transcript_20052|transcript_12701|transcript_15344|transcript_9159|transcript_1…	http://amigo.geneontology.org/amigo/term/GO:0006793
phosphate-containing compound metabolic process	Gene Ontology	GO:0006796	58	99	0.000120467	0.000620923	transcript_2498|transcript_12606|transcript_17792|transcript_15327|transcript_15400|transcript_12573|transcript_14691|transcript_5178|transcript_12428|transcript_17515|transcript_12187|transcript_16692|transcript_7634|transcript_16385|transcript_13730|transcript_10987|transcript_15870|transcript_13184|transcript_15950|transcript_20052|transcript_12701|transcript_15344|transcript_9159|transcript_1…	http://amigo.geneontology.org/amigo/term/GO:0006796
hydrolase activity	Gene Ontology	GO:0016787	44	70	0.00024866	0.00126006	transcript_17395|transcript_17786|transcript_10655|transcript_17296|transcript_10068|transcript_15765|transcript_15465|transcript_16974|transcript_15182|transcript_13836|transcript_15268|transcript_17580|transcript_9554|transcript_15059|transcript_6526|transcript_7637|transcript_15265|transcript_14929|transcript_23127|transcript_8041|transcript_14704|transcript_7127|transcript_8600|transcript_131…	http://amigo.geneontology.org/amigo/term/GO:0016787
response to stimulus	Gene Ontology	GO:0050896	60	108	0.000270195	0.00135398	transcript_20259|transcript_19437|transcript_10876|transcript_8583|transcript_12816|transcript_19548|transcript_15501|transcript_12093|transcript_15726|transcript_15587|transcript_14055|transcript_17306|transcript_3067|transcript_17436|transcript_18797|transcript_18954|transcript_19376|transcript_16165|transcript_19718|transcript_20856|transcript_19353|transcript_19077|transcript_15614|transcript…	http://amigo.geneontology.org/amigo/term/GO:0050896
nitrogen compound transport	Gene Ontology	GO:0071705	19	19	0.000360131	0.00177507	transcript_19908|transcript_22096|transcript_20471|transcript_1184|transcript_19904|transcript_18875|transcript_19820|transcript_20324|transcript_21267|transcript_19824|transcript_20070|transcript_20194|transcript_20264|transcript_20147|transcript_19938|transcript_19649|transcript_19882|transcript_20069|transcript_20208	http://amigo.geneontology.org/amigo/term/GO:0071705
protein-containing complex	Gene Ontology	GO:0032991	41	65	0.000376522	0.0018358	transcript_15199|transcript_8583|transcript_2524|transcript_17792|transcript_2193|transcript_12573|transcript_14691|transcript_2961|transcript_11028|transcript_15870|transcript_19174|transcript_20052|transcript_12701|transcript_15344|transcript_19057|transcript_17515|transcript_16621|transcript_13173|transcript_21550|transcript_12428|transcript_23190|transcript_20558|transcript_19931|transcript_1…	http://amigo.geneontology.org/amigo/term/GO:0032991
protein binding	Gene Ontology	GO:0005515	29	39	0.000402785	0.00193251	transcript_19513|transcript_18142|transcript_18677|transcript_19259|transcript_22729|transcript_18483|transcript_17982|transcript_19053|transcript_8021|transcript_18492|transcript_19457|transcript_19190|transcript_18859|transcript_18598|transcript_18731|transcript_19832|transcript_19099|transcript_19541|transcript_8359|transcript_18118|transcript_19361|transcript_19102|transcript_19588|transcript…	http://amigo.geneontology.org/amigo/term/GO:0005515
phosphorylation	Gene Ontology	GO:0016310	51	89	0.000438717	0.00207185	transcript_2498|transcript_12606|transcript_17792|transcript_15327|transcript_15400|transcript_12573|transcript_12701|transcript_5178|transcript_12428|transcript_12187|transcript_16692|transcript_7634|transcript_16385|transcript_13730|transcript_10987|transcript_15870|transcript_15950|transcript_15344|transcript_9159|transcript_15730|transcript_11655|transcript_8980|transcript_22475|transcript_82…	http://amigo.geneontology.org/amigo/term/GO:0016310
catalytic complex	Gene Ontology	GO:1902494	23	29	0.000845114	0.00388925	transcript_17792|transcript_12573|transcript_12701|transcript_12428|transcript_15870|transcript_19174|transcript_19057|transcript_15344|transcript_13173|transcript_21550|transcript_20558|transcript_17515|transcript_15510|transcript_15199|transcript_15730|transcript_12640|transcript_12410|transcript_13184|transcript_17129|transcript_16621|transcript_19043|transcript_17483|transcript_15758	http://amigo.geneontology.org/amigo/term/GO:1902494
peptidase activity	Gene Ontology	GO:0008233	25	34	0.00110169	0.00494389	transcript_17395|transcript_10655|transcript_17296|transcript_10068|transcript_15765|transcript_16974|transcript_15182|transcript_13836|transcript_15268|transcript_10488|transcript_15059|transcript_15265|transcript_14929|transcript_14704|transcript_17580|transcript_17688|transcript_6999|transcript_15191|transcript_15190|transcript_14422|transcript_15443|transcript_15271|transcript_14751|transcrip…	http://amigo.geneontology.org/amigo/term/GO:0008233
peptidase activity, acting on L-amino acid peptides	Gene Ontology	GO:0070011	25	34	0.00110169	0.00494389	transcript_17395|transcript_10655|transcript_17296|transcript_10068|transcript_15765|transcript_16974|transcript_15182|transcript_13836|transcript_15268|transcript_10488|transcript_15059|transcript_15265|transcript_14929|transcript_14704|transcript_17580|transcript_17688|transcript_6999|transcript_15191|transcript_15190|transcript_14422|transcript_15443|transcript_15271|transcript_14751|transcrip…	http://amigo.geneontology.org/amigo/term/GO:0070011
membrane-bounded organelle	Gene Ontology	GO:0043227	1876	5638	0.00118823	0.00522823	transcript_11572|transcript_18455|transcript_18458|transcript_12769|transcript_13363|transcript_13365|transcript_20357|transcript_12766|transcript_22062|transcript_2283|transcript_13169|transcript_2288|transcript_8607|transcript_18981|transcript_12166|transcript_12163|transcript_2464|transcript_19877|transcript_2269|transcript_14704|transcript_7556|transcript_7558|transcript_9644|transcript_12013…	http://amigo.geneontology.org/amigo/term/GO:0043227
endopeptidase activity	Gene Ontology	GO:0004175	23	31	0.00157724	0.00687279	transcript_17395|transcript_10655|transcript_17296|transcript_10068|transcript_16974|transcript_15182|transcript_13836|transcript_15268|transcript_10488|transcript_15059|transcript_15265|transcript_14929|transcript_14704|transcript_17580|transcript_17688|transcript_6999|transcript_15191|transcript_15190|transcript_14422|transcript_15271|transcript_14751|transcript_17204|transcript_9093	http://amigo.geneontology.org/amigo/term/GO:0004175
nucleobase-containing compound metabolic process	Gene Ontology	GO:0006139	62	124	0.00163747	0.00706698	transcript_6896|transcript_9298|transcript_15199|transcript_10711|transcript_7851|transcript_11972|transcript_15870|transcript_13693|transcript_9717|transcript_9413|transcript_14691|transcript_12321|transcript_11237|transcript_11028|transcript_16692|transcript_11100|transcript_16385|transcript_11797|transcript_16457|transcript_11273|transcript_15950|transcript_19311|transcript_17971|transcript_15…	http://amigo.geneontology.org/amigo/term/GO:0006139
heterocycle metabolic process	Gene Ontology	GO:0046483	64	131	0.00213764	0.00909506	transcript_6896|transcript_9298|transcript_15199|transcript_10711|transcript_7851|transcript_11972|transcript_15870|transcript_13693|transcript_17306|transcript_9717|transcript_9413|transcript_14691|transcript_12321|transcript_11237|transcript_11028|transcript_16692|transcript_11100|transcript_16385|transcript_11797|transcript_16457|transcript_11273|transcript_15950|transcript_19311|transcript_17…	http://amigo.geneontology.org/amigo/term/GO:0046483
organic substance catabolic process	Gene Ontology	GO:1901575	21	28	0.00226102	0.00944187	transcript_15870|transcript_19699|transcript_15344|transcript_19043|transcript_16692|transcript_21550|transcript_16647|transcript_17711|transcript_19174|transcript_16385|transcript_20558|transcript_19045|transcript_15758|transcript_15510|transcript_19057|transcript_15199|transcript_17042|transcript_22475|transcript_19232|transcript_15950|transcript_15730	http://amigo.geneontology.org/amigo/term/GO:1901575
catabolic process	Gene Ontology	GO:0009056	21	28	0.00226102	0.00944187	transcript_15870|transcript_19699|transcript_15344|transcript_19043|transcript_16692|transcript_21550|transcript_16647|transcript_17711|transcript_19174|transcript_16385|transcript_20558|transcript_19045|transcript_15758|transcript_15510|transcript_19057|transcript_15199|transcript_17042|transcript_22475|transcript_19232|transcript_15950|transcript_15730	http://amigo.geneontology.org/amigo/term/GO:0009056
inorganic ion transmembrane transport	Gene Ontology	GO:0098660	20	26	0.00231893	0.00959484	transcript_7461|transcript_23190|transcript_13656|transcript_7749|transcript_15301|transcript_3447|transcript_20225|transcript_7074|transcript_19931|transcript_8410|transcript_10062|transcript_9130|transcript_6445|transcript_8316|transcript_6434|transcript_5542|transcript_20512|transcript_20283|transcript_3067|transcript_8681	http://amigo.geneontology.org/amigo/term/GO:0098660
organic cyclic compound metabolic process	Gene Ontology	GO:1901360	65	136	0.00295972	0.0120326	transcript_6896|transcript_9298|transcript_15199|transcript_10711|transcript_7851|transcript_11972|transcript_15870|transcript_13693|transcript_17306|transcript_9717|transcript_9413|transcript_14691|transcript_12321|transcript_11237|transcript_11028|transcript_16692|transcript_11100|transcript_16385|transcript_11797|transcript_16457|transcript_11273|transcript_15950|transcript_19311|transcript_17…	http://amigo.geneontology.org/amigo/term/GO:1901360
mitochondrial membrane	Gene Ontology	GO:0031966	21	29	0.00304149	0.0120326	transcript_17792|transcript_12640|transcript_17129|transcript_17483|transcript_12410|transcript_15741|transcript_16514|transcript_12428|transcript_16390|transcript_23190|transcript_12829|transcript_19931|transcript_16500|transcript_15763|transcript_20052|transcript_19480|transcript_16630|transcript_19614|transcript_12573|transcript_17515|transcript_12701	http://amigo.geneontology.org/amigo/term/GO:0031966
mitochondrial envelope	Gene Ontology	GO:0005740	21	29	0.00304149	0.0120326	transcript_17792|transcript_12640|transcript_17129|transcript_17483|transcript_12410|transcript_15741|transcript_16514|transcript_12428|transcript_16390|transcript_23190|transcript_12829|transcript_19931|transcript_16500|transcript_15763|transcript_20052|transcript_19480|transcript_16630|transcript_19614|transcript_12573|transcript_17515|transcript_12701	http://amigo.geneontology.org/amigo/term/GO:0005740
organelle inner membrane	Gene Ontology	GO:0019866	21	29	0.00304149	0.0120326	transcript_17792|transcript_12640|transcript_17129|transcript_17483|transcript_12410|transcript_15741|transcript_16514|transcript_12428|transcript_16390|transcript_23190|transcript_12829|transcript_19931|transcript_16500|transcript_15763|transcript_20052|transcript_19480|transcript_16630|transcript_19614|transcript_12573|transcript_17515|transcript_12701	http://amigo.geneontology.org/amigo/term/GO:0019866
mitochondrial inner membrane	Gene Ontology	GO:0005743	21	29	0.00304149	0.0120326	transcript_17792|transcript_12640|transcript_17129|transcript_17483|transcript_12410|transcript_15741|transcript_16514|transcript_12428|transcript_16390|transcript_23190|transcript_12829|transcript_19931|transcript_16500|transcript_15763|transcript_20052|transcript_19480|transcript_16630|transcript_19614|transcript_12573|transcript_17515|transcript_12701	http://amigo.geneontology.org/amigo/term/GO:0005743
cellular aromatic compound metabolic process	Gene Ontology	GO:0006725	65	137	0.0033729	0.0132276	transcript_6896|transcript_9298|transcript_15199|transcript_10711|transcript_7851|transcript_11972|transcript_15870|transcript_13693|transcript_17306|transcript_9717|transcript_9413|transcript_14691|transcript_12321|transcript_11237|transcript_11028|transcript_16692|transcript_11100|transcript_16385|transcript_11797|transcript_16457|transcript_11273|transcript_15950|transcript_19311|transcript_17…	http://amigo.geneontology.org/amigo/term/GO:0006725
electron transport chain	Gene Ontology	GO:0022900	36	64	0.00354988	0.0138017	transcript_21051|transcript_20545|transcript_11493|transcript_19827|transcript_17792|transcript_15189|transcript_20317|transcript_12573|transcript_12701|transcript_17353|transcript_12428|transcript_4952|transcript_14878|transcript_17483|transcript_19769|transcript_16927|transcript_14626|transcript_14898|transcript_19230|transcript_14999|transcript_14808|transcript_16886|transcript_12640|transcrip…	http://amigo.geneontology.org/amigo/term/GO:0022900
envelope	Gene Ontology	GO:0031975	21	30	0.00403545	0.015294	transcript_17792|transcript_12640|transcript_17129|transcript_17483|transcript_12410|transcript_15741|transcript_16514|transcript_12428|transcript_16390|transcript_23190|transcript_12829|transcript_19931|transcript_16500|transcript_15763|transcript_20052|transcript_19480|transcript_16630|transcript_19614|transcript_12573|transcript_17515|transcript_12701	http://amigo.geneontology.org/amigo/term/GO:0031975
organelle membrane	Gene Ontology	GO:0031090	21	30	0.00403545	0.015294	transcript_17792|transcript_12640|transcript_17129|transcript_17483|transcript_12410|transcript_15741|transcript_16514|transcript_12428|transcript_16390|transcript_23190|transcript_12829|transcript_19931|transcript_16500|transcript_15763|transcript_20052|transcript_19480|transcript_16630|transcript_19614|transcript_12573|transcript_17515|transcript_12701	http://amigo.geneontology.org/amigo/term/GO:0031090
organelle envelope	Gene Ontology	GO:0031967	21	30	0.00403545	0.015294	transcript_17792|transcript_12640|transcript_17129|transcript_17483|transcript_12410|transcript_15741|transcript_16514|transcript_12428|transcript_16390|transcript_23190|transcript_12829|transcript_19931|transcript_16500|transcript_15763|transcript_20052|transcript_19480|transcript_16630|transcript_19614|transcript_12573|transcript_17515|transcript_12701	http://amigo.geneontology.org/amigo/term/GO:0031967
response to hormone	Gene Ontology	GO:0009725	31	53	0.00427031	0.0157217	transcript_8583|transcript_12816|transcript_15501|transcript_15726|transcript_14055|transcript_15555|transcript_19548|transcript_18954|transcript_16908|transcript_16165|transcript_20856|transcript_15614|transcript_11343|transcript_16675|transcript_19315|transcript_16846|transcript_19603|transcript_15858|transcript_17007|transcript_10876|transcript_19406|transcript_2577|transcript_8314|transcript_…	http://amigo.geneontology.org/amigo/term/GO:0009725
response to endogenous stimulus	Gene Ontology	GO:0009719	31	53	0.00427031	0.0157217	transcript_8583|transcript_12816|transcript_15501|transcript_15726|transcript_14055|transcript_15555|transcript_19548|transcript_18954|transcript_16908|transcript_16165|transcript_20856|transcript_15614|transcript_11343|transcript_16675|transcript_19315|transcript_16846|transcript_19603|transcript_15858|transcript_17007|transcript_10876|transcript_19406|transcript_2577|transcript_8314|transcript_…	http://amigo.geneontology.org/amigo/term/GO:0009719
response to organic substance	Gene Ontology	GO:0010033	31	53	0.00427031	0.0157217	transcript_8583|transcript_12816|transcript_15501|transcript_15726|transcript_14055|transcript_15555|transcript_19548|transcript_18954|transcript_16908|transcript_16165|transcript_20856|transcript_15614|transcript_11343|transcript_16675|transcript_19315|transcript_16846|transcript_19603|transcript_15858|transcript_17007|transcript_10876|transcript_19406|transcript_2577|transcript_8314|transcript_…	http://amigo.geneontology.org/amigo/term/GO:0010033
inorganic cation transmembrane transport	Gene Ontology	GO:0098662	18	24	0.00454203	0.0165867	transcript_7461|transcript_23190|transcript_13656|transcript_7749|transcript_15301|transcript_6445|transcript_20225|transcript_7074|transcript_19931|transcript_8410|transcript_9130|transcript_8316|transcript_6434|transcript_5542|transcript_20512|transcript_20283|transcript_10062|transcript_8681	http://amigo.geneontology.org/amigo/term/GO:0098662
small molecule biosynthetic process	Gene Ontology	GO:0044283	14	16	0.0047467	0.016923	transcript_14220|transcript_17306|transcript_16677|transcript_14133|transcript_13898|transcript_13477|transcript_14606|transcript_15042|transcript_8770|transcript_14216|transcript_17786|transcript_14209|transcript_18040|transcript_14057	http://amigo.geneontology.org/amigo/term/GO:0044283
organic acid biosynthetic process	Gene Ontology	GO:0016053	14	16	0.0047467	0.016923	transcript_14220|transcript_17306|transcript_16677|transcript_14133|transcript_13898|transcript_13477|transcript_14606|transcript_15042|transcript_8770|transcript_14216|transcript_17786|transcript_14209|transcript_18040|transcript_14057	http://amigo.geneontology.org/amigo/term/GO:0016053
carboxylic acid biosynthetic process	Gene Ontology	GO:0046394	14	16	0.0047467	0.016923	transcript_14220|transcript_17306|transcript_16677|transcript_14133|transcript_13898|transcript_13477|transcript_14606|transcript_15042|transcript_8770|transcript_14216|transcript_17786|transcript_14209|transcript_18040|transcript_14057	http://amigo.geneontology.org/amigo/term/GO:0046394
ion transmembrane transport	Gene Ontology	GO:0034220	20	29	0.00556963	0.0196242	transcript_7461|transcript_23190|transcript_13656|transcript_7749|transcript_15301|transcript_3447|transcript_20225|transcript_7074|transcript_19931|transcript_8410|transcript_10062|transcript_9130|transcript_6445|transcript_8316|transcript_6434|transcript_5542|transcript_20512|transcript_20283|transcript_3067|transcript_8681	http://amigo.geneontology.org/amigo/term/GO:0034220
mitochondrial ATP synthesis coupled electron transport	Gene Ontology	GO:0042775	11	11	0.00631813	0.0212283	transcript_12640|transcript_17129|transcript_17483|transcript_12410|transcript_12829|transcript_23190|transcript_12428|transcript_17792|transcript_17515|transcript_12573|transcript_12701	http://amigo.geneontology.org/amigo/term/GO:0042775
plant organ development	Gene Ontology	GO:0099402	11	11	0.00631813	0.0212283	transcript_17007|transcript_10876|transcript_16908|transcript_8583|transcript_11343|transcript_16675|transcript_12816|transcript_15726|transcript_15587|transcript_8314|transcript_16846	http://amigo.geneontology.org/amigo/term/GO:0099402
respiratory electron transport chain	Gene Ontology	GO:0022904	11	11	0.00631813	0.0212283	transcript_12640|transcript_17129|transcript_17483|transcript_12410|transcript_12829|transcript_23190|transcript_12428|transcript_17792|transcript_17515|transcript_12573|transcript_12701	http://amigo.geneontology.org/amigo/term/GO:0022904
ATP synthesis coupled electron transport	Gene Ontology	GO:0042773	11	11	0.00631813	0.0212283	transcript_12640|transcript_17129|transcript_17483|transcript_12410|transcript_12829|transcript_23190|transcript_12428|transcript_17792|transcript_17515|transcript_12573|transcript_12701	http://amigo.geneontology.org/amigo/term/GO:0042773
cellular component organization or biogenesis	Gene Ontology	GO:0071840	17	23	0.00635436	0.0212283	transcript_10876|transcript_11028|transcript_21237|transcript_21243|transcript_20839|transcript_21901|transcript_22853|transcript_12816|transcript_11343|transcript_21853|transcript_2577|transcript_21694|transcript_21984|transcript_9567|transcript_15465|transcript_2498|transcript_22038	http://amigo.geneontology.org/amigo/term/GO:0071840
inorganic molecular entity transmembrane transporter activity	Gene Ontology	GO:0015318	17	23	0.00635436	0.0212283	transcript_7461|transcript_23190|transcript_13656|transcript_7749|transcript_15301|transcript_6445|transcript_3447|transcript_7074|transcript_19931|transcript_8410|transcript_10062|transcript_9130|transcript_8316|transcript_6434|transcript_5542|transcript_3067|transcript_8681	http://amigo.geneontology.org/amigo/term/GO:0015318
cellular component organization	Gene Ontology	GO:0016043	17	23	0.00635436	0.0212283	transcript_10876|transcript_11028|transcript_21237|transcript_21243|transcript_20839|transcript_21901|transcript_22853|transcript_12816|transcript_11343|transcript_21853|transcript_2577|transcript_21694|transcript_21984|transcript_9567|transcript_15465|transcript_2498|transcript_22038	http://amigo.geneontology.org/amigo/term/GO:0016043
detoxification	Gene Ontology	GO:0098754	13	15	0.00678345	0.0216974	transcript_17436|transcript_14999|transcript_14808|transcript_19437|transcript_19376|transcript_18797|transcript_19145|transcript_19262|transcript_14878|transcript_15412|transcript_18390|transcript_16133|transcript_19205	http://amigo.geneontology.org/amigo/term/GO:0098754
cellular response to toxic substance	Gene Ontology	GO:0097237	13	15	0.00678345	0.0216974	transcript_17436|transcript_14999|transcript_14808|transcript_19437|transcript_19376|transcript_18797|transcript_19145|transcript_19262|transcript_14878|transcript_15412|transcript_18390|transcript_16133|transcript_19205	http://amigo.geneontology.org/amigo/term/GO:0097237
cellular oxidant detoxification	Gene Ontology	GO:0098869	13	15	0.00678345	0.0216974	transcript_17436|transcript_14999|transcript_14808|transcript_19437|transcript_19376|transcript_18797|transcript_19145|transcript_19262|transcript_14878|transcript_15412|transcript_18390|transcript_16133|transcript_19205	http://amigo.geneontology.org/amigo/term/GO:0098869
response to toxic substance	Gene Ontology	GO:0009636	13	15	0.00678345	0.0216974	transcript_17436|transcript_14999|transcript_14808|transcript_19437|transcript_19376|transcript_18797|transcript_19145|transcript_19262|transcript_14878|transcript_15412|transcript_18390|transcript_16133|transcript_19205	http://amigo.geneontology.org/amigo/term/GO:0009636
antioxidant activity	Gene Ontology	GO:0016209	13	15	0.00678345	0.0216974	transcript_17436|transcript_14999|transcript_14808|transcript_19437|transcript_19376|transcript_18797|transcript_19145|transcript_19262|transcript_14878|transcript_15412|transcript_18390|transcript_16133|transcript_19205	http://amigo.geneontology.org/amigo/term/GO:0016209
cellular detoxification	Gene Ontology	GO:1990748	13	15	0.00678345	0.0216974	transcript_17436|transcript_14999|transcript_14808|transcript_19437|transcript_19376|transcript_18797|transcript_19145|transcript_19262|transcript_14878|transcript_15412|transcript_18390|transcript_16133|transcript_19205	http://amigo.geneontology.org/amigo/term/GO:1990748
cation transmembrane transport	Gene Ontology	GO:0098655	18	26	0.00809746	0.025718	transcript_7461|transcript_23190|transcript_13656|transcript_7749|transcript_15301|transcript_6445|transcript_20225|transcript_7074|transcript_19931|transcript_8410|transcript_9130|transcript_8316|transcript_6434|transcript_5542|transcript_20512|transcript_20283|transcript_10062|transcript_8681	http://amigo.geneontology.org/amigo/term/GO:0098655
membrane protein complex	Gene Ontology	GO:0098796	21	33	0.0087405	0.0273748	transcript_12640|transcript_17129|transcript_17483|transcript_12410|transcript_12428|transcript_8583|transcript_23190|transcript_12701|transcript_12829|transcript_19931|transcript_17792|transcript_11028|transcript_20052|transcript_16621|transcript_19614|transcript_9567|transcript_8314|transcript_12573|transcript_17515|transcript_14691|transcript_19480	http://amigo.geneontology.org/amigo/term/GO:0098796
cellular lipid metabolic process	Gene Ontology	GO:0044255	21	33	0.0087405	0.0273748	transcript_15333|transcript_7218|transcript_9554|transcript_7127|transcript_6742|transcript_6526|transcript_7637|transcript_18147|transcript_15995|transcript_9956|transcript_12690|transcript_18497|transcript_7291|transcript_9662|transcript_6820|transcript_8041|transcript_8160|transcript_17514|transcript_8600|transcript_18498|transcript_15903	http://amigo.geneontology.org/amigo/term/GO:0044255
ligase activity	Gene Ontology	GO:0016874	10	10	0.00913868	0.0282297	transcript_17014|transcript_16807|transcript_16214|transcript_10711|transcript_9717|transcript_16270|transcript_14606|transcript_14220|transcript_13757|transcript_9413	http://amigo.geneontology.org/amigo/term/GO:0016874
cytoskeleton	Gene Ontology	GO:0005856	10	10	0.00913868	0.0282297	transcript_2961|transcript_15639|transcript_16137|transcript_16246|transcript_2524|transcript_2193|transcript_2420|transcript_2171|transcript_15465|transcript_2838	http://amigo.geneontology.org/amigo/term/GO:0005856
organic substance transport	Gene Ontology	GO:0071702	20	31	0.00933221	0.0285344	transcript_19908|transcript_22096|transcript_20471|transcript_15301|transcript_1184|transcript_19904|transcript_18875|transcript_19820|transcript_20324|transcript_21267|transcript_19824|transcript_20070|transcript_20194|transcript_20264|transcript_20147|transcript_19938|transcript_19649|transcript_19882|transcript_20069|transcript_20208	http://amigo.geneontology.org/amigo/term/GO:0071702
organelle organization	Gene Ontology	GO:0006996	14	18	0.00949887	0.0288312	transcript_11028|transcript_21237|transcript_21243|transcript_20839|transcript_21901|transcript_22853|transcript_2498|transcript_21853|transcript_2577|transcript_21694|transcript_21984|transcript_9567|transcript_22038|transcript_15465	http://amigo.geneontology.org/amigo/term/GO:0006996
oxidative phosphorylation	Gene Ontology	GO:0006119	11	12	0.00955713	0.0288312	transcript_12640|transcript_17129|transcript_17483|transcript_12410|transcript_12829|transcript_23190|transcript_12428|transcript_17792|transcript_17515|transcript_12573|transcript_12701	http://amigo.geneontology.org/amigo/term/GO:0006119
inorganic cation transmembrane transporter activity	Gene Ontology	GO:0022890	15	21	0.0124224	0.0368584	transcript_7461|transcript_23190|transcript_7749|transcript_15301|transcript_6445|transcript_13656|transcript_7074|transcript_19931|transcript_8410|transcript_9130|transcript_8316|transcript_6434|transcript_5542|transcript_10062|transcript_8681	http://amigo.geneontology.org/amigo/term/GO:0022890
cation transport	Gene Ontology	GO:0006812	18	28	0.0136038	0.0399695	transcript_7461|transcript_23190|transcript_13656|transcript_7749|transcript_15301|transcript_6445|transcript_20225|transcript_7074|transcript_19931|transcript_8410|transcript_9130|transcript_8316|transcript_6434|transcript_5542|transcript_20512|transcript_20283|transcript_10062|transcript_8681	http://amigo.geneontology.org/amigo/term/GO:0006812
DNA conformation change	Gene Ontology	GO:0071103	11	13	0.0139355	0.040679	transcript_11028|transcript_21237|transcript_21243|transcript_21901|transcript_22853|transcript_20839|transcript_21694|transcript_21984|transcript_9567|transcript_22038|transcript_21853	http://amigo.geneontology.org/amigo/term/GO:0071103
ion transmembrane transporter activity	Gene Ontology	GO:0015075	17	26	0.0145254	0.0421283	transcript_7461|transcript_23190|transcript_13656|transcript_7749|transcript_15301|transcript_6445|transcript_3447|transcript_7074|transcript_19931|transcript_8410|transcript_10062|transcript_9130|transcript_8316|transcript_6434|transcript_5542|transcript_3067|transcript_8681	http://amigo.geneontology.org/amigo/term/GO:0015075
system development	Gene Ontology	GO:0048731	16	24	0.0154687	0.0442991	transcript_17007|transcript_10876|transcript_16908|transcript_8314|transcript_17711|transcript_18319|transcript_8583|transcript_11343|transcript_16675|transcript_12816|transcript_17906|transcript_15587|transcript_15726|transcript_4821|transcript_19699|transcript_16846	http://amigo.geneontology.org/amigo/term/GO:0048731
adenyl nucleotide binding	Gene Ontology	GO:0030554	49	107	0.0157727	0.0442991	transcript_2075|transcript_2420|transcript_6999|transcript_10711|transcript_10407|transcript_2524|transcript_12606|transcript_2792|transcript_15400|transcript_9413|transcript_14691|transcript_5178|transcript_2961|transcript_8359|transcript_12187|transcript_15327|transcript_7634|transcript_9717|transcript_16216|transcript_13730|transcript_8021|transcript_9159|transcript_8214|transcript_11655|trans…	http://amigo.geneontology.org/amigo/term/GO:0030554
ATP binding	Gene Ontology	GO:0005524	49	107	0.0157727	0.0442991	transcript_2075|transcript_2420|transcript_6999|transcript_10711|transcript_10407|transcript_2524|transcript_12606|transcript_2792|transcript_15400|transcript_9413|transcript_14691|transcript_5178|transcript_2961|transcript_8359|transcript_12187|transcript_15327|transcript_7634|transcript_9717|transcript_16216|transcript_13730|transcript_8021|transcript_9159|transcript_8214|transcript_11655|trans…	http://amigo.geneontology.org/amigo/term/GO:0005524
adenyl ribonucleotide binding	Gene Ontology	GO:0032559	49	107	0.0157727	0.0442991	transcript_2075|transcript_2420|transcript_6999|transcript_10711|transcript_10407|transcript_2524|transcript_12606|transcript_2792|transcript_15400|transcript_9413|transcript_14691|transcript_5178|transcript_2961|transcript_8359|transcript_12187|transcript_15327|transcript_7634|transcript_9717|transcript_16216|transcript_13730|transcript_8021|transcript_9159|transcript_8214|transcript_11655|trans…	http://amigo.geneontology.org/amigo/term/GO:0032559
transmembrane transport	Gene Ontology	GO:0055085	22	38	0.0158141	0.0442991	transcript_8316|transcript_6434|transcript_5542|transcript_10062|transcript_7461|transcript_11028|transcript_8681|transcript_15301|transcript_6445|transcript_13656|transcript_8410|transcript_3067|transcript_9130|transcript_3447|transcript_19931|transcript_20225|transcript_9567|transcript_23190|transcript_7749|transcript_7074|transcript_20512|transcript_20283	http://amigo.geneontology.org/amigo/term/GO:0055085
inner mitochondrial membrane protein complex	Gene Ontology	GO:0098800	15	22	0.0164189	0.0457095	transcript_12640|transcript_17129|transcript_17483|transcript_12410|transcript_12829|transcript_23190|transcript_12428|transcript_19931|transcript_17792|transcript_20052|transcript_19480|transcript_19614|transcript_12573|transcript_17515|transcript_12701	http://amigo.geneontology.org/amigo/term/GO:0098800
drug binding	Gene Ontology	GO:0008144	49	108	0.0177851	0.0492092	transcript_2075|transcript_2420|transcript_6999|transcript_10711|transcript_10407|transcript_2524|transcript_12606|transcript_2792|transcript_15400|transcript_9413|transcript_14691|transcript_5178|transcript_2961|transcript_8359|transcript_12187|transcript_15327|transcript_7634|transcript_9717|transcript_16216|transcript_13730|transcript_8021|transcript_9159|transcript_8214|transcript_11655|trans…	http://amigo.geneontology.org/amigo/term/GO:0008144
ion transport	Gene Ontology	GO:0006811	20	34	0.0185349	0.0509711	transcript_7461|transcript_23190|transcript_13656|transcript_7749|transcript_15301|transcript_3447|transcript_20225|transcript_7074|transcript_19931|transcript_8410|transcript_10062|transcript_9130|transcript_6445|transcript_8316|transcript_6434|transcript_5542|transcript_20512|transcript_20283|transcript_3067|transcript_8681	http://amigo.geneontology.org/amigo/term/GO:0006811
nucleosome organization	Gene Ontology	GO:0034728	9	10	0.0200138	0.0530194	transcript_21237|transcript_21243|transcript_21901|transcript_22853|transcript_20839|transcript_21694|transcript_21984|transcript_22038|transcript_21853	http://amigo.geneontology.org/amigo/term/GO:0034728
DNA packaging	Gene Ontology	GO:0006323	9	10	0.0200138	0.0530194	transcript_21237|transcript_21243|transcript_21901|transcript_22853|transcript_20839|transcript_21694|transcript_21984|transcript_22038|transcript_21853	http://amigo.geneontology.org/amigo/term/GO:0006323
chromatin assembly or disassembly	Gene Ontology	GO:0006333	9	10	0.0200138	0.0530194	transcript_21237|transcript_21243|transcript_21901|transcript_22853|transcript_20839|transcript_21694|transcript_21984|transcript_22038|transcript_21853	http://amigo.geneontology.org/amigo/term/GO:0006333
chromatin assembly	Gene Ontology	GO:0031497	9	10	0.0200138	0.0530194	transcript_21237|transcript_21243|transcript_21901|transcript_22853|transcript_20839|transcript_21694|transcript_21984|transcript_22038|transcript_21853	http://amigo.geneontology.org/amigo/term/GO:0031497
nucleosome assembly	Gene Ontology	GO:0006334	9	10	0.0200138	0.0530194	transcript_21237|transcript_21243|transcript_21901|transcript_22853|transcript_20839|transcript_21694|transcript_21984|transcript_22038|transcript_21853	http://amigo.geneontology.org/amigo/term/GO:0006334
calcium ion binding	Gene Ontology	GO:0005509	10	12	0.0200439	0.0530194	transcript_20568|transcript_12187|transcript_12124|transcript_17986|transcript_20876|transcript_19711|transcript_20204|transcript_12466|transcript_20114|transcript_11655	http://amigo.geneontology.org/amigo/term/GO:0005509
cation transmembrane transporter activity	Gene Ontology	GO:0008324	15	23	0.0213313	0.0560957	transcript_7461|transcript_23190|transcript_7749|transcript_15301|transcript_6445|transcript_13656|transcript_7074|transcript_19931|transcript_8410|transcript_9130|transcript_8316|transcript_6434|transcript_5542|transcript_10062|transcript_8681	http://amigo.geneontology.org/amigo/term/GO:0008324
lipid metabolic process	Gene Ontology	GO:0006629	22	40	0.0234518	0.0612436	transcript_18147|transcript_15995|transcript_9554|transcript_6526|transcript_7637|transcript_12690|transcript_18497|transcript_8041|transcript_8160|transcript_7127|transcript_8600|transcript_9956|transcript_4171|transcript_7291|transcript_6820|transcript_15333|transcript_7218|transcript_6742|transcript_18498|transcript_17514|transcript_9662|transcript_15903	http://amigo.geneontology.org/amigo/term/GO:0006629
chromosome organization	Gene Ontology	GO:0051276	11	15	0.0269725	0.0699115	transcript_11028|transcript_21237|transcript_21243|transcript_21901|transcript_22853|transcript_20839|transcript_21694|transcript_21984|transcript_9567|transcript_22038|transcript_21853	http://amigo.geneontology.org/amigo/term/GO:0051276
drug metabolic process	Gene Ontology	GO:0017144	7	7	0.0284344	0.0732796	transcript_17306|transcript_19931|transcript_20052|transcript_19480|transcript_17786|transcript_19614|transcript_14691	http://amigo.geneontology.org/amigo/term/GO:0017144
chromatin organization	Gene Ontology	GO:0006325	9	11	0.0289116	0.0740859	transcript_21237|transcript_21243|transcript_21901|transcript_22853|transcript_20839|transcript_21694|transcript_21984|transcript_22038|transcript_21853	http://amigo.geneontology.org/amigo/term/GO:0006325
cellular amino acid metabolic process	Gene Ontology	GO:0006520	12	18	0.0337798	0.0853483	transcript_17026|transcript_17786|transcript_10711|transcript_9717|transcript_15367|transcript_17306|transcript_14606|transcript_16440|transcript_16760|transcript_14220|transcript_13757|transcript_9413	http://amigo.geneontology.org/amigo/term/GO:0006520
transmembrane transporter activity	Gene Ontology	GO:0022857	19	35	0.0366597	0.09135	transcript_7461|transcript_23190|transcript_11028|transcript_7749|transcript_15301|transcript_6445|transcript_3447|transcript_7074|transcript_19931|transcript_8410|transcript_10062|transcript_9130|transcript_9567|transcript_8316|transcript_6434|transcript_5542|transcript_13656|transcript_3067|transcript_8681	http://amigo.geneontology.org/amigo/term/GO:0022857
developmental process	Gene Ontology	GO:0032502	21	40	0.0367628	0.09135	transcript_17007|transcript_10876|transcript_19699|transcript_21450|transcript_8314|transcript_17711|transcript_18319|transcript_8583|transcript_11343|transcript_16675|transcript_12816|transcript_17906|transcript_2577|transcript_15587|transcript_21973|transcript_15726|transcript_4821|transcript_2498|transcript_10353|transcript_16846|transcript_16908	http://amigo.geneontology.org/amigo/term/GO:0032502
DNA-binding transcription factor activity	Gene Ontology	GO:0003700	21	40	0.0367628	0.09135	transcript_12321|transcript_16711|transcript_10602|transcript_9298|transcript_17001|transcript_17906|transcript_16615|transcript_17711|transcript_16397|transcript_8868|transcript_16795|transcript_16457|transcript_14308|transcript_19311|transcript_17203|transcript_19799|transcript_11303|transcript_17517|transcript_4821|transcript_19699|transcript_17971	http://amigo.geneontology.org/amigo/term/GO:0003700
cellular response to stimulus	Gene Ontology	GO:0051716	31	66	0.0376594	0.0930651	transcript_20259|transcript_19437|transcript_8583|transcript_2498|transcript_15726|transcript_15587|transcript_8314|transcript_17436|transcript_18797|transcript_19376|transcript_19353|transcript_19077|transcript_16675|transcript_14878|transcript_19665|transcript_17007|transcript_14999|transcript_14808|transcript_19262|transcript_2577|transcript_15412|transcript_15774|transcript_18390|transcript_1…	http://amigo.geneontology.org/amigo/term/GO:0051716
proton transmembrane transport	Gene Ontology	GO:1902600	10	14	0.0382358	0.0937193	transcript_23190|transcript_7749|transcript_15301|transcript_19931|transcript_8410|transcript_20512|transcript_20225|transcript_9130|transcript_20283|transcript_8681	http://amigo.geneontology.org/amigo/term/GO:1902600
protein-DNA complex assembly	Gene Ontology	GO:0065004	9	12	0.0402416	0.097575	transcript_21237|transcript_21243|transcript_21901|transcript_22853|transcript_20839|transcript_21694|transcript_21984|transcript_22038|transcript_21853	http://amigo.geneontology.org/amigo/term/GO:0065004
protein-DNA complex subunit organization	Gene Ontology	GO:0071824	9	12	0.0402416	0.097575	transcript_21237|transcript_21243|transcript_21901|transcript_22853|transcript_20839|transcript_21694|transcript_21984|transcript_22038|transcript_21853	http://amigo.geneontology.org/amigo/term/GO:0071824
nucleus	Gene Ontology	GO:0005634	47	110	0.0404588	0.0975772	transcript_6896|transcript_9298|transcript_7851|transcript_12816|transcript_8347|transcript_16675|transcript_15726|transcript_15587|transcript_17971|transcript_12321|transcript_11237|transcript_16908|transcript_11100|transcript_11343|transcript_11797|transcript_16457|transcript_11273|transcript_19311|transcript_16615|transcript_6316|transcript_17007|transcript_10876|transcript_10602|transcript_17…	http://amigo.geneontology.org/amigo/term/GO:0005634
metal ion transmembrane transporter activity	Gene Ontology	GO:0046873	8	10	0.0418406	0.100373	transcript_7461|transcript_6445|transcript_7074|transcript_13656|transcript_8316|transcript_6434|transcript_5542|transcript_10062	http://amigo.geneontology.org/amigo/term/GO:0046873
carbon-oxygen lyase activity	Gene Ontology	GO:0016835	7	8	0.0426667	0.101277	transcript_15344|transcript_21550|transcript_15870|transcript_15758|transcript_15510|transcript_15199|transcript_15730	http://amigo.geneontology.org/amigo/term/GO:0016835
metal ion binding	Gene Ontology	GO:0046872	19	37	0.0522697	0.120469	transcript_17007|transcript_20568|transcript_16908|transcript_12187|transcript_12124|transcript_17986|transcript_13356|transcript_16846|transcript_16675|transcript_15587|transcript_19711|transcript_20204|transcript_20876|transcript_20317|transcript_12466|transcript_15726|transcript_20114|transcript_11655|transcript_13913	http://amigo.geneontology.org/amigo/term/GO:0046872
cation binding	Gene Ontology	GO:0043169	19	37	0.0522697	0.120469	transcript_17007|transcript_20568|transcript_16908|transcript_12187|transcript_12124|transcript_17986|transcript_13356|transcript_16846|transcript_16675|transcript_15587|transcript_19711|transcript_20204|transcript_20876|transcript_20317|transcript_12466|transcript_15726|transcript_20114|transcript_11655|transcript_13913	http://amigo.geneontology.org/amigo/term/GO:0043169
multicellular organism development	Gene Ontology	GO:0007275	19	37	0.0522697	0.120469	transcript_17007|transcript_10876|transcript_19699|transcript_16908|transcript_8314|transcript_17711|transcript_18319|transcript_8583|transcript_11343|transcript_16675|transcript_12816|transcript_17906|transcript_2577|transcript_15587|transcript_15726|transcript_4821|transcript_2498|transcript_10353|transcript_16846	http://amigo.geneontology.org/amigo/term/GO:0007275
multicellular organismal process	Gene Ontology	GO:0032501	19	37	0.0522697	0.120469	transcript_17007|transcript_10876|transcript_19699|transcript_16908|transcript_8314|transcript_17711|transcript_18319|transcript_8583|transcript_11343|transcript_16675|transcript_12816|transcript_17906|transcript_2577|transcript_15587|transcript_15726|transcript_4821|transcript_2498|transcript_10353|transcript_16846	http://amigo.geneontology.org/amigo/term/GO:0032501
cellular component assembly	Gene Ontology	GO:0022607	9	13	0.0542246	0.120469	transcript_21237|transcript_21243|transcript_21901|transcript_22853|transcript_20839|transcript_21694|transcript_21984|transcript_22038|transcript_21853	http://amigo.geneontology.org/amigo/term/GO:0022607
oxidoreductase complex	Gene Ontology	GO:1990204	9	13	0.0542246	0.120469	transcript_12640|transcript_17483|transcript_17792|transcript_12410|transcript_12428|transcript_17129|transcript_17515|transcript_12573|transcript_12701	http://amigo.geneontology.org/amigo/term/GO:1990204
electron transfer activity	Gene Ontology	GO:0009055	9	13	0.0542246	0.120469	transcript_21051|transcript_20545|transcript_23190|transcript_20206|transcript_17483|transcript_17129|transcript_17792|transcript_20317|transcript_17515	http://amigo.geneontology.org/amigo/term/GO:0009055
cellular protein-containing complex assembly	Gene Ontology	GO:0034622	9	13	0.0542246	0.120469	transcript_21237|transcript_21243|transcript_21901|transcript_22853|transcript_20839|transcript_21694|transcript_21984|transcript_22038|transcript_21853	http://amigo.geneontology.org/amigo/term/GO:0034622
protein-containing complex assembly	Gene Ontology	GO:0065003	9	13	0.0542246	0.120469	transcript_21237|transcript_21243|transcript_21901|transcript_22853|transcript_20839|transcript_21694|transcript_21984|transcript_22038|transcript_21853	http://amigo.geneontology.org/amigo/term/GO:0065003
protein-containing complex subunit organization	Gene Ontology	GO:0043933	9	13	0.0542246	0.120469	transcript_21237|transcript_21243|transcript_21901|transcript_22853|transcript_20839|transcript_21694|transcript_21984|transcript_22038|transcript_21853	http://amigo.geneontology.org/amigo/term/GO:0043933
isoprenoid biosynthetic process	Gene Ontology	GO:0008299	9	13	0.0542246	0.120469	transcript_15333|transcript_18147|transcript_15995|transcript_18498|transcript_12690|transcript_18497|transcript_9662|transcript_9956|transcript_15903	http://amigo.geneontology.org/amigo/term/GO:0008299
cellular component biogenesis	Gene Ontology	GO:0044085	9	13	0.0542246	0.120469	transcript_21237|transcript_21243|transcript_21901|transcript_22853|transcript_20839|transcript_21694|transcript_21984|transcript_22038|transcript_21853	http://amigo.geneontology.org/amigo/term/GO:0044085
terpenoid biosynthetic process	Gene Ontology	GO:0016114	9	13	0.0542246	0.120469	transcript_15333|transcript_18147|transcript_15995|transcript_18498|transcript_12690|transcript_18497|transcript_9662|transcript_9956|transcript_15903	http://amigo.geneontology.org/amigo/term/GO:0016114
metal ion transport	Gene Ontology	GO:0030001	8	11	0.0577147	0.125819	transcript_7461|transcript_6445|transcript_7074|transcript_13656|transcript_8316|transcript_6434|transcript_5542|transcript_10062	http://amigo.geneontology.org/amigo/term/GO:0030001
carbohydrate metabolic process	Gene Ontology	GO:0005975	16	30	0.0577972	0.125819	transcript_15344|transcript_13139|transcript_16692|transcript_21550|transcript_16647|transcript_16385|transcript_11655|transcript_15870|transcript_15758|transcript_15510|transcript_8921|transcript_15199|transcript_17042|transcript_22475|transcript_15950|transcript_15730	http://amigo.geneontology.org/amigo/term/GO:0005975
cellular response to chemical stimulus	Gene Ontology	GO:0070887	23	48	0.0578576	0.125819	transcript_19437|transcript_8583|transcript_2498|transcript_15726|transcript_16133|transcript_8314|transcript_17436|transcript_18797|transcript_19376|transcript_16675|transcript_14878|transcript_17007|transcript_14999|transcript_14808|transcript_19262|transcript_2577|transcript_15412|transcript_18390|transcript_16846|transcript_16908|transcript_19145|transcript_15587|transcript_19205	http://amigo.geneontology.org/amigo/term/GO:0070887
active ion transmembrane transporter activity	Gene Ontology	GO:0022853	7	9	0.0607887	0.125819	transcript_8681|transcript_15301|transcript_3447|transcript_8410|transcript_9130|transcript_3067|transcript_7749	http://amigo.geneontology.org/amigo/term/GO:0022853
purine nucleoside triphosphate biosynthetic process	Gene Ontology	GO:0009145	5	5	0.0629096	0.125819	transcript_19614|transcript_19931|transcript_20052|transcript_19480|transcript_14691	http://amigo.geneontology.org/amigo/term/GO:0009145
nucleoside phosphate biosynthetic process	Gene Ontology	GO:1901293	5	5	0.0629096	0.125819	transcript_19614|transcript_19931|transcript_20052|transcript_19480|transcript_14691	http://amigo.geneontology.org/amigo/term/GO:1901293
organophosphate biosynthetic process	Gene Ontology	GO:0090407	5	5	0.0629096	0.125819	transcript_19614|transcript_19931|transcript_20052|transcript_19480|transcript_14691	http://amigo.geneontology.org/amigo/term/GO:0090407
purine ribonucleoside triphosphate metabolic process	Gene Ontology	GO:0009205	5	5	0.0629096	0.125819	transcript_19614|transcript_19931|transcript_20052|transcript_19480|transcript_14691	http://amigo.geneontology.org/amigo/term/GO:0009205
ATP biosynthetic process	Gene Ontology	GO:0006754	5	5	0.0629096	0.125819	transcript_19614|transcript_19931|transcript_20052|transcript_19480|transcript_14691	http://amigo.geneontology.org/amigo/term/GO:0006754
purine nucleoside triphosphate metabolic process	Gene Ontology	GO:0009144	5	5	0.0629096	0.125819	transcript_19614|transcript_19931|transcript_20052|transcript_19480|transcript_14691	http://amigo.geneontology.org/amigo/term/GO:0009144
nucleoside triphosphate metabolic process	Gene Ontology	GO:0009141	5	5	0.0629096	0.125819	transcript_19614|transcript_19931|transcript_20052|transcript_19480|transcript_14691	http://amigo.geneontology.org/amigo/term/GO:0009141
ribonucleoside triphosphate metabolic process	Gene Ontology	GO:0009199	5	5	0.0629096	0.125819	transcript_19614|transcript_19931|transcript_20052|transcript_19480|transcript_14691	http://amigo.geneontology.org/amigo/term/GO:0009199
nucleoside triphosphate biosynthetic process	Gene Ontology	GO:0009142	5	5	0.0629096	0.125819	transcript_19614|transcript_19931|transcript_20052|transcript_19480|transcript_14691	http://amigo.geneontology.org/amigo/term/GO:0009142
purine-containing compound biosynthetic process	Gene Ontology	GO:0072522	5	5	0.0629096	0.125819	transcript_19614|transcript_19931|transcript_20052|transcript_19480|transcript_14691	http://amigo.geneontology.org/amigo/term/GO:0072522
nucleotide biosynthetic process	Gene Ontology	GO:0009165	5	5	0.0629096	0.125819	transcript_19614|transcript_19931|transcript_20052|transcript_19480|transcript_14691	http://amigo.geneontology.org/amigo/term/GO:0009165
purine nucleotide biosynthetic process	Gene Ontology	GO:0006164	5	5	0.0629096	0.125819	transcript_19614|transcript_19931|transcript_20052|transcript_19480|transcript_14691	http://amigo.geneontology.org/amigo/term/GO:0006164
purine ribonucleotide biosynthetic process	Gene Ontology	GO:0009152	5	5	0.0629096	0.125819	transcript_19614|transcript_19931|transcript_20052|transcript_19480|transcript_14691	http://amigo.geneontology.org/amigo/term/GO:0009152
ribonucleotide biosynthetic process	Gene Ontology	GO:0009260	5	5	0.0629096	0.125819	transcript_19614|transcript_19931|transcript_20052|transcript_19480|transcript_14691	http://amigo.geneontology.org/amigo/term/GO:0009260
carbohydrate derivative biosynthetic process	Gene Ontology	GO:1901137	5	5	0.0629096	0.125819	transcript_19614|transcript_19931|transcript_20052|transcript_19480|transcript_14691	http://amigo.geneontology.org/amigo/term/GO:1901137
purine ribonucleoside triphosphate biosynthetic process	Gene Ontology	GO:0009206	5	5	0.0629096	0.125819	transcript_19614|transcript_19931|transcript_20052|transcript_19480|transcript_14691	http://amigo.geneontology.org/amigo/term/GO:0009206
ribonucleoside triphosphate biosynthetic process	Gene Ontology	GO:0009201	5	5	0.0629096	0.125819	transcript_19614|transcript_19931|transcript_20052|transcript_19480|transcript_14691	http://amigo.geneontology.org/amigo/term/GO:0009201
ribose phosphate biosynthetic process	Gene Ontology	GO:0046390	5	5	0.0629096	0.125819	transcript_19614|transcript_19931|transcript_20052|transcript_19480|transcript_14691	http://amigo.geneontology.org/amigo/term/GO:0046390
active transmembrane transporter activity	Gene Ontology	GO:0022804	9	14	0.0710121	0.141397	transcript_11028|transcript_7749|transcript_15301|transcript_3447|transcript_8410|transcript_9130|transcript_9567|transcript_3067|transcript_8681	http://amigo.geneontology.org/amigo/term/GO:0022804
anatomical structure development	Gene Ontology	GO:0048856	19	39	0.0720535	0.14284	transcript_17007|transcript_10876|transcript_19699|transcript_16908|transcript_8314|transcript_17711|transcript_18319|transcript_8583|transcript_11343|transcript_16675|transcript_12816|transcript_17906|transcript_2577|transcript_15587|transcript_15726|transcript_4821|transcript_2498|transcript_10353|transcript_16846	http://amigo.geneontology.org/amigo/term/GO:0048856
respiratory chain complex	Gene Ontology	GO:0098803	11	19	0.0753609	0.148743	transcript_12640|transcript_17129|transcript_17483|transcript_12410|transcript_12829|transcript_23190|transcript_12428|transcript_17792|transcript_17515|transcript_12573|transcript_12701	http://amigo.geneontology.org/amigo/term/GO:0098803
mitochondrial protein complex	Gene Ontology	GO:0098798	16	32	0.0817343	0.16027	transcript_12640|transcript_17129|transcript_17483|transcript_12410|transcript_12829|transcript_23190|transcript_12428|transcript_19931|transcript_17792|transcript_20052|transcript_19480|transcript_19614|transcript_21158|transcript_12573|transcript_17515|transcript_12701	http://amigo.geneontology.org/amigo/term/GO:0098798
protein serine/threonine kinase activity	Gene Ontology	GO:0004674	27	62	0.0877017	0.170291	transcript_2498|transcript_11962|transcript_15400|transcript_5178|transcript_12187|transcript_15327|transcript_7634|transcript_13730|transcript_9159|transcript_8214|transcript_11655|transcript_12124|transcript_16195|transcript_2577|transcript_15693|transcript_10407|transcript_15774|transcript_12466|transcript_15419|transcript_12606|transcript_12920|transcript_2792|transcript_10987|transcript_8980…	http://amigo.geneontology.org/amigo/term/GO:0004674
cytochrome complex	Gene Ontology	GO:0070069	6	8	0.0887327	0.170291	transcript_23190|transcript_17129|transcript_17483|transcript_12829|transcript_17792|transcript_17515	http://amigo.geneontology.org/amigo/term/GO:0070069
intracellular signal transduction	Gene Ontology	GO:0035556	6	8	0.0887327	0.170291	transcript_20259|transcript_8678|transcript_19353|transcript_19077|transcript_19718|transcript_19665	http://amigo.geneontology.org/amigo/term/GO:0035556
primary active transmembrane transporter activity	Gene Ontology	GO:0015399	6	8	0.0887327	0.170291	transcript_11028|transcript_7749|transcript_8410|transcript_9567|transcript_9130|transcript_8681	http://amigo.geneontology.org/amigo/term/GO:0015399
microtubule cytoskeleton	Gene Ontology	GO:0015630	6	8	0.0887327	0.170291	transcript_2961|transcript_15639|transcript_16137|transcript_16246|transcript_2524|transcript_2838	http://amigo.geneontology.org/amigo/term/GO:0015630
respirasome	Gene Ontology	GO:0070469	11	20	0.0928333	0.176469	transcript_12640|transcript_17129|transcript_17483|transcript_12410|transcript_12829|transcript_23190|transcript_12428|transcript_17792|transcript_17515|transcript_12573|transcript_12701	http://amigo.geneontology.org/amigo/term/GO:0070469
mitochondrial respirasome	Gene Ontology	GO:0005746	11	20	0.0928333	0.176469	transcript_12640|transcript_17129|transcript_17483|transcript_12410|transcript_12829|transcript_23190|transcript_12428|transcript_17792|transcript_17515|transcript_12573|transcript_12701	http://amigo.geneontology.org/amigo/term/GO:0005746
proton-transporting two-sector ATPase complex	Gene Ontology	GO:0016469	5	6	0.0935169	0.176469	transcript_19614|transcript_19931|transcript_20052|transcript_19480|transcript_14691	http://amigo.geneontology.org/amigo/term/GO:0016469
isomerase activity	Gene Ontology	GO:0016853	5	6	0.0935169	0.176469	transcript_9567|transcript_18497|transcript_11028|transcript_18147|transcript_18498	http://amigo.geneontology.org/amigo/term/GO:0016853
response to auxin	Gene Ontology	GO:0009733	20	44	0.100419	0.188312	transcript_18253|transcript_15555|transcript_19406|transcript_15566|transcript_16165|transcript_20856|transcript_14055|transcript_15708|transcript_18904|transcript_8583|transcript_19315|transcript_15501|transcript_15482|transcript_15858|transcript_18954|transcript_8314|transcript_15614|transcript_19603|transcript_19548|transcript_18299	http://amigo.geneontology.org/amigo/term/GO:0009733
cysteine-type endopeptidase activity	Gene Ontology	GO:0004197	7	11	0.109095	0.202061	transcript_17395|transcript_17688|transcript_17296|transcript_17580|transcript_17204|transcript_16974|transcript_15190	http://amigo.geneontology.org/amigo/term/GO:0004197
proton transmembrane transporter activity	Gene Ontology	GO:0015078	7	11	0.109095	0.202061	transcript_23190|transcript_7749|transcript_15301|transcript_19931|transcript_8410|transcript_9130|transcript_8681	http://amigo.geneontology.org/amigo/term/GO:0015078
shoot system development	Gene Ontology	GO:0048367	11	21	0.112539	0.207587	transcript_17007|transcript_16908|transcript_17711|transcript_18319|transcript_16675|transcript_19699|transcript_17906|transcript_15726|transcript_15587|transcript_4821|transcript_16846	http://amigo.geneontology.org/amigo/term/GO:0048367
phyllome development	Gene Ontology	GO:0048827	6	9	0.119443	0.219425	transcript_17007|transcript_16908|transcript_16675|transcript_15587|transcript_15726|transcript_16846	http://amigo.geneontology.org/amigo/term/GO:0048827
protein kinase activity	Gene Ontology	GO:0004672	27	65	0.121402	0.221221	transcript_2498|transcript_11962|transcript_15400|transcript_5178|transcript_12187|transcript_15327|transcript_7634|transcript_13730|transcript_9159|transcript_8214|transcript_11655|transcript_12124|transcript_16195|transcript_2577|transcript_15693|transcript_10407|transcript_15774|transcript_12466|transcript_15419|transcript_12606|transcript_12920|transcript_2792|transcript_10987|transcript_8980…	http://amigo.geneontology.org/amigo/term/GO:0004672
protein phosphorylation	Gene Ontology	GO:0006468	27	65	0.121402	0.221221	transcript_2498|transcript_11962|transcript_15400|transcript_5178|transcript_12187|transcript_15327|transcript_7634|transcript_13730|transcript_9159|transcript_8214|transcript_11655|transcript_12124|transcript_16195|transcript_2577|transcript_15693|transcript_10407|transcript_15774|transcript_12466|transcript_15419|transcript_12606|transcript_12920|transcript_2792|transcript_10987|transcript_8980…	http://amigo.geneontology.org/amigo/term/GO:0006468
peroxidase activity	Gene Ontology	GO:0004601	8	14	0.12535	0.226131	transcript_17436|transcript_18797|transcript_19437|transcript_19376|transcript_19145|transcript_19262|transcript_18390|transcript_19205	http://amigo.geneontology.org/amigo/term/GO:0004601
oxidoreductase activity, acting on peroxide as acceptor	Gene Ontology	GO:0016684	8	14	0.12535	0.226131	transcript_17436|transcript_18797|transcript_19437|transcript_19376|transcript_19145|transcript_19262|transcript_18390|transcript_19205	http://amigo.geneontology.org/amigo/term/GO:0016684
plasma membrane protein complex	Gene Ontology	GO:0098797	5	7	0.130261	0.233292	transcript_9567|transcript_8314|transcript_11028|transcript_8583|transcript_16621	http://amigo.geneontology.org/amigo/term/GO:0098797
nucleobase-containing compound biosynthetic process	Gene Ontology	GO:0034654	41	106	0.130613	0.233292	transcript_6896|transcript_9298|transcript_7851|transcript_11972|transcript_8347|transcript_14691|transcript_12321|transcript_11237|transcript_11100|transcript_11797|transcript_16457|transcript_11273|transcript_19311|transcript_17971|transcript_16615|transcript_20052|transcript_6316|transcript_11470|transcript_10602|transcript_17001|transcript_11462|transcript_17906|transcript_8868|transcript_796…	http://amigo.geneontology.org/amigo/term/GO:0034654
heterocycle biosynthetic process	Gene Ontology	GO:0018130	41	107	0.141051	0.250943	transcript_6896|transcript_9298|transcript_7851|transcript_11972|transcript_8347|transcript_14691|transcript_12321|transcript_11237|transcript_11100|transcript_11797|transcript_16457|transcript_11273|transcript_19311|transcript_17971|transcript_16615|transcript_20052|transcript_6316|transcript_11470|transcript_10602|transcript_17001|transcript_11462|transcript_17906|transcript_8868|transcript_796…	http://amigo.geneontology.org/amigo/term/GO:0018130
aromatic compound biosynthetic process	Gene Ontology	GO:0019438	42	110	0.141823	0.251324	transcript_6896|transcript_9298|transcript_7851|transcript_11972|transcript_8347|transcript_14691|transcript_12321|transcript_11237|transcript_11100|transcript_11797|transcript_16457|transcript_11273|transcript_19311|transcript_17971|transcript_16615|transcript_20052|transcript_6316|transcript_17056|transcript_11470|transcript_10602|transcript_17001|transcript_11462|transcript_17906|transcript_88…	http://amigo.geneontology.org/amigo/term/GO:0019438
ubiquitin-dependent protein catabolic process	Gene Ontology	GO:0006511	6	10	0.154636	0.269791	transcript_20558|transcript_19045|transcript_19174|transcript_19057|transcript_19043|transcript_19232	http://amigo.geneontology.org/amigo/term/GO:0006511
modification-dependent macromolecule catabolic process	Gene Ontology	GO:0043632	6	10	0.154636	0.269791	transcript_20558|transcript_19045|transcript_19174|transcript_19057|transcript_19043|transcript_19232	http://amigo.geneontology.org/amigo/term/GO:0043632
modification-dependent protein catabolic process	Gene Ontology	GO:0019941	6	10	0.154636	0.269791	transcript_20558|transcript_19045|transcript_19174|transcript_19057|transcript_19043|transcript_19232	http://amigo.geneontology.org/amigo/term/GO:0019941
proteolysis involved in cellular protein catabolic process	Gene Ontology	GO:0051603	6	10	0.154636	0.269791	transcript_20558|transcript_19045|transcript_19174|transcript_19057|transcript_19043|transcript_19232	http://amigo.geneontology.org/amigo/term/GO:0051603
transcription regulator activity	Gene Ontology	GO:0140110	37	97	0.16069	0.279273	transcript_6896|transcript_9298|transcript_7851|transcript_8347|transcript_17971|transcript_12321|transcript_11237|transcript_11100|transcript_11797|transcript_16457|transcript_11273|transcript_19311|transcript_16615|transcript_11303|transcript_6316|transcript_11470|transcript_10602|transcript_17001|transcript_11462|transcript_8868|transcript_7964|transcript_17906|transcript_14308|transcript_9780…	http://amigo.geneontology.org/amigo/term/GO:0140110
RNA metabolic process	Gene Ontology	GO:0016070	40	106	0.162812	0.281334	transcript_6896|transcript_9298|transcript_10711|transcript_7851|transcript_8347|transcript_9413|transcript_17971|transcript_12321|transcript_11237|transcript_11100|transcript_9717|transcript_11797|transcript_16457|transcript_11273|transcript_19311|transcript_16615|transcript_11303|transcript_6316|transcript_11470|transcript_10602|transcript_17001|transcript_11462|transcript_8868|transcript_7964|…	http://amigo.geneontology.org/amigo/term/GO:0016070
nucleic acid metabolic process	Gene Ontology	GO:0090304	42	112	0.163923	0.282173	transcript_6896|transcript_9298|transcript_10711|transcript_7851|transcript_8347|transcript_9413|transcript_17971|transcript_12321|transcript_11237|transcript_11028|transcript_11100|transcript_9717|transcript_11797|transcript_16457|transcript_11273|transcript_19311|transcript_16615|transcript_11303|transcript_6316|transcript_11470|transcript_10602|transcript_17001|transcript_11462|transcript_8868…	http://amigo.geneontology.org/amigo/term/GO:0090304
response to lipid	Gene Ontology	GO:0033993	5	8	0.172368	0.292528	transcript_10876|transcript_2577|transcript_2498|transcript_11343|transcript_12816	http://amigo.geneontology.org/amigo/term/GO:0033993
microtubule-based process	Gene Ontology	GO:0007017	5	8	0.172368	0.292528	transcript_2577|transcript_16137|transcript_16246|transcript_2498|transcript_15639	http://amigo.geneontology.org/amigo/term/GO:0007017
cysteine-type peptidase activity	Gene Ontology	GO:0008234	7	13	0.172533	0.292528	transcript_17395|transcript_17688|transcript_17296|transcript_17580|transcript_17204|transcript_16974|transcript_15190	http://amigo.geneontology.org/amigo/term/GO:0008234
plasma membrane	Gene Ontology	GO:0005886	7	13	0.172533	0.292528	transcript_11028|transcript_3447|transcript_8583|transcript_16621|transcript_9567|transcript_8314|transcript_3067	http://amigo.geneontology.org/amigo/term/GO:0005886
organic cyclic compound biosynthetic process	Gene Ontology	GO:1901362	42	113	0.175675	0.29674	transcript_6896|transcript_9298|transcript_7851|transcript_11972|transcript_8347|transcript_14691|transcript_12321|transcript_11237|transcript_11100|transcript_11797|transcript_16457|transcript_11273|transcript_19311|transcript_17971|transcript_16615|transcript_20052|transcript_6316|transcript_17056|transcript_11470|transcript_10602|transcript_17001|transcript_11462|transcript_17906|transcript_88…	http://amigo.geneontology.org/amigo/term/GO:1901362
phosphotransferase activity, alcohol group as acceptor	Gene Ontology	GO:0016773	27	69	0.177174	0.2976	transcript_2498|transcript_11962|transcript_15400|transcript_5178|transcript_12187|transcript_15327|transcript_7634|transcript_13730|transcript_9159|transcript_8214|transcript_11655|transcript_12124|transcript_16195|transcript_2577|transcript_15693|transcript_10407|transcript_15774|transcript_12466|transcript_15419|transcript_12606|transcript_12920|transcript_2792|transcript_10987|transcript_8980…	http://amigo.geneontology.org/amigo/term/GO:0016773
organonitrogen compound catabolic process	Gene Ontology	GO:1901565	8	16	0.186156	0.311526	transcript_17711|transcript_20558|transcript_19045|transcript_19174|transcript_19057|transcript_19043|transcript_19232|transcript_19699	http://amigo.geneontology.org/amigo/term/GO:1901565
transferase activity, transferring nitrogenous groups	Gene Ontology	GO:0016769	4	6	0.192571	0.316968	transcript_17026|transcript_15367|transcript_16440|transcript_16760	http://amigo.geneontology.org/amigo/term/GO:0016769
transaminase activity	Gene Ontology	GO:0008483	4	6	0.192571	0.316968	transcript_17026|transcript_15367|transcript_16440|transcript_16760	http://amigo.geneontology.org/amigo/term/GO:0008483
cofactor metabolic process	Gene Ontology	GO:0051186	4	6	0.192571	0.316968	transcript_17711|transcript_19699|transcript_17786|transcript_17306	http://amigo.geneontology.org/amigo/term/GO:0051186
alpha-amino acid biosynthetic process	Gene Ontology	GO:1901607	4	6	0.192571	0.316968	transcript_14606|transcript_14220|transcript_17786|transcript_17306	http://amigo.geneontology.org/amigo/term/GO:1901607
response to abiotic stimulus	Gene Ontology	GO:0009628	9	19	0.196809	0.321015	transcript_17711|transcript_2498|transcript_11523|transcript_17306|transcript_2577|transcript_17786|transcript_12093|transcript_14055|transcript_19699	http://amigo.geneontology.org/amigo/term/GO:0009628
lipid biosynthetic process	Gene Ontology	GO:0008610	9	19	0.196809	0.321015	transcript_15333|transcript_18147|transcript_15995|transcript_18498|transcript_12690|transcript_18497|transcript_9662|transcript_9956|transcript_15903	http://amigo.geneontology.org/amigo/term/GO:0008610
kinase activity	Gene Ontology	GO:0016301	27	72	0.226603	0.367619	transcript_2498|transcript_11962|transcript_15400|transcript_5178|transcript_12187|transcript_15327|transcript_7634|transcript_13730|transcript_9159|transcript_8214|transcript_11655|transcript_12124|transcript_16195|transcript_2577|transcript_15693|transcript_10407|transcript_15774|transcript_12466|transcript_15419|transcript_12606|transcript_12920|transcript_2792|transcript_10987|transcript_8980…	http://amigo.geneontology.org/amigo/term/GO:0016301
cell communication	Gene Ontology	GO:0007154	18	46	0.236739	0.379962	transcript_17007|transcript_20259|transcript_8678|transcript_19353|transcript_19077|transcript_8583|transcript_16675|transcript_2498|transcript_19718|transcript_2577|transcript_16621|transcript_15774|transcript_15726|transcript_15587|transcript_19665|transcript_8314|transcript_16846|transcript_16908	http://amigo.geneontology.org/amigo/term/GO:0007154
signal transduction	Gene Ontology	GO:0007165	18	46	0.236739	0.379962	transcript_17007|transcript_20259|transcript_8678|transcript_19353|transcript_19077|transcript_8583|transcript_16675|transcript_2498|transcript_19718|transcript_2577|transcript_16621|transcript_15774|transcript_15726|transcript_15587|transcript_19665|transcript_8314|transcript_16846|transcript_16908	http://amigo.geneontology.org/amigo/term/GO:0007165
signaling	Gene Ontology	GO:0023052	18	46	0.236739	0.379962	transcript_17007|transcript_20259|transcript_8678|transcript_19353|transcript_19077|transcript_8583|transcript_16675|transcript_2498|transcript_19718|transcript_2577|transcript_16621|transcript_15774|transcript_15726|transcript_15587|transcript_19665|transcript_8314|transcript_16846|transcript_16908	http://amigo.geneontology.org/amigo/term/GO:0023052
regulation of nucleic acid-templated transcription	Gene Ontology	GO:1903506	38	106	0.242797	0.380674	transcript_6896|transcript_9298|transcript_7851|transcript_8347|transcript_17971|transcript_12321|transcript_11237|transcript_11100|transcript_11797|transcript_16457|transcript_11273|transcript_19311|transcript_16615|transcript_11303|transcript_6316|transcript_11470|transcript_10602|transcript_17001|transcript_11462|transcript_8868|transcript_7964|transcript_17906|transcript_14308|transcript_9780…	http://amigo.geneontology.org/amigo/term/GO:1903506
regulation of RNA biosynthetic process	Gene Ontology	GO:2001141	38	106	0.242797	0.380674	transcript_6896|transcript_9298|transcript_7851|transcript_8347|transcript_17971|transcript_12321|transcript_11237|transcript_11100|transcript_11797|transcript_16457|transcript_11273|transcript_19311|transcript_16615|transcript_11303|transcript_6316|transcript_11470|transcript_10602|transcript_17001|transcript_11462|transcript_8868|transcript_7964|transcript_17906|transcript_14308|transcript_9780…	http://amigo.geneontology.org/amigo/term/GO:2001141
regulation of RNA metabolic process	Gene Ontology	GO:0051252	38	106	0.242797	0.380674	transcript_6896|transcript_9298|transcript_7851|transcript_8347|transcript_17971|transcript_12321|transcript_11237|transcript_11100|transcript_11797|transcript_16457|transcript_11273|transcript_19311|transcript_16615|transcript_11303|transcript_6316|transcript_11470|transcript_10602|transcript_17001|transcript_11462|transcript_8868|transcript_7964|transcript_17906|transcript_14308|transcript_9780…	http://amigo.geneontology.org/amigo/term/GO:0051252
regulation of nucleobase-containing compound metabolic process	Gene Ontology	GO:0019219	38	106	0.242797	0.380674	transcript_6896|transcript_9298|transcript_7851|transcript_8347|transcript_17971|transcript_12321|transcript_11237|transcript_11100|transcript_11797|transcript_16457|transcript_11273|transcript_19311|transcript_16615|transcript_11303|transcript_6316|transcript_11470|transcript_10602|transcript_17001|transcript_11462|transcript_8868|transcript_7964|transcript_17906|transcript_14308|transcript_9780…	http://amigo.geneontology.org/amigo/term/GO:0019219
regulation of transcription, DNA-templated	Gene Ontology	GO:0006355	38	106	0.242797	0.380674	transcript_6896|transcript_9298|transcript_7851|transcript_8347|transcript_17971|transcript_12321|transcript_11237|transcript_11100|transcript_11797|transcript_16457|transcript_11273|transcript_19311|transcript_16615|transcript_11303|transcript_6316|transcript_11470|transcript_10602|transcript_17001|transcript_11462|transcript_8868|transcript_7964|transcript_17906|transcript_14308|transcript_9780…	http://amigo.geneontology.org/amigo/term/GO:0006355
nucleic acid-templated transcription	Gene Ontology	GO:0097659	36	100	0.243513	0.380674	transcript_6896|transcript_9298|transcript_7851|transcript_8347|transcript_17971|transcript_12321|transcript_11237|transcript_11100|transcript_11797|transcript_16457|transcript_11273|transcript_19311|transcript_16615|transcript_11303|transcript_6316|transcript_11470|transcript_10602|transcript_17001|transcript_11462|transcript_8868|transcript_7964|transcript_17906|transcript_14308|transcript_9780…	http://amigo.geneontology.org/amigo/term/GO:0097659
transcription, DNA-templated	Gene Ontology	GO:0006351	36	100	0.243513	0.380674	transcript_6896|transcript_9298|transcript_7851|transcript_8347|transcript_17971|transcript_12321|transcript_11237|transcript_11100|transcript_11797|transcript_16457|transcript_11273|transcript_19311|transcript_16615|transcript_11303|transcript_6316|transcript_11470|transcript_10602|transcript_17001|transcript_11462|transcript_8868|transcript_7964|transcript_17906|transcript_14308|transcript_9780…	http://amigo.geneontology.org/amigo/term/GO:0006351
catalytic activity, acting on RNA	Gene Ontology	GO:0140098	4	7	0.249173	0.384194	transcript_9717|transcript_13757|transcript_9413|transcript_10711	http://amigo.geneontology.org/amigo/term/GO:0140098
hydrolase activity, acting on acid anhydrides, in phosphorus-containing anhydrides	Gene Ontology	GO:0016818	4	7	0.249173	0.384194	transcript_23127|transcript_9567|transcript_15465|transcript_11028	http://amigo.geneontology.org/amigo/term/GO:0016818
hydrolase activity, acting on acid anhydrides	Gene Ontology	GO:0016817	4	7	0.249173	0.384194	transcript_23127|transcript_9567|transcript_15465|transcript_11028	http://amigo.geneontology.org/amigo/term/GO:0016817
pyrophosphatase activity	Gene Ontology	GO:0016462	4	7	0.249173	0.384194	transcript_23127|transcript_9567|transcript_15465|transcript_11028	http://amigo.geneontology.org/amigo/term/GO:0016462
RNA biosynthetic process	Gene Ontology	GO:0032774	36	101	0.25912	0.398171	transcript_6896|transcript_9298|transcript_7851|transcript_8347|transcript_17971|transcript_12321|transcript_11237|transcript_11100|transcript_11797|transcript_16457|transcript_11273|transcript_19311|transcript_16615|transcript_11303|transcript_6316|transcript_11470|transcript_10602|transcript_17001|transcript_11462|transcript_8868|transcript_7964|transcript_17906|transcript_14308|transcript_9780…	http://amigo.geneontology.org/amigo/term/GO:0032774
hydrolase activity, acting on acid phosphorus-nitrogen bonds	Gene Ontology	GO:0016825	6	13	0.280835	0.418254	transcript_10488|transcript_15443|transcript_10655|transcript_10068|transcript_15765|transcript_9093	http://amigo.geneontology.org/amigo/term/GO:0016825
integral component of membrane	Gene Ontology	GO:0016021	6	13	0.280835	0.418254	transcript_11028|transcript_16885|transcript_8583|transcript_16115|transcript_9567|transcript_8314	http://amigo.geneontology.org/amigo/term/GO:0016021
serine-type peptidase activity	Gene Ontology	GO:0008236	6	13	0.280835	0.418254	transcript_10488|transcript_15443|transcript_10655|transcript_10068|transcript_15765|transcript_9093	http://amigo.geneontology.org/amigo/term/GO:0008236
intrinsic component of membrane	Gene Ontology	GO:0031224	6	13	0.280835	0.418254	transcript_11028|transcript_16885|transcript_8583|transcript_16115|transcript_9567|transcript_8314	http://amigo.geneontology.org/amigo/term/GO:0031224
protein catabolic process	Gene Ontology	GO:0030163	6	13	0.280835	0.418254	transcript_20558|transcript_19045|transcript_19174|transcript_19057|transcript_19043|transcript_19232	http://amigo.geneontology.org/amigo/term/GO:0030163
zinc ion binding	Gene Ontology	GO:0008270	6	13	0.280835	0.418254	transcript_17007|transcript_16908|transcript_16675|transcript_15587|transcript_15726|transcript_16846	http://amigo.geneontology.org/amigo/term/GO:0008270
serine hydrolase activity	Gene Ontology	GO:0017171	6	13	0.280835	0.418254	transcript_10488|transcript_15443|transcript_10655|transcript_10068|transcript_15765|transcript_9093	http://amigo.geneontology.org/amigo/term/GO:0017171
cellular protein catabolic process	Gene Ontology	GO:0044257	6	13	0.280835	0.418254	transcript_20558|transcript_19045|transcript_19174|transcript_19057|transcript_19043|transcript_19232	http://amigo.geneontology.org/amigo/term/GO:0044257
transferase activity, transferring phosphorus-containing groups	Gene Ontology	GO:0016772	28	78	0.281	0.418254	transcript_2498|transcript_11962|transcript_15400|transcript_5178|transcript_12187|transcript_15327|transcript_7634|transcript_13730|transcript_9159|transcript_8214|transcript_11655|transcript_12124|transcript_16195|transcript_19931|transcript_2577|transcript_15693|transcript_10407|transcript_15774|transcript_12466|transcript_15419|transcript_12606|transcript_12920|transcript_2792|transcript_1098…	http://amigo.geneontology.org/amigo/term/GO:0016772
developmental growth	Gene Ontology	GO:0048589	3	5	0.287169	0.422031	transcript_10876|transcript_11343|transcript_12816	http://amigo.geneontology.org/amigo/term/GO:0048589
growth	Gene Ontology	GO:0040007	3	5	0.287169	0.422031	transcript_10876|transcript_11343|transcript_12816	http://amigo.geneontology.org/amigo/term/GO:0040007
microtubule associated complex	Gene Ontology	GO:0005875	3	5	0.287169	0.422031	transcript_2961|transcript_2838|transcript_2524	http://amigo.geneontology.org/amigo/term/GO:0005875
response to radiation	Gene Ontology	GO:0009314	7	16	0.289152	0.422031	transcript_17711|transcript_2498|transcript_11523|transcript_2577|transcript_12093|transcript_14055|transcript_19699	http://amigo.geneontology.org/amigo/term/GO:0009314
cell periphery	Gene Ontology	GO:0071944	7	16	0.289152	0.422031	transcript_11028|transcript_3447|transcript_8583|transcript_16621|transcript_9567|transcript_8314|transcript_3067	http://amigo.geneontology.org/amigo/term/GO:0071944
response to light stimulus	Gene Ontology	GO:0009416	7	16	0.289152	0.422031	transcript_17711|transcript_2498|transcript_11523|transcript_2577|transcript_12093|transcript_14055|transcript_19699	http://amigo.geneontology.org/amigo/term/GO:0009416
proteasome core complex	Gene Ontology	GO:0005839	4	8	0.308628	0.444701	transcript_19174|transcript_19057|transcript_19043|transcript_20558	http://amigo.geneontology.org/amigo/term/GO:0005839
peptidase complex	Gene Ontology	GO:1905368	4	8	0.308628	0.444701	transcript_19174|transcript_19057|transcript_19043|transcript_20558	http://amigo.geneontology.org/amigo/term/GO:1905368
endopeptidase complex	Gene Ontology	GO:1905369	4	8	0.308628	0.444701	transcript_19174|transcript_19057|transcript_19043|transcript_20558	http://amigo.geneontology.org/amigo/term/GO:1905369
proteasome complex	Gene Ontology	GO:0000502	4	8	0.308628	0.444701	transcript_19174|transcript_19057|transcript_19043|transcript_20558	http://amigo.geneontology.org/amigo/term/GO:0000502
cellular macromolecule catabolic process	Gene Ontology	GO:0044265	6	14	0.32725	0.470032	transcript_20558|transcript_19045|transcript_19174|transcript_19057|transcript_19043|transcript_19232	http://amigo.geneontology.org/amigo/term/GO:0044265
nucleoside-triphosphatase activity	Gene Ontology	GO:0017111	3	6	0.3604	0.513556	transcript_9567|transcript_15465|transcript_11028	http://amigo.geneontology.org/amigo/term/GO:0017111
cellular amino acid biosynthetic process	Gene Ontology	GO:0008652	4	9	0.369188	0.523597	transcript_14606|transcript_14220|transcript_17786|transcript_17306	http://amigo.geneontology.org/amigo/term/GO:0008652
cellular developmental process	Gene Ontology	GO:0048869	5	12	0.373025	0.52738	transcript_17906|transcript_10876|transcript_4821|transcript_11343|transcript_12816	http://amigo.geneontology.org/amigo/term/GO:0048869
post-embryonic development	Gene Ontology	GO:0009791	7	18	0.374761	0.528179	transcript_17711|transcript_18319|transcript_2498|transcript_17906|transcript_2577|transcript_4821|transcript_19699	http://amigo.geneontology.org/amigo/term/GO:0009791
terpenoid metabolic process	Gene Ontology	GO:0006721	10	28	0.407503	0.572536	transcript_15333|transcript_18147|transcript_15995|transcript_18498|transcript_12690|transcript_18497|transcript_17514|transcript_9662|transcript_9956|transcript_15903	http://amigo.geneontology.org/amigo/term/GO:0006721
transition metal ion binding	Gene Ontology	GO:0046914	9	25	0.410956	0.575593	transcript_17007|transcript_16908|transcript_13356|transcript_16675|transcript_15587|transcript_16846|transcript_20317|transcript_15726|transcript_13913	http://amigo.geneontology.org/amigo/term/GO:0046914
DNA binding	Gene Ontology	GO:0003677	22	66	0.419573	0.585844	transcript_9298|transcript_21237|transcript_22853|transcript_21853|transcript_17971|transcript_12321|transcript_11028|transcript_21901|transcript_11303|transcript_20839|transcript_17001|transcript_21243|transcript_8868|transcript_17906|transcript_14308|transcript_21694|transcript_21984|transcript_9567|transcript_12291|transcript_16795|transcript_22038|transcript_4821	http://amigo.geneontology.org/amigo/term/GO:0003677
isoprenoid metabolic process	Gene Ontology	GO:0006720	10	29	0.443102	0.616787	transcript_15333|transcript_18147|transcript_15995|transcript_18498|transcript_12690|transcript_18497|transcript_17514|transcript_9662|transcript_9956|transcript_15903	http://amigo.geneontology.org/amigo/term/GO:0006720
cellular catabolic process	Gene Ontology	GO:0044248	8	23	0.45465	0.630914	transcript_17711|transcript_20558|transcript_19045|transcript_19174|transcript_19057|transcript_19043|transcript_19232|transcript_19699	http://amigo.geneontology.org/amigo/term/GO:0044248
serine-type endopeptidase activity	Gene Ontology	GO:0004252	4	11	0.487805	0.669803	transcript_9093|transcript_10655|transcript_10068|transcript_10488	http://amigo.geneontology.org/amigo/term/GO:0004252
anatomical structure morphogenesis	Gene Ontology	GO:0009653	3	8	0.50101	0.669803	transcript_10876|transcript_11343|transcript_12816	http://amigo.geneontology.org/amigo/term/GO:0009653
developmental process involved in reproduction	Gene Ontology	GO:0003006	7	21	0.503659	0.669803	transcript_21450|transcript_17711|transcript_18319|transcript_19699|transcript_17906|transcript_21973|transcript_4821	http://amigo.geneontology.org/amigo/term/GO:0003006
organic cyclic compound catabolic process	Gene Ontology	GO:1901361	2	5	0.519803	0.669803	transcript_17711|transcript_19699	http://amigo.geneontology.org/amigo/term/GO:1901361
heterocycle catabolic process	Gene Ontology	GO:0046700	2	5	0.519803	0.669803	transcript_17711|transcript_19699	http://amigo.geneontology.org/amigo/term/GO:0046700
tetrapyrrole metabolic process	Gene Ontology	GO:0033013	2	5	0.519803	0.669803	transcript_17711|transcript_19699	http://amigo.geneontology.org/amigo/term/GO:0033013
phosphatase complex	Gene Ontology	GO:1903293	2	5	0.519803	0.669803	transcript_13173|transcript_13184	http://amigo.geneontology.org/amigo/term/GO:1903293
pigment metabolic process	Gene Ontology	GO:0042440	2	5	0.519803	0.669803	transcript_17711|transcript_19699	http://amigo.geneontology.org/amigo/term/GO:0042440
ATPase activity, coupled	Gene Ontology	GO:0042623	2	5	0.519803	0.669803	transcript_9567|transcript_11028	http://amigo.geneontology.org/amigo/term/GO:0042623
ATPase-coupled transmembrane transporter activity	Gene Ontology	GO:0042626	2	5	0.519803	0.669803	transcript_9567|transcript_11028	http://amigo.geneontology.org/amigo/term/GO:0042626
porphyrin-containing compound catabolic process	Gene Ontology	GO:0006787	2	5	0.519803	0.669803	transcript_17711|transcript_19699	http://amigo.geneontology.org/amigo/term/GO:0006787
cellular nitrogen compound catabolic process	Gene Ontology	GO:0044270	2	5	0.519803	0.669803	transcript_17711|transcript_19699	http://amigo.geneontology.org/amigo/term/GO:0044270
protein dephosphorylation	Gene Ontology	GO:0006470	2	5	0.519803	0.669803	transcript_13173|transcript_13184	http://amigo.geneontology.org/amigo/term/GO:0006470
protein serine/threonine phosphatase activity	Gene Ontology	GO:0004722	2	5	0.519803	0.669803	transcript_13173|transcript_13184	http://amigo.geneontology.org/amigo/term/GO:0004722
unfolded protein binding	Gene Ontology	GO:0051082	2	5	0.519803	0.669803	transcript_8021|transcript_8359	http://amigo.geneontology.org/amigo/term/GO:0051082
hormone biosynthetic process	Gene Ontology	GO:0042446	2	5	0.519803	0.669803	transcript_17306|transcript_17786	http://amigo.geneontology.org/amigo/term/GO:0042446
cofactor catabolic process	Gene Ontology	GO:0051187	2	5	0.519803	0.669803	transcript_17711|transcript_19699	http://amigo.geneontology.org/amigo/term/GO:0051187
tetrapyrrole catabolic process	Gene Ontology	GO:0033015	2	5	0.519803	0.669803	transcript_17711|transcript_19699	http://amigo.geneontology.org/amigo/term/GO:0033015
aromatic compound catabolic process	Gene Ontology	GO:0019439	2	5	0.519803	0.669803	transcript_17711|transcript_19699	http://amigo.geneontology.org/amigo/term/GO:0019439
phosphoprotein phosphatase activity	Gene Ontology	GO:0004721	2	5	0.519803	0.669803	transcript_13173|transcript_13184	http://amigo.geneontology.org/amigo/term/GO:0004721
protein serine/threonine phosphatase complex	Gene Ontology	GO:0008287	2	5	0.519803	0.669803	transcript_13173|transcript_13184	http://amigo.geneontology.org/amigo/term/GO:0008287
ATPase activity	Gene Ontology	GO:0016887	2	5	0.519803	0.669803	transcript_9567|transcript_11028	http://amigo.geneontology.org/amigo/term/GO:0016887
DNA-dependent ATPase activity	Gene Ontology	GO:0008094	2	5	0.519803	0.669803	transcript_9567|transcript_11028	http://amigo.geneontology.org/amigo/term/GO:0008094
porphyrin-containing compound metabolic process	Gene Ontology	GO:0006778	2	5	0.519803	0.669803	transcript_17711|transcript_19699	http://amigo.geneontology.org/amigo/term/GO:0006778
reproductive system development	Gene Ontology	GO:0061458	5	15	0.527503	0.672995	transcript_17906|transcript_17711|transcript_18319|transcript_19699|transcript_4821	http://amigo.geneontology.org/amigo/term/GO:0061458
reproductive shoot system development	Gene Ontology	GO:0090567	5	15	0.527503	0.672995	transcript_17906|transcript_17711|transcript_18319|transcript_19699|transcript_4821	http://amigo.geneontology.org/amigo/term/GO:0090567
reproductive structure development	Gene Ontology	GO:0048608	5	15	0.527503	0.672995	transcript_17906|transcript_17711|transcript_18319|transcript_19699|transcript_4821	http://amigo.geneontology.org/amigo/term/GO:0048608
macromolecule catabolic process	Gene Ontology	GO:0009057	6	19	0.558678	0.709757	transcript_20558|transcript_19045|transcript_19174|transcript_19057|transcript_19043|transcript_19232	http://amigo.geneontology.org/amigo/term/GO:0009057
flower development	Gene Ontology	GO:0009908	3	9	0.565138	0.715947	transcript_17906|transcript_18319|transcript_4821	http://amigo.geneontology.org/amigo/term/GO:0009908
cellular response to endogenous stimulus	Gene Ontology	GO:0071495	10	33	0.58057	0.726317	transcript_17007|transcript_16908|transcript_8583|transcript_16675|transcript_2498|transcript_2577|transcript_15726|transcript_15587|transcript_8314|transcript_16846	http://amigo.geneontology.org/amigo/term/GO:0071495
cellular response to organic substance	Gene Ontology	GO:0071310	10	33	0.58057	0.726317	transcript_17007|transcript_16908|transcript_8583|transcript_16675|transcript_2498|transcript_2577|transcript_15726|transcript_15587|transcript_8314|transcript_16846	http://amigo.geneontology.org/amigo/term/GO:0071310
cellular response to hormone stimulus	Gene Ontology	GO:0032870	10	33	0.58057	0.726317	transcript_17007|transcript_16908|transcript_8583|transcript_16675|transcript_2498|transcript_2577|transcript_15726|transcript_15587|transcript_8314|transcript_16846	http://amigo.geneontology.org/amigo/term/GO:0032870
hormone-mediated signaling pathway	Gene Ontology	GO:0009755	10	33	0.58057	0.726317	transcript_17007|transcript_16908|transcript_8583|transcript_16675|transcript_2498|transcript_2577|transcript_15726|transcript_15587|transcript_8314|transcript_16846	http://amigo.geneontology.org/amigo/term/GO:0009755
respiratory chain complex IV	Gene Ontology	GO:0045277	2	6	0.597348	0.736076	transcript_23190|transcript_12829	http://amigo.geneontology.org/amigo/term/GO:0045277
phosphatase activity	Gene Ontology	GO:0016791	2	6	0.597348	0.736076	transcript_13173|transcript_13184	http://amigo.geneontology.org/amigo/term/GO:0016791
mitochondrial respiratory chain complex IV	Gene Ontology	GO:0005751	2	6	0.597348	0.736076	transcript_23190|transcript_12829	http://amigo.geneontology.org/amigo/term/GO:0005751
dephosphorylation	Gene Ontology	GO:0016311	2	6	0.597348	0.736076	transcript_13173|transcript_13184	http://amigo.geneontology.org/amigo/term/GO:0016311
anion transport	Gene Ontology	GO:0006820	2	6	0.597348	0.736076	transcript_3447|transcript_3067	http://amigo.geneontology.org/amigo/term/GO:0006820
hormone metabolic process	Gene Ontology	GO:0042445	5	17	0.620418	0.757686	transcript_10876|transcript_17306|transcript_11343|transcript_17786|transcript_12816	http://amigo.geneontology.org/amigo/term/GO:0042445
regulation of hormone levels	Gene Ontology	GO:0010817	5	17	0.620418	0.757686	transcript_10876|transcript_17306|transcript_11343|transcript_17786|transcript_12816	http://amigo.geneontology.org/amigo/term/GO:0010817
reproduction	Gene Ontology	GO:0000003	7	24	0.622373	0.757686	transcript_21450|transcript_17711|transcript_18319|transcript_19699|transcript_17906|transcript_21973|transcript_4821	http://amigo.geneontology.org/amigo/term/GO:0000003
reproductive process	Gene Ontology	GO:0022414	7	24	0.622373	0.757686	transcript_21450|transcript_17711|transcript_18319|transcript_19699|transcript_17906|transcript_21973|transcript_4821	http://amigo.geneontology.org/amigo/term/GO:0022414
copper ion binding	Gene Ontology	GO:0005507	3	10	0.623923	0.757686	transcript_13356|transcript_13913|transcript_20317	http://amigo.geneontology.org/amigo/term/GO:0005507
regulation of biological quality	Gene Ontology	GO:0065008	5	18	0.662536	0.796643	transcript_10876|transcript_17306|transcript_11343|transcript_17786|transcript_12816	http://amigo.geneontology.org/amigo/term/GO:0065008
aerobic electron transport chain	Gene Ontology	GO:0019646	2	7	0.665047	0.796643	transcript_23190|transcript_12829	http://amigo.geneontology.org/amigo/term/GO:0019646
mitochondrial electron transport, cytochrome c to oxygen	Gene Ontology	GO:0006123	2	7	0.665047	0.796643	transcript_23190|transcript_12829	http://amigo.geneontology.org/amigo/term/GO:0006123
DNA metabolic process	Gene Ontology	GO:0006259	2	7	0.665047	0.796643	transcript_9567|transcript_11028	http://amigo.geneontology.org/amigo/term/GO:0006259
inflorescence development	Gene Ontology	GO:0010229	2	7	0.665047	0.796643	transcript_17711|transcript_19699	http://amigo.geneontology.org/amigo/term/GO:0010229
peptidyl-tyrosine phosphorylation	Gene Ontology	GO:0018108	9	34	0.716247	0.848955	transcript_12187|transcript_12124|transcript_10987|transcript_12920|transcript_13730|transcript_11962|transcript_15774|transcript_12466|transcript_9159	http://amigo.geneontology.org/amigo/term/GO:0018108
protein tyrosine kinase activity	Gene Ontology	GO:0004713	9	34	0.716247	0.848955	transcript_12187|transcript_12124|transcript_10987|transcript_12920|transcript_13730|transcript_11962|transcript_15774|transcript_12466|transcript_9159	http://amigo.geneontology.org/amigo/term/GO:0004713
peptidyl-tyrosine modification	Gene Ontology	GO:0018212	9	34	0.716247	0.848955	transcript_12187|transcript_12124|transcript_10987|transcript_12920|transcript_13730|transcript_11962|transcript_15774|transcript_12466|transcript_9159	http://amigo.geneontology.org/amigo/term/GO:0018212
peptidyl-amino acid modification	Gene Ontology	GO:0018193	9	36	0.767778	0.903882	transcript_12187|transcript_12124|transcript_10987|transcript_12920|transcript_13730|transcript_11962|transcript_15774|transcript_12466|transcript_9159	http://amigo.geneontology.org/amigo/term/GO:0018193
polysaccharide biosynthetic process	Gene Ontology	GO:0000271	2	9	0.772608	0.903882	transcript_11655|transcript_13139	http://amigo.geneontology.org/amigo/term/GO:0000271
starch biosynthetic process	Gene Ontology	GO:0019252	2	9	0.772608	0.903882	transcript_11655|transcript_13139	http://amigo.geneontology.org/amigo/term/GO:0019252
glucan biosynthetic process	Gene Ontology	GO:0009250	2	9	0.772608	0.903882	transcript_11655|transcript_13139	http://amigo.geneontology.org/amigo/term/GO:0009250
cellular polysaccharide biosynthetic process	Gene Ontology	GO:0033692	2	9	0.772608	0.903882	transcript_11655|transcript_13139	http://amigo.geneontology.org/amigo/term/GO:0033692
carbohydrate transmembrane transport	Gene Ontology	GO:0034219	1	5	0.801308	0.908015	transcript_15301	http://amigo.geneontology.org/amigo/term/GO:0034219
carbohydrate:proton symporter activity	Gene Ontology	GO:0005351	1	5	0.801308	0.908015	transcript_15301	http://amigo.geneontology.org/amigo/term/GO:0005351
carbohydrate:cation symporter activity	Gene Ontology	GO:0005402	1	5	0.801308	0.908015	transcript_15301	http://amigo.geneontology.org/amigo/term/GO:0005402
secondary active transmembrane transporter activity	Gene Ontology	GO:0015291	1	5	0.801308	0.908015	transcript_15301	http://amigo.geneontology.org/amigo/term/GO:0015291
symporter activity	Gene Ontology	GO:0015293	1	5	0.801308	0.908015	transcript_15301	http://amigo.geneontology.org/amigo/term/GO:0015293
solute:cation symporter activity	Gene Ontology	GO:0015294	1	5	0.801308	0.908015	transcript_15301	http://amigo.geneontology.org/amigo/term/GO:0015294
regionalization	Gene Ontology	GO:0003002	1	5	0.801308	0.908015	transcript_18319	http://amigo.geneontology.org/amigo/term/GO:0003002
solute:proton symporter activity	Gene Ontology	GO:0015295	1	5	0.801308	0.908015	transcript_15301	http://amigo.geneontology.org/amigo/term/GO:0015295
carbohydrate transport	Gene Ontology	GO:0008643	1	5	0.801308	0.908015	transcript_15301	http://amigo.geneontology.org/amigo/term/GO:0008643
carbohydrate transmembrane transporter activity	Gene Ontology	GO:0015144	1	5	0.801308	0.908015	transcript_15301	http://amigo.geneontology.org/amigo/term/GO:0015144
pattern specification process	Gene Ontology	GO:0007389	1	5	0.801308	0.908015	transcript_18319	http://amigo.geneontology.org/amigo/term/GO:0007389
cellular carbohydrate biosynthetic process	Gene Ontology	GO:0034637	2	10	0.814103	0.916755	transcript_11655|transcript_13139	http://amigo.geneontology.org/amigo/term/GO:0034637
carbohydrate biosynthetic process	Gene Ontology	GO:0016051	2	10	0.814103	0.916755	transcript_11655|transcript_13139	http://amigo.geneontology.org/amigo/term/GO:0016051
oligopeptide transport	Gene Ontology	GO:0006857	1	6	0.848225	0.948078	transcript_1184	http://amigo.geneontology.org/amigo/term/GO:0006857
secondary metabolite biosynthetic process	Gene Ontology	GO:0044550	1	6	0.848225	0.948078	transcript_17056	http://amigo.geneontology.org/amigo/term/GO:0044550
regulation of developmental process	Gene Ontology	GO:0050793	1	8	0.911442	0.992336	transcript_18319	http://amigo.geneontology.org/amigo/term/GO:0050793
secondary metabolic process	Gene Ontology	GO:0019748	2	14	0.9201	0.992336	transcript_17514|transcript_17056	http://amigo.geneontology.org/amigo/term/GO:0019748
hydrolase activity, acting on glycosyl bonds	Gene Ontology	GO:0016798	2	14	0.9201	0.992336	transcript_17306|transcript_17786	http://amigo.geneontology.org/amigo/term/GO:0016798
cellular carbohydrate metabolic process	Gene Ontology	GO:0044262	3	19	0.920255	0.992336	transcript_8921|transcript_11655|transcript_13139	http://amigo.geneontology.org/amigo/term/GO:0044262
enzyme inhibitor activity	Gene Ontology	GO:0004857	1	9	0.932355	0.992336	transcript_18319	http://amigo.geneontology.org/amigo/term/GO:0004857
sucrose metabolic process	Gene Ontology	GO:0005985	1	9	0.932355	0.992336	transcript_8921	http://amigo.geneontology.org/amigo/term/GO:0005985
disaccharide metabolic process	Gene Ontology	GO:0005984	1	9	0.932355	0.992336	transcript_8921	http://amigo.geneontology.org/amigo/term/GO:0005984
oligosaccharide metabolic process	Gene Ontology	GO:0009311	1	9	0.932355	0.992336	transcript_8921	http://amigo.geneontology.org/amigo/term/GO:0009311
negative regulation of molecular function	Gene Ontology	GO:0044092	1	9	0.932355	0.992336	transcript_18319	http://amigo.geneontology.org/amigo/term/GO:0044092
negative regulation of catalytic activity	Gene Ontology	GO:0043086	1	9	0.932355	0.992336	transcript_18319	http://amigo.geneontology.org/amigo/term/GO:0043086
glucan metabolic process	Gene Ontology	GO:0044042	2	15	0.935797	0.992336	transcript_11655|transcript_13139	http://amigo.geneontology.org/amigo/term/GO:0044042
starch metabolic process	Gene Ontology	GO:0005982	2	15	0.935797	0.992336	transcript_11655|transcript_13139	http://amigo.geneontology.org/amigo/term/GO:0005982
cellular glucan metabolic process	Gene Ontology	GO:0006073	2	15	0.935797	0.992336	transcript_11655|transcript_13139	http://amigo.geneontology.org/amigo/term/GO:0006073
cellular polysaccharide metabolic process	Gene Ontology	GO:0044264	2	15	0.935797	0.992336	transcript_11655|transcript_13139	http://amigo.geneontology.org/amigo/term/GO:0044264
polysaccharide metabolic process	Gene Ontology	GO:0005976	2	15	0.935797	0.992336	transcript_11655|transcript_13139	http://amigo.geneontology.org/amigo/term/GO:0005976
transferase activity, transferring glycosyl groups	Gene Ontology	GO:0016757	2	15	0.935797	0.992336	transcript_15959|transcript_15139	http://amigo.geneontology.org/amigo/term/GO:0016757
mitochondrial ribosome	Gene Ontology	GO:0005761	1	10	0.94833	0.992336	transcript_21158	http://amigo.geneontology.org/amigo/term/GO:0005761
ribosomal subunit	Gene Ontology	GO:0044391	1	10	0.94833	0.992336	transcript_21158	http://amigo.geneontology.org/amigo/term/GO:0044391
organellar ribosome	Gene Ontology	GO:0000313	1	10	0.94833	0.992336	transcript_21158	http://amigo.geneontology.org/amigo/term/GO:0000313
regulation of catalytic activity	Gene Ontology	GO:0050790	1	10	0.94833	0.992336	transcript_18319	http://amigo.geneontology.org/amigo/term/GO:0050790
molecular function regulator	Gene Ontology	GO:0098772	1	10	0.94833	0.992336	transcript_18319	http://amigo.geneontology.org/amigo/term/GO:0098772
mitochondrial matrix	Gene Ontology	GO:0005759	1	10	0.94833	0.992336	transcript_21158	http://amigo.geneontology.org/amigo/term/GO:0005759
ribonucleoprotein complex	Gene Ontology	GO:1990904	1	10	0.94833	0.992336	transcript_21158	http://amigo.geneontology.org/amigo/term/GO:1990904
enzyme regulator activity	Gene Ontology	GO:0030234	1	10	0.94833	0.992336	transcript_18319	http://amigo.geneontology.org/amigo/term/GO:0030234
regulation of molecular function	Gene Ontology	GO:0065009	1	10	0.94833	0.992336	transcript_18319	http://amigo.geneontology.org/amigo/term/GO:0065009
membrane-enclosed lumen	Gene Ontology	GO:0031974	1	12	0.969853	1	transcript_21158	http://amigo.geneontology.org/amigo/term/GO:0031974
intracellular organelle lumen	Gene Ontology	GO:0070013	1	12	0.969853	1	transcript_21158	http://amigo.geneontology.org/amigo/term/GO:0070013
organelle lumen	Gene Ontology	GO:0043233	1	12	0.969853	1	transcript_21158	http://amigo.geneontology.org/amigo/term/GO:0043233
phytoalexin metabolic process	Gene Ontology	GO:0052314	1	13	0.976973	1	transcript_17514	http://amigo.geneontology.org/amigo/term/GO:0052314
toxin metabolic process	Gene Ontology	GO:0009404	1	13	0.976973	1	transcript_17514	http://amigo.geneontology.org/amigo/term/GO:0009404
diterpene phytoalexin metabolic process	Gene Ontology	GO:0051501	1	13	0.976973	1	transcript_17514	http://amigo.geneontology.org/amigo/term/GO:0051501
transferase activity, transferring hexosyl groups	Gene Ontology	GO:0016758	1	14	0.982411	1	transcript_15959	http://amigo.geneontology.org/amigo/term/GO:0016758
monooxygenase activity	Gene Ontology	GO:0004497	1	16	0.989739	1	transcript_14626	http://amigo.geneontology.org/amigo/term/GO:0004497
diterpenoid metabolic process	Gene Ontology	GO:0016101	1	20	0.996508	1	transcript_17514	http://amigo.geneontology.org/amigo/term/GO:0016101
cellular response to auxin stimulus	Gene Ontology	GO:0071365	2	30	0.998037	1	transcript_8314|transcript_8583	http://amigo.geneontology.org/amigo/term/GO:0071365
auxin-activated signaling pathway	Gene Ontology	GO:0009734	2	30	0.998037	1	transcript_8314|transcript_8583	http://amigo.geneontology.org/amigo/term/GO:0009734
cytoplasmic vesicle	Gene Ontology	GO:0031410	591	2405	1	1	transcript_5199|transcript_20405|transcript_18752|transcript_13169|transcript_6927|transcript_18128|transcript_11091|transcript_18455|transcript_3925|transcript_11385|transcript_4185|transcript_23160|transcript_23167|transcript_7006|transcript_15038|transcript_20767|transcript_19476|transcript_19224|transcript_19987|transcript_2464|transcript_2303|transcript_19877|transcript_2269|transcript_19972…	http://amigo.geneontology.org/amigo/term/GO:0031410
intracellular vesicle	Gene Ontology	GO:0097708	591	2405	1	1	transcript_5199|transcript_20405|transcript_18752|transcript_13169|transcript_6927|transcript_18128|transcript_11091|transcript_18455|transcript_3925|transcript_11385|transcript_4185|transcript_23160|transcript_23167|transcript_7006|transcript_15038|transcript_20767|transcript_19476|transcript_19224|transcript_19987|transcript_2464|transcript_2303|transcript_19877|transcript_2269|transcript_19972…	http://amigo.geneontology.org/amigo/term/GO:0097708
vesicle	Gene Ontology	GO:0031982	591	2405	1	1	transcript_5199|transcript_20405|transcript_18752|transcript_13169|transcript_6927|transcript_18128|transcript_11091|transcript_18455|transcript_3925|transcript_11385|transcript_4185|transcript_23160|transcript_23167|transcript_7006|transcript_15038|transcript_20767|transcript_19476|transcript_19224|transcript_19987|transcript_2464|transcript_2303|transcript_19877|transcript_2269|transcript_19972…	http://amigo.geneontology.org/amigo/term/GO:0031982
