# Supplementary material for: Reconstruction of the full-length transcriptome of cigar tobacco without a reference genome and characterization of anion channel/transporter transcripts
Source: BMC Plant Biol. 2021 Jun 29;21:299. doi: 10.1186/s12870-021-03091-6 (PMC8240255; doi:10.1186/s12870-021-03091-6)
Supplement: Supplementary file 11 — Additional file 11: Table S7. GO enrichment and KEGG enrichment of tissue-specific transcripts. [file 12870_2021_3091_MOESM11_ESM.xlsx]

## Sheet: leaf_KEGG
#Term	Database	ID	Input number	Background number	P-Value	Corrected P-Value	Input	Hyperlink
Metabolic pathways	KEGG PATHWAY	osa01100	148	2290	3.68212e-79	2.7395e-77	transcript_4068|transcript_21373|transcript_23399|transcript_3674|transcript_19800|transcript_10259|transcript_20354|transcript_10299|transcript_8682|transcript_8755|transcript_20487|transcript_6155|transcript_20614|transcript_15135|transcript_21108|transcript_18524|transcript_19023|transcript_21633|transcript_19228|transcript_18746|transcript_12480|transcript_20479|transcript_19530|transcript_23…	http://www.genome.jp/kegg-bin/show_pathway?osa01100/osa:4333359%09red/osa:4349044%09red/osa:3131411%09red/osa:3131410%09red/osa:4343709%09red/osa:4343070%09red/osa:6450138%09red/osa:4330975%09red/osa:3131463%09red/osa:4341516%09red/osa:4352016%09red/osa:4352014%09red/osa:4336044%09red/osa:4331509%09red/osa:3131390%09red/osa:4328623%09red/osa:4328485%09red/osa:3131488%09red/osa:3131489%09red/osa:4…
Glyoxylate and dicarboxylate metabolism	KEGG PATHWAY	osa00630	43	76	1.41626e-55	2.92693e-54	transcript_4068|transcript_21019|transcript_19574|transcript_21373|transcript_20704|transcript_3744|transcript_20354|transcript_4259|transcript_18288|transcript_3729|transcript_23184|transcript_23183|transcript_20543|transcript_22417|transcript_22454|transcript_23142|transcript_20038|transcript_21965|transcript_20614|transcript_21217|transcript_20639|transcript_20735|transcript_20757|transcript_2…	http://www.genome.jp/kegg-bin/show_pathway?osa00630/osa:4341516%09red/osa:4352016%09red/osa:4352014%09red/osa:4344164%09red/osa:4331509%09red/osa:3131463%09red/osa:4351966%09red
Carbon fixation in photosynthetic organisms	KEGG PATHWAY	osa00710	43	77	2.18843e-55	4.28472e-54	transcript_21019|transcript_19574|transcript_21373|transcript_18411|transcript_20704|transcript_20354|transcript_18288|transcript_23889|transcript_23184|transcript_23183|transcript_20543|transcript_17207|transcript_22417|transcript_22454|transcript_23142|transcript_20038|transcript_21965|transcript_20614|transcript_21217|transcript_20639|transcript_20735|transcript_20757|transcript_21249|transcri…	http://www.genome.jp/kegg-bin/show_pathway?osa00710/osa:4352016%09red/osa:4352014%09red/osa:4349897%09red/osa:4336044%09red/osa:3131463%09red/osa:4351966%09red
Carbon metabolism	KEGG PATHWAY	osa01200	50	271	2.41601e-44	4.49379e-43	transcript_4068|transcript_21019|transcript_19574|transcript_21373|transcript_18411|transcript_20704|transcript_3744|transcript_20354|transcript_4259|transcript_18288|transcript_23889|transcript_16977|transcript_23184|transcript_23183|transcript_20543|transcript_22243|transcript_22417|transcript_22454|transcript_23142|transcript_20038|transcript_21965|transcript_20614|transcript_3729|transcript_2…	http://www.genome.jp/kegg-bin/show_pathway?osa01200/osa:4341516%09red/osa:4352016%09red/osa:4352014%09red/osa:4349897%09red/osa:4336044%09red/osa:4331509%09red/osa:3131463%09red/osa:4351966%09red/osa:4327819%09red
Biosynthesis of secondary metabolites	KEGG PATHWAY	osa01110	54	1177	5.07225e-20	8.98514e-19	transcript_4068|transcript_21019|transcript_19574|transcript_10299|transcript_21373|transcript_18411|transcript_20704|transcript_3744|transcript_14697|transcript_20354|transcript_4259|transcript_18288|transcript_16977|transcript_23184|transcript_23183|transcript_9578|transcript_22901|transcript_20543|transcript_22417|transcript_22454|transcript_23142|transcript_20038|transcript_21965|transcript_2…	http://www.genome.jp/kegg-bin/show_pathway?osa01110/osa:4349044%09red/osa:4332690%09red/osa:4341516%09red/osa:4352016%09red/osa:4352014%09red/osa:4351966%09red/osa:4347225%09red/osa:4349897%09red/osa:4338768%09red/osa:4331509%09red/osa:3131463%09red/osa:4328485%09red/osa:4327819%09red
Oxidative phosphorylation	KEGG PATHWAY	osa00190	19	147	6.84087e-15	1.15673e-13	transcript_22647|transcript_14977|transcript_8682|transcript_13776|transcript_12480|transcript_11225|transcript_15920|transcript_23647|transcript_3674|transcript_404|transcript_10259|transcript_3837|transcript_9726|transcript_5086|transcript_13297|transcript_8197|transcript_2628|transcript_18134|transcript_3668	http://www.genome.jp/kegg-bin/show_pathway?osa00190/osa:6450168%09red/osa:6450138%09red/osa:3131488%09red/osa:3131398%09red/osa:3131461%09red/osa:3131462%09red/osa:3131392%09red/osa:3131393%09red/osa:3131390%09red/osa:3131489%09red
Nitrogen metabolism	KEGG PATHWAY	osa00910	8	34	8.15462e-09	1.31892e-07	transcript_18570|transcript_17988|transcript_18651|transcript_15167|transcript_22795|transcript_18261|transcript_18381|transcript_21602	http://www.genome.jp/kegg-bin/show_pathway?osa00910/osa:4326583%09red/osa:4344164%09red
RNA polymerase	KEGG PATHWAY	osa03020	5	46	0.000157473	0.00183062	transcript_5246|transcript_18354|transcript_2149|transcript_14362|transcript_15300	http://www.genome.jp/kegg-bin/show_pathway?osa03020/osa:3131434%09red/osa:3131431%09red
Glycine, serine and threonine metabolism	KEGG PATHWAY	osa00260	5	68	0.00084167	0.00638982	transcript_4068|transcript_3744|transcript_4259|transcript_3520|transcript_3729	http://www.genome.jp/kegg-bin/show_pathway?osa00260/osa:4341516%09red
Thiamine metabolism	KEGG PATHWAY	osa00730	3	22	0.00194556	0.0139182	transcript_9578|transcript_10299|transcript_19510	http://www.genome.jp/kegg-bin/show_pathway?osa00730/osa:4338768%09red/osa:4343443%09red
Pentose phosphate pathway	KEGG PATHWAY	osa00030	4	57	0.00329341	0.023116	transcript_16683|transcript_17207|transcript_18411|transcript_17264	http://www.genome.jp/kegg-bin/show_pathway?osa00030/osa:4349897%09red
Fructose and mannose metabolism	KEGG PATHWAY	osa00051	4	66	0.00539481	0.0371643	transcript_16683|transcript_17207|transcript_18411|transcript_17264	http://www.genome.jp/kegg-bin/show_pathway?osa00051/osa:4349897%09red
Huntington disease	PANTHER	P00029	3	36	0.00697305	0.0455083	transcript_19695|transcript_22243|transcript_23889	http://www.pantherdb.org/pathway/pathwayDiagram.jsp?catAccession=P00029
Porphyrin and chlorophyll metabolism	KEGG PATHWAY	osa00860	3	40	0.00914399	0.0560275	transcript_1962|transcript_5658|transcript_13462	http://www.genome.jp/kegg-bin/show_pathway?osa00860/osa:4349044%09red/osa:4332690%09red
mRNA surveillance pathway	KEGG PATHWAY	osa03015	4	110	0.0279632	0.135095	transcript_9153|transcript_13253|transcript_11278|transcript_1275	http://www.genome.jp/kegg-bin/show_pathway?osa03015/osa:9266269%09red/osa:4346409%09red/osa:4336331%09red
Glycolysis / Gluconeogenesis	KEGG PATHWAY	osa00010	4	137	0.0538394	0.162768	transcript_16683|transcript_17207|transcript_18411|transcript_17264	http://www.genome.jp/kegg-bin/show_pathway?osa00010/osa:4349897%09red
RNA transport	KEGG PATHWAY	osa03013	4	165	0.090662	0.217793	transcript_9153|transcript_13253|transcript_11278|transcript_12547	http://www.genome.jp/kegg-bin/show_pathway?osa03013/osa:4336300%09red/osa:4346409%09red/osa:4336331%09red
Other types of O-glycan biosynthesis	KEGG PATHWAY	osa00514	1	9	0.0958024	0.217793	transcript_11363	http://www.genome.jp/kegg-bin/show_pathway?osa00514/osa:4333340%09red
Biosynthesis of amino acids	KEGG PATHWAY	osa01230	5	238	0.0984564	0.217793	transcript_16683|transcript_17207|transcript_17264|transcript_18411|transcript_16977	http://www.genome.jp/kegg-bin/show_pathway?osa01230/osa:4349897%09red/osa:4327819%09red
Terpenoid backbone biosynthesis	KEGG PATHWAY	osa00900	2	54	0.108408	0.217793	transcript_9578|transcript_10299	http://www.genome.jp/kegg-bin/show_pathway?osa00900/osa:4338768%09red
RNA degradation	KEGG PATHWAY	osa03018	3	112	0.109078	0.217793	transcript_9153|transcript_13253|transcript_11278	http://www.genome.jp/kegg-bin/show_pathway?osa03018/osa:4346409%09red/osa:4336331%09red
Biosynthesis of secondary metabolites - unclassified	KEGG PATHWAY	osa00999	1	15	0.148833	0.244982	transcript_14697	http://www.genome.jp/kegg-bin/show_pathway?osa00999/osa:4328485%09red
MAPK signaling pathway - plant	KEGG PATHWAY	osa04016	3	151	0.20111	0.321086	transcript_22113|transcript_3714|transcript_19149	http://www.genome.jp/kegg-bin/show_pathway?osa04016/osa:4332664%09red/osa:4331509%09red/osa:4334408%09red
Cutin, suberine and wax biosynthesis	KEGG PATHWAY	osa00073	1	28	0.253336	0.376071	transcript_12948	http://www.genome.jp/kegg-bin/show_pathway?osa00073/osa:4345513%09red
Ribosome	KEGG PATHWAY	osa03010	5	358	0.29984	0.408573	transcript_3263|transcript_20323|transcript_12545|transcript_21269|transcript_11165	http://www.genome.jp/kegg-bin/show_pathway?osa03010/osa:4346540%09red/osa:3131443%09red/osa:3131457%09red/osa:4334131%09red/osa:3131439%09red
Circadian rhythm - plant	KEGG PATHWAY	osa04712	1	35	0.304203	0.411364	transcript_7219	http://www.genome.jp/kegg-bin/show_pathway?osa04712/osa:4344399%09red
Cysteine and methionine metabolism	KEGG PATHWAY	osa00270	2	119	0.342328	0.432177	transcript_21108|transcript_16977	http://www.genome.jp/kegg-bin/show_pathway?osa00270/osa:4347225%09red/osa:4327819%09red
Autophagy - other	KEGG PATHWAY	osa04136	1	41	0.345044	0.432177	transcript_955	http://www.genome.jp/kegg-bin/show_pathway?osa04136/osa:4331010%09red
Sulfur metabolism	KEGG PATHWAY	osa00920	1	41	0.345044	0.432177	transcript_16977	http://www.genome.jp/kegg-bin/show_pathway?osa00920/osa:4327819%09red
Ubiquinone and other terpenoid-quinone biosynthesis	KEGG PATHWAY	osa00130	1	46	0.377247	0.470926	transcript_14697	http://www.genome.jp/kegg-bin/show_pathway?osa00130/osa:4328485%09red
Tryptophan metabolism	KEGG PATHWAY	osa00380	1	57	0.442644	0.539881	transcript_19149	http://www.genome.jp/kegg-bin/show_pathway?osa00380/osa:4331509%09red
Phosphatidylinositol signaling system	KEGG PATHWAY	osa04070	1	64	0.480648	0.584318	transcript_22113	http://www.genome.jp/kegg-bin/show_pathway?osa04070/osa:4332664%09red
Plant-pathogen interaction	KEGG PATHWAY	osa04626	2	168	0.509429	0.61142	transcript_22113|transcript_5528	http://www.genome.jp/kegg-bin/show_pathway?osa04626/osa:4332664%09red/osa:4342596%09red
Phagosome	KEGG PATHWAY	osa04145	1	81	0.562532	0.662651	transcript_22606	http://www.genome.jp/kegg-bin/show_pathway?osa04145/osa:4343694%09red
Pyruvate metabolism	KEGG PATHWAY	osa00620	1	86	0.584068	0.681108	transcript_1351	http://www.genome.jp/kegg-bin/show_pathway?osa00620/osa:4338161%09red
Peroxisome	KEGG PATHWAY	osa04146	1	88	0.592384	0.684369	transcript_19149	http://www.genome.jp/kegg-bin/show_pathway?osa04146/osa:4331509%09red
Aminoacyl-tRNA biosynthesis	KEGG PATHWAY	osa00970	1	115	0.689692	0.765867	transcript_13938	http://www.genome.jp/kegg-bin/show_pathway?osa00970/osa:4335708%09red
Ubiquitin mediated proteolysis	KEGG PATHWAY	osa04120	1	136	0.74905	0.798817	transcript_3143	http://www.genome.jp/kegg-bin/show_pathway?osa04120/osa:4324695%09red
Endocytosis	KEGG PATHWAY	osa04144	1	150	0.782187	0.815052	transcript_1432	http://www.genome.jp/kegg-bin/show_pathway?osa04144/osa:9271296%09red
Amino sugar and nucleotide sugar metabolism	KEGG PATHWAY	osa00520	1	161	0.805133	0.831971	transcript_16715	http://www.genome.jp/kegg-bin/show_pathway?osa00520/osa:4330975%09red
Phenylpropanoid biosynthesis	KEGG PATHWAY	osa00940	1	233	0.906054	0.918398	transcript_14697	http://www.genome.jp/kegg-bin/show_pathway?osa00940/osa:4328485%09red
Plant hormone signal transduction	KEGG PATHWAY	osa04075	1	240	0.912495	0.922413	transcript_726	http://www.genome.jp/kegg-bin/show_pathway?osa04075/osa:4348447%09red
--------------------

## Sheet: leaf_GO
#Term	Database	ID	Input number	Background number	P-Value	Corrected P-Value	Input	Hyperlink
plastid	Gene Ontology	GO:0009536	173	1817	4.29446e-122	7.9877e-120	transcript_21373|transcript_23399|transcript_3674|transcript_19800|transcript_3676|transcript_22705|transcript_20354|transcript_19574|transcript_8682|transcript_8755|transcript_20487|transcript_18242|transcript_6155|transcript_20614|transcript_15135|transcript_1448|transcript_20811|transcript_18525|transcript_20328|transcript_19023|transcript_21633|transcript_12480|transcript_20479|transcript_195…	http://amigo.geneontology.org/amigo/term/GO:0009536
intracellular membrane-bounded organelle	Gene Ontology	GO:0043231	191	3273	2.53104e-101	2.35387e-99	transcript_21373|transcript_8682|transcript_23399|transcript_3674|transcript_19800|transcript_3676|transcript_22705|transcript_20354|transcript_19574|transcript_15300|transcript_8755|transcript_20487|transcript_18242|transcript_6155|transcript_20614|transcript_15135|transcript_1448|transcript_20811|transcript_18525|transcript_18524|transcript_20328|transcript_19023|transcript_21633|transcript_192…	http://amigo.geneontology.org/amigo/term/GO:0043231
cytoplasm	Gene Ontology	GO:0005737	202	5557	1.62666e-72	8.64452e-71	transcript_6155|transcript_21373|transcript_8682|transcript_19530|transcript_3674|transcript_19800|transcript_3676|transcript_22705|transcript_20354|transcript_19574|transcript_15300|transcript_8755|transcript_20487|transcript_18242|transcript_17527|transcript_20614|transcript_15135|transcript_1448|transcript_20811|transcript_18525|transcript_18524|transcript_20328|transcript_19023|transcript_216…	http://amigo.geneontology.org/amigo/term/GO:0005737
membrane-bounded organelle	Gene Ontology	GO:0043227	202	5638	2.01379e-71	8.32368e-70	transcript_6155|transcript_21373|transcript_8682|transcript_19530|transcript_3674|transcript_19800|transcript_3676|transcript_22705|transcript_20354|transcript_19574|transcript_15300|transcript_8755|transcript_20487|transcript_18242|transcript_17527|transcript_20614|transcript_15135|transcript_1448|transcript_20811|transcript_18525|transcript_18524|transcript_20328|transcript_19023|transcript_216…	http://amigo.geneontology.org/amigo/term/GO:0043227
organelle	Gene Ontology	GO:0043226	202	5656	3.50255e-71	1.00227e-69	transcript_6155|transcript_21373|transcript_8682|transcript_19530|transcript_3674|transcript_19800|transcript_3676|transcript_22705|transcript_20354|transcript_19574|transcript_15300|transcript_8755|transcript_20487|transcript_18242|transcript_17527|transcript_20614|transcript_15135|transcript_1448|transcript_20811|transcript_18525|transcript_18524|transcript_20328|transcript_19023|transcript_216…	http://amigo.geneontology.org/amigo/term/GO:0043226
intracellular organelle	Gene Ontology	GO:0043229	202	5656	3.50255e-71	1.00227e-69	transcript_6155|transcript_21373|transcript_8682|transcript_19530|transcript_3674|transcript_19800|transcript_3676|transcript_22705|transcript_20354|transcript_19574|transcript_15300|transcript_8755|transcript_20487|transcript_18242|transcript_17527|transcript_20614|transcript_15135|transcript_1448|transcript_20811|transcript_18525|transcript_18524|transcript_20328|transcript_19023|transcript_216…	http://amigo.geneontology.org/amigo/term/GO:0043229
intracellular	Gene Ontology	GO:0005622	202	5691	1.02153e-70	2.53339e-69	transcript_6155|transcript_21373|transcript_8682|transcript_19530|transcript_3674|transcript_19800|transcript_3676|transcript_22705|transcript_20354|transcript_19574|transcript_15300|transcript_8755|transcript_20487|transcript_18242|transcript_17527|transcript_20614|transcript_15135|transcript_1448|transcript_20811|transcript_18525|transcript_18524|transcript_20328|transcript_19023|transcript_216…	http://amigo.geneontology.org/amigo/term/GO:0005622
cellular anatomical entity	Gene Ontology	GO:0110165	204	6547	6.22187e-62	1.36149e-60	transcript_6155|transcript_21373|transcript_8682|transcript_19530|transcript_3674|transcript_19800|transcript_3676|transcript_23376|transcript_22705|transcript_20354|transcript_19574|transcript_15300|transcript_8755|transcript_20487|transcript_18242|transcript_17527|transcript_20614|transcript_15135|transcript_1448|transcript_20811|transcript_18525|transcript_18524|transcript_20328|transcript_190…	http://amigo.geneontology.org/amigo/term/GO:0110165
membrane	Gene Ontology	GO:0016020	36	1297	7.70906e-08	1.14711e-06	transcript_6905|transcript_2494|transcript_14987|transcript_3674|transcript_3676|transcript_23376|transcript_23536|transcript_2628|transcript_22043|transcript_21803|transcript_8755|transcript_15719|transcript_9008|transcript_20487|transcript_6155|transcript_15135|transcript_2340|transcript_10132|transcript_15920|transcript_14977|transcript_21633|transcript_10744|transcript_15949|transcript_18019|…	http://amigo.geneontology.org/amigo/term/GO:0016020
ATP metabolic process	Gene Ontology	GO:0046034	4	21	0.000105898	0.00136151	transcript_13297|transcript_14977|transcript_9726|transcript_23647	http://amigo.geneontology.org/amigo/term/GO:0046034
mitochondrial electron transport, cytochrome c to oxygen	Gene Ontology	GO:0006123	3	7	0.000113459	0.00136151	transcript_13297|transcript_14977|transcript_23647	http://amigo.geneontology.org/amigo/term/GO:0006123
aerobic electron transport chain	Gene Ontology	GO:0019646	3	7	0.000113459	0.00136151	transcript_13297|transcript_14977|transcript_23647	http://amigo.geneontology.org/amigo/term/GO:0019646
ATP synthesis coupled electron transport	Gene Ontology	GO:0042773	3	11	0.000334066	0.00327033	transcript_13297|transcript_14977|transcript_23647	http://amigo.geneontology.org/amigo/term/GO:0042773
mitochondrial ATP synthesis coupled electron transport	Gene Ontology	GO:0042775	3	11	0.000334066	0.00327033	transcript_13297|transcript_14977|transcript_23647	http://amigo.geneontology.org/amigo/term/GO:0042775
respiratory electron transport chain	Gene Ontology	GO:0022904	3	11	0.000334066	0.00327033	transcript_13297|transcript_14977|transcript_23647	http://amigo.geneontology.org/amigo/term/GO:0022904
oxidative phosphorylation	Gene Ontology	GO:0006119	3	12	0.000414491	0.00367121	transcript_13297|transcript_14977|transcript_23647	http://amigo.geneontology.org/amigo/term/GO:0006119
aerobic respiration	Gene Ontology	GO:0009060	3	12	0.000414491	0.00367121	transcript_13297|transcript_14977|transcript_23647	http://amigo.geneontology.org/amigo/term/GO:0009060
electron transport chain	Gene Ontology	GO:0022900	5	64	0.000650571	0.00550028	transcript_13297|transcript_15843|transcript_14977|transcript_20487|transcript_23647	http://amigo.geneontology.org/amigo/term/GO:0022900
energy derivation by oxidation of organic compounds	Gene Ontology	GO:0015980	3	15	0.000726978	0.00563408	transcript_13297|transcript_14977|transcript_23647	http://amigo.geneontology.org/amigo/term/GO:0015980
cellular respiration	Gene Ontology	GO:0045333	3	15	0.000726978	0.00563408	transcript_13297|transcript_14977|transcript_23647	http://amigo.geneontology.org/amigo/term/GO:0045333
generation of precursor metabolites and energy	Gene Ontology	GO:0006091	5	73	0.00113589	0.00828533	transcript_13297|transcript_15843|transcript_14977|transcript_20487|transcript_23647	http://amigo.geneontology.org/amigo/term/GO:0006091
oxidation-reduction process	Gene Ontology	GO:0055114	5	108	0.00569189	0.0378104	transcript_13297|transcript_15843|transcript_14977|transcript_20487|transcript_23647	http://amigo.geneontology.org/amigo/term/GO:0055114
DNA-binding transcription factor activity	Gene Ontology	GO:0003700	3	40	0.00914399	0.0560275	transcript_20601|transcript_22984|transcript_14822	http://amigo.geneontology.org/amigo/term/GO:0003700
integral component of membrane	Gene Ontology	GO:0016021	2	13	0.00963913	0.0560275	transcript_15004|transcript_3676	http://amigo.geneontology.org/amigo/term/GO:0016021
intrinsic component of membrane	Gene Ontology	GO:0031224	2	13	0.00963913	0.0560275	transcript_15004|transcript_3676	http://amigo.geneontology.org/amigo/term/GO:0031224
phosphate-containing compound metabolic process	Gene Ontology	GO:0006796	4	99	0.0201576	0.110274	transcript_13297|transcript_14977|transcript_9726|transcript_23647	http://amigo.geneontology.org/amigo/term/GO:0006796
phosphorus metabolic process	Gene Ontology	GO:0006793	4	99	0.0201576	0.110274	transcript_13297|transcript_14977|transcript_9726|transcript_23647	http://amigo.geneontology.org/amigo/term/GO:0006793
ATP binding	Gene Ontology	GO:0005524	4	107	0.0256803	0.129095	transcript_22984|transcript_20601|transcript_9726|transcript_14822	http://amigo.geneontology.org/amigo/term/GO:0005524
adenyl ribonucleotide binding	Gene Ontology	GO:0032559	4	107	0.0256803	0.129095	transcript_22984|transcript_20601|transcript_9726|transcript_14822	http://amigo.geneontology.org/amigo/term/GO:0032559
adenyl nucleotide binding	Gene Ontology	GO:0030554	4	107	0.0256803	0.129095	transcript_22984|transcript_20601|transcript_9726|transcript_14822	http://amigo.geneontology.org/amigo/term/GO:0030554
drug binding	Gene Ontology	GO:0008144	4	108	0.0264283	0.129359	transcript_22984|transcript_20601|transcript_9726|transcript_14822	http://amigo.geneontology.org/amigo/term/GO:0008144
purine nucleotide binding	Gene Ontology	GO:0017076	4	122	0.038274	0.156876	transcript_22984|transcript_20601|transcript_9726|transcript_14822	http://amigo.geneontology.org/amigo/term/GO:0017076
purine ribonucleoside triphosphate binding	Gene Ontology	GO:0035639	4	122	0.038274	0.156876	transcript_22984|transcript_20601|transcript_9726|transcript_14822	http://amigo.geneontology.org/amigo/term/GO:0035639
ribonucleotide binding	Gene Ontology	GO:0032553	4	122	0.038274	0.156876	transcript_22984|transcript_20601|transcript_9726|transcript_14822	http://amigo.geneontology.org/amigo/term/GO:0032553
purine ribonucleotide binding	Gene Ontology	GO:0032555	4	122	0.038274	0.156876	transcript_22984|transcript_20601|transcript_9726|transcript_14822	http://amigo.geneontology.org/amigo/term/GO:0032555
small molecule binding	Gene Ontology	GO:0036094	4	123	0.0392191	0.156876	transcript_22984|transcript_20601|transcript_9726|transcript_14822	http://amigo.geneontology.org/amigo/term/GO:0036094
nucleotide binding	Gene Ontology	GO:0000166	4	123	0.0392191	0.156876	transcript_22984|transcript_20601|transcript_9726|transcript_14822	http://amigo.geneontology.org/amigo/term/GO:0000166
carbohydrate derivative binding	Gene Ontology	GO:0097367	4	123	0.0392191	0.156876	transcript_22984|transcript_20601|transcript_9726|transcript_14822	http://amigo.geneontology.org/amigo/term/GO:0097367
nucleoside phosphate binding	Gene Ontology	GO:1901265	4	123	0.0392191	0.156876	transcript_22984|transcript_20601|transcript_9726|transcript_14822	http://amigo.geneontology.org/amigo/term/GO:1901265
anion binding	Gene Ontology	GO:0043168	4	125	0.041149	0.161131	transcript_22984|transcript_20601|transcript_9726|transcript_14822	http://amigo.geneontology.org/amigo/term/GO:0043168
membrane protein complex	Gene Ontology	GO:0098796	2	33	0.0479293	0.162768	transcript_15920|transcript_9726	http://amigo.geneontology.org/amigo/term/GO:0098796
purine ribonucleotide biosynthetic process	Gene Ontology	GO:0009152	1	5	0.0586315	0.162768	transcript_9726	http://amigo.geneontology.org/amigo/term/GO:0009152
ribonucleotide biosynthetic process	Gene Ontology	GO:0009260	1	5	0.0586315	0.162768	transcript_9726	http://amigo.geneontology.org/amigo/term/GO:0009260
purine nucleoside triphosphate metabolic process	Gene Ontology	GO:0009144	1	5	0.0586315	0.162768	transcript_9726	http://amigo.geneontology.org/amigo/term/GO:0009144
nucleoside triphosphate metabolic process	Gene Ontology	GO:0009141	1	5	0.0586315	0.162768	transcript_9726	http://amigo.geneontology.org/amigo/term/GO:0009141
ribonucleoside triphosphate metabolic process	Gene Ontology	GO:0009199	1	5	0.0586315	0.162768	transcript_9726	http://amigo.geneontology.org/amigo/term/GO:0009199
nucleoside phosphate biosynthetic process	Gene Ontology	GO:1901293	1	5	0.0586315	0.162768	transcript_9726	http://amigo.geneontology.org/amigo/term/GO:1901293
organophosphate biosynthetic process	Gene Ontology	GO:0090407	1	5	0.0586315	0.162768	transcript_9726	http://amigo.geneontology.org/amigo/term/GO:0090407
carbohydrate derivative biosynthetic process	Gene Ontology	GO:1901137	1	5	0.0586315	0.162768	transcript_9726	http://amigo.geneontology.org/amigo/term/GO:1901137
purine ribonucleoside triphosphate metabolic process	Gene Ontology	GO:0009205	1	5	0.0586315	0.162768	transcript_9726	http://amigo.geneontology.org/amigo/term/GO:0009205
nucleotide biosynthetic process	Gene Ontology	GO:0009165	1	5	0.0586315	0.162768	transcript_9726	http://amigo.geneontology.org/amigo/term/GO:0009165
nucleoside triphosphate biosynthetic process	Gene Ontology	GO:0009142	1	5	0.0586315	0.162768	transcript_9726	http://amigo.geneontology.org/amigo/term/GO:0009142
purine ribonucleoside triphosphate biosynthetic process	Gene Ontology	GO:0009206	1	5	0.0586315	0.162768	transcript_9726	http://amigo.geneontology.org/amigo/term/GO:0009206
ribonucleoside triphosphate biosynthetic process	Gene Ontology	GO:0009201	1	5	0.0586315	0.162768	transcript_9726	http://amigo.geneontology.org/amigo/term/GO:0009201
ATP biosynthetic process	Gene Ontology	GO:0006754	1	5	0.0586315	0.162768	transcript_9726	http://amigo.geneontology.org/amigo/term/GO:0006754
purine-containing compound biosynthetic process	Gene Ontology	GO:0072522	1	5	0.0586315	0.162768	transcript_9726	http://amigo.geneontology.org/amigo/term/GO:0072522
purine nucleotide biosynthetic process	Gene Ontology	GO:0006164	1	5	0.0586315	0.162768	transcript_9726	http://amigo.geneontology.org/amigo/term/GO:0006164
ribose phosphate biosynthetic process	Gene Ontology	GO:0046390	1	5	0.0586315	0.162768	transcript_9726	http://amigo.geneontology.org/amigo/term/GO:0046390
purine nucleoside triphosphate biosynthetic process	Gene Ontology	GO:0009145	1	5	0.0586315	0.162768	transcript_9726	http://amigo.geneontology.org/amigo/term/GO:0009145
phosphorylation	Gene Ontology	GO:0016310	3	89	0.0652931	0.178596	transcript_13297|transcript_14977|transcript_23647	http://amigo.geneontology.org/amigo/term/GO:0016310
proton-transporting two-sector ATPase complex	Gene Ontology	GO:0016469	1	6	0.0680646	0.183479	transcript_9726	http://amigo.geneontology.org/amigo/term/GO:0016469
drug metabolic process	Gene Ontology	GO:0017144	1	7	0.0774035	0.205672	transcript_9726	http://amigo.geneontology.org/amigo/term/GO:0017144
transcription regulator activity	Gene Ontology	GO:0140110	3	97	0.0794221	0.208064	transcript_20601|transcript_22984|transcript_14822	http://amigo.geneontology.org/amigo/term/GO:0140110
ion binding	Gene Ontology	GO:0043167	4	159	0.0819517	0.211709	transcript_22984|transcript_20601|transcript_9726|transcript_14822	http://amigo.geneontology.org/amigo/term/GO:0043167
respiratory chain complex I	Gene Ontology	GO:0045271	1	9	0.0958024	0.217793	transcript_15920	http://amigo.geneontology.org/amigo/term/GO:0045271
mitochondrial respiratory chain complex I	Gene Ontology	GO:0005747	1	9	0.0958024	0.217793	transcript_15920	http://amigo.geneontology.org/amigo/term/GO:0005747
NADH dehydrogenase complex	Gene Ontology	GO:0030964	1	9	0.0958024	0.217793	transcript_15920	http://amigo.geneontology.org/amigo/term/GO:0030964
regulation of nucleobase-containing compound metabolic process	Gene Ontology	GO:0019219	3	106	0.0967497	0.217793	transcript_20601|transcript_22984|transcript_14822	http://amigo.geneontology.org/amigo/term/GO:0019219
regulation of nucleic acid-templated transcription	Gene Ontology	GO:1903506	3	106	0.0967497	0.217793	transcript_20601|transcript_22984|transcript_14822	http://amigo.geneontology.org/amigo/term/GO:1903506
regulation of RNA biosynthetic process	Gene Ontology	GO:2001141	3	106	0.0967497	0.217793	transcript_20601|transcript_22984|transcript_14822	http://amigo.geneontology.org/amigo/term/GO:2001141
regulation of RNA metabolic process	Gene Ontology	GO:0051252	3	106	0.0967497	0.217793	transcript_20601|transcript_22984|transcript_14822	http://amigo.geneontology.org/amigo/term/GO:0051252
regulation of transcription, DNA-templated	Gene Ontology	GO:0006355	3	106	0.0967497	0.217793	transcript_20601|transcript_22984|transcript_14822	http://amigo.geneontology.org/amigo/term/GO:0006355
nucleotide metabolic process	Gene Ontology	GO:0009117	1	10	0.104864	0.217793	transcript_9726	http://amigo.geneontology.org/amigo/term/GO:0009117
ribose phosphate metabolic process	Gene Ontology	GO:0019693	1	10	0.104864	0.217793	transcript_9726	http://amigo.geneontology.org/amigo/term/GO:0019693
purine ribonucleotide metabolic process	Gene Ontology	GO:0009150	1	10	0.104864	0.217793	transcript_9726	http://amigo.geneontology.org/amigo/term/GO:0009150
purine-containing compound metabolic process	Gene Ontology	GO:0072521	1	10	0.104864	0.217793	transcript_9726	http://amigo.geneontology.org/amigo/term/GO:0072521
purine nucleotide metabolic process	Gene Ontology	GO:0006163	1	10	0.104864	0.217793	transcript_9726	http://amigo.geneontology.org/amigo/term/GO:0006163
ribonucleotide metabolic process	Gene Ontology	GO:0009259	1	10	0.104864	0.217793	transcript_9726	http://amigo.geneontology.org/amigo/term/GO:0009259
organophosphate metabolic process	Gene Ontology	GO:0019637	1	10	0.104864	0.217793	transcript_9726	http://amigo.geneontology.org/amigo/term/GO:0019637
nucleoside phosphate metabolic process	Gene Ontology	GO:0006753	1	10	0.104864	0.217793	transcript_9726	http://amigo.geneontology.org/amigo/term/GO:0006753
mitochondrion	Gene Ontology	GO:0005739	19	1378	0.110983	0.217793	transcript_15920|transcript_18746|transcript_14977|transcript_19228|transcript_21647|transcript_18787|transcript_19944|transcript_23647|transcript_19176|transcript_17847|transcript_22864|transcript_20029|transcript_13297|transcript_20026|transcript_21993|transcript_23942|transcript_18524|transcript_20084|transcript_11165	http://amigo.geneontology.org/amigo/term/GO:0005739
cysteine-type endopeptidase activity	Gene Ontology	GO:0004197	1	11	0.113836	0.217793	transcript_17527	http://amigo.geneontology.org/amigo/term/GO:0004197
organonitrogen compound biosynthetic process	Gene Ontology	GO:1901566	2	56	0.114893	0.217793	transcript_9726|transcript_11165	http://amigo.geneontology.org/amigo/term/GO:1901566
regulation of cellular biosynthetic process	Gene Ontology	GO:0031326	3	115	0.115459	0.217793	transcript_20601|transcript_22984|transcript_14822	http://amigo.geneontology.org/amigo/term/GO:0031326
regulation of gene expression	Gene Ontology	GO:0010468	3	115	0.115459	0.217793	transcript_20601|transcript_22984|transcript_14822	http://amigo.geneontology.org/amigo/term/GO:0010468
regulation of biosynthetic process	Gene Ontology	GO:0009889	3	115	0.115459	0.217793	transcript_20601|transcript_22984|transcript_14822	http://amigo.geneontology.org/amigo/term/GO:0009889
regulation of macromolecule biosynthetic process	Gene Ontology	GO:0010556	3	115	0.115459	0.217793	transcript_20601|transcript_22984|transcript_14822	http://amigo.geneontology.org/amigo/term/GO:0010556
regulation of cellular macromolecule biosynthetic process	Gene Ontology	GO:2000112	3	115	0.115459	0.217793	transcript_20601|transcript_22984|transcript_14822	http://amigo.geneontology.org/amigo/term/GO:2000112
cellular metabolic process	Gene Ontology	GO:0044237	7	400	0.116508	0.217793	transcript_14977|transcript_20487|transcript_23647|transcript_9726|transcript_13297|transcript_15843|transcript_11165	http://amigo.geneontology.org/amigo/term/GO:0044237
nucleobase-containing small molecule metabolic process	Gene Ontology	GO:0055086	1	12	0.122717	0.227118	transcript_9726	http://amigo.geneontology.org/amigo/term/GO:0055086
oxidoreductase complex	Gene Ontology	GO:1990204	1	13	0.13151	0.229996	transcript_15920	http://amigo.geneontology.org/amigo/term/GO:1990204
carbohydrate derivative metabolic process	Gene Ontology	GO:1901135	1	13	0.13151	0.229996	transcript_9726	http://amigo.geneontology.org/amigo/term/GO:1901135
cysteine-type peptidase activity	Gene Ontology	GO:0008234	1	13	0.13151	0.229996	transcript_17527	http://amigo.geneontology.org/amigo/term/GO:0008234
metabolic process	Gene Ontology	GO:0008152	8	493	0.132668	0.229996	transcript_14977|transcript_20487|transcript_23647|transcript_17527|transcript_9726|transcript_13297|transcript_15843|transcript_11165	http://amigo.geneontology.org/amigo/term/GO:0008152
regulation of macromolecule metabolic process	Gene Ontology	GO:0060255	3	124	0.135401	0.229996	transcript_20601|transcript_22984|transcript_14822	http://amigo.geneontology.org/amigo/term/GO:0060255
regulation of nitrogen compound metabolic process	Gene Ontology	GO:0051171	3	124	0.135401	0.229996	transcript_20601|transcript_22984|transcript_14822	http://amigo.geneontology.org/amigo/term/GO:0051171
regulation of primary metabolic process	Gene Ontology	GO:0080090	3	124	0.135401	0.229996	transcript_20601|transcript_22984|transcript_14822	http://amigo.geneontology.org/amigo/term/GO:0080090
regulation of metabolic process	Gene Ontology	GO:0019222	3	124	0.135401	0.229996	transcript_20601|transcript_22984|transcript_14822	http://amigo.geneontology.org/amigo/term/GO:0019222
regulation of cellular metabolic process	Gene Ontology	GO:0031323	3	124	0.135401	0.229996	transcript_20601|transcript_22984|transcript_14822	http://amigo.geneontology.org/amigo/term/GO:0031323
organic cyclic compound binding	Gene Ontology	GO:0097159	4	197	0.143882	0.240019	transcript_22984|transcript_20601|transcript_9726|transcript_14822	http://amigo.geneontology.org/amigo/term/GO:0097159
heterocyclic compound binding	Gene Ontology	GO:1901363	4	197	0.143882	0.240019	transcript_22984|transcript_20601|transcript_9726|transcript_14822	http://amigo.geneontology.org/amigo/term/GO:1901363
protein-containing complex	Gene Ontology	GO:0032991	2	65	0.14518	0.240031	transcript_15920|transcript_9726	http://amigo.geneontology.org/amigo/term/GO:0032991
respiratory chain complex	Gene Ontology	GO:0098803	1	19	0.182453	0.297687	transcript_15920	http://amigo.geneontology.org/amigo/term/GO:0098803
mitochondrial respirasome	Gene Ontology	GO:0005746	1	20	0.190649	0.305696	transcript_15920	http://amigo.geneontology.org/amigo/term/GO:0005746
respirasome	Gene Ontology	GO:0070469	1	20	0.190649	0.305696	transcript_15920	http://amigo.geneontology.org/amigo/term/GO:0070469
inner mitochondrial membrane protein complex	Gene Ontology	GO:0098800	1	22	0.206796	0.327354	transcript_15920	http://amigo.geneontology.org/amigo/term/GO:0098800
cellular process	Gene Ontology	GO:0009987	7	488	0.229905	0.35864	transcript_14977|transcript_20487|transcript_23647|transcript_9726|transcript_13297|transcript_15843|transcript_11165	http://amigo.geneontology.org/amigo/term/GO:0009987
structural constituent of ribosome	Gene Ontology	GO:0003735	1	25	0.230417	0.35864	transcript_11165	http://amigo.geneontology.org/amigo/term/GO:0003735
regulation of cellular process	Gene Ontology	GO:0050794	3	167	0.242999	0.375086	transcript_20601|transcript_22984|transcript_14822	http://amigo.geneontology.org/amigo/term/GO:0050794
regulation of biological process	Gene Ontology	GO:0050789	3	173	0.259066	0.376071	transcript_20601|transcript_22984|transcript_14822	http://amigo.geneontology.org/amigo/term/GO:0050789
mitochondrial membrane	Gene Ontology	GO:0031966	1	29	0.260824	0.376071	transcript_15920	http://amigo.geneontology.org/amigo/term/GO:0031966
ribosome	Gene Ontology	GO:0005840	1	29	0.260824	0.376071	transcript_11165	http://amigo.geneontology.org/amigo/term/GO:0005840
structural molecule activity	Gene Ontology	GO:0005198	1	29	0.260824	0.376071	transcript_11165	http://amigo.geneontology.org/amigo/term/GO:0005198
organelle inner membrane	Gene Ontology	GO:0019866	1	29	0.260824	0.376071	transcript_15920	http://amigo.geneontology.org/amigo/term/GO:0019866
mitochondrial inner membrane	Gene Ontology	GO:0005743	1	29	0.260824	0.376071	transcript_15920	http://amigo.geneontology.org/amigo/term/GO:0005743
catalytic complex	Gene Ontology	GO:1902494	1	29	0.260824	0.376071	transcript_15920	http://amigo.geneontology.org/amigo/term/GO:1902494
mitochondrial envelope	Gene Ontology	GO:0005740	1	29	0.260824	0.376071	transcript_15920	http://amigo.geneontology.org/amigo/term/GO:0005740
envelope	Gene Ontology	GO:0031975	1	30	0.268236	0.377969	transcript_15920	http://amigo.geneontology.org/amigo/term/GO:0031975
organelle membrane	Gene Ontology	GO:0031090	1	30	0.268236	0.377969	transcript_15920	http://amigo.geneontology.org/amigo/term/GO:0031090
organelle envelope	Gene Ontology	GO:0031967	1	30	0.268236	0.377969	transcript_15920	http://amigo.geneontology.org/amigo/term/GO:0031967
endopeptidase activity	Gene Ontology	GO:0004175	1	31	0.275575	0.385391	transcript_17527	http://amigo.geneontology.org/amigo/term/GO:0004175
mitochondrial protein complex	Gene Ontology	GO:0098798	1	32	0.28284	0.392599	transcript_15920	http://amigo.geneontology.org/amigo/term/GO:0098798
peptidase activity	Gene Ontology	GO:0008233	1	34	0.297154	0.406401	transcript_17527	http://amigo.geneontology.org/amigo/term/GO:0008233
peptidase activity, acting on L-amino acid peptides	Gene Ontology	GO:0070011	1	34	0.297154	0.406401	transcript_17527	http://amigo.geneontology.org/amigo/term/GO:0070011
biological regulation	Gene Ontology	GO:0065007	3	190	0.305206	0.411364	transcript_20601|transcript_22984|transcript_14822	http://amigo.geneontology.org/amigo/term/GO:0065007
binding	Gene Ontology	GO:0005488	4	277	0.311055	0.416232	transcript_22984|transcript_20601|transcript_9726|transcript_14822	http://amigo.geneontology.org/amigo/term/GO:0005488
organonitrogen compound metabolic process	Gene Ontology	GO:1901564	3	201	0.335271	0.432177	transcript_17527|transcript_9726|transcript_11165	http://amigo.geneontology.org/amigo/term/GO:1901564
translation	Gene Ontology	GO:0006412	1	40	0.338407	0.432177	transcript_11165	http://amigo.geneontology.org/amigo/term/GO:0006412
peptide metabolic process	Gene Ontology	GO:0006518	1	40	0.338407	0.432177	transcript_11165	http://amigo.geneontology.org/amigo/term/GO:0006518
peptide biosynthetic process	Gene Ontology	GO:0043043	1	40	0.338407	0.432177	transcript_11165	http://amigo.geneontology.org/amigo/term/GO:0043043
non-membrane-bounded organelle	Gene Ontology	GO:0043228	1	41	0.345044	0.432177	transcript_11165	http://amigo.geneontology.org/amigo/term/GO:0043228
intracellular non-membrane-bounded organelle	Gene Ontology	GO:0043232	1	41	0.345044	0.432177	transcript_11165	http://amigo.geneontology.org/amigo/term/GO:0043232
cellular amide metabolic process	Gene Ontology	GO:0043603	1	41	0.345044	0.432177	transcript_11165	http://amigo.geneontology.org/amigo/term/GO:0043603
amide biosynthetic process	Gene Ontology	GO:0043604	1	41	0.345044	0.432177	transcript_11165	http://amigo.geneontology.org/amigo/term/GO:0043604
small molecule metabolic process	Gene Ontology	GO:0044281	1	47	0.383495	0.475534	transcript_9726	http://amigo.geneontology.org/amigo/term/GO:0044281
proteolysis	Gene Ontology	GO:0006508	1	54	0.42552	0.52415	transcript_17527	http://amigo.geneontology.org/amigo/term/GO:0006508
cellular nitrogen compound biosynthetic process	Gene Ontology	GO:0044271	2	146	0.437589	0.535471	transcript_9726|transcript_11165	http://amigo.geneontology.org/amigo/term/GO:0044271
cellular nitrogen compound metabolic process	Gene Ontology	GO:0034641	2	165	0.499987	0.60388	transcript_9726|transcript_11165	http://amigo.geneontology.org/amigo/term/GO:0034641
hydrolase activity	Gene Ontology	GO:0016787	1	70	0.51116	0.61142	transcript_17527	http://amigo.geneontology.org/amigo/term/GO:0016787
protein metabolic process	Gene Ontology	GO:0019538	2	170	0.515659	0.612859	transcript_17527|transcript_11165	http://amigo.geneontology.org/amigo/term/GO:0019538
cellular biosynthetic process	Gene Ontology	GO:0044249	2	186	0.56358	0.662651	transcript_9726|transcript_11165	http://amigo.geneontology.org/amigo/term/GO:0044249
organic substance biosynthetic process	Gene Ontology	GO:1901576	2	187	0.56646	0.662651	transcript_9726|transcript_11165	http://amigo.geneontology.org/amigo/term/GO:1901576
biosynthetic process	Gene Ontology	GO:0009058	2	196	0.591763	0.684369	transcript_9726|transcript_11165	http://amigo.geneontology.org/amigo/term/GO:0009058
nitrogen compound metabolic process	Gene Ontology	GO:0006807	3	309	0.606823	0.696723	transcript_17527|transcript_9726|transcript_11165	http://amigo.geneontology.org/amigo/term/GO:0006807
nucleobase-containing compound biosynthetic process	Gene Ontology	GO:0034654	1	106	0.660148	0.752579	transcript_9726	http://amigo.geneontology.org/amigo/term/GO:0034654
heterocycle biosynthetic process	Gene Ontology	GO:0018130	1	107	0.663564	0.752579	transcript_9726	http://amigo.geneontology.org/amigo/term/GO:0018130
aromatic compound biosynthetic process	Gene Ontology	GO:0019438	1	110	0.67361	0.759342	transcript_9726	http://amigo.geneontology.org/amigo/term/GO:0019438
organic cyclic compound biosynthetic process	Gene Ontology	GO:1901362	1	113	0.683356	0.765688	transcript_9726	http://amigo.geneontology.org/amigo/term/GO:1901362
catalytic activity, acting on a protein	Gene Ontology	GO:0140096	1	115	0.689692	0.765867	transcript_17527	http://amigo.geneontology.org/amigo/term/GO:0140096
primary metabolic process	Gene Ontology	GO:0044238	3	365	0.715475	0.78644	transcript_17527|transcript_9726|transcript_11165	http://amigo.geneontology.org/amigo/term/GO:0044238
nucleobase-containing compound metabolic process	Gene Ontology	GO:0006139	1	124	0.716676	0.78644	transcript_9726	http://amigo.geneontology.org/amigo/term/GO:0006139
organic substance metabolic process	Gene Ontology	GO:0071704	3	372	0.727283	0.793399	transcript_17527|transcript_9726|transcript_11165	http://amigo.geneontology.org/amigo/term/GO:0071704
heterocycle metabolic process	Gene Ontology	GO:0046483	1	131	0.736035	0.798265	transcript_9726	http://amigo.geneontology.org/amigo/term/GO:0046483
organic cyclic compound metabolic process	Gene Ontology	GO:1901360	1	136	0.74905	0.798817	transcript_9726	http://amigo.geneontology.org/amigo/term/GO:1901360
cellular protein metabolic process	Gene Ontology	GO:0044267	1	136	0.74905	0.798817	transcript_11165	http://amigo.geneontology.org/amigo/term/GO:0044267
cellular aromatic compound metabolic process	Gene Ontology	GO:0006725	1	137	0.751575	0.798817	transcript_9726	http://amigo.geneontology.org/amigo/term/GO:0006725
gene expression	Gene Ontology	GO:0010467	1	139	0.75655	0.799535	transcript_11165	http://amigo.geneontology.org/amigo/term/GO:0010467
macromolecule biosynthetic process	Gene Ontology	GO:0009059	1	148	0.777735	0.812689	transcript_11165	http://amigo.geneontology.org/amigo/term/GO:0009059
cellular macromolecule biosynthetic process	Gene Ontology	GO:0034645	1	148	0.777735	0.812689	transcript_11165	http://amigo.geneontology.org/amigo/term/GO:0034645
macromolecule metabolic process	Gene Ontology	GO:0043170	2	289	0.790785	0.819421	transcript_17527|transcript_11165	http://amigo.geneontology.org/amigo/term/GO:0043170
intracellular vesicle	Gene Ontology	GO:0097708	19	2405	0.89372	0.908372	transcript_6905|transcript_21705|transcript_9628|transcript_10744|transcript_12480|transcript_20060|transcript_16182|transcript_404|transcript_3676|transcript_17527|transcript_23863|transcript_12064|transcript_4221|transcript_18554|transcript_15004|transcript_3889|transcript_17574|transcript_18798|transcript_12948	http://amigo.geneontology.org/amigo/term/GO:0097708
cytoplasmic vesicle	Gene Ontology	GO:0031410	19	2405	0.89372	0.908372	transcript_6905|transcript_21705|transcript_9628|transcript_10744|transcript_12480|transcript_20060|transcript_16182|transcript_404|transcript_3676|transcript_17527|transcript_23863|transcript_12064|transcript_4221|transcript_18554|transcript_15004|transcript_3889|transcript_17574|transcript_18798|transcript_12948	http://amigo.geneontology.org/amigo/term/GO:0031410
vesicle	Gene Ontology	GO:0031982	19	2405	0.89372	0.908372	transcript_6905|transcript_21705|transcript_9628|transcript_10744|transcript_12480|transcript_20060|transcript_16182|transcript_404|transcript_3676|transcript_17527|transcript_23863|transcript_12064|transcript_4221|transcript_18554|transcript_15004|transcript_3889|transcript_17574|transcript_18798|transcript_12948	http://amigo.geneontology.org/amigo/term/GO:0031982
cellular macromolecule metabolic process	Gene Ontology	GO:0044260	1	255	0.924852	0.929852	transcript_11165	http://amigo.geneontology.org/amigo/term/GO:0044260
catalytic activity	Gene Ontology	GO:0003824	1	325	0.963108	0.963108	transcript_17527	http://amigo.geneontology.org/amigo/term/GO:0003824

## Sheet: root_KEGG
#Term	Database	ID	Input number	Background number	P-Value	Corrected P-Value	Input	Hyperlink
Metabolic pathways	KEGG PATHWAY	osa01100	99	2290	1.06675e-26	5.03506e-24	transcript_1162|transcript_7406|transcript_19031|transcript_14647|transcript_11414|transcript_18248|transcript_12978|transcript_8519|transcript_4720|transcript_13374|transcript_12563|transcript_6704|transcript_7317|transcript_7256|transcript_16461|transcript_21053|transcript_7542|transcript_16694|transcript_5448|transcript_11276|transcript_9084|transcript_19666|transcript_537|transcript_5014|tran…	http://www.genome.jp/kegg-bin/show_pathway?osa01100/osa:9269428%09red/osa:4338395%09red/osa:4332253%09red/osa:4334554%09red/osa:4337389%09red/osa:4334435%09red/osa:4332270%09red/osa:4345795%09red/osa:4330975%09red/osa:4332184%09red/osa:4337257%09red/osa:4326074%09red/osa:4346017%09red/osa:4327173%09red/osa:4352052%09red/osa:4340486%09red/osa:4352832%09red/osa:4352016%09red/osa:4349585%09red/osa:4…
Nicotinate and nicotinamide metabolism	KEGG PATHWAY	osa00760	13	17	1.62654e-17	3.83863e-15	transcript_7317|transcript_12117|transcript_8040|transcript_7245|transcript_6952|transcript_12844|transcript_11276|transcript_7827|transcript_12563|transcript_8823|transcript_7542|transcript_8519|transcript_7666	http://www.genome.jp/kegg-bin/show_pathway?osa00760/osa:4328220%09red/osa:107275865%09red
Cysteine and methionine metabolism	KEGG PATHWAY	osa00270	15	119	1.71485e-10	2.69803e-08	transcript_1162|transcript_16694|transcript_17272|transcript_16461|transcript_17173|transcript_16018|transcript_12978|transcript_17577|transcript_19652|transcript_8174|transcript_6120|transcript_20162|transcript_17040|transcript_6044|transcript_17758	http://www.genome.jp/kegg-bin/show_pathway?osa00270/osa:4337230%09red/osa:4325163%09red/osa:4347225%09red/osa:4334435%09red/osa:4331707%09red/osa:4342996%09red/osa:4332128%09red/osa:4352833%09red/osa:4352832%09red
Oxidative phosphorylation	KEGG PATHWAY	osa00190	14	147	1.89798e-08	2.23961e-06	transcript_4037|transcript_2748|transcript_1302|transcript_4956|transcript_537|transcript_3807|transcript_13737|transcript_7256|transcript_20914|transcript_13920|transcript_5453|transcript_11414|transcript_23138|transcript_6704	http://www.genome.jp/kegg-bin/show_pathway?osa00190/osa:6450178%09red/osa:4352910%09red/osa:6450140%09red/osa:4332270%09red/osa:6450138%09red/osa:4337257%09red/osa:4345039%09red/osa:4342621%09red/osa:6450121%09red
MAPK signaling pathway - plant	KEGG PATHWAY	osa04016	13	151	1.81636e-07	1.22475e-05	transcript_4313|transcript_14572|transcript_14832|transcript_11525|transcript_22519|transcript_13272|transcript_13664|transcript_21502|transcript_4485|transcript_18248|transcript_14539|transcript_19611|transcript_19666	http://www.genome.jp/kegg-bin/show_pathway?osa04016/osa:4349484%09red/osa:4338719%09red/osa:4342115%09red/osa:4325424%09red/osa:4349403%09red/osa:4331509%09red/osa:4340170%09red/osa:4332697%09red/osa:4328448%09red
Carbon metabolism	KEGG PATHWAY	osa01200	16	271	8.85871e-07	5.22664e-05	transcript_21053|transcript_14922|transcript_14832|transcript_23729|transcript_24009|transcript_13374|transcript_14673|transcript_11333|transcript_16496|transcript_4866|transcript_15672|transcript_9084|transcript_14539|transcript_12978|transcript_9920|transcript_12412	http://www.genome.jp/kegg-bin/show_pathway?osa01200/osa:4352016%09red/osa:4326074%09red/osa:4332253%09red/osa:4334554%09red/osa:4346699%09red/osa:4327173%09red/osa:4347204%09red/osa:4331509%09red/osa:4341792%09red/osa:4326769%09red/osa:4337230%09red/osa:3131463%09red/osa:4324263%09red/osa:9270306%09red
Biosynthesis of secondary metabolites	KEGG PATHWAY	osa01110	35	1177	5.31016e-06	0.000227854	transcript_10590|transcript_21053|transcript_12135|transcript_24009|transcript_17510|transcript_18281|transcript_17811|transcript_14832|transcript_19031|transcript_9190|transcript_15205|transcript_22519|transcript_14647|transcript_17471|transcript_15672|transcript_9084|transcript_14539|transcript_14584|transcript_16694|transcript_23729|transcript_17869|transcript_13374|transcript_17782|transcript…	http://www.genome.jp/kegg-bin/show_pathway?osa01110/osa:9269428%09red/osa:4349318%09red/osa:4324263%09red/osa:4332184%09red/osa:4346017%09red/osa:4327173%09red/osa:4352833%09red/osa:4352832%09red/osa:4352016%09red/osa:4349585%09red/osa:4340486%09red/osa:4329080%09red/osa:4325163%09red/osa:4332253%09red/osa:4331438%09red/osa:4325129%09red/osa:4332175%09red/osa:107275849%09red/osa:4347225%09red/osa…
Arginine and proline metabolism	KEGG PATHWAY	osa00330	7	58	1.77021e-05	0.000294283	transcript_17272|transcript_14584|transcript_17173|transcript_16018|transcript_17577|transcript_8177|transcript_16461	http://www.genome.jp/kegg-bin/show_pathway?osa00330/osa:4349318%09red/osa:4342996%09red/osa:4340008%09red
Ribosome	KEGG PATHWAY	osa03010	16	358	2.51782e-05	0.000315563	transcript_16934|transcript_23617|transcript_20121|transcript_22176|transcript_23484|transcript_20478|transcript_20336|transcript_1607|transcript_20099|transcript_17049|transcript_1461|transcript_5244|transcript_23247|transcript_16475|transcript_23572|transcript_22978	http://www.genome.jp/kegg-bin/show_pathway?osa03010/osa:4348846%09red/osa:6450196%09red/osa:4347422%09red/osa:4336914%09red/osa:4344590%09red/osa:3131443%09red/osa:4332545%09red/osa:4339261%09red/osa:4329362%09red/osa:6450135%09red/osa:4343869%09red/osa:4351604%09red
beta-Alanine metabolism	KEGG PATHWAY	osa00410	6	46	4.79573e-05	0.000492083	transcript_17272|transcript_17173|transcript_16018|transcript_17577|transcript_16461|transcript_16541	http://www.genome.jp/kegg-bin/show_pathway?osa00410/osa:4342996%09red/osa:4332184%09red
Apoptosis signaling pathway	PANTHER	P00006	4	13	5.17922e-05	0.000498896	transcript_22385|transcript_13971|transcript_14572|transcript_11053	http://www.pantherdb.org/pathway/pathwayDiagram.jsp?catAccession=P00006
Carbon fixation in photosynthetic organisms	KEGG PATHWAY	osa00710	7	77	9.38546e-05	0.000851911	transcript_21053|transcript_24009|transcript_11333|transcript_16496|transcript_4866|transcript_23729|transcript_9084	http://www.genome.jp/kegg-bin/show_pathway?osa00710/osa:4352016%09red/osa:4326074%09red/osa:4346699%09red/osa:4341792%09red/osa:4326769%09red/osa:3131463%09red
Glyoxylate and dicarboxylate metabolism	KEGG PATHWAY	osa00630	6	76	0.000601008	0.00333736	transcript_21053|transcript_14832|transcript_24009|transcript_23729|transcript_14539|transcript_9920	http://www.genome.jp/kegg-bin/show_pathway?osa00630/osa:4331509%09red/osa:4352016%09red/osa:3131463%09red/osa:9270306%09red
Alanine, aspartate and glutamate metabolism	KEGG PATHWAY	osa00250	5	52	0.000755631	0.00338203	transcript_12844|transcript_12117|transcript_12563|transcript_16541|transcript_8519	http://www.genome.jp/kegg-bin/show_pathway?osa00250/osa:4328220%09red/osa:4332184%09red
Biosynthesis of amino acids	KEGG PATHWAY	osa01230	10	238	0.00128252	0.00492155	transcript_16694|transcript_17040|transcript_13374|transcript_8174|transcript_16496|transcript_15672|transcript_9084|transcript_14922|transcript_12978|transcript_9920	http://www.genome.jp/kegg-bin/show_pathway?osa01230/osa:4326074%09red/osa:4325163%09red/osa:4332253%09red/osa:4324263%09red/osa:4327173%09red/osa:4341792%09red/osa:4337230%09red/osa:4352832%09red/osa:4352833%09red/osa:9270306%09red
Parkinson disease	PANTHER	P00049	4	38	0.00190064	0.00690078	transcript_22385|transcript_13971|transcript_14572|transcript_11053	http://www.pantherdb.org/pathway/pathwayDiagram.jsp?catAccession=P00049
Protein processing in endoplasmic reticulum	KEGG PATHWAY	osa04141	9	222	0.00278156	0.0084703	transcript_7665|transcript_13971|transcript_8416|transcript_4336|transcript_11053|transcript_23783|transcript_9105|transcript_764|transcript_22385	http://www.genome.jp/kegg-bin/show_pathway?osa04141/osa:4331645%09red/osa:4330236%09red/osa:4342077%09red/osa:4351208%09red/osa:4333580%09red/osa:4337389%09red
Glutathione metabolism	KEGG PATHWAY	osa00480	6	110	0.00356718	0.0103933	transcript_17272|transcript_17173|transcript_16018|transcript_17577|transcript_5635|transcript_16461	http://www.genome.jp/kegg-bin/show_pathway?osa00480/osa:4342996%09red/osa:4346337%09red
Phenylpropanoid biosynthesis	KEGG PATHWAY	osa00940	8	233	0.0117881	0.0300756	transcript_12135|transcript_17811|transcript_18274|transcript_17869|transcript_17471|transcript_18281|transcript_18204|transcript_17510	http://www.genome.jp/kegg-bin/show_pathway?osa00940/osa:4325129%09red/osa:107275849%09red/osa:4331438%09red/osa:4349585%09red/osa:4332175%09red
Endocytosis	KEGG PATHWAY	osa04144	6	150	0.0144203	0.0350845	transcript_2770|transcript_1444|transcript_13971|transcript_1443|transcript_22385|transcript_11053	http://www.genome.jp/kegg-bin/show_pathway?osa04144/osa:4329190%09red/osa:4332241%09red/osa:9271296%09red/osa:4351208%09red
Spliceosome	KEGG PATHWAY	osa03040	7	196	0.0148509	0.0359467	transcript_459|transcript_551|transcript_13971|transcript_1666|transcript_4148|transcript_11053|transcript_22385	http://www.genome.jp/kegg-bin/show_pathway?osa03040/osa:4341492%09red/osa:4351208%09red/osa:4343339%09red/osa:4332999%09red
mRNA surveillance pathway	KEGG PATHWAY	osa03015	5	110	0.0153603	0.0362503	transcript_8718|transcript_1437|transcript_12185|transcript_10178|transcript_9586	http://www.genome.jp/kegg-bin/show_pathway?osa03015/osa:4348893%09red/osa:4346409%09red/osa:4323885%09red
RNA degradation	KEGG PATHWAY	osa03018	5	112	0.0164348	0.038213	transcript_15672|transcript_19515|transcript_12185|transcript_8718|transcript_9586	http://www.genome.jp/kegg-bin/show_pathway?osa03018/osa:4332253%09red/osa:4346409%09red/osa:4337457%09red
Amino sugar and nucleotide sugar metabolism	KEGG PATHWAY	osa00520	6	161	0.0195053	0.0446918	transcript_15816|transcript_23044|transcript_18248|transcript_19611|transcript_9946|transcript_19666	http://www.genome.jp/kegg-bin/show_pathway?osa00520/osa:4330975%09red/osa:4342115%09red/osa:4345284%09red/osa:4338719%09red
One carbon pool by folate	KEGG PATHWAY	osa00670	2	16	0.0211883	0.0483135	transcript_14673|transcript_12412	http://www.genome.jp/kegg-bin/show_pathway?osa00670/osa:4347204%09red/osa:4334554%09red
RNA transport	KEGG PATHWAY	osa03013	6	165	0.0216231	0.0490677	transcript_22516|transcript_12185|transcript_8718|transcript_9586|transcript_10010|transcript_6546	http://www.genome.jp/kegg-bin/show_pathway?osa03013/osa:4339216%09red/osa:4332834%09red/osa:4346409%09red/osa:4349446%09red
Pyruvate metabolism	KEGG PATHWAY	osa00620	4	86	0.0271569	0.060749	transcript_13374|transcript_14922|transcript_11333|transcript_4866	http://www.genome.jp/kegg-bin/show_pathway?osa00620/osa:4324263%09red/osa:4327173%09red/osa:4346699%09red/osa:4326769%09red
Selenocompound metabolism	KEGG PATHWAY	osa00450	2	19	0.0283719	0.0631677	transcript_16694|transcript_8174	http://www.genome.jp/kegg-bin/show_pathway?osa00450/osa:4352833%09red/osa:4352832%09red
Glycolysis / Gluconeogenesis	KEGG PATHWAY	osa00010	5	137	0.0342224	0.0751301	transcript_15672|transcript_9084|transcript_14922|transcript_16496|transcript_13374	http://www.genome.jp/kegg-bin/show_pathway?osa00010/osa:4332253%09red/osa:4324263%09red/osa:4341792%09red/osa:4326074%09red/osa:4327173%09red
Terpenoid backbone biosynthesis	KEGG PATHWAY	osa00900	3	54	0.0351821	0.0768794	transcript_10590|transcript_17782|transcript_9190	http://www.genome.jp/kegg-bin/show_pathway?osa00900/osa:4338768%09red/osa:4346017%09red/osa:9272427%09red
Plant hormone signal transduction	KEGG PATHWAY	osa04075	7	240	0.03775	0.0821106	transcript_14572|transcript_13272|transcript_21502|transcript_11525|transcript_5871|transcript_13664|transcript_6126	http://www.genome.jp/kegg-bin/show_pathway?osa04075/osa:4349484%09red/osa:4335934%09red/osa:4325424%09red/osa:4325895%09red/osa:4340170%09red/osa:4332697%09red
DNA replication	KEGG PATHWAY	osa03030	3	60	0.045218	0.0952809	transcript_9481|transcript_1768|transcript_7319	http://www.genome.jp/kegg-bin/show_pathway?osa03030/osa:4331016%09red/osa:4325052%09red
ABC transporters	KEGG PATHWAY	osa02010	2	26	0.0482224	0.100269	transcript_1012|transcript_2712	http://www.genome.jp/kegg-bin/show_pathway?osa02010/osa:4324720%09red/osa:4324305%09red
Zeatin biosynthesis	KEGG PATHWAY	osa00908	2	28	0.0545963	0.108275	transcript_15205|transcript_14647	http://www.genome.jp/kegg-bin/show_pathway?osa00908/osa:9269428%09red
FGF signaling pathway	PANTHER	P00021	2	31	0.0646715	0.121613	transcript_14572|transcript_10178	http://www.pantherdb.org/pathway/pathwayDiagram.jsp?catAccession=P00021
Interferon-gamma signaling pathway	PANTHER	P00035	1	5	0.0732299	0.123005	transcript_14572	http://www.pantherdb.org/pathway/pathwayDiagram.jsp?catAccession=P00035
Insulin/IGF pathway-mitogen activated protein kinase kinase/MAP kinase cascade	PANTHER	P00032	1	5	0.0732299	0.123005	transcript_14572	http://www.pantherdb.org/pathway/pathwayDiagram.jsp?catAccession=P00032
Alzheimer disease-amyloid secretase pathway	PANTHER	P00003	1	5	0.0732299	0.123005	transcript_14572	http://www.pantherdb.org/pathway/pathwayDiagram.jsp?catAccession=P00003
De novo pyrimidine ribonucleotides biosythesis	PANTHER	P02740	1	5	0.0732299	0.123005	transcript_22519	http://www.pantherdb.org/pathway/pathwayDiagram.jsp?catAccession=P02740
Nitrogen metabolism	KEGG PATHWAY	osa00910	2	34	0.0753114	0.126053	transcript_5014|transcript_6045	http://www.genome.jp/kegg-bin/show_pathway?osa00910/osa:4345795%09red
Photosynthesis	KEGG PATHWAY	osa00195	3	75	0.0756799	0.126222	transcript_21396|transcript_23589|transcript_22570	http://www.genome.jp/kegg-bin/show_pathway?osa00195/osa:3131419%09red/osa:3131411%09red/osa:4344439%09red
Peroxisome	KEGG PATHWAY	osa04146	3	88	0.107632	0.170477	transcript_14539|transcript_8172|transcript_14832	http://www.genome.jp/kegg-bin/show_pathway?osa04146/osa:4338395%09red/osa:4331509%09red
De novo purine biosynthesis	PANTHER	P02738	1	9	0.119053	0.180685	transcript_22519	http://www.pantherdb.org/pathway/pathwayDiagram.jsp?catAccession=P02738
Purine metabolism	KEGG PATHWAY	osa00230	3	93	0.121107	0.183213	transcript_13374|transcript_14922|transcript_22519	http://www.genome.jp/kegg-bin/show_pathway?osa00230/osa:4324263%09red/osa:4327173%09red/osa:4349403%09red
Alzheimer disease-presenilin pathway	PANTHER	P00004	1	10	0.130151	0.184478	transcript_15881	http://www.pantherdb.org/pathway/pathwayDiagram.jsp?catAccession=P00004
alpha-Linolenic acid metabolism	KEGG PATHWAY	osa00592	2	52	0.148103	0.209296	transcript_17262|transcript_17400	http://www.genome.jp/kegg-bin/show_pathway?osa00592/osa:4340486%09red/osa:4340485%09red
Inflammation mediated by chemokine and cytokine signaling pathway	PANTHER	P00031	1	12	0.151931	0.212793	transcript_14572	http://www.pantherdb.org/pathway/pathwayDiagram.jsp?catAccession=P00031
Starch and sucrose metabolism	KEGG PATHWAY	osa00500	4	161	0.155659	0.217371	transcript_4087|transcript_5448|transcript_7406|transcript_4720	http://www.genome.jp/kegg-bin/show_pathway?osa00500/osa:4324621%09red/osa:4333062%09red/osa:4346981%09red
Tryptophan metabolism	KEGG PATHWAY	osa00380	2	57	0.170224	0.232886	transcript_14539|transcript_14832	http://www.genome.jp/kegg-bin/show_pathway?osa00380/osa:4331509%09red
Photosynthesis - antenna proteins	KEGG PATHWAY	osa00196	1	15	0.183584	0.249	transcript_22508	http://www.genome.jp/kegg-bin/show_pathway?osa00196/osa:4340892%09red
Linoleic acid metabolism	KEGG PATHWAY	osa00591	1	16	0.193872	0.260705	transcript_7004	http://www.genome.jp/kegg-bin/show_pathway?osa00591/osa:4333823%09red
Cytoskeletal regulation by Rho GTPase	PANTHER	P00016	1	17	0.204029	0.273585	transcript_16287	http://www.pantherdb.org/pathway/pathwayDiagram.jsp?catAccession=P00016
Other glycan degradation	KEGG PATHWAY	osa00511	1	18	0.21406	0.286221	transcript_6739	http://www.genome.jp/kegg-bin/show_pathway?osa00511/osa:4325748%09red
Isoquinoline alkaloid biosynthesis	KEGG PATHWAY	osa00950	1	21	0.2434	0.31824	transcript_13725	http://www.genome.jp/kegg-bin/show_pathway?osa00950/osa:4337055%09red
Taurine and hypotaurine metabolism	KEGG PATHWAY	osa00430	1	21	0.2434	0.31824	transcript_16541	http://www.genome.jp/kegg-bin/show_pathway?osa00430/osa:4332184%09red
Thiamine metabolism	KEGG PATHWAY	osa00730	1	22	0.252935	0.329794	transcript_9190	http://www.genome.jp/kegg-bin/show_pathway?osa00730/osa:4338768%09red
Phagosome	KEGG PATHWAY	osa04145	2	81	0.281017	0.363398	transcript_7256|transcript_16287	http://www.genome.jp/kegg-bin/show_pathway?osa04145/osa:4331315%09red/osa:4332270%09red
Butanoate metabolism	KEGG PATHWAY	osa00650	1	27	0.298843	0.385393	transcript_16541	http://www.genome.jp/kegg-bin/show_pathway?osa00650/osa:4332184%09red
Sphingolipid metabolism	KEGG PATHWAY	osa00600	1	30	0.325026	0.41351	transcript_6739	http://www.genome.jp/kegg-bin/show_pathway?osa00600/osa:4325748%09red
Ribosome biogenesis in eukaryotes	KEGG PATHWAY	osa03008	2	93	0.33663	0.427121	transcript_10501|transcript_9095	http://www.genome.jp/kegg-bin/show_pathway?osa03008/osa:4340389%09red/osa:4332567%09red
Plant-pathogen interaction	KEGG PATHWAY	osa04626	3	168	0.365175	0.462098	transcript_6710|transcript_21502|transcript_8416	http://www.genome.jp/kegg-bin/show_pathway?osa04626/osa:4342077%09red/osa:4325424%09red/osa:4342596%09red
Huntington disease	PANTHER	P00029	1	36	0.374501	0.472633	transcript_16287	http://www.pantherdb.org/pathway/pathwayDiagram.jsp?catAccession=P00029
N-Glycan biosynthesis	KEGG PATHWAY	osa00510	1	39	0.397865	0.492655	transcript_9105	http://www.genome.jp/kegg-bin/show_pathway?osa00510/osa:4337389%09red
Porphyrin and chlorophyll metabolism	KEGG PATHWAY	osa00860	1	40	0.405458	0.494708	transcript_19031	http://www.genome.jp/kegg-bin/show_pathway?osa00860/osa:4329080%09red
Autophagy - other	KEGG PATHWAY	osa04136	1	41	0.412956	0.494708	transcript_945	http://www.genome.jp/kegg-bin/show_pathway?osa04136/osa:4331010%09red
Tyrosine metabolism	KEGG PATHWAY	osa00350	1	41	0.412956	0.494708	transcript_13725	http://www.genome.jp/kegg-bin/show_pathway?osa00350/osa:4337055%09red
Fatty acid biosynthesis	KEGG PATHWAY	osa00061	1	46	0.449051	0.527495	transcript_8172	http://www.genome.jp/kegg-bin/show_pathway?osa00061/osa:4338395%09red
Ascorbate and aldarate metabolism	KEGG PATHWAY	osa00053	1	52	0.489456	0.546154	transcript_14750	http://www.genome.jp/kegg-bin/show_pathway?osa00053/osa:4333257%09red
Fatty acid degradation	KEGG PATHWAY	osa00071	1	52	0.489456	0.546154	transcript_8172	http://www.genome.jp/kegg-bin/show_pathway?osa00071/osa:4338395%09red
2-Oxocarboxylic acid metabolism	KEGG PATHWAY	osa01210	1	54	0.502256	0.559115	transcript_9920	http://www.genome.jp/kegg-bin/show_pathway?osa01210/osa:9270306%09red
Pyrimidine metabolism	KEGG PATHWAY	osa00240	1	55	0.508535	0.564773	transcript_22519	http://www.genome.jp/kegg-bin/show_pathway?osa00240/osa:4349403%09red
Pentose phosphate pathway	KEGG PATHWAY	osa00030	1	57	0.520858	0.577101	transcript_16496	http://www.genome.jp/kegg-bin/show_pathway?osa00030/osa:4326074%09red
Citrate cycle (TCA cycle)	KEGG PATHWAY	osa00020	1	58	0.526904	0.582432	transcript_9920	http://www.genome.jp/kegg-bin/show_pathway?osa00020/osa:9270306%09red
Galactose metabolism	KEGG PATHWAY	osa00052	1	60	0.538767	0.594155	transcript_6739	http://www.genome.jp/kegg-bin/show_pathway?osa00052/osa:4325748%09red
Inositol phosphate metabolism	KEGG PATHWAY	osa00562	1	61	0.544587	0.599173	transcript_12532	http://www.genome.jp/kegg-bin/show_pathway?osa00562/osa:4352052%09red
Phosphatidylinositol signaling system	KEGG PATHWAY	osa04070	1	64	0.561612	0.612195	transcript_12532	http://www.genome.jp/kegg-bin/show_pathway?osa04070/osa:4352052%09red
Proteasome	KEGG PATHWAY	osa03050	1	64	0.561612	0.612195	transcript_4677	http://www.genome.jp/kegg-bin/show_pathway?osa03050/osa:4328287%09red
Fructose and mannose metabolism	KEGG PATHWAY	osa00051	1	66	0.572607	0.614251	transcript_16496	http://www.genome.jp/kegg-bin/show_pathway?osa00051/osa:4326074%09red
Glycine, serine and threonine metabolism	KEGG PATHWAY	osa00260	1	68	0.583327	0.622919	transcript_12978	http://www.genome.jp/kegg-bin/show_pathway?osa00260/osa:4337230%09red
Pentose and glucuronate interconversions	KEGG PATHWAY	osa00040	1	68	0.583327	0.622919	transcript_13134	http://www.genome.jp/kegg-bin/show_pathway?osa00040/osa:4335013%09red
Fatty acid metabolism	KEGG PATHWAY	osa01212	1	75	0.618779	0.644732	transcript_8172	http://www.genome.jp/kegg-bin/show_pathway?osa01212/osa:4338395%09red
Aminoacyl-tRNA biosynthesis	KEGG PATHWAY	osa00970	1	115	0.770737	0.777324	transcript_3614	http://www.genome.jp/kegg-bin/show_pathway?osa00970/osa:4347497%09red

## Sheet: root_GO
#Term	Database	ID	Input number	Background number	P-Value	Corrected P-Value	Input	Hyperlink
mitochondrial protein complex	Gene Ontology	GO:0098798	8	32	3.1898e-08	2.50931e-06	transcript_2748|transcript_1302|transcript_1607|transcript_20797|transcript_1461|transcript_23138|transcript_23572|transcript_6704	http://amigo.geneontology.org/amigo/term/GO:0098798
protein-containing complex	Gene Ontology	GO:0032991	8	65	3.88201e-06	0.000183231	transcript_2748|transcript_1302|transcript_1607|transcript_20797|transcript_1461|transcript_23138|transcript_23572|transcript_6704	http://amigo.geneontology.org/amigo/term/GO:0032991
organellar small ribosomal subunit	Gene Ontology	GO:0000314	4	8	1.13233e-05	0.000294283	transcript_1461|transcript_1607|transcript_20797|transcript_23572	http://amigo.geneontology.org/amigo/term/GO:0000314
small ribosomal subunit	Gene Ontology	GO:0015935	4	8	1.13233e-05	0.000294283	transcript_1461|transcript_1607|transcript_20797|transcript_23572	http://amigo.geneontology.org/amigo/term/GO:0015935
mitochondrial small ribosomal subunit	Gene Ontology	GO:0005763	4	8	1.13233e-05	0.000294283	transcript_1461|transcript_1607|transcript_20797|transcript_23572	http://amigo.geneontology.org/amigo/term/GO:0005763
respiratory chain complex I	Gene Ontology	GO:0045271	4	9	1.61933e-05	0.000294283	transcript_1302|transcript_2748|transcript_23138|transcript_6704	http://amigo.geneontology.org/amigo/term/GO:0045271
mitochondrial respiratory chain complex I	Gene Ontology	GO:0005747	4	9	1.61933e-05	0.000294283	transcript_1302|transcript_2748|transcript_23138|transcript_6704	http://amigo.geneontology.org/amigo/term/GO:0005747
NADH dehydrogenase complex	Gene Ontology	GO:0030964	4	9	1.61933e-05	0.000294283	transcript_1302|transcript_2748|transcript_23138|transcript_6704	http://amigo.geneontology.org/amigo/term/GO:0030964
membrane	Gene Ontology	GO:0016020	36	1297	1.65924e-05	0.000294283	transcript_1149|transcript_2748|transcript_3029|transcript_16994|transcript_13782|transcript_1008|transcript_13470|transcript_2351|transcript_1229|transcript_1302|transcript_594|transcript_10528|transcript_13737|transcript_9636|transcript_20914|transcript_13920|transcript_11414|transcript_4956|transcript_537|transcript_1937|transcript_1910|transcript_22570|transcript_2712|transcript_1012|transcri…	http://amigo.geneontology.org/amigo/term/GO:0016020
organellar ribosome	Gene Ontology	GO:0000313	4	10	2.24453e-05	0.000294283	transcript_1461|transcript_1607|transcript_20797|transcript_23572	http://amigo.geneontology.org/amigo/term/GO:0000313
mitochondrial matrix	Gene Ontology	GO:0005759	4	10	2.24453e-05	0.000294283	transcript_1461|transcript_1607|transcript_20797|transcript_23572	http://amigo.geneontology.org/amigo/term/GO:0005759
ribosomal subunit	Gene Ontology	GO:0044391	4	10	2.24453e-05	0.000294283	transcript_1461|transcript_1607|transcript_20797|transcript_23572	http://amigo.geneontology.org/amigo/term/GO:0044391
mitochondrial ribosome	Gene Ontology	GO:0005761	4	10	2.24453e-05	0.000294283	transcript_1461|transcript_1607|transcript_20797|transcript_23572	http://amigo.geneontology.org/amigo/term/GO:0005761
ribonucleoprotein complex	Gene Ontology	GO:1990904	4	10	2.24453e-05	0.000294283	transcript_1461|transcript_1607|transcript_20797|transcript_23572	http://amigo.geneontology.org/amigo/term/GO:1990904
cellular metabolic process	Gene Ontology	GO:0044237	17	400	2.60741e-05	0.000315563	transcript_16037|transcript_5014|transcript_9016|transcript_1768|transcript_13737|transcript_1607|transcript_20797|transcript_13272|transcript_6045|transcript_1461|transcript_20914|transcript_16496|transcript_11414|transcript_11525|transcript_15881|transcript_7406|transcript_23572	http://amigo.geneontology.org/amigo/term/GO:0044237
intracellular organelle lumen	Gene Ontology	GO:0070013	4	12	4.00029e-05	0.000419586	transcript_1461|transcript_1607|transcript_20797|transcript_23572	http://amigo.geneontology.org/amigo/term/GO:0070013
organelle lumen	Gene Ontology	GO:0043233	4	12	4.00029e-05	0.000419586	transcript_1461|transcript_1607|transcript_20797|transcript_23572	http://amigo.geneontology.org/amigo/term/GO:0043233
membrane-enclosed lumen	Gene Ontology	GO:0031974	4	12	4.00029e-05	0.000419586	transcript_1461|transcript_1607|transcript_20797|transcript_23572	http://amigo.geneontology.org/amigo/term/GO:0031974
oxidoreductase complex	Gene Ontology	GO:1990204	4	13	5.17922e-05	0.000498896	transcript_1302|transcript_2748|transcript_23138|transcript_6704	http://amigo.geneontology.org/amigo/term/GO:1990204
cellular nitrogen compound metabolic process	Gene Ontology	GO:0034641	10	165	8.1268e-05	0.000752128	transcript_16037|transcript_9016|transcript_1607|transcript_1461|transcript_13272|transcript_20797|transcript_16496|transcript_11525|transcript_1768|transcript_23572	http://amigo.geneontology.org/amigo/term/GO:0034641
cellular nitrogen compound biosynthetic process	Gene Ontology	GO:0044271	9	146	0.000162601	0.00142125	transcript_9016|transcript_1607|transcript_1461|transcript_13272|transcript_20797|transcript_16037|transcript_11525|transcript_1768|transcript_23572	http://amigo.geneontology.org/amigo/term/GO:0044271
macromolecule biosynthetic process	Gene Ontology	GO:0009059	9	148	0.000179074	0.00142793	transcript_9016|transcript_1607|transcript_1461|transcript_13272|transcript_20797|transcript_16037|transcript_11525|transcript_1768|transcript_23572	http://amigo.geneontology.org/amigo/term/GO:0009059
cellular macromolecule biosynthetic process	Gene Ontology	GO:0034645	9	148	0.000179074	0.00142793	transcript_9016|transcript_1607|transcript_1461|transcript_13272|transcript_20797|transcript_16037|transcript_11525|transcript_1768|transcript_23572	http://amigo.geneontology.org/amigo/term/GO:0034645
respiratory chain complex	Gene Ontology	GO:0098803	4	19	0.000181517	0.00142793	transcript_1302|transcript_2748|transcript_23138|transcript_6704	http://amigo.geneontology.org/amigo/term/GO:0098803
respirasome	Gene Ontology	GO:0070469	4	20	0.000215664	0.00154623	transcript_1302|transcript_2748|transcript_23138|transcript_6704	http://amigo.geneontology.org/amigo/term/GO:0070469
mitochondrial respirasome	Gene Ontology	GO:0005746	4	20	0.000215664	0.00154623	transcript_1302|transcript_2748|transcript_23138|transcript_6704	http://amigo.geneontology.org/amigo/term/GO:0005746
mitochondrial electron transport, cytochrome c to oxygen	Gene Ontology	GO:0006123	3	7	0.000222762	0.00154623	transcript_13737|transcript_20914|transcript_11414	http://amigo.geneontology.org/amigo/term/GO:0006123
aerobic electron transport chain	Gene Ontology	GO:0019646	3	7	0.000222762	0.00154623	transcript_13737|transcript_20914|transcript_11414	http://amigo.geneontology.org/amigo/term/GO:0019646
ATP metabolic process	Gene Ontology	GO:0046034	4	21	0.000254202	0.00171405	transcript_13737|transcript_20914|transcript_16496|transcript_11414	http://amigo.geneontology.org/amigo/term/GO:0046034
cellular process	Gene Ontology	GO:0009987	17	488	0.000263518	0.00172751	transcript_16037|transcript_5014|transcript_9016|transcript_1768|transcript_13737|transcript_1607|transcript_20797|transcript_13272|transcript_6045|transcript_1461|transcript_20914|transcript_16496|transcript_11414|transcript_11525|transcript_15881|transcript_7406|transcript_23572	http://amigo.geneontology.org/amigo/term/GO:0009987
metabolic process	Gene Ontology	GO:0008152	17	493	0.000295179	0.00184732	transcript_16037|transcript_5014|transcript_9016|transcript_1768|transcript_13737|transcript_1607|transcript_20797|transcript_13272|transcript_6045|transcript_1461|transcript_20914|transcript_16496|transcript_11414|transcript_11525|transcript_15881|transcript_7406|transcript_23572	http://amigo.geneontology.org/amigo/term/GO:0008152
inner mitochondrial membrane protein complex	Gene Ontology	GO:0098800	4	22	0.000297449	0.00184732	transcript_1302|transcript_2748|transcript_23138|transcript_6704	http://amigo.geneontology.org/amigo/term/GO:0098800
biosynthetic process	Gene Ontology	GO:0009058	10	196	0.000306673	0.00185576	transcript_16037|transcript_9016|transcript_1607|transcript_1461|transcript_13272|transcript_20797|transcript_11525|transcript_1768|transcript_7406|transcript_23572	http://amigo.geneontology.org/amigo/term/GO:0009058
structural constituent of ribosome	Gene Ontology	GO:0003735	4	25	0.000458685	0.00270624	transcript_1461|transcript_1607|transcript_20797|transcript_23572	http://amigo.geneontology.org/amigo/term/GO:0003735
generation of precursor metabolites and energy	Gene Ontology	GO:0006091	6	73	0.000492384	0.00283421	transcript_5014|transcript_13737|transcript_20914|transcript_16496|transcript_11414|transcript_6045	http://amigo.geneontology.org/amigo/term/GO:0006091
gene expression	Gene Ontology	GO:0010467	8	139	0.000574656	0.00322902	transcript_9016|transcript_1607|transcript_1461|transcript_13272|transcript_20797|transcript_16037|transcript_11525|transcript_23572	http://amigo.geneontology.org/amigo/term/GO:0010467
ATP synthesis coupled electron transport	Gene Ontology	GO:0042773	3	11	0.000650853	0.00337585	transcript_13737|transcript_20914|transcript_11414	http://amigo.geneontology.org/amigo/term/GO:0042773
mitochondrial ATP synthesis coupled electron transport	Gene Ontology	GO:0042775	3	11	0.000650853	0.00337585	transcript_13737|transcript_20914|transcript_11414	http://amigo.geneontology.org/amigo/term/GO:0042775
respiratory electron transport chain	Gene Ontology	GO:0022904	3	11	0.000650853	0.00337585	transcript_13737|transcript_20914|transcript_11414	http://amigo.geneontology.org/amigo/term/GO:0022904
mitochondrial membrane	Gene Ontology	GO:0031966	4	29	0.000759523	0.00338203	transcript_1302|transcript_2748|transcript_23138|transcript_6704	http://amigo.geneontology.org/amigo/term/GO:0031966
ribosome	Gene Ontology	GO:0005840	4	29	0.000759523	0.00338203	transcript_1461|transcript_1607|transcript_20797|transcript_23572	http://amigo.geneontology.org/amigo/term/GO:0005840
structural molecule activity	Gene Ontology	GO:0005198	4	29	0.000759523	0.00338203	transcript_1461|transcript_1607|transcript_20797|transcript_23572	http://amigo.geneontology.org/amigo/term/GO:0005198
organelle inner membrane	Gene Ontology	GO:0019866	4	29	0.000759523	0.00338203	transcript_1302|transcript_2748|transcript_23138|transcript_6704	http://amigo.geneontology.org/amigo/term/GO:0019866
mitochondrial inner membrane	Gene Ontology	GO:0005743	4	29	0.000759523	0.00338203	transcript_1302|transcript_2748|transcript_23138|transcript_6704	http://amigo.geneontology.org/amigo/term/GO:0005743
catalytic complex	Gene Ontology	GO:1902494	4	29	0.000759523	0.00338203	transcript_1302|transcript_2748|transcript_23138|transcript_6704	http://amigo.geneontology.org/amigo/term/GO:1902494
mitochondrial envelope	Gene Ontology	GO:0005740	4	29	0.000759523	0.00338203	transcript_1302|transcript_2748|transcript_23138|transcript_6704	http://amigo.geneontology.org/amigo/term/GO:0005740
oxidative phosphorylation	Gene Ontology	GO:0006119	3	12	0.00080599	0.00345843	transcript_13737|transcript_20914|transcript_11414	http://amigo.geneontology.org/amigo/term/GO:0006119
aerobic respiration	Gene Ontology	GO:0009060	3	12	0.00080599	0.00345843	transcript_13737|transcript_20914|transcript_11414	http://amigo.geneontology.org/amigo/term/GO:0009060
envelope	Gene Ontology	GO:0031975	4	30	0.000852308	0.00346801	transcript_1302|transcript_2748|transcript_23138|transcript_6704	http://amigo.geneontology.org/amigo/term/GO:0031975
organelle membrane	Gene Ontology	GO:0031090	4	30	0.000852308	0.00346801	transcript_1302|transcript_2748|transcript_23138|transcript_6704	http://amigo.geneontology.org/amigo/term/GO:0031090
organelle envelope	Gene Ontology	GO:0031967	4	30	0.000852308	0.00346801	transcript_1302|transcript_2748|transcript_23138|transcript_6704	http://amigo.geneontology.org/amigo/term/GO:0031967
cellular biosynthetic process	Gene Ontology	GO:0044249	9	186	0.000870171	0.00348068	transcript_9016|transcript_1607|transcript_1461|transcript_13272|transcript_20797|transcript_16037|transcript_11525|transcript_1768|transcript_23572	http://amigo.geneontology.org/amigo/term/GO:0044249
organic substance biosynthetic process	Gene Ontology	GO:1901576	9	187	0.000902143	0.00354843	transcript_9016|transcript_1607|transcript_1461|transcript_13272|transcript_20797|transcript_16037|transcript_11525|transcript_1768|transcript_23572	http://amigo.geneontology.org/amigo/term/GO:1901576
membrane protein complex	Gene Ontology	GO:0098796	4	33	0.00117828	0.00455858	transcript_1302|transcript_2748|transcript_23138|transcript_6704	http://amigo.geneontology.org/amigo/term/GO:0098796
energy derivation by oxidation of organic compounds	Gene Ontology	GO:0015980	3	15	0.00140551	0.00522364	transcript_13737|transcript_20914|transcript_11414	http://amigo.geneontology.org/amigo/term/GO:0015980
cellular respiration	Gene Ontology	GO:0045333	3	15	0.00140551	0.00522364	transcript_13737|transcript_20914|transcript_11414	http://amigo.geneontology.org/amigo/term/GO:0045333
electron transport chain	Gene Ontology	GO:0022900	5	64	0.00179359	0.0065626	transcript_13737|transcript_20914|transcript_5014|transcript_11414|transcript_6045	http://amigo.geneontology.org/amigo/term/GO:0022900
cellular macromolecule metabolic process	Gene Ontology	GO:0044260	10	255	0.00208983	0.00747274	transcript_16037|transcript_9016|transcript_1768|transcript_1607|transcript_20797|transcript_13272|transcript_1461|transcript_11525|transcript_15881|transcript_23572	http://amigo.geneontology.org/amigo/term/GO:0044260
translation	Gene Ontology	GO:0006412	4	40	0.0022601	0.00773018	transcript_1461|transcript_1607|transcript_20797|transcript_23572	http://amigo.geneontology.org/amigo/term/GO:0006412
peptide metabolic process	Gene Ontology	GO:0006518	4	40	0.0022601	0.00773018	transcript_1461|transcript_1607|transcript_20797|transcript_23572	http://amigo.geneontology.org/amigo/term/GO:0006518
peptide biosynthetic process	Gene Ontology	GO:0043043	4	40	0.0022601	0.00773018	transcript_1461|transcript_1607|transcript_20797|transcript_23572	http://amigo.geneontology.org/amigo/term/GO:0043043
non-membrane-bounded organelle	Gene Ontology	GO:0043228	4	41	0.00245626	0.00794078	transcript_1461|transcript_1607|transcript_20797|transcript_23572	http://amigo.geneontology.org/amigo/term/GO:0043228
intracellular non-membrane-bounded organelle	Gene Ontology	GO:0043232	4	41	0.00245626	0.00794078	transcript_1461|transcript_1607|transcript_20797|transcript_23572	http://amigo.geneontology.org/amigo/term/GO:0043232
cellular amide metabolic process	Gene Ontology	GO:0043603	4	41	0.00245626	0.00794078	transcript_1461|transcript_1607|transcript_20797|transcript_23572	http://amigo.geneontology.org/amigo/term/GO:0043603
amide biosynthetic process	Gene Ontology	GO:0043604	4	41	0.00245626	0.00794078	transcript_1461|transcript_1607|transcript_20797|transcript_23572	http://amigo.geneontology.org/amigo/term/GO:0043604
nitrogen compound metabolic process	Gene Ontology	GO:0006807	11	309	0.00264165	0.00825168	transcript_16037|transcript_9016|transcript_1768|transcript_1607|transcript_20797|transcript_13272|transcript_1461|transcript_16496|transcript_11525|transcript_15881|transcript_23572	http://amigo.geneontology.org/amigo/term/GO:0006807
intracellular vesicle	Gene Ontology	GO:0097708	47	2405	0.00269229	0.00825168	transcript_9905|transcript_836|transcript_2748|transcript_12135|transcript_23298|transcript_13782|transcript_22622|transcript_19828|transcript_21502|transcript_4517|transcript_13384|transcript_18120|transcript_19422|transcript_9342|transcript_20894|transcript_23069|transcript_13779|transcript_11106|transcript_23006|transcript_23007|transcript_9858|transcript_19239|transcript_23589|transcript_1824…	http://amigo.geneontology.org/amigo/term/GO:0097708
cytoplasmic vesicle	Gene Ontology	GO:0031410	47	2405	0.00269229	0.00825168	transcript_9905|transcript_836|transcript_2748|transcript_12135|transcript_23298|transcript_13782|transcript_22622|transcript_19828|transcript_21502|transcript_4517|transcript_13384|transcript_18120|transcript_19422|transcript_9342|transcript_20894|transcript_23069|transcript_13779|transcript_11106|transcript_23006|transcript_23007|transcript_9858|transcript_19239|transcript_23589|transcript_1824…	http://amigo.geneontology.org/amigo/term/GO:0031410
vesicle	Gene Ontology	GO:0031982	47	2405	0.00269229	0.00825168	transcript_9905|transcript_836|transcript_2748|transcript_12135|transcript_23298|transcript_13782|transcript_22622|transcript_19828|transcript_21502|transcript_4517|transcript_13384|transcript_18120|transcript_19422|transcript_9342|transcript_20894|transcript_23069|transcript_13779|transcript_11106|transcript_23006|transcript_23007|transcript_9858|transcript_19239|transcript_23589|transcript_1824…	http://amigo.geneontology.org/amigo/term/GO:0031982
cellular anatomical entity	Gene Ontology	GO:0110165	107	6547	0.00307952	0.00925819	transcript_9905|transcript_836|transcript_1607|transcript_21502|transcript_13470|transcript_4517|transcript_1768|transcript_18120|transcript_14318|transcript_9342|transcript_19031|transcript_10323|transcript_20894|transcript_9022|transcript_9636|transcript_23006|transcript_23007|transcript_4956|transcript_19239|transcript_18248|transcript_23763|transcript_20127|transcript_19381|transcript_13272|t…	http://amigo.geneontology.org/amigo/term/GO:0110165
carbon-carbon lyase activity	Gene Ontology	GO:0016830	2	5	0.00318628	0.00945579	transcript_8177|transcript_16496	http://amigo.geneontology.org/amigo/term/GO:0016830
primary metabolic process	Gene Ontology	GO:0044238	12	365	0.00322539	0.00945579	transcript_16037|transcript_9016|transcript_1768|transcript_1607|transcript_20797|transcript_13272|transcript_1461|transcript_16496|transcript_11525|transcript_15881|transcript_7406|transcript_23572	http://amigo.geneontology.org/amigo/term/GO:0044238
organic substance metabolic process	Gene Ontology	GO:0071704	12	372	0.00373418	0.0107472	transcript_16037|transcript_9016|transcript_1768|transcript_1607|transcript_20797|transcript_13272|transcript_1461|transcript_16496|transcript_11525|transcript_15881|transcript_7406|transcript_23572	http://amigo.geneontology.org/amigo/term/GO:0071704
macromolecule metabolic process	Gene Ontology	GO:0043170	10	289	0.00491242	0.0139678	transcript_16037|transcript_9016|transcript_1768|transcript_1607|transcript_20797|transcript_13272|transcript_1461|transcript_11525|transcript_15881|transcript_23572	http://amigo.geneontology.org/amigo/term/GO:0043170
nucleobase-containing compound metabolic process	Gene Ontology	GO:0006139	6	124	0.00619715	0.017411	transcript_9016|transcript_13272|transcript_16037|transcript_16496|transcript_11525|transcript_1768	http://amigo.geneontology.org/amigo/term/GO:0006139
phosphorylation	Gene Ontology	GO:0016310	5	89	0.00679168	0.0188569	transcript_13737|transcript_20914|transcript_15881|transcript_16496|transcript_11414	http://amigo.geneontology.org/amigo/term/GO:0016310
organonitrogen compound biosynthetic process	Gene Ontology	GO:1901566	4	56	0.00693749	0.0190378	transcript_1461|transcript_1607|transcript_20797|transcript_23572	http://amigo.geneontology.org/amigo/term/GO:1901566
heterocycle metabolic process	Gene Ontology	GO:0046483	6	131	0.00794214	0.0215442	transcript_9016|transcript_13272|transcript_16037|transcript_16496|transcript_11525|transcript_1768	http://amigo.geneontology.org/amigo/term/GO:0046483
organic cyclic compound metabolic process	Gene Ontology	GO:1901360	6	136	0.00938782	0.0251764	transcript_9016|transcript_13272|transcript_16037|transcript_16496|transcript_11525|transcript_1768	http://amigo.geneontology.org/amigo/term/GO:1901360
cellular aromatic compound metabolic process	Gene Ontology	GO:0006725	6	137	0.00969804	0.0257162	transcript_9016|transcript_13272|transcript_16037|transcript_16496|transcript_11525|transcript_1768	http://amigo.geneontology.org/amigo/term/GO:0006725
phosphate-containing compound metabolic process	Gene Ontology	GO:0006796	5	99	0.0102834	0.026669	transcript_13737|transcript_20914|transcript_15881|transcript_16496|transcript_11414	http://amigo.geneontology.org/amigo/term/GO:0006796
phosphorus metabolic process	Gene Ontology	GO:0006793	5	99	0.0102834	0.026669	transcript_13737|transcript_20914|transcript_15881|transcript_16496|transcript_11414	http://amigo.geneontology.org/amigo/term/GO:0006793
RNA biosynthetic process	Gene Ontology	GO:0032774	5	101	0.0111055	0.028488	transcript_1768|transcript_16037|transcript_9016|transcript_13272|transcript_11525	http://amigo.geneontology.org/amigo/term/GO:0032774
nucleobase-containing compound biosynthetic process	Gene Ontology	GO:0034654	5	106	0.0133543	0.0333503	transcript_1768|transcript_16037|transcript_9016|transcript_13272|transcript_11525	http://amigo.geneontology.org/amigo/term/GO:0034654
RNA metabolic process	Gene Ontology	GO:0016070	5	106	0.0133543	0.0333503	transcript_1768|transcript_16037|transcript_9016|transcript_13272|transcript_11525	http://amigo.geneontology.org/amigo/term/GO:0016070
heterocycle biosynthetic process	Gene Ontology	GO:0018130	5	107	0.0138382	0.0341969	transcript_1768|transcript_16037|transcript_9016|transcript_13272|transcript_11525	http://amigo.geneontology.org/amigo/term/GO:0018130
oxidation-reduction process	Gene Ontology	GO:0055114	5	108	0.0143337	0.0350545	transcript_13737|transcript_20914|transcript_5014|transcript_11414|transcript_6045	http://amigo.geneontology.org/amigo/term/GO:0055114
aromatic compound biosynthetic process	Gene Ontology	GO:0019438	5	110	0.0153603	0.0362503	transcript_1768|transcript_16037|transcript_9016|transcript_13272|transcript_11525	http://amigo.geneontology.org/amigo/term/GO:0019438
nucleus	Gene Ontology	GO:0005634	5	110	0.0153603	0.0362503	transcript_1768|transcript_16037|transcript_9016|transcript_13272|transcript_11525	http://amigo.geneontology.org/amigo/term/GO:0005634
nucleic acid metabolic process	Gene Ontology	GO:0090304	5	112	0.0164348	0.038213	transcript_1768|transcript_16037|transcript_9016|transcript_13272|transcript_11525	http://amigo.geneontology.org/amigo/term/GO:0090304
organic cyclic compound biosynthetic process	Gene Ontology	GO:1901362	5	113	0.0169904	0.0391193	transcript_1768|transcript_16037|transcript_9016|transcript_13272|transcript_11525	http://amigo.geneontology.org/amigo/term/GO:1901362
lyase activity	Gene Ontology	GO:0016829	2	18	0.025882	0.0581729	transcript_8177|transcript_16496	http://amigo.geneontology.org/amigo/term/GO:0016829
cellular protein metabolic process	Gene Ontology	GO:0044267	5	136	0.033348	0.0735525	transcript_1607|transcript_1461|transcript_15881|transcript_20797|transcript_23572	http://amigo.geneontology.org/amigo/term/GO:0044267
transcription regulator activity	Gene Ontology	GO:0140110	4	97	0.0390351	0.0841305	transcript_16037|transcript_9016|transcript_13272|transcript_11525	http://amigo.geneontology.org/amigo/term/GO:0140110
nucleic acid-templated transcription	Gene Ontology	GO:0097659	4	100	0.0427142	0.0904085	transcript_16037|transcript_9016|transcript_13272|transcript_11525	http://amigo.geneontology.org/amigo/term/GO:0097659
transcription, DNA-templated	Gene Ontology	GO:0006351	4	100	0.0427142	0.0904085	transcript_16037|transcript_9016|transcript_13272|transcript_11525	http://amigo.geneontology.org/amigo/term/GO:0006351
organonitrogen compound metabolic process	Gene Ontology	GO:1901564	6	201	0.047851	0.0999365	transcript_1607|transcript_1461|transcript_20797|transcript_16496|transcript_15881|transcript_23572	http://amigo.geneontology.org/amigo/term/GO:1901564
regulation of nucleobase-containing compound metabolic process	Gene Ontology	GO:0019219	4	106	0.0506383	0.100849	transcript_16037|transcript_9016|transcript_13272|transcript_11525	http://amigo.geneontology.org/amigo/term/GO:0019219
regulation of nucleic acid-templated transcription	Gene Ontology	GO:1903506	4	106	0.0506383	0.100849	transcript_16037|transcript_9016|transcript_13272|transcript_11525	http://amigo.geneontology.org/amigo/term/GO:1903506
regulation of RNA biosynthetic process	Gene Ontology	GO:2001141	4	106	0.0506383	0.100849	transcript_16037|transcript_9016|transcript_13272|transcript_11525	http://amigo.geneontology.org/amigo/term/GO:2001141
regulation of RNA metabolic process	Gene Ontology	GO:0051252	4	106	0.0506383	0.100849	transcript_16037|transcript_9016|transcript_13272|transcript_11525	http://amigo.geneontology.org/amigo/term/GO:0051252
regulation of transcription, DNA-templated	Gene Ontology	GO:0006355	4	106	0.0506383	0.100849	transcript_16037|transcript_9016|transcript_13272|transcript_11525	http://amigo.geneontology.org/amigo/term/GO:0006355
carbohydrate metabolic process	Gene Ontology	GO:0005975	2	30	0.0612475	0.120453	transcript_7406|transcript_16496	http://amigo.geneontology.org/amigo/term/GO:0005975
regulation of cellular biosynthetic process	Gene Ontology	GO:0031326	4	115	0.0639265	0.120693	transcript_16037|transcript_9016|transcript_13272|transcript_11525	http://amigo.geneontology.org/amigo/term/GO:0031326
regulation of gene expression	Gene Ontology	GO:0010468	4	115	0.0639265	0.120693	transcript_16037|transcript_9016|transcript_13272|transcript_11525	http://amigo.geneontology.org/amigo/term/GO:0010468
regulation of biosynthetic process	Gene Ontology	GO:0009889	4	115	0.0639265	0.120693	transcript_16037|transcript_9016|transcript_13272|transcript_11525	http://amigo.geneontology.org/amigo/term/GO:0009889
regulation of macromolecule biosynthetic process	Gene Ontology	GO:0010556	4	115	0.0639265	0.120693	transcript_16037|transcript_9016|transcript_13272|transcript_11525	http://amigo.geneontology.org/amigo/term/GO:0010556
regulation of cellular macromolecule biosynthetic process	Gene Ontology	GO:2000112	4	115	0.0639265	0.120693	transcript_16037|transcript_9016|transcript_13272|transcript_11525	http://amigo.geneontology.org/amigo/term/GO:2000112
protein metabolic process	Gene Ontology	GO:0019538	5	170	0.071145	0.123005	transcript_1607|transcript_1461|transcript_15881|transcript_20797|transcript_23572	http://amigo.geneontology.org/amigo/term/GO:0019538
glycolytic process	Gene Ontology	GO:0006096	1	5	0.0732299	0.123005	transcript_16496	http://amigo.geneontology.org/amigo/term/GO:0006096
ADP metabolic process	Gene Ontology	GO:0046031	1	5	0.0732299	0.123005	transcript_16496	http://amigo.geneontology.org/amigo/term/GO:0046031
purine nucleoside diphosphate metabolic process	Gene Ontology	GO:0009135	1	5	0.0732299	0.123005	transcript_16496	http://amigo.geneontology.org/amigo/term/GO:0009135
nucleoside diphosphate phosphorylation	Gene Ontology	GO:0006165	1	5	0.0732299	0.123005	transcript_16496	http://amigo.geneontology.org/amigo/term/GO:0006165
nucleotide phosphorylation	Gene Ontology	GO:0046939	1	5	0.0732299	0.123005	transcript_16496	http://amigo.geneontology.org/amigo/term/GO:0046939
unfolded protein binding	Gene Ontology	GO:0051082	1	5	0.0732299	0.123005	transcript_8416	http://amigo.geneontology.org/amigo/term/GO:0051082
nucleoside diphosphate metabolic process	Gene Ontology	GO:0009132	1	5	0.0732299	0.123005	transcript_16496	http://amigo.geneontology.org/amigo/term/GO:0009132
nucleotidyltransferase activity	Gene Ontology	GO:0016779	1	5	0.0732299	0.123005	transcript_1768	http://amigo.geneontology.org/amigo/term/GO:0016779
purine ribonucleoside diphosphate metabolic process	Gene Ontology	GO:0009179	1	5	0.0732299	0.123005	transcript_16496	http://amigo.geneontology.org/amigo/term/GO:0009179
ribonucleoside diphosphate metabolic process	Gene Ontology	GO:0009185	1	5	0.0732299	0.123005	transcript_16496	http://amigo.geneontology.org/amigo/term/GO:0009185
ATP generation from ADP	Gene Ontology	GO:0006757	1	5	0.0732299	0.123005	transcript_16496	http://amigo.geneontology.org/amigo/term/GO:0006757
pyruvate metabolic process	Gene Ontology	GO:0006090	1	5	0.0732299	0.123005	transcript_16496	http://amigo.geneontology.org/amigo/term/GO:0006090
regulation of macromolecule metabolic process	Gene Ontology	GO:0060255	4	124	0.0788569	0.127032	transcript_16037|transcript_9016|transcript_13272|transcript_11525	http://amigo.geneontology.org/amigo/term/GO:0060255
regulation of nitrogen compound metabolic process	Gene Ontology	GO:0051171	4	124	0.0788569	0.127032	transcript_16037|transcript_9016|transcript_13272|transcript_11525	http://amigo.geneontology.org/amigo/term/GO:0051171
regulation of primary metabolic process	Gene Ontology	GO:0080090	4	124	0.0788569	0.127032	transcript_16037|transcript_9016|transcript_13272|transcript_11525	http://amigo.geneontology.org/amigo/term/GO:0080090
regulation of metabolic process	Gene Ontology	GO:0019222	4	124	0.0788569	0.127032	transcript_16037|transcript_9016|transcript_13272|transcript_11525	http://amigo.geneontology.org/amigo/term/GO:0019222
regulation of cellular metabolic process	Gene Ontology	GO:0031323	4	124	0.0788569	0.127032	transcript_16037|transcript_9016|transcript_13272|transcript_11525	http://amigo.geneontology.org/amigo/term/GO:0031323
catalytic activity, acting on RNA	Gene Ontology	GO:0140098	1	7	0.0964312	0.153251	transcript_1768	http://amigo.geneontology.org/amigo/term/GO:0140098
DNA metabolic process	Gene Ontology	GO:0006259	1	7	0.0964312	0.153251	transcript_1768	http://amigo.geneontology.org/amigo/term/GO:0006259
membrane-bounded organelle	Gene Ontology	GO:0043227	82	5638	0.108686	0.170999	transcript_10590|transcript_23007|transcript_836|transcript_2748|transcript_12135|transcript_16037|transcript_23298|transcript_1607|transcript_21053|transcript_13782|transcript_24009|transcript_22622|transcript_19828|transcript_21502|transcript_4517|transcript_6745|transcript_1768|transcript_18120|transcript_14318|transcript_19422|transcript_9342|transcript_19031|transcript_5244|transcript_1302|t…	http://amigo.geneontology.org/amigo/term/GO:0043227
organelle	Gene Ontology	GO:0043226	82	5656	0.114423	0.177656	transcript_10590|transcript_23007|transcript_836|transcript_2748|transcript_12135|transcript_16037|transcript_23298|transcript_1607|transcript_21053|transcript_13782|transcript_24009|transcript_22622|transcript_19828|transcript_21502|transcript_4517|transcript_6745|transcript_1768|transcript_18120|transcript_14318|transcript_19422|transcript_9342|transcript_19031|transcript_5244|transcript_1302|t…	http://amigo.geneontology.org/amigo/term/GO:0043226
intracellular organelle	Gene Ontology	GO:0043229	82	5656	0.114423	0.177656	transcript_10590|transcript_23007|transcript_836|transcript_2748|transcript_12135|transcript_16037|transcript_23298|transcript_1607|transcript_21053|transcript_13782|transcript_24009|transcript_22622|transcript_19828|transcript_21502|transcript_4517|transcript_6745|transcript_1768|transcript_18120|transcript_14318|transcript_19422|transcript_9342|transcript_19031|transcript_5244|transcript_1302|t…	http://amigo.geneontology.org/amigo/term/GO:0043229
sucrose metabolic process	Gene Ontology	GO:0005985	1	9	0.119053	0.180685	transcript_7406	http://amigo.geneontology.org/amigo/term/GO:0005985
disaccharide metabolic process	Gene Ontology	GO:0005984	1	9	0.119053	0.180685	transcript_7406	http://amigo.geneontology.org/amigo/term/GO:0005984
oligosaccharide metabolic process	Gene Ontology	GO:0009311	1	9	0.119053	0.180685	transcript_7406	http://amigo.geneontology.org/amigo/term/GO:0009311
intracellular	Gene Ontology	GO:0005622	82	5691	0.126159	0.184478	transcript_10590|transcript_23007|transcript_836|transcript_2748|transcript_12135|transcript_16037|transcript_23298|transcript_1607|transcript_21053|transcript_13782|transcript_24009|transcript_22622|transcript_19828|transcript_21502|transcript_4517|transcript_6745|transcript_1768|transcript_18120|transcript_14318|transcript_19422|transcript_9342|transcript_19031|transcript_5244|transcript_1302|t…	http://amigo.geneontology.org/amigo/term/GO:0005622
nucleotide metabolic process	Gene Ontology	GO:0009117	1	10	0.130151	0.184478	transcript_16496	http://amigo.geneontology.org/amigo/term/GO:0009117
nucleoside phosphate metabolic process	Gene Ontology	GO:0006753	1	10	0.130151	0.184478	transcript_16496	http://amigo.geneontology.org/amigo/term/GO:0006753
carbohydrate catabolic process	Gene Ontology	GO:0016052	1	10	0.130151	0.184478	transcript_16496	http://amigo.geneontology.org/amigo/term/GO:0016052
ribose phosphate metabolic process	Gene Ontology	GO:0019693	1	10	0.130151	0.184478	transcript_16496	http://amigo.geneontology.org/amigo/term/GO:0019693
purine ribonucleotide metabolic process	Gene Ontology	GO:0009150	1	10	0.130151	0.184478	transcript_16496	http://amigo.geneontology.org/amigo/term/GO:0009150
purine-containing compound metabolic process	Gene Ontology	GO:0072521	1	10	0.130151	0.184478	transcript_16496	http://amigo.geneontology.org/amigo/term/GO:0072521
purine nucleotide metabolic process	Gene Ontology	GO:0006163	1	10	0.130151	0.184478	transcript_16496	http://amigo.geneontology.org/amigo/term/GO:0006163
ribonucleotide metabolic process	Gene Ontology	GO:0009259	1	10	0.130151	0.184478	transcript_16496	http://amigo.geneontology.org/amigo/term/GO:0009259
organophosphate metabolic process	Gene Ontology	GO:0019637	1	10	0.130151	0.184478	transcript_16496	http://amigo.geneontology.org/amigo/term/GO:0019637
nucleobase-containing small molecule metabolic process	Gene Ontology	GO:0055086	1	12	0.151931	0.212793	transcript_16496	http://amigo.geneontology.org/amigo/term/GO:0055086
hydrolase activity, acting on ester bonds	Gene Ontology	GO:0016788	1	13	0.162616	0.224429	transcript_1768	http://amigo.geneontology.org/amigo/term/GO:0016788
carbohydrate derivative metabolic process	Gene Ontology	GO:1901135	1	13	0.162616	0.224429	transcript_16496	http://amigo.geneontology.org/amigo/term/GO:1901135
regulation of cellular process	Gene Ontology	GO:0050794	4	167	0.170101	0.232886	transcript_16037|transcript_9016|transcript_13272|transcript_11525	http://amigo.geneontology.org/amigo/term/GO:0050794
monocarboxylic acid metabolic process	Gene Ontology	GO:0032787	1	15	0.183584	0.249	transcript_16496	http://amigo.geneontology.org/amigo/term/GO:0032787
regulation of biological process	Gene Ontology	GO:0050789	4	173	0.184989	0.249471	transcript_16037|transcript_9016|transcript_13272|transcript_11525	http://amigo.geneontology.org/amigo/term/GO:0050789
cellular carbohydrate metabolic process	Gene Ontology	GO:0044262	1	19	0.223964	0.297777	transcript_7406	http://amigo.geneontology.org/amigo/term/GO:0044262
biological regulation	Gene Ontology	GO:0065007	4	190	0.229236	0.302943	transcript_16037|transcript_9016|transcript_13272|transcript_11525	http://amigo.geneontology.org/amigo/term/GO:0065007
cytoplasm	Gene Ontology	GO:0005737	77	5557	0.230416	0.302943	transcript_10590|transcript_23007|transcript_836|transcript_2748|transcript_12135|transcript_9905|transcript_23298|transcript_1607|transcript_21053|transcript_13782|transcript_24009|transcript_22622|transcript_19828|transcript_21502|transcript_4517|transcript_6745|transcript_13384|transcript_18120|transcript_14318|transcript_19422|transcript_9342|transcript_19031|transcript_5244|transcript_1302|t…	http://amigo.geneontology.org/amigo/term/GO:0005737
transferase activity, transferring phosphorus-containing groups	Gene Ontology	GO:0016772	2	78	0.267017	0.346242	transcript_1768|transcript_15881	http://amigo.geneontology.org/amigo/term/GO:0016772
organic substance catabolic process	Gene Ontology	GO:1901575	1	28	0.307681	0.392502	transcript_16496	http://amigo.geneontology.org/amigo/term/GO:1901575
catabolic process	Gene Ontology	GO:0009056	1	28	0.307681	0.392502	transcript_16496	http://amigo.geneontology.org/amigo/term/GO:0009056
protein binding	Gene Ontology	GO:0005515	1	39	0.397865	0.492655	transcript_8416	http://amigo.geneontology.org/amigo/term/GO:0005515
ATP binding	Gene Ontology	GO:0005524	2	107	0.39976	0.492655	transcript_15881|transcript_8416	http://amigo.geneontology.org/amigo/term/GO:0005524
adenyl nucleotide binding	Gene Ontology	GO:0030554	2	107	0.39976	0.492655	transcript_15881|transcript_8416	http://amigo.geneontology.org/amigo/term/GO:0030554
adenyl ribonucleotide binding	Gene Ontology	GO:0032559	2	107	0.39976	0.492655	transcript_15881|transcript_8416	http://amigo.geneontology.org/amigo/term/GO:0032559
drug binding	Gene Ontology	GO:0008144	2	108	0.404168	0.494708	transcript_15881|transcript_8416	http://amigo.geneontology.org/amigo/term/GO:0008144
carboxylic acid metabolic process	Gene Ontology	GO:0019752	1	41	0.412956	0.494708	transcript_16496	http://amigo.geneontology.org/amigo/term/GO:0019752
oxoacid metabolic process	Gene Ontology	GO:0043436	1	41	0.412956	0.494708	transcript_16496	http://amigo.geneontology.org/amigo/term/GO:0043436
organic acid metabolic process	Gene Ontology	GO:0006082	1	41	0.412956	0.494708	transcript_16496	http://amigo.geneontology.org/amigo/term/GO:0006082
transferase activity	Gene Ontology	GO:0016740	2	120	0.455766	0.527495	transcript_1768|transcript_15881	http://amigo.geneontology.org/amigo/term/GO:0016740
small molecule metabolic process	Gene Ontology	GO:0044281	1	47	0.456	0.527495	transcript_16496	http://amigo.geneontology.org/amigo/term/GO:0044281
organic cyclic compound binding	Gene Ontology	GO:0097159	3	197	0.462253	0.527495	transcript_1768|transcript_15881|transcript_8416	http://amigo.geneontology.org/amigo/term/GO:0097159
heterocyclic compound binding	Gene Ontology	GO:1901363	3	197	0.462253	0.527495	transcript_1768|transcript_15881|transcript_8416	http://amigo.geneontology.org/amigo/term/GO:1901363
purine nucleotide binding	Gene Ontology	GO:0017076	2	122	0.464116	0.527495	transcript_15881|transcript_8416	http://amigo.geneontology.org/amigo/term/GO:0017076
ribonucleotide binding	Gene Ontology	GO:0032553	2	122	0.464116	0.527495	transcript_15881|transcript_8416	http://amigo.geneontology.org/amigo/term/GO:0032553
purine ribonucleotide binding	Gene Ontology	GO:0032555	2	122	0.464116	0.527495	transcript_15881|transcript_8416	http://amigo.geneontology.org/amigo/term/GO:0032555
purine ribonucleoside triphosphate binding	Gene Ontology	GO:0035639	2	122	0.464116	0.527495	transcript_15881|transcript_8416	http://amigo.geneontology.org/amigo/term/GO:0035639
small molecule binding	Gene Ontology	GO:0036094	2	123	0.468263	0.527495	transcript_15881|transcript_8416	http://amigo.geneontology.org/amigo/term/GO:0036094
nucleotide binding	Gene Ontology	GO:0000166	2	123	0.468263	0.527495	transcript_15881|transcript_8416	http://amigo.geneontology.org/amigo/term/GO:0000166
carbohydrate derivative binding	Gene Ontology	GO:0097367	2	123	0.468263	0.527495	transcript_15881|transcript_8416	http://amigo.geneontology.org/amigo/term/GO:0097367
nucleoside phosphate binding	Gene Ontology	GO:1901265	2	123	0.468263	0.527495	transcript_15881|transcript_8416	http://amigo.geneontology.org/amigo/term/GO:1901265
anion binding	Gene Ontology	GO:0043168	2	125	0.476499	0.534222	transcript_15881|transcript_8416	http://amigo.geneontology.org/amigo/term/GO:0043168
protein serine/threonine kinase activity	Gene Ontology	GO:0004674	1	62	0.550334	0.602686	transcript_15881	http://amigo.geneontology.org/amigo/term/GO:0004674
protein kinase activity	Gene Ontology	GO:0004672	1	65	0.567144	0.612567	transcript_15881	http://amigo.geneontology.org/amigo/term/GO:0004672
protein phosphorylation	Gene Ontology	GO:0006468	1	65	0.567144	0.612567	transcript_15881	http://amigo.geneontology.org/amigo/term/GO:0006468
DNA binding	Gene Ontology	GO:0003677	1	66	0.572607	0.614251	transcript_1768	http://amigo.geneontology.org/amigo/term/GO:0003677
phosphotransferase activity, alcohol group as acceptor	Gene Ontology	GO:0016773	1	69	0.588586	0.625704	transcript_15881	http://amigo.geneontology.org/amigo/term/GO:0016773
hydrolase activity	Gene Ontology	GO:0016787	1	70	0.593779	0.628394	transcript_1768	http://amigo.geneontology.org/amigo/term/GO:0016787
catalytic activity	Gene Ontology	GO:0003824	4	325	0.596523	0.628479	transcript_8177|transcript_15881|transcript_16496|transcript_1768	http://amigo.geneontology.org/amigo/term/GO:0003824
ion binding	Gene Ontology	GO:0043167	2	159	0.603858	0.630694	transcript_15881|transcript_8416	http://amigo.geneontology.org/amigo/term/GO:0043167
kinase activity	Gene Ontology	GO:0016301	1	72	0.603969	0.630694	transcript_15881	http://amigo.geneontology.org/amigo/term/GO:0016301
macromolecule modification	Gene Ontology	GO:0043412	1	83	0.655625	0.674194	transcript_15881	http://amigo.geneontology.org/amigo/term/GO:0043412
cellular protein modification process	Gene Ontology	GO:0006464	1	83	0.655625	0.674194	transcript_15881	http://amigo.geneontology.org/amigo/term/GO:0006464
protein modification process	Gene Ontology	GO:0036211	1	83	0.655625	0.674194	transcript_15881	http://amigo.geneontology.org/amigo/term/GO:0036211
nucleic acid binding	Gene Ontology	GO:0003676	1	85	0.664268	0.680118	transcript_1768	http://amigo.geneontology.org/amigo/term/GO:0003676
mitochondrion	Gene Ontology	GO:0005739	16	1378	0.683447	0.696732	transcript_10590|transcript_6745|transcript_2748|transcript_1302|transcript_537|transcript_759|transcript_13737|transcript_1607|transcript_20797|transcript_1461|transcript_20914|transcript_23572|transcript_11414|transcript_23138|transcript_23763|transcript_6704	http://amigo.geneontology.org/amigo/term/GO:0005739
binding	Gene Ontology	GO:0005488	3	277	0.687002	0.697344	transcript_1768|transcript_15881|transcript_8416	http://amigo.geneontology.org/amigo/term/GO:0005488
catalytic activity, acting on a protein	Gene Ontology	GO:0140096	1	115	0.770737	0.777324	transcript_15881	http://amigo.geneontology.org/amigo/term/GO:0140096
intracellular membrane-bounded organelle	Gene Ontology	GO:0043231	37	3273	0.802046	0.805459	transcript_10590|transcript_21053|transcript_2748|transcript_1607|transcript_24009|transcript_1768|transcript_14318|transcript_19031|transcript_5244|transcript_1302|transcript_7770|transcript_13737|transcript_16037|transcript_20914|transcript_9672|transcript_23572|transcript_11414|transcript_23589|transcript_23763|transcript_537|transcript_759|transcript_13272|transcript_23729|transcript_1461|tra…	http://amigo.geneontology.org/amigo/term/GO:0043231
plastid	Gene Ontology	GO:0009536	16	1817	0.955501	0.955501	transcript_19031|transcript_21053|transcript_5244|transcript_7090|transcript_12412|transcript_17402|transcript_7770|transcript_11469|transcript_11375|transcript_13725|transcript_24009|transcript_23729|transcript_22570|transcript_9672|transcript_23589|transcript_14318	http://amigo.geneontology.org/amigo/term/GO:0009536
--------------------

## Sheet: stem_KEGG
#Term	Database	ID	Input number	Background number	P-Value	Corrected P-Value	Input	Hyperlink
Endocytosis	KEGG PATHWAY	osa04144	15	150	2.97684e-10	4.28665e-08	transcript_477|transcript_381|transcript_11602|transcript_1361|transcript_1707|transcript_218|transcript_309|transcript_330|transcript_8226|transcript_1477|transcript_1004|transcript_1591|transcript_284|transcript_1344|transcript_12544	http://www.genome.jp/kegg-bin/show_pathway?osa04144/osa:4332241%09red/osa:9271296%09red/osa:4351255%09red/osa:4339012%09red/osa:4349546%09red
Oxidative phosphorylation	KEGG PATHWAY	osa00190	13	147	1.80233e-08	5.38278e-07	transcript_8300|transcript_19507|transcript_3780|transcript_18642|transcript_20942|transcript_5414|transcript_6748|transcript_4680|transcript_22722|transcript_6857|transcript_12759|transcript_13007|transcript_24143	http://www.genome.jp/kegg-bin/show_pathway?osa00190/osa:4352910%09red/osa:6450138%09red/osa:4337257%09red/osa:3131489%09red/osa:3131393%09red/osa:4348218%09red/osa:3131391%09red
Metabolic pathways	KEGG PATHWAY	osa01100	54	2290	5.35766e-08	1.19882e-06	transcript_3780|transcript_18637|transcript_13127|transcript_8208|transcript_5224|transcript_6857|transcript_3671|transcript_3684|transcript_12628|transcript_9829|transcript_13007|transcript_8206|transcript_24143|transcript_8300|transcript_9195|transcript_4008|transcript_6406|transcript_6525|transcript_14438|transcript_11299|transcript_9047|transcript_20294|transcript_15011|transcript_9134|transc…	http://www.genome.jp/kegg-bin/show_pathway?osa01100/osa:4338979%09red/osa:3131411%09red/osa:3131410%09red/osa:4345717%09red/osa:4329013%09red/osa:4339677%09red/osa:6450138%09red/osa:4345220%09red/osa:4337257%09red/osa:4350455%09red/osa:4350456%09red/osa:4352832%09red/osa:4352016%09red/osa:4334300%09red/osa:4343946%09red/osa:4340008%09red/osa:4324717%09red/osa:4328485%09red/osa:4348218%09red/osa:3…
Glyoxylate and dicarboxylate metabolism	KEGG PATHWAY	osa00630	9	76	3.04365e-07	5.47857e-06	transcript_15707|transcript_15094|transcript_3726|transcript_15024|transcript_3671|transcript_14916|transcript_20104|transcript_15011|transcript_21220	http://www.genome.jp/kegg-bin/show_pathway?osa00630/osa:4331509%09red/osa:4350456%09red/osa:4352016%09red/osa:9270306%09red
Protein processing in endoplasmic reticulum	KEGG PATHWAY	osa04141	12	222	8.44324e-06	0.000135092	transcript_606|transcript_587|transcript_11602|transcript_6406|transcript_16396|transcript_367|transcript_3446|transcript_9523|transcript_20787|transcript_12469|transcript_650|transcript_12544	http://www.genome.jp/kegg-bin/show_pathway?osa04141/osa:4330236%09red/osa:4342077%09red/osa:4341618%09red/osa:4334359%09red/osa:4339012%09red/osa:4337389%09red/osa:4328075%09red/osa:4345951%09red
Carbon metabolism	KEGG PATHWAY	osa01200	12	271	5.49063e-05	0.000697634	transcript_15707|transcript_18637|transcript_15094|transcript_3726|transcript_15024|transcript_3671|transcript_14916|transcript_20104|transcript_15011|transcript_12149|transcript_9134|transcript_21220	http://www.genome.jp/kegg-bin/show_pathway?osa01200/osa:4352016%09red/osa:4331509%09red/osa:4324717%09red/osa:4326769%09red/osa:4340025%09red/osa:4350456%09red/osa:9270306%09red
Peroxisome	KEGG PATHWAY	osa04146	7	88	6.96117e-05	0.000859207	transcript_13127|transcript_8869|transcript_15024|transcript_14916|transcript_9829|transcript_15011|transcript_8206	http://www.genome.jp/kegg-bin/show_pathway?osa04146/osa:4338395%09red/osa:4331509%09red/osa:4324393%09red
Biosynthesis of amino acids	KEGG PATHWAY	osa01230	11	238	7.76537e-05	0.0008828	transcript_3726|transcript_15707|transcript_8307|transcript_9134|transcript_15094|transcript_8208|transcript_9447|transcript_3671|transcript_9047|transcript_12628|transcript_14177	http://www.genome.jp/kegg-bin/show_pathway?osa01230/osa:4338979%09red/osa:4339677%09red/osa:4343946%09red/osa:9270306%09red/osa:4340025%09red/osa:4350456%09red/osa:4352832%09red
RNA transport	KEGG PATHWAY	osa03013	9	165	0.000106127	0.00117557	transcript_383|transcript_4167|transcript_2530|transcript_6954|transcript_291|transcript_2622|transcript_1186|transcript_7182|transcript_516	http://www.genome.jp/kegg-bin/show_pathway?osa03013/osa:4352566%09red/osa:4347873%09red/osa:4340842%09red/osa:4336300%09red/osa:4332834%09red/osa:4343565%09red/osa:4344328%09red
Photosynthesis	KEGG PATHWAY	osa00195	6	75	0.000224007	0.00216533	transcript_19507|transcript_16480|transcript_5984|transcript_20294|transcript_23789|transcript_24143	http://www.genome.jp/kegg-bin/show_pathway?osa00195/osa:3131411%09red/osa:3131410%09red/osa:4334300%09red/osa:3131403%09red/osa:3131393%09red/osa:3131391%09red
MAPK signaling pathway - plant	KEGG PATHWAY	osa04016	8	151	0.000307907	0.00283012	transcript_6753|transcript_1181|transcript_8993|transcript_14916|transcript_1794|transcript_10372|transcript_15011|transcript_15024	http://www.genome.jp/kegg-bin/show_pathway?osa04016/osa:4328647%09red/osa:4331509%09red/osa:4332697%09red/osa:4342431%09red
Fatty acid degradation	KEGG PATHWAY	osa00071	5	52	0.000343962	0.00309565	transcript_9829|transcript_13127|transcript_9195|transcript_8206|transcript_8869	http://www.genome.jp/kegg-bin/show_pathway?osa00071/osa:4328997%09red/osa:4338395%09red/osa:4324393%09red
Apoptosis signaling pathway	PANTHER	P00006	3	13	0.000594215	0.00523879	transcript_12544|transcript_11602|transcript_12469	http://www.pantherdb.org/pathway/pathwayDiagram.jsp?catAccession=P00006
Plant hormone signal transduction	KEGG PATHWAY	osa04075	9	240	0.00143274	0.0123788	transcript_6753|transcript_1917|transcript_10479|transcript_10455|transcript_1181|transcript_8993|transcript_12199|transcript_1794|transcript_10372	http://www.genome.jp/kegg-bin/show_pathway?osa04075/osa:4328647%09red/osa:4348447%09red/osa:4333860%09red/osa:4332697%09red/osa:4342431%09red
Selenocompound metabolism	KEGG PATHWAY	osa00450	3	19	0.00155904	0.0132059	transcript_8208|transcript_9447|transcript_9047	http://www.genome.jp/kegg-bin/show_pathway?osa00450/osa:4352832%09red
Fatty acid metabolism	KEGG PATHWAY	osa01212	5	75	0.00162056	0.0134631	transcript_9829|transcript_13127|transcript_9195|transcript_8206|transcript_8869	http://www.genome.jp/kegg-bin/show_pathway?osa01212/osa:4328997%09red/osa:4338395%09red/osa:4324393%09red
Carbon fixation in photosynthetic organisms	KEGG PATHWAY	osa00710	5	77	0.00180808	0.0147376	transcript_20104|transcript_12149|transcript_18637|transcript_21220|transcript_9134	http://www.genome.jp/kegg-bin/show_pathway?osa00710/osa:4340025%09red/osa:4352016%09red/osa:4324717%09red/osa:4326769%09red
Fatty acid biosynthesis	KEGG PATHWAY	osa00061	4	46	0.00193521	0.0154817	transcript_9829|transcript_13127|transcript_8869|transcript_8206	http://www.genome.jp/kegg-bin/show_pathway?osa00061/osa:4338395%09red/osa:4324393%09red
Cysteine and methionine metabolism	KEGG PATHWAY	osa00270	6	119	0.00219841	0.0172675	transcript_1164|transcript_14438|transcript_1155|transcript_8208|transcript_9447|transcript_9047	http://www.genome.jp/kegg-bin/show_pathway?osa00270/osa:4350455%09red/osa:4342575%09red/osa:4352832%09red
Other types of O-glycan biosynthesis	KEGG PATHWAY	osa00514	2	9	0.00576831	0.0444984	transcript_5078|transcript_4028	http://www.genome.jp/kegg-bin/show_pathway?osa00514/osa:4346315%09red/osa:107276395%09red
Biosynthesis of secondary metabolites	KEGG PATHWAY	osa01110	22	1177	0.00926796	0.0648561	transcript_8208|transcript_3671|transcript_12628|transcript_9195|transcript_8307|transcript_6525|transcript_11299|transcript_9047|transcript_15011|transcript_9134|transcript_8960|transcript_15094|transcript_9447|transcript_3726|transcript_21811|transcript_15707|transcript_15024|transcript_14916|transcript_20104|transcript_14177|transcript_21220|transcript_6326	http://www.genome.jp/kegg-bin/show_pathway?osa01110/osa:4350456%09red/osa:4352016%09red/osa:4328997%09red/osa:4329013%09red/osa:4339677%09red/osa:4343946%09red/osa:4331509%09red/osa:9270306%09red/osa:4345717%09red/osa:4340025%09red/osa:4331824%09red/osa:4352832%09red/osa:4328485%09red/osa:4338979%09red
Parkinson disease	PANTHER	P00049	3	38	0.00930806	0.0648561	transcript_12544|transcript_11602|transcript_12469	http://www.pantherdb.org/pathway/pathwayDiagram.jsp?catAccession=P00049
Phagosome	KEGG PATHWAY	osa04145	4	81	0.0127613	0.0822818	transcript_6857|transcript_16329|transcript_21149|transcript_6748	http://www.genome.jp/kegg-bin/show_pathway?osa04145/osa:4343694%09red/osa:4348218%09red
Biosynthesis of secondary metabolites - unclassified	KEGG PATHWAY	osa00999	2	15	0.0136793	0.086904	transcript_11299|transcript_21811	http://www.genome.jp/kegg-bin/show_pathway?osa00999/osa:4328485%09red/osa:4345717%09red
One carbon pool by folate	KEGG PATHWAY	osa00670	2	16	0.0152827	0.0916962	transcript_15707|transcript_15094	http://www.genome.jp/kegg-bin/show_pathway?osa00670/osa:4350456%09red
Linoleic acid metabolism	KEGG PATHWAY	osa00591	2	16	0.0152827	0.0916962	transcript_6525|transcript_6326	http://www.genome.jp/kegg-bin/show_pathway?osa00591/osa:4331824%09red
Ubiquitin mediated proteolysis	KEGG PATHWAY	osa04120	5	136	0.0173535	0.102694	transcript_2613|transcript_2612|transcript_387|transcript_21655|transcript_2757	http://www.genome.jp/kegg-bin/show_pathway?osa04120/osa:4324695%09red/osa:4342488%09red/osa:4352108%09red
Other glycan degradation	KEGG PATHWAY	osa00511	2	18	0.018717	0.109267	transcript_6130|transcript_4036	http://www.genome.jp/kegg-bin/show_pathway?osa00511/osa:4350617%09red
alpha-Linolenic acid metabolism	KEGG PATHWAY	osa00592	3	52	0.0205628	0.118441	transcript_9195|transcript_6525|transcript_6326	http://www.genome.jp/kegg-bin/show_pathway?osa00592/osa:4328997%09red/osa:4331824%09red
2-Oxocarboxylic acid metabolism	KEGG PATHWAY	osa01210	3	54	0.0225842	0.128373	transcript_3726|transcript_14177|transcript_3671	http://www.genome.jp/kegg-bin/show_pathway?osa01210/osa:9270306%09red/osa:4339677%09red
Tryptophan metabolism	KEGG PATHWAY	osa00380	3	57	0.0258119	0.144815	transcript_15011|transcript_14916|transcript_15024	http://www.genome.jp/kegg-bin/show_pathway?osa00380/osa:4331509%09red
Proteasome	KEGG PATHWAY	osa03050	3	64	0.0342513	0.174961	transcript_3707|transcript_17704|transcript_13868	http://www.genome.jp/kegg-bin/show_pathway?osa03050/osa:4336931%09red/osa:4337291%09red/osa:4340828%09red
ABC transporters	KEGG PATHWAY	osa02010	2	26	0.0352352	0.174961	transcript_927|transcript_2374	http://www.genome.jp/kegg-bin/show_pathway?osa02010/osa:4346344%09red/osa:4332438%09red
Ribosome	KEGG PATHWAY	osa03010	8	358	0.0421218	0.20381	transcript_19241|transcript_21579|transcript_20349|transcript_7353|transcript_23456|transcript_22470|transcript_23627|transcript_21887	http://www.genome.jp/kegg-bin/show_pathway?osa03010/osa:4327570%09red/osa:4342695%09red/osa:4352308%09red/osa:3131443%09red/osa:3131427%09red/osa:4341282%09red/osa:4343884%09red/osa:4325065%09red
Nicotinic acetylcholine receptor signaling pathway	PANTHER	P00044	1	7	0.0816186	0.228956	transcript_16057	http://www.pantherdb.org/pathway/pathwayDiagram.jsp?catAccession=P00044
Cadherin signaling pathway	PANTHER	P00012	1	7	0.0816186	0.228956	transcript_16057	http://www.pantherdb.org/pathway/pathwayDiagram.jsp?catAccession=P00012
Ubiquinone and other terpenoid-quinone biosynthesis	KEGG PATHWAY	osa00130	2	46	0.0917425	0.251418	transcript_11299|transcript_21811	http://www.genome.jp/kegg-bin/show_pathway?osa00130/osa:4328485%09red/osa:4345717%09red
Alzheimer disease-presenilin pathway	PANTHER	P00004	1	10	0.110483	0.251418	transcript_16057	http://www.pantherdb.org/pathway/pathwayDiagram.jsp?catAccession=P00004
Plant-pathogen interaction	KEGG PATHWAY	osa04626	4	168	0.110493	0.251418	transcript_5467|transcript_9523|transcript_6566|transcript_20787	http://www.genome.jp/kegg-bin/show_pathway?osa04626/osa:4342077%09red/osa:4342596%09red/osa:4345951%09red
mRNA surveillance pathway	KEGG PATHWAY	osa03015	3	110	0.118427	0.251418	transcript_1356|transcript_12853|transcript_1484	http://www.genome.jp/kegg-bin/show_pathway?osa03015/osa:4344390%09red/osa:4323885%09red/osa:4340509%09red
Cyanoamino acid metabolism	KEGG PATHWAY	osa00460	2	54	0.118688	0.251418	transcript_15707|transcript_15094	http://www.genome.jp/kegg-bin/show_pathway?osa00460/osa:4350456%09red
Inflammation mediated by chemokine and cytokine signaling pathway	PANTHER	P00031	1	12	0.129222	0.251418	transcript_16057	http://www.pantherdb.org/pathway/pathwayDiagram.jsp?catAccession=P00031
Aminoacyl-tRNA biosynthesis	KEGG PATHWAY	osa00970	3	115	0.130101	0.251418	transcript_4098|transcript_2685|transcript_13412	http://www.genome.jp/kegg-bin/show_pathway?osa00970/osa:4347497%09red/osa:4335708%09red/osa:4348211%09red
Citrate cycle (TCA cycle)	KEGG PATHWAY	osa00020	2	58	0.132812	0.251418	transcript_3726|transcript_3671	http://www.genome.jp/kegg-bin/show_pathway?osa00020/osa:9270306%09red
Arginine and proline metabolism	KEGG PATHWAY	osa00330	2	58	0.132812	0.251418	transcript_5224|transcript_8307	http://www.genome.jp/kegg-bin/show_pathway?osa00330/osa:4340008%09red/osa:4338979%09red
Photosynthesis - antenna proteins	KEGG PATHWAY	osa00196	1	15	0.156594	0.256245	transcript_19088	http://www.genome.jp/kegg-bin/show_pathway?osa00196/osa:4343583%09red
Glycine, serine and threonine metabolism	KEGG PATHWAY	osa00260	2	68	0.169563	0.269983	transcript_15707|transcript_15094	http://www.genome.jp/kegg-bin/show_pathway?osa00260/osa:4350456%09red
Cytoskeletal regulation by Rho GTPase	PANTHER	P00016	1	17	0.174364	0.269983	transcript_16057	http://www.pantherdb.org/pathway/pathwayDiagram.jsp?catAccession=P00016
Valine, leucine and isoleucine biosynthesis	KEGG PATHWAY	osa00290	1	17	0.174364	0.269983	transcript_14177	http://www.genome.jp/kegg-bin/show_pathway?osa00290/osa:4339677%09red
Pyruvate metabolism	KEGG PATHWAY	osa00620	2	86	0.238882	0.341712	transcript_12149|transcript_18637	http://www.genome.jp/kegg-bin/show_pathway?osa00620/osa:4324717%09red/osa:4326769%09red
Glycosylphosphatidylinositol (GPI)-anchor biosynthesis	KEGG PATHWAY	osa00563	1	25	0.241789	0.344728	transcript_4008	http://www.genome.jp/kegg-bin/show_pathway?osa00563/osa:4329782%09red
Pantothenate and CoA biosynthesis	KEGG PATHWAY	osa00770	1	28	0.265632	0.367799	transcript_14177	http://www.genome.jp/kegg-bin/show_pathway?osa00770/osa:4339677%09red
Ubiquitin proteasome pathway	PANTHER	P00060	1	32	0.296265	0.394018	transcript_21655	http://www.pantherdb.org/pathway/pathwayDiagram.jsp?catAccession=P00060
Huntington disease	PANTHER	P00029	1	36	0.325624	0.418659	transcript_16057	http://www.pantherdb.org/pathway/pathwayDiagram.jsp?catAccession=P00029
Diterpenoid biosynthesis	KEGG PATHWAY	osa00904	1	37	0.33277	0.421574	transcript_8960	http://www.genome.jp/kegg-bin/show_pathway?osa00904/osa:4329013%09red
N-Glycan biosynthesis	KEGG PATHWAY	osa00510	1	39	0.346838	0.432274	transcript_6406	http://www.genome.jp/kegg-bin/show_pathway?osa00510/osa:4337389%09red
Spliceosome	KEGG PATHWAY	osa03040	3	196	0.352344	0.432274	transcript_12544|transcript_11602|transcript_27	http://www.genome.jp/kegg-bin/show_pathway?osa03040/osa:4339012%09red/osa:4328024%09red
Autophagy - other	KEGG PATHWAY	osa04136	1	41	0.36061	0.437595	transcript_1535	http://www.genome.jp/kegg-bin/show_pathway?osa04136/osa:9266997%09red
RNA polymerase	KEGG PATHWAY	osa03020	1	46	0.393787	0.458534	transcript_2385	http://www.genome.jp/kegg-bin/show_pathway?osa03020/osa:3131431%09red
Phenylalanine, tyrosine and tryptophan biosynthesis	KEGG PATHWAY	osa00400	1	50	0.419089	0.484081	transcript_12628	http://www.genome.jp/kegg-bin/show_pathway?osa00400/osa:4343946%09red
Pentose phosphate pathway	KEGG PATHWAY	osa00030	1	57	0.460859	0.522548	transcript_9134	http://www.genome.jp/kegg-bin/show_pathway?osa00030/osa:4340025%09red
Protein export	KEGG PATHWAY	osa03060	1	58	0.466576	0.527646	transcript_12469	http://www.genome.jp/kegg-bin/show_pathway?osa03060/osa:4328075%09red
Starch and sucrose metabolism	KEGG PATHWAY	osa00500	2	161	0.516358	0.564726	transcript_3684|transcript_3303	http://www.genome.jp/kegg-bin/show_pathway?osa00500/osa:4339327%09red/osa:4345220%09red
Phenylpropanoid biosynthesis	KEGG PATHWAY	osa00940	2	233	0.712916	0.726368	transcript_11299|transcript_21811	http://www.genome.jp/kegg-bin/show_pathway?osa00940/osa:4328485%09red/osa:4345717%09red
--------------------

## Sheet: stem_GO
#Term	Database	ID	Input number	Background number	P-Value	Corrected P-Value	Input	Hyperlink
membrane	Gene Ontology	GO:0016020	47	1297	6.77855e-13	1.46417e-10	transcript_2496|transcript_7871|transcript_13227|transcript_2522|transcript_2476|transcript_16480|transcript_3147|transcript_6857|transcript_2916|transcript_2987|transcript_1794|transcript_14037|transcript_8228|transcript_13007|transcript_13095|transcript_1660|transcript_8713|transcript_18642|transcript_8453|transcript_1181|transcript_3333|transcript_2773|transcript_2468|transcript_19507|transcri…	http://amigo.geneontology.org/amigo/term/GO:0016020
mitochondrial electron transport, cytochrome c to oxygen	Gene Ontology	GO:0006123	6	7	2.16795e-09	1.33794e-07	transcript_18642|transcript_20942|transcript_4680|transcript_22722|transcript_12759|transcript_13007	http://amigo.geneontology.org/amigo/term/GO:0006123
aerobic electron transport chain	Gene Ontology	GO:0019646	6	7	2.16795e-09	1.33794e-07	transcript_18642|transcript_20942|transcript_4680|transcript_22722|transcript_12759|transcript_13007	http://amigo.geneontology.org/amigo/term/GO:0019646
ATP synthesis coupled electron transport	Gene Ontology	GO:0042773	6	11	1.50864e-08	5.01331e-07	transcript_18642|transcript_20942|transcript_4680|transcript_22722|transcript_12759|transcript_13007	http://amigo.geneontology.org/amigo/term/GO:0042773
mitochondrial ATP synthesis coupled electron transport	Gene Ontology	GO:0042775	6	11	1.50864e-08	5.01331e-07	transcript_18642|transcript_20942|transcript_4680|transcript_22722|transcript_12759|transcript_13007	http://amigo.geneontology.org/amigo/term/GO:0042775
respiratory electron transport chain	Gene Ontology	GO:0022904	6	11	1.50864e-08	5.01331e-07	transcript_18642|transcript_20942|transcript_4680|transcript_22722|transcript_12759|transcript_13007	http://amigo.geneontology.org/amigo/term/GO:0022904
oxidative phosphorylation	Gene Ontology	GO:0006119	6	12	2.24282e-08	5.38278e-07	transcript_18642|transcript_20942|transcript_4680|transcript_22722|transcript_12759|transcript_13007	http://amigo.geneontology.org/amigo/term/GO:0006119
aerobic respiration	Gene Ontology	GO:0009060	6	12	2.24282e-08	5.38278e-07	transcript_18642|transcript_20942|transcript_4680|transcript_22722|transcript_12759|transcript_13007	http://amigo.geneontology.org/amigo/term/GO:0009060
energy derivation by oxidation of organic compounds	Gene Ontology	GO:0015980	6	15	6.3826e-08	1.19882e-06	transcript_18642|transcript_20942|transcript_4680|transcript_22722|transcript_12759|transcript_13007	http://amigo.geneontology.org/amigo/term/GO:0015980
cellular respiration	Gene Ontology	GO:0045333	6	15	6.3826e-08	1.19882e-06	transcript_18642|transcript_20942|transcript_4680|transcript_22722|transcript_12759|transcript_13007	http://amigo.geneontology.org/amigo/term/GO:0045333
ATP metabolic process	Gene Ontology	GO:0046034	6	21	3.30015e-07	5.48333e-06	transcript_18642|transcript_20942|transcript_4680|transcript_22722|transcript_12759|transcript_13007	http://amigo.geneontology.org/amigo/term/GO:0046034
electron transport chain	Gene Ontology	GO:0022900	7	64	1.04035e-05	0.000154977	transcript_18642|transcript_20942|transcript_4680|transcript_22722|transcript_12759|transcript_23789|transcript_13007	http://amigo.geneontology.org/amigo/term/GO:0022900
cellular anatomical entity	Gene Ontology	GO:0110165	103	6547	1.67534e-05	0.000233467	transcript_2476|transcript_12409|transcript_5984|transcript_4695|transcript_12759|transcript_8200|transcript_3162|transcript_8453|transcript_10526|transcript_6525|transcript_8329|transcript_12023|transcript_20294|transcript_9134|transcript_2773|transcript_2468|transcript_11488|transcript_397|transcript_20473|transcript_4680|transcript_9523|transcript_7926|transcript_4902|transcript_23789|transcri…	http://amigo.geneontology.org/amigo/term/GO:0110165
generation of precursor metabolites and energy	Gene Ontology	GO:0006091	7	73	2.29107e-05	0.000299922	transcript_18642|transcript_20942|transcript_4680|transcript_22722|transcript_12759|transcript_23789|transcript_13007	http://amigo.geneontology.org/amigo/term/GO:0006091
phosphorylation	Gene Ontology	GO:0016310	7	89	7.44135e-05	0.000868828	transcript_12023|transcript_18642|transcript_20942|transcript_4680|transcript_22722|transcript_12759|transcript_13007	http://amigo.geneontology.org/amigo/term/GO:0016310
phosphate-containing compound metabolic process	Gene Ontology	GO:0006796	7	99	0.000139051	0.00139698	transcript_12023|transcript_18642|transcript_20942|transcript_4680|transcript_22722|transcript_12759|transcript_13007	http://amigo.geneontology.org/amigo/term/GO:0006796
phosphorus metabolic process	Gene Ontology	GO:0006793	7	99	0.000139051	0.00139698	transcript_12023|transcript_18642|transcript_20942|transcript_4680|transcript_22722|transcript_12759|transcript_13007	http://amigo.geneontology.org/amigo/term/GO:0006793
oxidation-reduction process	Gene Ontology	GO:0055114	7	108	0.000230568	0.00216533	transcript_18642|transcript_20942|transcript_4680|transcript_22722|transcript_12759|transcript_23789|transcript_13007	http://amigo.geneontology.org/amigo/term/GO:0055114
cellular process	Gene Ontology	GO:0009987	12	488	0.00747851	0.055702	transcript_8960|transcript_12023|transcript_18642|transcript_8713|transcript_20942|transcript_4680|transcript_22722|transcript_12628|transcript_12759|transcript_23789|transcript_2289|transcript_13007	http://amigo.geneontology.org/amigo/term/GO:0009987
metabolic process	Gene Ontology	GO:0008152	12	493	0.00805758	0.0580146	transcript_8960|transcript_12307|transcript_12023|transcript_18642|transcript_15733|transcript_20942|transcript_4680|transcript_22722|transcript_12628|transcript_12759|transcript_23789|transcript_13007	http://amigo.geneontology.org/amigo/term/GO:0008152
plasma membrane	Gene Ontology	GO:0005886	2	13	0.0107092	0.0722873	transcript_8713|transcript_3501	http://amigo.geneontology.org/amigo/term/GO:0005886
cellular metabolic process	Gene Ontology	GO:0044237	10	400	0.0126122	0.0822818	transcript_8960|transcript_12023|transcript_18642|transcript_20942|transcript_4680|transcript_22722|transcript_12628|transcript_12759|transcript_23789|transcript_13007	http://amigo.geneontology.org/amigo/term/GO:0044237
cell periphery	Gene Ontology	GO:0071944	2	16	0.0152827	0.0916962	transcript_8713|transcript_3501	http://amigo.geneontology.org/amigo/term/GO:0071944
transporter activity	Gene Ontology	GO:0005215	3	59	0.0280938	0.152259	transcript_8713|transcript_7926|transcript_3501	http://amigo.geneontology.org/amigo/term/GO:0005215
inorganic molecular entity transmembrane transporter activity	Gene Ontology	GO:0015318	2	23	0.0285486	0.152259	transcript_7926|transcript_3501	http://amigo.geneontology.org/amigo/term/GO:0015318
ion transmembrane transporter activity	Gene Ontology	GO:0015075	2	26	0.0352352	0.174961	transcript_7926|transcript_3501	http://amigo.geneontology.org/amigo/term/GO:0015075
inorganic ion transmembrane transport	Gene Ontology	GO:0098660	2	26	0.0352352	0.174961	transcript_7926|transcript_3501	http://amigo.geneontology.org/amigo/term/GO:0098660
ion transmembrane transport	Gene Ontology	GO:0034220	2	29	0.0424604	0.20381	transcript_7926|transcript_3501	http://amigo.geneontology.org/amigo/term/GO:0034220
endopeptidase activity	Gene Ontology	GO:0004175	2	31	0.0475564	0.219041	transcript_12307|transcript_15733	http://amigo.geneontology.org/amigo/term/GO:0004175
peptidase activity	Gene Ontology	GO:0008233	2	34	0.0555908	0.219041	transcript_12307|transcript_15733	http://amigo.geneontology.org/amigo/term/GO:0008233
peptidase activity, acting on L-amino acid peptides	Gene Ontology	GO:0070011	2	34	0.0555908	0.219041	transcript_12307|transcript_15733	http://amigo.geneontology.org/amigo/term/GO:0070011
ion transport	Gene Ontology	GO:0006811	2	34	0.0555908	0.219041	transcript_7926|transcript_3501	http://amigo.geneontology.org/amigo/term/GO:0006811
transmembrane transporter activity	Gene Ontology	GO:0022857	2	35	0.0583675	0.219041	transcript_7926|transcript_3501	http://amigo.geneontology.org/amigo/term/GO:0022857
transport	Gene Ontology	GO:0006810	3	82	0.0616018	0.219041	transcript_8713|transcript_7926|transcript_3501	http://amigo.geneontology.org/amigo/term/GO:0006810
establishment of localization	Gene Ontology	GO:0051234	3	82	0.0616018	0.219041	transcript_8713|transcript_7926|transcript_3501	http://amigo.geneontology.org/amigo/term/GO:0051234
localization	Gene Ontology	GO:0051179	3	82	0.0616018	0.219041	transcript_8713|transcript_7926|transcript_3501	http://amigo.geneontology.org/amigo/term/GO:0051179
diterpenoid biosynthetic process	Gene Ontology	GO:0016102	1	5	0.0618589	0.219041	transcript_8960	http://amigo.geneontology.org/amigo/term/GO:0016102
terpene metabolic process	Gene Ontology	GO:0042214	1	5	0.0618589	0.219041	transcript_8960	http://amigo.geneontology.org/amigo/term/GO:0042214
dicarboxylic acid metabolic process	Gene Ontology	GO:0043648	1	5	0.0618589	0.219041	transcript_12628	http://amigo.geneontology.org/amigo/term/GO:0043648
unfolded protein binding	Gene Ontology	GO:0051082	1	5	0.0618589	0.219041	transcript_9523	http://amigo.geneontology.org/amigo/term/GO:0051082
phytoalexin biosynthetic process	Gene Ontology	GO:0052315	1	5	0.0618589	0.219041	transcript_8960	http://amigo.geneontology.org/amigo/term/GO:0052315
toxin biosynthetic process	Gene Ontology	GO:0009403	1	5	0.0618589	0.219041	transcript_8960	http://amigo.geneontology.org/amigo/term/GO:0009403
diterpene phytoalexin biosynthetic process	Gene Ontology	GO:0051502	1	5	0.0618589	0.219041	transcript_8960	http://amigo.geneontology.org/amigo/term/GO:0051502
carbon-carbon lyase activity	Gene Ontology	GO:0016830	1	5	0.0618589	0.219041	transcript_5224	http://amigo.geneontology.org/amigo/term/GO:0016830
transmembrane transport	Gene Ontology	GO:0055085	2	38	0.0669749	0.228043	transcript_7926|transcript_3501	http://amigo.geneontology.org/amigo/term/GO:0055085
anion transport	Gene Ontology	GO:0006820	1	6	0.0717912	0.228043	transcript_3501	http://amigo.geneontology.org/amigo/term/GO:0006820
aspartic-type endopeptidase activity	Gene Ontology	GO:0004190	1	6	0.0717912	0.228043	transcript_15733	http://amigo.geneontology.org/amigo/term/GO:0004190
isomerase activity	Gene Ontology	GO:0016853	1	6	0.0717912	0.228043	transcript_8960	http://amigo.geneontology.org/amigo/term/GO:0016853
defense response	Gene Ontology	GO:0006952	1	6	0.0717912	0.228043	transcript_2289	http://amigo.geneontology.org/amigo/term/GO:0006952
aspartic-type peptidase activity	Gene Ontology	GO:0070001	1	6	0.0717912	0.228043	transcript_15733	http://amigo.geneontology.org/amigo/term/GO:0070001
secondary metabolite biosynthetic process	Gene Ontology	GO:0044550	1	6	0.0717912	0.228043	transcript_8960	http://amigo.geneontology.org/amigo/term/GO:0044550
carboxylic acid metabolic process	Gene Ontology	GO:0019752	2	41	0.0759715	0.228956	transcript_12628|transcript_8960	http://amigo.geneontology.org/amigo/term/GO:0019752
oxoacid metabolic process	Gene Ontology	GO:0043436	2	41	0.0759715	0.228956	transcript_12628|transcript_8960	http://amigo.geneontology.org/amigo/term/GO:0043436
organic acid metabolic process	Gene Ontology	GO:0006082	2	41	0.0759715	0.228956	transcript_12628|transcript_8960	http://amigo.geneontology.org/amigo/term/GO:0006082
cytoplasm	Gene Ontology	GO:0005737	70	5557	0.0786251	0.228956	transcript_5037|transcript_12307|transcript_21545|transcript_5152|transcript_16480|transcript_12628|transcript_3742|transcript_6207|transcript_5984|transcript_4695|transcript_8200|transcript_23456|transcript_8228|transcript_15604|transcript_13007|transcript_11848|transcript_3162|transcript_11488|transcript_8300|transcript_5038|transcript_7908|transcript_10526|transcript_2927|transcript_17685|tran…	http://amigo.geneontology.org/amigo/term/GO:0005737
apoptotic process	Gene Ontology	GO:0006915	1	7	0.0816186	0.228956	transcript_2289	http://amigo.geneontology.org/amigo/term/GO:0006915
organic hydroxy compound metabolic process	Gene Ontology	GO:1901615	1	7	0.0816186	0.228956	transcript_12628	http://amigo.geneontology.org/amigo/term/GO:1901615
organic hydroxy compound biosynthetic process	Gene Ontology	GO:1901617	1	7	0.0816186	0.228956	transcript_12628	http://amigo.geneontology.org/amigo/term/GO:1901617
plasma membrane protein complex	Gene Ontology	GO:0098797	1	7	0.0816186	0.228956	transcript_8713	http://amigo.geneontology.org/amigo/term/GO:0098797
programmed cell death	Gene Ontology	GO:0012501	1	8	0.0913424	0.251418	transcript_2289	http://amigo.geneontology.org/amigo/term/GO:0012501
small molecule metabolic process	Gene Ontology	GO:0044281	2	47	0.0950029	0.251418	transcript_12628|transcript_8960	http://amigo.geneontology.org/amigo/term/GO:0044281
membrane-bounded organelle	Gene Ontology	GO:0043227	70	5638	0.0987223	0.251418	transcript_5037|transcript_12307|transcript_21545|transcript_5152|transcript_16480|transcript_12628|transcript_3742|transcript_6207|transcript_5984|transcript_4695|transcript_8200|transcript_23456|transcript_8228|transcript_15604|transcript_13007|transcript_11848|transcript_3162|transcript_11488|transcript_8300|transcript_5038|transcript_7908|transcript_10526|transcript_2927|transcript_17685|tran…	http://amigo.geneontology.org/amigo/term/GO:0043227
active ion transmembrane transporter activity	Gene Ontology	GO:0022853	1	9	0.100963	0.251418	transcript_3501	http://amigo.geneontology.org/amigo/term/GO:0022853
cell death	Gene Ontology	GO:0008219	1	9	0.100963	0.251418	transcript_2289	http://amigo.geneontology.org/amigo/term/GO:0008219
transferase activity, transferring alkyl or aryl (other than methyl) groups	Gene Ontology	GO:0016765	1	9	0.100963	0.251418	transcript_12628	http://amigo.geneontology.org/amigo/term/GO:0016765
organelle	Gene Ontology	GO:0043226	70	5656	0.103636	0.251418	transcript_5037|transcript_12307|transcript_21545|transcript_5152|transcript_16480|transcript_12628|transcript_3742|transcript_6207|transcript_5984|transcript_4695|transcript_8200|transcript_23456|transcript_8228|transcript_15604|transcript_13007|transcript_11848|transcript_3162|transcript_11488|transcript_8300|transcript_5038|transcript_7908|transcript_10526|transcript_2927|transcript_17685|tran…	http://amigo.geneontology.org/amigo/term/GO:0043226
intracellular organelle	Gene Ontology	GO:0043229	70	5656	0.103636	0.251418	transcript_5037|transcript_12307|transcript_21545|transcript_5152|transcript_16480|transcript_12628|transcript_3742|transcript_6207|transcript_5984|transcript_4695|transcript_8200|transcript_23456|transcript_8228|transcript_15604|transcript_13007|transcript_11848|transcript_3162|transcript_11488|transcript_8300|transcript_5038|transcript_7908|transcript_10526|transcript_2927|transcript_17685|tran…	http://amigo.geneontology.org/amigo/term/GO:0043229
metal ion transmembrane transporter activity	Gene Ontology	GO:0046873	1	10	0.110483	0.251418	transcript_7926	http://amigo.geneontology.org/amigo/term/GO:0046873
monocarboxylic acid biosynthetic process	Gene Ontology	GO:0072330	1	10	0.110483	0.251418	transcript_12628	http://amigo.geneontology.org/amigo/term/GO:0072330
ATP binding	Gene Ontology	GO:0005524	3	107	0.111621	0.251418	transcript_9523|transcript_2289|transcript_12023	http://amigo.geneontology.org/amigo/term/GO:0005524
adenyl ribonucleotide binding	Gene Ontology	GO:0032559	3	107	0.111621	0.251418	transcript_9523|transcript_2289|transcript_12023	http://amigo.geneontology.org/amigo/term/GO:0032559
adenyl nucleotide binding	Gene Ontology	GO:0030554	3	107	0.111621	0.251418	transcript_9523|transcript_2289|transcript_12023	http://amigo.geneontology.org/amigo/term/GO:0030554
intracellular	Gene Ontology	GO:0005622	70	5691	0.113667	0.251418	transcript_5037|transcript_12307|transcript_21545|transcript_5152|transcript_16480|transcript_12628|transcript_3742|transcript_6207|transcript_5984|transcript_4695|transcript_8200|transcript_23456|transcript_8228|transcript_15604|transcript_13007|transcript_11848|transcript_3162|transcript_11488|transcript_8300|transcript_5038|transcript_7908|transcript_10526|transcript_2927|transcript_17685|tran…	http://amigo.geneontology.org/amigo/term/GO:0005622
response to stimulus	Gene Ontology	GO:0050896	3	108	0.113872	0.251418	transcript_8713|transcript_2289|transcript_3501	http://amigo.geneontology.org/amigo/term/GO:0050896
drug binding	Gene Ontology	GO:0008144	3	108	0.113872	0.251418	transcript_9523|transcript_2289|transcript_12023	http://amigo.geneontology.org/amigo/term/GO:0008144
proteolysis	Gene Ontology	GO:0006508	2	54	0.118688	0.251418	transcript_12307|transcript_15733	http://amigo.geneontology.org/amigo/term/GO:0006508
metal ion transport	Gene Ontology	GO:0030001	1	11	0.119902	0.251418	transcript_7926	http://amigo.geneontology.org/amigo/term/GO:0030001
gibberellin metabolic process	Gene Ontology	GO:0009685	1	11	0.119902	0.251418	transcript_8960	http://amigo.geneontology.org/amigo/term/GO:0009685
plant organ development	Gene Ontology	GO:0099402	1	11	0.119902	0.251418	transcript_8713	http://amigo.geneontology.org/amigo/term/GO:0099402
serine-type endopeptidase activity	Gene Ontology	GO:0004252	1	11	0.119902	0.251418	transcript_12307	http://amigo.geneontology.org/amigo/term/GO:0004252
intracellular vesicle	Gene Ontology	GO:0097708	32	2405	0.121628	0.251418	transcript_6101|transcript_21545|transcript_4695|transcript_8200|transcript_11848|transcript_12023|transcript_5038|transcript_10526|transcript_2927|transcript_17685|transcript_10567|transcript_20473|transcript_8329|transcript_6692|transcript_6130|transcript_11169|transcript_8065|transcript_17071|transcript_11488|transcript_18232|transcript_19835|transcript_4036|transcript_12583|transcript_12469|t…	http://amigo.geneontology.org/amigo/term/GO:0097708
cytoplasmic vesicle	Gene Ontology	GO:0031410	32	2405	0.121628	0.251418	transcript_6101|transcript_21545|transcript_4695|transcript_8200|transcript_11848|transcript_12023|transcript_5038|transcript_10526|transcript_2927|transcript_17685|transcript_10567|transcript_20473|transcript_8329|transcript_6692|transcript_6130|transcript_11169|transcript_8065|transcript_17071|transcript_11488|transcript_18232|transcript_19835|transcript_4036|transcript_12583|transcript_12469|t…	http://amigo.geneontology.org/amigo/term/GO:0031410
vesicle	Gene Ontology	GO:0031982	32	2405	0.121628	0.251418	transcript_6101|transcript_21545|transcript_4695|transcript_8200|transcript_11848|transcript_12023|transcript_5038|transcript_10526|transcript_2927|transcript_17685|transcript_10567|transcript_20473|transcript_8329|transcript_6692|transcript_6130|transcript_11169|transcript_8065|transcript_17071|transcript_11488|transcript_18232|transcript_19835|transcript_4036|transcript_12583|transcript_12469|t…	http://amigo.geneontology.org/amigo/term/GO:0031982
catalytic activity, acting on a protein	Gene Ontology	GO:0140096	3	115	0.130101	0.251418	transcript_12307|transcript_15733|transcript_12023	http://amigo.geneontology.org/amigo/term/GO:0140096
integral component of membrane	Gene Ontology	GO:0016021	1	13	0.138443	0.251418	transcript_8713	http://amigo.geneontology.org/amigo/term/GO:0016021
hydrolase activity, acting on acid phosphorus-nitrogen bonds	Gene Ontology	GO:0016825	1	13	0.138443	0.251418	transcript_12307	http://amigo.geneontology.org/amigo/term/GO:0016825
diterpene phytoalexin metabolic process	Gene Ontology	GO:0051501	1	13	0.138443	0.251418	transcript_8960	http://amigo.geneontology.org/amigo/term/GO:0051501
phytoalexin metabolic process	Gene Ontology	GO:0052314	1	13	0.138443	0.251418	transcript_8960	http://amigo.geneontology.org/amigo/term/GO:0052314
serine-type peptidase activity	Gene Ontology	GO:0008236	1	13	0.138443	0.251418	transcript_12307	http://amigo.geneontology.org/amigo/term/GO:0008236
isoprenoid biosynthetic process	Gene Ontology	GO:0008299	1	13	0.138443	0.251418	transcript_8960	http://amigo.geneontology.org/amigo/term/GO:0008299
intrinsic component of membrane	Gene Ontology	GO:0031224	1	13	0.138443	0.251418	transcript_8713	http://amigo.geneontology.org/amigo/term/GO:0031224
toxin metabolic process	Gene Ontology	GO:0009404	1	13	0.138443	0.251418	transcript_8960	http://amigo.geneontology.org/amigo/term/GO:0009404
serine hydrolase activity	Gene Ontology	GO:0017171	1	13	0.138443	0.251418	transcript_12307	http://amigo.geneontology.org/amigo/term/GO:0017171
terpenoid biosynthetic process	Gene Ontology	GO:0016114	1	13	0.138443	0.251418	transcript_8960	http://amigo.geneontology.org/amigo/term/GO:0016114
catalytic activity	Gene Ontology	GO:0003824	6	325	0.140762	0.251418	transcript_8960|transcript_12023|transcript_15733|transcript_5224|transcript_12628|transcript_12307	http://amigo.geneontology.org/amigo/term/GO:0003824
purine nucleotide binding	Gene Ontology	GO:0017076	3	122	0.147087	0.251418	transcript_9523|transcript_2289|transcript_12023	http://amigo.geneontology.org/amigo/term/GO:0017076
ribonucleotide binding	Gene Ontology	GO:0032553	3	122	0.147087	0.251418	transcript_9523|transcript_2289|transcript_12023	http://amigo.geneontology.org/amigo/term/GO:0032553
purine ribonucleoside triphosphate binding	Gene Ontology	GO:0035639	3	122	0.147087	0.251418	transcript_9523|transcript_2289|transcript_12023	http://amigo.geneontology.org/amigo/term/GO:0035639
purine ribonucleotide binding	Gene Ontology	GO:0032555	3	122	0.147087	0.251418	transcript_9523|transcript_2289|transcript_12023	http://amigo.geneontology.org/amigo/term/GO:0032555
secondary metabolic process	Gene Ontology	GO:0019748	1	14	0.147567	0.251418	transcript_8960	http://amigo.geneontology.org/amigo/term/GO:0019748
monovalent inorganic cation transmembrane transporter activity	Gene Ontology	GO:0015077	1	14	0.147567	0.251418	transcript_7926	http://amigo.geneontology.org/amigo/term/GO:0015077
active transmembrane transporter activity	Gene Ontology	GO:0022804	1	14	0.147567	0.251418	transcript_3501	http://amigo.geneontology.org/amigo/term/GO:0022804
small molecule binding	Gene Ontology	GO:0036094	3	123	0.149571	0.251418	transcript_9523|transcript_2289|transcript_12023	http://amigo.geneontology.org/amigo/term/GO:0036094
nucleotide binding	Gene Ontology	GO:0000166	3	123	0.149571	0.251418	transcript_9523|transcript_2289|transcript_12023	http://amigo.geneontology.org/amigo/term/GO:0000166
carbohydrate derivative binding	Gene Ontology	GO:0097367	3	123	0.149571	0.251418	transcript_9523|transcript_2289|transcript_12023	http://amigo.geneontology.org/amigo/term/GO:0097367
nucleoside phosphate binding	Gene Ontology	GO:1901265	3	123	0.149571	0.251418	transcript_9523|transcript_2289|transcript_12023	http://amigo.geneontology.org/amigo/term/GO:1901265
anion binding	Gene Ontology	GO:0043168	3	125	0.154578	0.256245	transcript_9523|transcript_2289|transcript_12023	http://amigo.geneontology.org/amigo/term/GO:0043168
response to stress	Gene Ontology	GO:0006950	1	15	0.156594	0.256245	transcript_2289	http://amigo.geneontology.org/amigo/term/GO:0006950
monocarboxylic acid metabolic process	Gene Ontology	GO:0032787	1	15	0.156594	0.256245	transcript_12628	http://amigo.geneontology.org/amigo/term/GO:0032787
small molecule biosynthetic process	Gene Ontology	GO:0044283	1	16	0.165526	0.264842	transcript_12628	http://amigo.geneontology.org/amigo/term/GO:0044283
carboxylic acid biosynthetic process	Gene Ontology	GO:0046394	1	16	0.165526	0.264842	transcript_12628	http://amigo.geneontology.org/amigo/term/GO:0046394
organic acid biosynthetic process	Gene Ontology	GO:0016053	1	16	0.165526	0.264842	transcript_12628	http://amigo.geneontology.org/amigo/term/GO:0016053
monovalent inorganic cation transport	Gene Ontology	GO:0015672	1	17	0.174364	0.269983	transcript_7926	http://amigo.geneontology.org/amigo/term/GO:0015672
regulation of hormone levels	Gene Ontology	GO:0010817	1	17	0.174364	0.269983	transcript_8960	http://amigo.geneontology.org/amigo/term/GO:0010817
hormone metabolic process	Gene Ontology	GO:0042445	1	17	0.174364	0.269983	transcript_8960	http://amigo.geneontology.org/amigo/term/GO:0042445
hydrolase activity	Gene Ontology	GO:0016787	2	70	0.177109	0.272281	transcript_12307|transcript_15733	http://amigo.geneontology.org/amigo/term/GO:0016787
regulation of biological quality	Gene Ontology	GO:0065008	1	18	0.183109	0.277554	transcript_8960	http://amigo.geneontology.org/amigo/term/GO:0065008
lyase activity	Gene Ontology	GO:0016829	1	18	0.183109	0.277554	transcript_5224	http://amigo.geneontology.org/amigo/term/GO:0016829
response to chemical	Gene Ontology	GO:0042221	2	73	0.188521	0.283767	transcript_8713|transcript_3501	http://amigo.geneontology.org/amigo/term/GO:0042221
lipid biosynthetic process	Gene Ontology	GO:0008610	1	19	0.191761	0.286646	transcript_8960	http://amigo.geneontology.org/amigo/term/GO:0008610
diterpenoid metabolic process	Gene Ontology	GO:0016101	1	20	0.200322	0.297385	transcript_8960	http://amigo.geneontology.org/amigo/term/GO:0016101
inorganic cation transmembrane transporter activity	Gene Ontology	GO:0022890	1	21	0.208792	0.307844	transcript_7926	http://amigo.geneontology.org/amigo/term/GO:0022890
cation transmembrane transporter activity	Gene Ontology	GO:0008324	1	23	0.225465	0.330173	transcript_7926	http://amigo.geneontology.org/amigo/term/GO:0008324
system development	Gene Ontology	GO:0048731	1	24	0.23367	0.335372	transcript_8713	http://amigo.geneontology.org/amigo/term/GO:0048731
inorganic cation transmembrane transport	Gene Ontology	GO:0098662	1	24	0.23367	0.335372	transcript_7926	http://amigo.geneontology.org/amigo/term/GO:0098662
plastid	Gene Ontology	GO:0009536	23	1817	0.233673	0.335372	transcript_16480|transcript_5984|transcript_12628|transcript_23456|transcript_24143|transcript_8300|transcript_6525|transcript_12409|transcript_20294|transcript_9134|transcript_2385|transcript_8960|transcript_19507|transcript_7908|transcript_19088|transcript_7353|transcript_23789|transcript_1356|transcript_14177|transcript_20104|transcript_2175|transcript_21220|transcript_6326	http://amigo.geneontology.org/amigo/term/GO:0009536
ion binding	Gene Ontology	GO:0043167	3	159	0.24608	0.348546	transcript_9523|transcript_2289|transcript_12023	http://amigo.geneontology.org/amigo/term/GO:0043167
cation transmembrane transport	Gene Ontology	GO:0098655	1	26	0.249821	0.35154	transcript_7926	http://amigo.geneontology.org/amigo/term/GO:0098655
cation transport	Gene Ontology	GO:0006812	1	28	0.265632	0.367799	transcript_7926	http://amigo.geneontology.org/amigo/term/GO:0006812
terpenoid metabolic process	Gene Ontology	GO:0006721	1	28	0.265632	0.367799	transcript_8960	http://amigo.geneontology.org/amigo/term/GO:0006721
isoprenoid metabolic process	Gene Ontology	GO:0006720	1	29	0.273413	0.37616	transcript_8960	http://amigo.geneontology.org/amigo/term/GO:0006720
protein metabolic process	Gene Ontology	GO:0019538	3	170	0.277379	0.379202	transcript_12307|transcript_15733|transcript_12023	http://amigo.geneontology.org/amigo/term/GO:0019538
cellular response to auxin stimulus	Gene Ontology	GO:0071365	1	30	0.281111	0.3795	transcript_8713	http://amigo.geneontology.org/amigo/term/GO:0071365
auxin-activated signaling pathway	Gene Ontology	GO:0009734	1	30	0.281111	0.3795	transcript_8713	http://amigo.geneontology.org/amigo/term/GO:0009734
cellular response to organic substance	Gene Ontology	GO:0071310	1	33	0.303722	0.394018	transcript_8713	http://amigo.geneontology.org/amigo/term/GO:0071310
cellular response to hormone stimulus	Gene Ontology	GO:0032870	1	33	0.303722	0.394018	transcript_8713	http://amigo.geneontology.org/amigo/term/GO:0032870
cellular lipid metabolic process	Gene Ontology	GO:0044255	1	33	0.303722	0.394018	transcript_8960	http://amigo.geneontology.org/amigo/term/GO:0044255
membrane protein complex	Gene Ontology	GO:0098796	1	33	0.303722	0.394018	transcript_8713	http://amigo.geneontology.org/amigo/term/GO:0098796
cellular response to endogenous stimulus	Gene Ontology	GO:0071495	1	33	0.303722	0.394018	transcript_8713	http://amigo.geneontology.org/amigo/term/GO:0071495
hormone-mediated signaling pathway	Gene Ontology	GO:0009755	1	33	0.303722	0.394018	transcript_8713	http://amigo.geneontology.org/amigo/term/GO:0009755
intracellular membrane-bounded organelle	Gene Ontology	GO:0043231	38	3273	0.323197	0.416779	transcript_5152|transcript_16480|transcript_3742|transcript_5984|transcript_12628|transcript_23456|transcript_8228|transcript_13007|transcript_3162|transcript_24143|transcript_8300|transcript_7908|transcript_6525|transcript_5037|transcript_12409|transcript_20294|transcript_9134|transcript_2385|transcript_2175|transcript_8960|transcript_19507|transcript_2777|transcript_18642|transcript_19088|trans…	http://amigo.geneontology.org/amigo/term/GO:0043231
multicellular organism development	Gene Ontology	GO:0007275	1	37	0.33277	0.421574	transcript_8713	http://amigo.geneontology.org/amigo/term/GO:0007275
multicellular organismal process	Gene Ontology	GO:0032501	1	37	0.33277	0.421574	transcript_8713	http://amigo.geneontology.org/amigo/term/GO:0032501
anatomical structure development	Gene Ontology	GO:0048856	1	39	0.346838	0.432274	transcript_8713	http://amigo.geneontology.org/amigo/term/GO:0048856
protein binding	Gene Ontology	GO:0005515	1	39	0.346838	0.432274	transcript_9523	http://amigo.geneontology.org/amigo/term/GO:0005515
developmental process	Gene Ontology	GO:0032502	1	40	0.353761	0.432274	transcript_8713	http://amigo.geneontology.org/amigo/term/GO:0032502
lipid metabolic process	Gene Ontology	GO:0006629	1	40	0.353761	0.432274	transcript_8960	http://amigo.geneontology.org/amigo/term/GO:0006629
organic cyclic compound binding	Gene Ontology	GO:0097159	3	197	0.355226	0.432274	transcript_9523|transcript_2289|transcript_12023	http://amigo.geneontology.org/amigo/term/GO:0097159
heterocyclic compound binding	Gene Ontology	GO:1901363	3	197	0.355226	0.432274	transcript_9523|transcript_2289|transcript_12023	http://amigo.geneontology.org/amigo/term/GO:1901363
organonitrogen compound metabolic process	Gene Ontology	GO:1901564	3	201	0.366733	0.442538	transcript_12307|transcript_15733|transcript_12023	http://amigo.geneontology.org/amigo/term/GO:1901564
organic substance metabolic process	Gene Ontology	GO:0071704	5	372	0.369293	0.442584	transcript_12628|transcript_8960|transcript_12307|transcript_15733|transcript_12023	http://amigo.geneontology.org/amigo/term/GO:0071704
transferase activity	Gene Ontology	GO:0016740	2	120	0.370869	0.442584	transcript_12628|transcript_12023	http://amigo.geneontology.org/amigo/term/GO:0016740
response to auxin	Gene Ontology	GO:0009733	1	44	0.380728	0.451853	transcript_8713	http://amigo.geneontology.org/amigo/term/GO:0009733
cell communication	Gene Ontology	GO:0007154	1	46	0.393787	0.458534	transcript_8713	http://amigo.geneontology.org/amigo/term/GO:0007154
signaling	Gene Ontology	GO:0023052	1	46	0.393787	0.458534	transcript_8713	http://amigo.geneontology.org/amigo/term/GO:0023052
signal transduction	Gene Ontology	GO:0007165	1	46	0.393787	0.458534	transcript_8713	http://amigo.geneontology.org/amigo/term/GO:0007165
cellular response to chemical stimulus	Gene Ontology	GO:0070887	1	48	0.406572	0.470883	transcript_8713	http://amigo.geneontology.org/amigo/term/GO:0070887
response to endogenous stimulus	Gene Ontology	GO:0009719	1	53	0.437371	0.497222	transcript_8713	http://amigo.geneontology.org/amigo/term/GO:0009719
response to organic substance	Gene Ontology	GO:0010033	1	53	0.437371	0.497222	transcript_8713	http://amigo.geneontology.org/amigo/term/GO:0010033
response to hormone	Gene Ontology	GO:0009725	1	53	0.437371	0.497222	transcript_8713	http://amigo.geneontology.org/amigo/term/GO:0009725
protein serine/threonine kinase activity	Gene Ontology	GO:0004674	1	62	0.488848	0.549954	transcript_12023	http://amigo.geneontology.org/amigo/term/GO:0004674
protein phosphorylation	Gene Ontology	GO:0006468	1	65	0.504941	0.559319	transcript_12023	http://amigo.geneontology.org/amigo/term/GO:0006468
protein kinase activity	Gene Ontology	GO:0004672	1	65	0.504941	0.559319	transcript_12023	http://amigo.geneontology.org/amigo/term/GO:0004672
protein-containing complex	Gene Ontology	GO:0032991	1	65	0.504941	0.559319	transcript_8713	http://amigo.geneontology.org/amigo/term/GO:0032991
cellular response to stimulus	Gene Ontology	GO:0051716	1	66	0.510192	0.5594	transcript_8713	http://amigo.geneontology.org/amigo/term/GO:0051716
mitochondrion	Gene Ontology	GO:0005739	15	1378	0.510193	0.5594	transcript_4098|transcript_2777|transcript_18642|transcript_20942|transcript_5037|transcript_5152|transcript_15604|transcript_4680|transcript_13019|transcript_3742|transcript_22722|transcript_12759|transcript_8228|transcript_13007|transcript_3162	http://amigo.geneontology.org/amigo/term/GO:0005739
phosphotransferase activity, alcohol group as acceptor	Gene Ontology	GO:0016773	1	69	0.525615	0.571954	transcript_12023	http://amigo.geneontology.org/amigo/term/GO:0016773
kinase activity	Gene Ontology	GO:0016301	1	72	0.540554	0.585262	transcript_12023	http://amigo.geneontology.org/amigo/term/GO:0016301
primary metabolic process	Gene Ontology	GO:0044238	4	365	0.549967	0.592483	transcript_8960|transcript_12307|transcript_15733|transcript_12023	http://amigo.geneontology.org/amigo/term/GO:0044238
transferase activity, transferring phosphorus-containing groups	Gene Ontology	GO:0016772	1	78	0.569039	0.608852	transcript_12023	http://amigo.geneontology.org/amigo/term/GO:0016772
binding	Gene Ontology	GO:0005488	3	277	0.570799	0.608852	transcript_9523|transcript_2289|transcript_12023	http://amigo.geneontology.org/amigo/term/GO:0005488
cellular protein modification process	Gene Ontology	GO:0006464	1	83	0.591427	0.620775	transcript_12023	http://amigo.geneontology.org/amigo/term/GO:0006464
protein modification process	Gene Ontology	GO:0036211	1	83	0.591427	0.620775	transcript_12023	http://amigo.geneontology.org/amigo/term/GO:0036211
macromolecule modification	Gene Ontology	GO:0043412	1	83	0.591427	0.620775	transcript_12023	http://amigo.geneontology.org/amigo/term/GO:0043412
cellular biosynthetic process	Gene Ontology	GO:0044249	2	186	0.593521	0.620775	transcript_12628|transcript_8960	http://amigo.geneontology.org/amigo/term/GO:0044249
organic substance biosynthetic process	Gene Ontology	GO:1901576	2	187	0.59641	0.620775	transcript_12628|transcript_8960	http://amigo.geneontology.org/amigo/term/GO:1901576
macromolecule metabolic process	Gene Ontology	GO:0043170	3	289	0.59922	0.620775	transcript_12307|transcript_15733|transcript_12023	http://amigo.geneontology.org/amigo/term/GO:0043170
biological regulation	Gene Ontology	GO:0065007	2	190	0.604982	0.623752	transcript_8960|transcript_8713	http://amigo.geneontology.org/amigo/term/GO:0065007
biosynthetic process	Gene Ontology	GO:0009058	2	196	0.621712	0.637956	transcript_12628|transcript_8960	http://amigo.geneontology.org/amigo/term/GO:0009058
nitrogen compound metabolic process	Gene Ontology	GO:0006807	3	309	0.643781	0.657478	transcript_12307|transcript_15733|transcript_12023	http://amigo.geneontology.org/amigo/term/GO:0006807
cellular protein metabolic process	Gene Ontology	GO:0044267	1	136	0.768015	0.778832	transcript_12023	http://amigo.geneontology.org/amigo/term/GO:0044267
regulation of cellular process	Gene Ontology	GO:0050794	1	167	0.83347	0.84126	transcript_8713	http://amigo.geneontology.org/amigo/term/GO:0050794
regulation of biological process	Gene Ontology	GO:0050789	1	173	0.843825	0.84775	transcript_8713	http://amigo.geneontology.org/amigo/term/GO:0050789
cellular macromolecule metabolic process	Gene Ontology	GO:0044260	1	255	0.935133	0.935133	transcript_12023	http://amigo.geneontology.org/amigo/term/GO:0044260
