# Supplementary material for: Reconstruction of the full-length transcriptome of cigar tobacco without a reference genome and characterization of anion channel/transporter transcripts
Source: BMC Plant Biol. 2021 Jun 29;21:299. doi: 10.1186/s12870-021-03091-6 (PMC8240255; doi:10.1186/s12870-021-03091-6)
Supplement: Supplementary file 13 — Additional file 13: Table S8. Sequences of primers used for SLAC transcripts. [file 12870_2021_3091_MOESM13_ESM.xlsx]

## Sheet: Sheet1
Gene name	Forwad primer（5'-3'）	Reverse primer(5'-3')
26S	GAAGAAGGTCCCAAGGGTTC	TCTCCCTTTAACACCAACGG
cigarSLAC1	CAGCAACACATCTAATATGGC	TGTCTCTCCATTGAGTACAG
cigarSLAH1	TGGTCAAGCCTTGTTATGGAAAG	GTAAAGAAAAGAGAGGATGAGAAGG
cigarSLAH4	TAATGCTGCTTCTTTCTGG	GAATATTGTTAGGACAGAG
